# Supplementary material for: Quiet Quitting and Disengagement-Related Constructs in Nursing: A Theory-Informed Scoping Review
Source: Healthcare (Basel). 2026 Jul 16;14(14):2145. doi: 10.3390/healthcare14142145 (PMC13411971; doi:10.3390/healthcare14142145)
Supplement: Supplementary file 1 [file healthcare-14-02145-s001.zip]

Archive with 23 entries (23 files):
- EBSCO-Export-05_02_2026_1.ris
- EBSCO-Export-05_02_2026_10.ris
- EBSCO-Export-05_02_2026_11.ris
- EBSCO-Export-05_02_2026_12.ris
- EBSCO-Export-05_02_2026_13.ris
- EBSCO-Export-05_02_2026_14.ris
- EBSCO-Export-05_02_2026_15.ris
- EBSCO-Export-05_02_2026_16.ris
- EBSCO-Export-05_02_2026_17.ris
- EBSCO-Export-05_02_2026_18.ris
- EBSCO-Export-05_02_2026_2.ris
- EBSCO-Export-05_02_2026_3.ris
- EBSCO-Export-05_02_2026_4.ris
- EBSCO-Export-05_02_2026_5.ris
- EBSCO-Export-05_02_2026_6.ris
- EBSCO-Export-05_02_2026_7.ris
- EBSCO-Export-05_02_2026_8.ris
- EBSCO-Export-05_02_2026_9.ris
- pubmed-QuietQuitt-set02052026.nbib
- savedrecs02052026.ris
- scopus_export_May 2-2026.ris
- Table S1. PRISMA-ScR-Fillable-Checklist.pdf
- Table S2. research strategy queries.pdf
