# Supplementary material for: Quiet Quitting and Disengagement-Related Constructs in Nursing: A Theory-Informed Scoping Review
Source: Healthcare (Basel). 2026 Jul 16;14(14):2145. doi: 10.3390/healthcare14142145 (PMC13411971; doi:10.3390/healthcare14142145)
Supplement: Supplementary file 1 [file healthcare-14-02145-s001.zip › EBSCO-Export-05_02_2026_1.ris]

TY  - JOUR
AB  - Background: Innovation is a crucial issue in healthcare services since it can affect job-related variables such as productivity, satisfaction, and burnout. The aim of our study was to examine the impact of innovation support on quiet quitting, innovative behavior, and innovation outputs among nurses. Methods: We conducted a cross-sectional study in Greece during April 2024. We employed a convenience sample of nurses. We followed the reporting of observational studies in epidemiology (STROBE). We used the following instruments: (a) the innovation support inventory (ISI) to measure innovation support; (b) the quiet quitting scale (QQS) to measure quiet quitting; (c) the innovative behavior inventory (IBI) to measure innovative behavior; and (d) the innovation outputs (IO) scale to measure innovation outputs. Our study questionnaire was anonymous, and nurses gave their informed consent to participate. The Ethics Committee of the Faculty of Nursing, National and Kapodistrian University of Athens, approved our study protocol, while we followed the guidelines of the Declaration of Helsinki. Results: Our study population included 328 nurses with a mean age of 42.3 years (standard deviation: 9.7). Among them, 89.9% were females. Our multivariable analysis identified a negative relationship between innovation support and quiet quitting. Moreover, we found that managerial support and cultural support improved several aspects of innovative behavior, such as idea generation, idea search, idea communication, implementation starting activities, involving others, and overcoming obstacles. Additionally, managerial support improved innovation outputs. Conclusions: Our findings suggested the positive impact of innovation support on quiet quitting, innovative behavior, and innovation outputs among nurses. Organizations and nurses' managers should establish an innovative working environment to improve nurses' passion, motives, and productivity.
AN  - 181952004
ID  - 181952004
AU  - Moisoglou, Ioannis
AU  - Katsiroumpa, Aglaia
AU  - Prasini, Ioanna
AU  - Gallos, Parisis
AU  - Kalogeropoulou, Maria
AU  - Galanis, Petros
DB  - CINAHL Plus with Full Text
DO  - 10.3390/nursrep14040193
DP  - EBSCOhost
EP  - 2628
IS  - 4
JO  - Nursing Reports
KW  - Nurses Psychosocial Factors
KW  - Diffusion of Innovation
KW  - Support, Social
KW  - Work Engagement
KW  - Personnel Turnover
KW  - Human
KW  - Male
KW  - Female
KW  - Adult
KW  - Middle Age
KW  - Greece
KW  - Cross Sectional Studies
KW  - Convenience Sample
KW  - Questionnaires
KW  - Organizational Efficiency
KW  - Adult: 19-44 years
KW  - Middle Aged: 45-64 years
KW  - Male
KW  - Female
LA  - English
PB  - MDPI
SN  - 2039-439X
SP  - 2618
TI  - Innovation Support Reduces Quiet Quitting and Improves Innovative Behavior and Innovation Outputs among Nurses in Greece.
UR  - https://research.ebsco.com/linkprocessor/plink?id=52ea60fa-b432-3441-a1f1-156af7b3c098
VL  - 14
Y1  - 2024/12/01/Dec2024
ER  - 

TY  - JOUR
AB  - • This scoping review provides insight into positive and negative consequences of the EHR on practicing clinicians. • The real and raw experience of "living in the downside of technology" mandates that leaders "course correct" and take bold action steps to ensure there is an intense focus on both the negative and positive values of technology while safeguarding the quality of clinical practice. • The review indicates a lack of quality research studies examining the negative impact of technology on clinicians. • The review indicates a lack of evidence to understand relationships between moral distress and the use of the EHRs. • Policy changes are recommended to reduce the burden of documentation in electronic health records due to regulatory quality reporting, we need to ensure that unintended consequences do not occur with these changes. Unnecessary electronic health record (EHRs) documentation burden and usability issues have negatively impacted clinician well-being (e.g., burnout and moral distress). This scoping review was conducted by members from three expert panels of the American Academy of Nurses to generate consensus on the evidence of both positive and negative impact of EHRs on clinicians. The scoping review was conducted based on Preferred Reporting Items for Systematic Reviews and Meta-Analysis (PRISMA) Extension for Scoping Reviews guidelines. The scoping review captured 1,886 publications screened against title and abstract 1,431 excluded, examined 448 in a full-text review, excluded 347 with 101 studies informing the final review. Findings suggest few studies that have explored the positive impact of EHRs and more studies that have explored the clinician's satisfaction and work burden. Significant gaps were identified in associating distress to use of EHRs and minimal studies on EHRs' impact on nurses. Examined the evidence of HIT's positive and negative impacts on clinician's practice, clinicians work environment, and if psychological impact differed among clinicians.
AN  - 163291484
ID  - 163291484
ID  - 0401075
AU  - McBride, Susan
AU  - Alexander, Gregory L.
AU  - Baernholdt, Marianne
AU  - Vugrin, Margaret
AU  - Epstein, Beth
DB  - CINAHL Plus with Full Text
DO  - 10.1016/j.outlook.2023.101918
DP  - EBSCOhost
EP  - N.PAG
IS  - 2
JO  - Nursing Outlook
CY  - New York, New York
KW  - Electronic Health Records
KW  - Health Personnel
KW  - Quality Improvement
KW  - Human
KW  - Scoping Review
KW  - Psychological Distress
KW  - Psychological Well-Being
KW  - Burnout, Professional
KW  - Documentation
KW  - Quality of Health Care
KW  - Job Satisfaction
KW  - Health Policy
LA  - English
PB  - Elsevier B.V.
SN  - 0029-6554
SP  - N.PAG
TI  - Scoping review: Positive and negative impact of technology on clinicians.
UR  - https://research.ebsco.com/linkprocessor/plink?id=3718d24e-d3ed-3160-b167-e8d25e1f0df8
VL  - 71
Y1  - 2023/03/01/Mar2023
ER  - 

TY  - JOUR
AB  - The COVID-19 pandemic demanded exceptional physical and mental effort from healthcare workers worldwide. Since healthcare workers often refrain from seeking professional psychological support, internet-delivered interventions could serve as a viable alternative option. We aimed to investigate the effects of a therapist-guided six-week CBT-based internet-delivered stress recovery intervention among medical nurses using a randomized controlled trial design. We also aimed to assess program usability. 168 nurses working in a healthcare setting (M age = 42.12, SD age = 11.38; 97 % female) were included in the study. The intervention group included 77 participants, and the waiting list control group had 91 participants. Self-report data were collected online at three timepoints: pre-test, post-test, and three-month follow-up. The primary outcome was stress recovery. Secondary outcomes included measures of perceived stress, anxiety and depression symptoms, psychological well-being, posttraumatic stress and complex posttraumatic stress symptoms, and moral injury. We found that the stress recovery intervention FOREST improved stress recovery, including psychological detachment (d = 0.83 [0.52; 1.15]), relaxation (d = 0.93 [0.61, 1.25]), mastery (d = 0.64 [0.33; 0.95]), and control (d = 0.46 [0.15; 0.76]). The effects on psychological detachment, relaxation, and mastery remained stable at the three month follow-up. The intervention was also effective in reducing its users' stress (d = − 0.49 [− 0.80; − 0.18]), anxiety symptoms (d = − 0.31 [− 0.62; − 0.01]), depression symptoms (d = − 0.49 [− 0.80; − 0.18]) and increasing psychological well-being (d = 0.53 [0.23; 0.84]) with the effects on perceived stress, depression symptoms, and well-being remaining stable at the three-month follow-up. High user satisfaction and good usability of the intervention were also reported. The present study demonstrated that an internet-based intervention for healthcare staff could increase stress recovery skills, promote psychological well-being, and reduce stress, anxiety, and depression symptoms, with most of the effects being stable over three months. NCT04817995 (https://clinicaltrials.gov/ct2/show/NCT04817995). Registration date: March 30, 2021. Date of first recruitment: April 1, 2021.
AN  - 161628524
ID  - 161628524
ID  - 0400675
AU  - Dumarkaite, Austeja
AU  - Truskauskaite, Inga
AU  - Andersson, Gerhard
AU  - Jovarauskaite, Lina
AU  - Jovaisiene, Ieva
AU  - Nomeikaite, Auguste
AU  - Kazlauskas, Evaldas
DB  - CINAHL Plus with Full Text
DO  - 10.1016/j.ijnurstu.2022.104408
DP  - EBSCOhost
EP  - N.PAG
JO  - International Journal of Nursing Studies
CY  - Philadelphia, Pennsylvania
KW  - COVID-19 Pandemic Psychosocial Factors
KW  - Nurses Psychosocial Factors
KW  - Stress, Occupational Prevention and Control
KW  - Cognitive Therapy Methods
KW  - Telepsychiatry
KW  - Treatment Outcomes Evaluation
KW  - Human
KW  - Male
KW  - Female
KW  - Adult
KW  - Middle Age
KW  - Randomized Controlled Trials
KW  - Random Assignment
KW  - Stress Management
KW  - Anxiety Prevention and Control
KW  - Depression Prevention and Control
KW  - Psychological Well-Being
KW  - Stress Disorders, Post-Traumatic
KW  - Relaxation
KW  - Control (Psychology)
KW  - Support, Psychosocial
KW  - Adult: 19-44 years
KW  - Middle Aged: 45-64 years
KW  - Male
KW  - Female
LA  - English
PB  - Elsevier B.V.
SN  - 0020-7489
SP  - N.PAG
TI  - The efficacy of the internet-based stress recovery intervention FOREST for nurses amid the COVID-19 pandemic: A randomized controlled trial.
UR  - https://research.ebsco.com/linkprocessor/plink?id=6a605f0a-a711-3ffa-a156-d430cb16f0d1
VL  - 138
Y1  - 2023/02/01/Feb2023
ER  - 

TY  - JOUR
AB  - Student nurse selection has been a topic of debate for years. Poor nursing care has been attributed to uncaring attitudes, lack of motivation and poor training and mentoring. Student nurse selection requirements and the steps involved in the process have been a revolving debate. Internationally, the recruitment and selection process are being refined to align with recommendations from the Francis Inquiry to include a values assessment. To select, review and interpret evidence-based studies on student nurse selection; and develop and provide recommendations for nurse educators when selecting first-year student nurses as a holistic, integrative process fitting with caring and providing quality care. Qualitative meta-synthesis. Electronic databases were used during data collection: Ebscohost, ScienceDirect, SAGE, Cinahl and Sabinet (SAePublications). Qualitative articles published in English or Afrikaans reporting on student selection processes and experiences were included in the data collection process. Qualitative articles were systematically identified using the STARLITE principles. The articles were critically appraised for quality by employing the CASP method. Fourteen articles were included. Thirteen of the articles were published in English. One PhD thesis was included, a seminal work conducted on student nurse selection in South Africa. Data analysis revealed three main themes: a reliance on the interview, alternative selection methods, and attributes as criteria for nursing selection. Within these themes, many different methods of student selection emerged. The benefits and challenges of these methods were identified, and a holistic admission process was ultimately most successful in selecting the correct student nurse. The findings indicate there are many different student nurse selection processes. A holistic admission process is needed to select the best student nurse that displays caring attributes and provides quality nursing care.
AN  - 158122215
ID  - 158122215
ID  - 8511379
AU  - Joubert, Christel
AU  - Downing, Charlene
AU  - Kearns, Irene J.
DB  - CINAHL Plus with Full Text
DO  - 10.1016/j.nedt.2022.105475
DP  - EBSCOhost
EP  - N.PAG
JO  - Nurse Education Today
CY  - New York, New York
KW  - Education, Nursing
KW  - Student Selection
KW  - School Admissions
KW  - Students, Nursing
KW  - Human
KW  - Systematic Review
KW  - Meta Synthesis
KW  - CINAHL Database
KW  - Interviews
KW  - Quality of Nursing Care
LA  - English
PB  - Elsevier B.V.
SN  - 0260-6917
SP  - N.PAG
TI  - Selection process for admission to an academic nursing programme – A meta-synthesis.
UR  - https://research.ebsco.com/linkprocessor/plink?id=604c75a9-5a7a-336a-b144-ca5ec582ccd3
VL  - 116
Y1  - 2022/09/01/Sep2022
ER  - 

TY  - JOUR
AB  - Background: Operating room nurses experience verbal abuse, high levels of job stress, and burnout that may increase turnover intention. Purpose: This study was designed to investigate and identify factors influencing turnover intention among operating room nurses in South Korea. Methods: This study used a cross-sectional descriptive design. The sample included 193 nurses, all of whom had over 3 months of work experience at operating rooms in hospitals in Seoul, South Korea. Measures used included the Verbal Abuse Experience Scale, Job Stress Scale, Burnout Scale, and Turnover Intention Scale. Results: Burnout was found to have the greatest influence on turnover intention (β =.34, p <.001), followed by verbal abuse (β = −.23, p =.004), job stress (β =.22, p =.001), age (β = −20, p =.032), and job satisfaction (β = −.14, p =.020). Conclusions/Implications for Practice: The findings support burnout and verbal abuse, respectively, as the most significant and second most significant predictors of turnover intention among operating room nurses in South Korea. These factors should be proactively and effectively addressed to reduce turnover intention in this important group of healthcare professionals.
AN  - 154802558
ID  - 154802558
ID  - 101128757
AU  - GU, Minkyung
AU  - KIM, Yeong Seung
AU  - SOK, Sohyune
DB  - CINAHL Plus with Full Text
DO  - 10.1097/jnr.0000000000000467
DP  - EBSCOhost
EP  - e192
IS  - 1
JO  - Journal of Nursing Research (Lippincott Williams & Wilkins)
CY  - Baltimore, Maryland
KW  - Perioperative Nursing Psychosocial Factors
KW  - Personnel Turnover
KW  - Intention
KW  - Operating Room Nurses
KW  - Human
KW  - South Korea
KW  - Job Experience
KW  - Verbal Abuse
KW  - Stress, Occupational
KW  - Burnout, Professional
KW  - Descriptive Research
KW  - Cross Sectional Studies
KW  - Nursing Staff, Hospital
KW  - Scales
KW  - Convenience Sample
KW  - Eligibility Determination
KW  - Adult
KW  - Middle Age
KW  - Aged
KW  - Aged, 80 and Over
KW  - Questionnaires
KW  - Data Analysis Software
KW  - Summated Rating Scaling
KW  - Coefficient alpha
KW  - Reliability and Validity
KW  - Descriptive Statistics
KW  - Pearson's Correlation Coefficient
KW  - Multiple Regression
KW  - Male
KW  - Female
KW  - Relative Risk
KW  - Adult: 19-44 years
KW  - Middle Aged: 45-64 years
KW  - Aged: 65+ years
KW  - Aged, 80 & over
KW  - Male
KW  - Female
LA  - English
PB  - Lippincott Williams & Wilkins
SN  - 1682-3141
SP  - e192
TI  - Factors Influencing Turnover Intention Among Operating Room Nurses in South Korea.
UR  - https://research.ebsco.com/linkprocessor/plink?id=e836820d-102d-3892-a1ee-10c2305ce8d9
VL  - 30
Y1  - 2022/02/01/Feb2022
ER  - 

TY  - JOUR
AB  - Contemporary transformations in the world of work, together with the growing emotional and physical demands in nursing, have led to the emergence of new labor phenomena such as quiet quitting, which reflects changes in professional engagement and in the management of nurses' well-being. Objective: To translate, culturally adapt, and validate the Quiet Quitting Scale for European Portuguese, evaluating its psychometric properties among the nursing population. Methods: A cross-sectional validation study was conducted following COSMIN guidelines. The process included forward and back translation, expert panel review, and pretesting with 30 nurses. The psychometric evaluation was carried out with 347 nurses from Northern Portugal. Data were analyzed using descriptive and inferential statistics, internal consistency measures (Cronbach's α and McDonald's ω), and confirmatory factor analysis (CFA) with maximum likelihood estimation to assess construct validity. Results: The Portuguese version (QQS-PT) maintained the original three-factor structure (Detachment/Disinterest, Lack of Initiative, and Lack of Motivation). The model showed satisfactory fit indices (CFI = 0.936; GFI = 0.901; AGFI = 0.814; TLI = 0.905; RMSEA = 0.133). The overall internal consistency was excellent (α = 0.918; ω = 0.922), with subscale α ranging from 0.788 to 0.924. Composite reliability (CR) ranged from 0.815 to 0.924, and average variance extracted (AVE) from 0.606 to 0.859, confirming convergent and discriminant validity. Conclusions: The QQS-PT demonstrated a stable factorial structure, strong reliability, and solid validity evidence. It is a brief and psychometrically sound instrument for assessing quiet quitting among nurses, providing valuable insights for research and management of professional engagement and well-being in healthcare contexts.
AN  - 190529950
ID  - 190529950
AU  - Ventura-Silva, João Miguel Almeida
AU  - Ribeiro, Marlene Patrícia
AU  - Barros, Sónia Cristina da Costa
AU  - Castro, Susana Filipa Mendes de
AU  - Sanches, Diana Margarida Moreira
AU  - Trindade, Letícia de Lima
AU  - Teles, Paulo João Figueiredo Cabral
AU  - Zuge, Samuel Spiegelberg
AU  - Ribeiro, Olga Maria Pimenta Lopes
DB  - CINAHL Plus with Full Text
DO  - 10.3390/nursrep15120411
DP  - EBSCOhost
IS  - 12
JO  - Nursing Reports
KW  - Work Engagement
KW  - Psychological Well-Being
KW  - Employment Termination
KW  - Nurses Psychosocial Factors
KW  - Translations
KW  - Instrument Adaptation
KW  - Instrument Validation
KW  - Scales Evaluation
KW  - Human
KW  - Validation Studies
KW  - Portugal
KW  - Psychometrics
KW  - Cross Sectional Studies
KW  - Inferential Statistics
KW  - Internal Consistency
KW  - Coefficient alpha
KW  - Factor Analysis
KW  - Descriptive Statistics
KW  - Construct Validity
KW  - Male
KW  - Female
KW  - Adult
KW  - Middle Age
KW  - Aged
KW  - Data Analysis Software
KW  - Criterion-Related Validity
KW  - Discriminant Validity
KW  - Adult: 19-44 years
KW  - Middle Aged: 45-64 years
KW  - Aged: 65+ years
KW  - Male
KW  - Female
LA  - English
PB  - MDPI
SN  - 2039-439X
SP  - 411
TI  - Quiet Quitting Scale: Adaptation and Validation for the Portuguese Nursing Context.
UR  - https://research.ebsco.com/linkprocessor/plink?id=c0c86a4d-f270-34ed-b73e-404670da0415
VL  - 15
Y1  - 2025/12/01/Dec2025
ER  - 

TY  - JOUR
AB  - Background: Measuring nurse work environments is essential to address the nursing shortage. Aim: To translate and validate the "Practice Environment Scale of the Nursing Work Index" (5 items version) in Greek. Methods: Study population included 80 nurses in Greece. We performed our study during August 2024. We employed the forward-backward method to translate and adapt the "Practice Environment Scale of the Nursing Work Index" (PES-5) in Greek language. We examined the construct validity of the PES-5 by performing confirmatory factor analysis. We examined the concurrent validity of the PES-5 using the "Quiet Quitting Scale" (QQS), the single item burnout measure, and the single item turnover intention measure. We examined the reliability of the PES-5 by calculating Cronbach's alpha. Results: The PES-5 showed very good psychometric properties. Our confirmatory factor analysis confirmed the one-factor structure of the PES-5. Concurrent validity of the Greek version of the PES-5 was very good. We found a statistically significant negative correlation between PES-5 and QQS (r = -0.410, p-value < 0.001), and single item turnover intention measure (r = -0.227, p-value = 0.043). We found that the PES-5 had very good reliability since Cronbach's coefficient alpha was 0.651. Conclusions: The Greek version of the "Practice Environment Scale of the Nursing Work Index" is a reliable and valid tool to measure the nursing practice environment.
AN  - 181840072
ID  - 181840072
AU  - Katsiroumpa, Aglaia
AU  - Moisoglou, Ioannis
AU  - Konstantakopoulou, Olympia
AU  - Kalogeropoulou, Maria
AU  - Gallos, Parisis
AU  - Tsiachri, Maria
AU  - Galanis, Petros
DB  - CINAHL Plus with Full Text
DP  - EBSCOhost
EP  - 1512
IS  - 3
JO  - International Journal of Caring Sciences
KW  - Translations
KW  - Instrument Validation
KW  - Work Environment Evaluation
KW  - Human
KW  - Clinical Assessment Tools
KW  - Nurses
KW  - Greece
KW  - Instrument Adaptation
KW  - Factor Analysis
KW  - Construct Validity
KW  - Concurrent Validity
KW  - Coefficient alpha
KW  - Psychometrics Evaluation
KW  - Summated Rating Scaling
KW  - Structural Equation Modeling
KW  - Female
KW  - Adult
KW  - Middle Age
KW  - Questionnaires
KW  - Adult: 19-44 years
KW  - Middle Aged: 45-64 years
KW  - Female
LA  - English
PB  - International Journal of Caring Sciences
SN  - 1791-5201
SP  - 1509
TI  - Practice Environment Scale of the Nursing Work Index (5 items Version): Translation and validation in Greek.
UR  - https://research.ebsco.com/linkprocessor/plink?id=e2fe28f0-a39c-3bac-862b-2e999b05b711
VL  - 17
Y1  - 2024/09/01/Sep-Dec2024
ER  - 

TY  - JOUR
AB  - Aim: This study aimed to investigate the potential mediating role of turnover intention in the relationship between job burnout and quiet quitting among nurses and shed light on the associations between job burnout, turnover intention and quiet quitting intention. Design: This study was designed as a descriptive, cross‐sectional study. Methods: A total of 317 nurses were selected using convenience sampling approach from a training and research hospital in Turkey. Quiet quitting, job burnout and turnover intention data were collected using the self‐reported questionnaires using paper‐and‐pencil versions. Pearson correlation analysis, independent sample t‐test and mediation analysis was conducted with Process v4.3. Results: Statistically significant associations among job burnout, turnover intention and quiet quitting were found (p < 0.05). Job burnout had a positive effect on turnover intention (β = 0.339, p < 0.001) and quiet quitting (β = 0.245, p < 0.001). Additionally, turnover intention had a positive and significant effect on quiet quitting intention of nurses (β = 0.336, p < 0.001). Moreover, mediation analysis revealed that the association of job burnout with quiet quitting was partially mediated by turnover intention (β = 0.034, 95% CI [0.019, 0.054]). Conclusion: This study enrich our understanding of the associations among study variables and suggest that focusing solely on job burnout without considering the mediating effects of turnover intention might not be adequate for reducing the quiet quitting intention among nurses. Impact: This study shed light on how job burnout and turnover intention of nurses affect their quiet quitting intention. It has been proven that turnover intention is a significant factor in the relationship between job burnout and quiet quitting. These findings could provide guidance for managers in the administration of nurses. Patient or Public Contribution: No patient or public contribution.
AN  - 188235674
ID  - 188235674
AU  - Gün, İbrahim
AU  - Çetinkaya Kutun, Feyza
AU  - Söyük, Selma
DB  - CINAHL Plus with Full Text
DO  - 10.1111/jan.16807
DP  - EBSCOhost
EP  - 6577
IS  - 10
JO  - Journal of Advanced Nursing (John Wiley & Sons, Inc.)
KW  - Personnel Turnover Evaluation
KW  - Intention Evaluation
KW  - Burnout, Professional Psychosocial Factors
KW  - Employment Termination
KW  - Nurses Psychosocial Factors
KW  - Human
KW  - Turkey
KW  - Male
KW  - Female
KW  - Adult
KW  - Descriptive Research
KW  - Cross Sectional Studies
KW  - Academic Medical Centers
KW  - Self Report
KW  - Structured Questionnaires
KW  - Pearson's Correlation Coefficient
KW  - T-Tests
KW  - Mediation Analysis
KW  - Data Analysis Software
KW  - Descriptive Statistics
KW  - Scales
KW  - Convenience Sample
KW  - Confidence Intervals
KW  - Adult: 19-44 years
KW  - Male
KW  - Female
LA  - English
PB  - John Wiley & Sons, Inc.
SN  - 0309-2402
SP  - 6569
TI  - Mediating Effect of Turnover Intention on the Relationship Between Job Burnout and Quiet Quitting in Nurses.
UR  - https://research.ebsco.com/linkprocessor/plink?id=778e06af-0d62-37d7-8207-daa647e1cd7c
VL  - 81
Y1  - 2025/10/01/Oct2025
ER  - 

TY  - JOUR
AB  - Workplace bullying is widespread in the healthcare sector and the negative effects are well known. However, less attention has been paid to bystanders who witness bullying in the workplace. Bystanders can affect the bullying process by engaging in active, passive, or destructive behaviors. There is a need to study work-related and organizational consequences of witnessing bullying and bystander behaviors. The aim was to explore how witnessed workplace bullying and bystander behaviors are associated with work-related and organizational consequences, such as perceived quality of care, work engagement, and turnover intentions, among healthcare workers over time. Longitudinal design. An online questionnaire was administered twice over the course of six months. Employees in the healthcare sector in Sweden, such as physicians, nurses, and assistant nurses, responded to the questionnaire. 1144 participants provided longitudinal data. Structural equation modeling was used to explore the associations between witnessed bullying, bystander behavior, work-related and organizational factors over time. Witnessed workplace bullying (B = − 0.18, 95 % CI [− 0.23 to − 0.12]) and the bystander outsider role (B = − 0.24, 95 % CI [− 0.29 to − 0.19]) were statistically significantly related to a decrease in perceived quality of care. Work engagement was statistically significantly predicted by all three bystander roles over time; positively by the defender role (B = 0.11, 95 % CI [0.05–0.17]), and negatively by the outsider role (B = − 0.23, 95 % CI [− 0.29 to − 0.16]), and the assistant role (B = − 0.32, 95 % CI [− 0.41 to − 0.24]). The outsider role (B = 0.12, 95 % CI [0.02–0.22]), the assistant role (B = 0.17, 95 % CI [0.03–0.30]), and witnessed workplace bullying (B = 0.18, 95 % CI [0.08–0.29]), all positively predicted increased turnover intentions at a subsequent time point. In addition to the direct negative impact workplace bullying has on those targeted by it, witnessing bullying and taking different bystander roles can have work-related and organizational consequences by influencing perceived care quality, employees' work engagement, and their intention to leave the organization.
AN  - 161628532
ID  - 161628532
ID  - 0400675
AU  - Holm, Kristoffer
AU  - Jönsson, Sandra
AU  - Muhonen, Tuija
DB  - CINAHL Plus with Full Text
DO  - 10.1016/j.ijnurstu.2022.104429
DP  - EBSCOhost
EP  - N.PAG
JO  - International Journal of Nursing Studies
CY  - Philadelphia, Pennsylvania
KW  - Workplace Violence Sweden
KW  - Bullying
KW  - Peer Group
KW  - Quality of Health Care
KW  - Work Engagement
KW  - Personnel Turnover
KW  - Attitude of Health Personnel
KW  - Health Facility Environment
KW  - Human
KW  - Prospective Studies
KW  - Questionnaires
KW  - Confidence Intervals
KW  - Sweden
KW  - Physicians
KW  - Nurses
KW  - Certified Nursing Assistants
KW  - Structural Equation Modeling
KW  - Descriptive Statistics
LA  - English
PB  - Elsevier B.V.
SN  - 0020-7489
SP  - N.PAG
TI  - How are witnessed workplace bullying and bystander roles related to perceived care quality, work engagement, and turnover intentions in the healthcare sector? A longitudinal study.
UR  - https://research.ebsco.com/linkprocessor/plink?id=be11bf60-4ab0-378d-a489-3240212ef2c4
VL  - 138
Y1  - 2023/02/01/Feb2023
ER  - 

TY  - JOUR
AB  - Most nurses and midwives are not prepared to provide bereavement care. The conflict between the need for high-quality care of bereaved parents and the lack of confidence in providing perinatal bereavement care among nursing staff is becoming increasingly prominent in China. To describe the current situation and identify influencing factors of perinatal bereavement care confidence (PBCC) among nurses and midwives in China. This descriptive and cross-sectional survey was conducted in 2021. A convenience sample was created by recruiting 571 nurses and midwives in 11 hospitals in Zhejiang Province. Collected the data of PBCC, secondary traumatic stress (STS) and emotional exhaustion (EE) in this study. The average score of the PBCC was 67.83 ± 10.78. Average levels of STS were (23.32 ± 7.39) and EE (17.87 ± 8.62). PBCC was found to be most often associated with self-awareness, organisational support and training in perinatal bereavement care. Managers should take measures to improve PBCC and optimise perinatal bereavement care practice from the perspective of enhancing self-awareness of nursing staff, strengthening organisational support and providing training in perinatal bereavement care. The mental health of nursing professionals in the context of perinatal bereavement care needs to be emphasised. Nursing managers should make clear policies and establish a communication platform for nursing staff. Professional training should be conducted in the future. • Nurses and midwives had inadequate perinatal bereavement care confidence (PBCC). • Self-awareness, organisational support and training in perinatal bereavement care were influencing factors of PBCC. • Nurses and midwives' trauma emotion may impede high-quality perinatal bereavement care.
AN  - 158423546
ID  - 158423546
ID  - 8511379
AU  - Qian, Jialu
AU  - Cai, Wenyu
AU  - Sun, Shiwen
AU  - Wang, Man
AU  - Yu, Xiaoyan
DB  - CINAHL Plus with Full Text
DO  - 10.1016/j.nedt.2022.105479
DP  - EBSCOhost
EP  - N.PAG
JO  - Nurse Education Today
CY  - New York, New York
KW  - Perinatal Death
KW  - Bereavement
KW  - Confidence
KW  - Nurse Attitudes
KW  - Midwife Attitudes
KW  - Professional Competence
KW  - Human
KW  - Cross Sectional Studies
KW  - Descriptive Research
KW  - Nurses
KW  - Midwives
KW  - Convenience Sample
KW  - China
KW  - Compassion Fatigue
KW  - Descriptive Statistics
KW  - Support, Psychosocial
KW  - Self-Awareness
KW  - Nursing Staff, Hospital
KW  - Quality of Nursing Care
KW  - Skill Acquisition
LA  - English
PB  - Elsevier B.V.
SN  - 0260-6917
SP  - N.PAG
TI  - Influencing factors of perinatal bereavement care confidence in nurses and midwives: A cross-sectional study.
UR  - https://research.ebsco.com/linkprocessor/plink?id=6f432910-0ec3-3753-90cb-308c71eec7c0
VL  - 117
Y1  - 2022/10/01/Oct2022
ER  - 

TY  - JOUR
AB  - Advanced practice providers (APPs) are an integral part of the health care team. Historically at our institution, the practice of APP orientation was limited compared with other provider staff orientation. This lack of formal orientation and onboarding was found to contribute to APP dissatisfaction and high turnover rates. Improvements in these processes began with the formation of an APP Subcommittee and orientation/onboarding task force. We describe an APP orientation process that improved the perception of APP orientation. • Lack of a formal advanced practice provider (APP) orientation and onboarding has been found to contribute to APP dissatisfaction and high turnover rates. • An evaluation of an APP orientation process was obtained through online surveys and completed at 3 time periods: 1, 3, and 6 months from the start date. • By using the Plan-Do-Seek-Ask quality improvement methodology, identification of contributing factors to an unsatisfactory APP orientation were identified. • By streamlining the APP orientation process, APPs were set up for success and sooner acclimated to the organization's culture and values.
AN  - 157217610
ID  - 157217610
ID  - 101264817
AU  - Grek, Ami
AU  - Stanton, Amanda
AU  - Monnig, Belinda
AU  - Whitman, Anastasia
AU  - Chaney, Amanda
DB  - CINAHL Plus with Full Text
DO  - 10.1016/j.nurpra.2022.02.028
DP  - EBSCOhost
EP  - 653
IS  - 6
JO  - Journal for Nurse Practitioners
CY  - Philadelphia, Pennsylvania
KW  - Advanced Practice Registered Nurses
KW  - Job Satisfaction
KW  - Employee Orientation
KW  - Program Evaluation
KW  - Nurse Attitudes
KW  - Human
KW  - Surveys
KW  - Electronic Health Records
KW  - Organizational Culture
KW  - Burnout, Professional
KW  - Workload
KW  - Communication
LA  - English
PB  - Elsevier B.V.
SN  - 1555-4155
SP  - 653
TI  - Advanced Practice Nurse and Physician Assistant Orientation Program: A Critical Piece in the Onboarding Process.
UR  - https://research.ebsco.com/linkprocessor/plink?id=5834cc80-357f-3f63-b57e-b81dd3e46125
VL  - 18
Y1  - 2022/06/01/Jun2022
ER  - 

TY  - JOUR
AB  - Background: Mental health problems, including burnout among nurses, are common and important. With the rapid development of information and communication technologies and the rise in use of smartphones, the use of e-mental health strategies is increasing in public and clinical settings, and initial clinical trials using this intervention have been conducted. This systematic review evaluated whether e-healthcare interventions improve burnout and other mental health aspects in nurses. Methods: Six electronic databases including MEDLINE (via PubMed), EMBASE (via Elsevier), the Cochrane Library Central Register of Controlled Trials, the Cumulative Index of Nursing and Allied Health Literature, the Allied and Complementary Medicine Database, and PsycARTICLES were searched to collect relevant randomized controlled trials up to January 28, 2021, using e-healthcare interventions for mental health in nurses. The e-healthcare intervention was classified as web-based, smartphone-based, and real-time online interventions. The primary outcome was burnout in this population. Due to the heterogeneity of the interventions used in the included studies, quantitative synthesis was not performed, but included studies were analyzed qualitatively. Also, the details of e-healthcare for the mental health of nurses were analyzed. The methodological quality of included studies was assessed using Cochrane's Risk of Bias tool. Results: Seven randomized controlled trials were included in this study. The 20-minute session of an online form of the emotional freedom technique was reported to significantly improve burnout severity compared to no intervention (P < .001). Other outcomes, such as career identity, quality of work life, workplace bullying, job stress, turnover intention, distress, anxiety, and resilience in nurses, were also reported to be improved by e-healthcare interventions. The methodological quality of the included studies was generally poor. Conclusions: In conclusion, there was some evidence that e-healthcare interventions may improve mental health outcomes, including burnout in nurses, compared with no intervention. However, due to the poor methodological quality and wide heterogeneity of the interventions and outcomes in the included studies, we were not able to reach sufficiently reliable conclusions. E-healthcare intervention for nurses in the new coronavirus disease era was discussed. High-quality clinical trials in this area should be conducted in the future.
AN  - 35758346
ID  - 35758346
AU  - Park, Jung-Hyun
AU  - Jung, Su-Eun
AU  - Ha, Da-Jung
AU  - Lee, Boram
AU  - Kim, Myo-Sung
AU  - Sim, Kyo-Lin
AU  - Choi, Yung Hyun
AU  - Kwon, Chan-Young
DB  - MEDLINE Complete
DO  - 10.1097/MD.0000000000029125
DP  - EBSCOhost
IS  - 25
JO  - Medicine
CY  - United States
KW  - Burnout, Professional prevention & control
KW  - Occupational Stress
KW  - Telemedicine
KW  - Anxiety
KW  - Humans
KW  - Mental Health
KW  - Randomized Controlled Trials as Topic
LA  - eng
PB  - Lippincott Williams & Wilkins
SN  - 1536-5964
SN  - Electronic
SP  - e29125
TI  - The effectiveness of e-healthcare interventions for mental health of nurses: A PRISMA-compliant systematic review of randomized controlled trials.
UR  - https://research.ebsco.com/linkprocessor/plink?id=29faa468-f758-3676-b81c-23b9aa447c50
VL  - 101
Y1  - 2022/06/24/2022 Jun 24
ER  - 

TY  - JOUR
AN  - 183595660
ID  - 183595660
ID  - 101088683
AU  - Zhang, Duo
AU  - Zheng, Haoyang
AU  - Zeng, Ying
AU  - Yu, Xiaoyan
AU  - Zhao, Ya
AU  - Gan, Yong
AU  - Chai, Xichen
AU  - Cheng, Wencan
AU  - Chen, Zelin
AU  - Zhou, Yanrong
DB  - CINAHL Plus with Full Text
DO  - 10.1186/s12912-025-02921-4
DP  - EBSCOhost
EP  - 9
IS  - 1
JO  - BMC Nursing
KW  - Instrument Adaptation
KW  - Instrument Validation
KW  - Scales
KW  - Psychometrics
KW  - Nurses Psychosocial Factors
KW  - Intention
KW  - Personnel Turnover
KW  - Human
KW  - Male
KW  - Female
KW  - Adult
KW  - China
KW  - Cross Sectional Studies
KW  - Factor Analysis
KW  - Convenience Sample
KW  - Structural Equation Modeling
KW  - Validation Studies
KW  - Construct Validity
KW  - Reliability and Validity
KW  - Test-Retest Reliability
KW  - Descriptive Statistics
KW  - Data Analysis Software
KW  - Translations
KW  - Item Analysis
KW  - Correlation Coefficient
KW  - Internal Consistency
KW  - Split-Half Correlations
KW  - Content Validity
KW  - Delphi Technique
KW  - Chi Square Test
KW  - Coefficient alpha
KW  - Funding Source
KW  - Burnout, Professional
KW  - Adult: 19-44 years
KW  - Male
KW  - Female
LA  - English
PB  - BioMed Central
SN  - 1472-6955
SP  - 1
TI  - Psychometric properties of the Chinese version of the Quiet Quitting Scale.
UR  - https://research.ebsco.com/linkprocessor/plink?id=d43f0253-a907-36d8-a5ad-3877b7438960
VL  - 24
Y1  - 2025/03/11/3-11-2025
ER  - 

TY  - JOUR
AB  - Background: High levels of moral resilience among nurses are crucial to maintain or restore moral integrity in response to moral challenges during their duties. Aim: To translate and validate the revised "Rushton Moral Resilience Scale" (RMRS) in Greek. Methods: We collected data from 316 nurses in Greece during July 2023. We translated the RMRS in Greek applying the forward-backward method and we adapted it in the Greek context. We used three other valid tools to estimate the concurrent validity of the RMRS: "Moral Distress Thermometer" (MDT) to measure levels of moral distress; "Quiet Quitting Scale" (QQS) to measure levels of quiet quitting; single item burnout measure to measure job burnout. We performed confirmatory factor analysis (CFA) to examine the construct validity of the RMRS. Results: We found that the RMRS had excellent reliability since all intraclass correlation coefficients in test-rest reliability analysis were higher than 0.993 and statistically significant (p<0.001). Moreover, Cronbach's coefficients alpha for the response to moral adversity scale, personal integrity scale, relational integrity scale, moral efficacy scale, and total scale were 0.652, 0.795, 0.678, 0.640, and 0.778 respectively. Our confirmatory factor analysis confirmed the four-factors structure of the scale: response to moral adversity, personal integrity, relational integrity, and moral efficacy. Concurrent validity of the Greek version of the RMRS was exceptional since we found statistically significant correlations between the RMRS and MDT, QQS, and the single item burnout measure. Conclusions: The revised "Rushton Moral Resilience Scale" is a reliable and valid tool to measure moral resilience in healthcare workers.
AN  - 177137376
ID  - 177137376
AU  - Katsiroumpa, Aglaia
AU  - Moisoglou, Ioannis
AU  - Konstantakopoulou, Olympia
AU  - Tapaskou, Theodosia
AU  - Gallos, Parisis
AU  - Tsiachri, Maria
AU  - Galanis, Petros
DB  - CINAHL Plus with Full Text
DP  - EBSCOhost
EP  - 94
IS  - 1
JO  - International Journal of Caring Sciences
KW  - Translations
KW  - Instrument Validation
KW  - Psychometrics Evaluation
KW  - Scales Evaluation
KW  - Human
KW  - Validation Studies
KW  - Reliability and Validity Evaluation
KW  - Morals
KW  - Hardiness
KW  - Nurses
KW  - Concurrent Validity
KW  - Burnout, Professional Evaluation
KW  - Factor Analysis
KW  - Intraclass Correlation Coefficient
KW  - Clinical Assessment Tools
KW  - Scales
KW  - Coefficient alpha
KW  - Greece
KW  - Pilot Studies
KW  - Construct Validity
KW  - Pearson's Correlation Coefficient
KW  - Data Analysis Software
KW  - Descriptive Statistics
LA  - English
PB  - International Journal of Caring Sciences
SN  - 1791-5201
SP  - 86
TI  - Translation and Validation of the Revised "Rushton Moral Resilience Scale" in Greek.
UR  - https://research.ebsco.com/linkprocessor/plink?id=c6db1c07-5aef-3e72-a72f-4f79df52a01a
VL  - 17
Y1  - 2024/01/01/Jan-Apr2024
ER  - 

TY  - JOUR
AB  - Understanding exercise motivation in rectal cancer patients during and after neoadjuvant chemoradiation therapy is important to improve adherence and achieve potential benefit. We report the motivational effects of exercise from the Exercise During and After Neoadjuvant Rectal Cancer Treatment trial. We randomized 36 rectal cancer patients to supervised high-intensity interval training during neoadjuvant chemoradiation therapy followed by unsupervised moderate-to-vigorous exercise after therapy, or usual care. Using the theory of planned behavior, we assessed motivation, perceived benefits/harms, and perceived barriers for exercise during and after therapy. Supervised exercise during neoadjuvant chemoradiation therapy was experienced as meaningfully (d≥0.33) more controllable (p=0.08, d=0.60), more enjoyable (p=0.25, d=0.45), and less difficult (p=0.45, d=-0.38) than anticipated. Unsupervised exercise after therapy was experienced as meaningfully more enjoyable (p=0.047, d=0.50) and less difficult (p=0.43, d=-0.36), but also less controllable (p=0.14, d=-0.80) than anticipated. Common self-reported benefits of exercise both during and after neoadjuvant chemoradiation therapy were cardiovascular endurance, physical functioning, and quality of life. Common self-reported harms were exacerbation of treatment side effects. Frequently reported barriers to exercise during therapy were side effects of treatment, whereas exercise barriers after therapy were lack of motivation and lingering side effects. Exercise during and after therapy generally had positive effects on exercise motivation, however, perceived harms and barriers related to treatment side effects were identified. Nurses can help rectal cancer patients initiate and maintain exercise during and after neoadjuvant chemoradiation by discussing the potential benefits, harms, and barriers to exercise.
AN  - 169813702
ID  - 169813702
ID  - 8504688
AU  - Arthuso, Fernanda Z.
AU  - Morielli, Andria R.
AU  - Usmani, Nawaid
AU  - Joseph, Kurian
AU  - Nijjar, Tirath
AU  - Tankel, Keith
AU  - Fairchild, Alysa
AU  - Severin, Diane
AU  - Boulé, Normand G.
AU  - Courneya, Kerry S.
DB  - CINAHL Plus with Full Text
DO  - 10.1016/j.soncn.2023.151419
DP  - EBSCOhost
EP  - N.PAG
IS  - 4
JO  - Seminars in Oncology Nursing
CY  - Philadelphia, Pennsylvania
KW  - Motivation
KW  - Therapeutic Exercise Methods
KW  - Treatment Outcomes
KW  - Rectal Neoplasms Therapy
KW  - Cancer Patients
KW  - Neoadjuvant Therapy
KW  - Chemoradiotherapy
KW  - Combined Modality Therapy
KW  - Human
KW  - Randomized Controlled Trials
KW  - Patient Compliance
KW  - Random Assignment
KW  - High-Intensity Interval Training
KW  - Exercise Intensity
KW  - Motivation Evaluation
KW  - Ajzen's Theory of Planned Behavior
KW  - Supervisors and Supervision
KW  - Pleasure
KW  - Quality of Life
KW  - Physical Endurance
KW  - Functional Assessment
KW  - Chemoradiotherapy Adverse Effects
KW  - Therapeutic Exercise Evaluation
LA  - English
PB  - W B Saunders
SN  - 0749-2081
SP  - N.PAG
TI  - Effects of Exercise on Motivational Outcomes in Rectal Cancer Patients During and After Neoadjuvant Chemoradiation: A Phase II Randomized Controlled Trial.
UR  - https://research.ebsco.com/linkprocessor/plink?id=09d24182-4fcd-36ea-8658-5f808f5c3a33
VL  - 39
Y1  - 2023/08/01/Aug2023
ER  - 

TY  - JOUR
AN  - 187555877
ID  - 187555877
AU  - Moisoglou, Ioannis
AU  - Katsiroumpa, Aglaia
AU  - Konstantakopoulou, Olympia
AU  - Papathanasiou, Ioanna V.
AU  - Prasini, Ioanna
AU  - Rekleiti, Maria
AU  - Galanis, Petros
DB  - CINAHL Plus with Full Text
DO  - 10.3390/healthcare13162064
DP  - EBSCOhost
IS  - 16
JO  - Healthcare (2227-9032)
KW  - Nurses Psychosocial Factors
KW  - Work Environment Psychosocial Factors
KW  - Work Engagement Evaluation
KW  - Nurse Attitudes Evaluation
KW  - Hardiness
KW  - Emotional Abuse
KW  - Employment Termination
KW  - Human
KW  - Greece
KW  - Male
KW  - Female
KW  - Adult
KW  - Middle Age
KW  - Cross Sectional Studies
KW  - Surveys
KW  - Questionnaires
KW  - Convenience Sample
KW  - Scales
KW  - Descriptive Statistics
KW  - Nonparametric Statistics
KW  - Multivariate Analysis
KW  - Pearson's Correlation Coefficient
KW  - Confidence Intervals
KW  - Data Analysis Software
KW  - Educational Status
KW  - Work Experiences
KW  - Trust
KW  - Motivation
KW  - Adult: 19-44 years
KW  - Middle Aged: 45-64 years
KW  - Male
KW  - Female
LA  - English
PB  - MDPI
SN  - 2227-9032
SP  - 2064
TI  - Resilience Protects Nurses from Workplace Gaslighting and Quiet Quitting, and Improves Their Work Engagement: A Cross-Sectional Study in Greece.
UR  - https://research.ebsco.com/linkprocessor/plink?id=cf3e91f0-fe7a-3d38-9f06-1b493c8b002d
VL  - 13
Y1  - 2025/08/15/Aug2025
ER  - 

TY  - JOUR
AN  - 192040994
ID  - 192040994
AU  - Moisoglou, Ioannis
AU  - Katsiroumpa, Aglaia
AU  - Papathanasiou, Ioanna V.
AU  - Konstantakopoulou, Olympia
AU  - Yfantis, Aris
AU  - Katsapi, Angeliki
AU  - Galanis, Petros
DB  - CINAHL Plus with Full Text
DO  - 10.3390/healthcare14040450
DP  - EBSCOhost
IS  - 4
JO  - Healthcare (2227-9032)
KW  - Nursing Staff, Hospital Psychosocial Factors
KW  - Workplace Violence Evaluation
KW  - Emotional Abuse Complications
KW  - Nurse Attitudes
KW  - Quality of Nursing Care
KW  - Patient Safety
KW  - Employment Termination Evaluation
KW  - Human
KW  - Greece
KW  - Cross Sectional Studies
KW  - Convenience Sample
KW  - Scales
KW  - Emotional Abuse Evaluation
KW  - Logistic Regression
KW  - Linear Regression
KW  - Descriptive Statistics
KW  - Male
KW  - Female
KW  - Nurse Managers
KW  - Interprofessional Relations
KW  - Pearson's Correlation Coefficient
KW  - Adult
KW  - Middle Age
KW  - Odds Ratio
KW  - Confidence Intervals
KW  - Nonexperimental Studies
KW  - Summated Rating Scaling
KW  - Data Analysis Software
KW  - Univariate Statistics
KW  - Multivariate Statistics
KW  - Analysis of Variance
KW  - Adult: 19-44 years
KW  - Middle Aged: 45-64 years
KW  - Male
KW  - Female
LA  - English
PB  - MDPI
SN  - 2227-9032
SP  - 450
TI  - Association Between Workplace Gaslighting and Perceived Quality of Care, Patient Safety and Quiet Quitting: A Cross-Sectional Study Among Nurses in Greece.
UR  - https://research.ebsco.com/linkprocessor/plink?id=70ddd0b5-c0e5-3836-9136-b98009a27f1a
VL  - 14
Y1  - 2026/02/15/Feb2026
ER  - 

TY  - JOUR
AB  - • Most scores for compassion satisfaction, burnout, and secondary traumatic stress were found to be in the moderate range. • Interestingly different than other studies, negligible positive relationship between compassion satisfaction and educational level, and a weak negative correlation between secondary traumatic stress and co-morbidity. Also, no significant correlation between compassion satisfaction and work-related factors, and no correlation between burnout and any of the study variables were noted. Finally, a moderate negative correlation between compassion satisfaction and burnout. Also, a mild positive correlation was found between secondary traumatic stress and burnout. • Nurse educators and organisational healthcare administrators need to develop an effective work environment and coping interventions to increase levels of satisfaction rather than to prevent compassion fatigue. Nurses working in emergency departments are overworked and exposed to frequent stressors over time, leading to compassion fatigue, burnout, and secondary traumatic stress. This study aimed to assess the levels of compassion fatigue and compassion satisfaction, and examine the relationship of these two variables with specific demographic, health-related, and work-related factors among emergency nurses in Jordan. This is a cross-sectional study. The Professional Quality of Life Scale Version 5 was used to collect data. A convenience sampling method was used to recruit 203 registered nurses from emergency departments in Jordan. The mean compassion fatigue and satisfaction scores were moderate. There was a significant but negligible correlation between compassion satisfaction and educational levels (r = 0.15, p < 0.05) and between secondary traumatic stress and comorbid diseases (r = −0.16, p < 0.05). Although the levels of compassion fatigue and satisfaction were moderate, both may negatively affect nurses' care and patient outcomes. Conversely, compassion satisfaction should be improved in order to overcome the negative effects of compassion fatigue.
AN  - 161080374
ID  - 161080374
ID  - 101472191
AU  - Subih, Maha
AU  - Salem, Hana
AU  - Al Omari, Domam
DB  - CINAHL Plus with Full Text
DO  - 10.1016/j.ienj.2022.101232
DP  - EBSCOhost
EP  - N.PAG
JO  - International Emergency Nursing
CY  - New York, New York
KW  - Compassion Fatigue Evaluation
KW  - Burnout, Professional Psychosocial Factors
KW  - Empathy
KW  - Job Satisfaction
KW  - Emergency Nursing Psychosocial Factors
KW  - Human
KW  - Jordan
KW  - Cross Sectional Studies
KW  - Stress, Psychological
KW  - Convenience Sample
KW  - Quality of Life Evaluation
KW  - Personal Satisfaction
KW  - Adaptation, Psychological
KW  - Morbidity
KW  - Professional Role
KW  - Educational Status
KW  - Emergency Nurses Psychosocial Factors
KW  - Questionnaires
KW  - Descriptive Statistics
LA  - English
PB  - Elsevier B.V.
SN  - 1755-599X
SP  - N.PAG
TI  - Evaluation of compassion fatigue and compassion satisfaction among emergency nurses in Jordan: A cross-sectional study.
UR  - https://research.ebsco.com/linkprocessor/plink?id=3d5a701f-2da7-3079-9ce2-eea91b7a776f
VL  - 66
Y1  - 2023/01/01/Jan2023
ER  - 

TY  - JOUR
AB  - Background: Stressful events occur several times during work among healthcare professionals. Especially, during the COVID-19 pandemic, healthcare professionals have had to deal with a variety of ethical dilemmas causing high levels of moral injury. Aim: To translate and validate the "Moral Injury Symptom Scale-Healthcare Professionals" (MISS-HP) in Greek. Methods: We conducted our study with 345 nurses in Greece during August 2023. We employed the forward-backward method to translate the MISS-HP in Greek. We examined the construct validity of the MISS-HP by performing confirmatory factor analysis. We estimated concurrent validity of the MISS-HP by comparing it with the "Moral Distress Thermometer" (MDT), the "Quiet Quitting Scale" (QQS), and single item burnout measure. Results: We found that the MISS-HP had exceptional reliability since all intraclass correlation coefficients in test-rest reliability analysis were higher than 0.990. Moreover, all correlations were statistically significant (p<0.001 in all cases). Additionally Cronbach's coefficient alpha for the MISS-HP was 0.636. Our CFA confirmed the three-factors structure of the Greek version of the MISS-HP: guilt/shame factor, spiritual troubles factor, and condemnation factor. All model fit indices in CFA were excellent. In particular, x²/df was 1.316, RMSEA was 0.030, GFI was 0.979, AGFI was 0.959, TLI was 0.975, IFI was 0.985, NFI was 0.939, and CFI was 0.984. We found that the concurrent validity of the Greek version of the MISS-HP was very good. In particular, we found statistically significant correlations between the MISS-HP and MDT (r=0.46, p<0.001), QQS (r=0.41, p<0.001), and the single item burnout measure (r=0.11, p<0.04). Conclusions: The "Moral Injury Symptom Scale-Healthcare Professionals" is a reliable and valid tool to measure moral injury among healthcare professionals.
AN  - 177137372
ID  - 177137372
AU  - Moisoglou, Ioannis
AU  - Katsiroumpa, Aglaia
AU  - Konstantakopoulou, Olympia
AU  - Karatza, Athena
AU  - Gallos, Parisis
AU  - Galanis, Petros
DB  - CINAHL Plus with Full Text
DP  - EBSCOhost
EP  - 53
IS  - 1
JO  - International Journal of Caring Sciences
KW  - Translations Evaluation
KW  - Instrument Validation
KW  - Morals
KW  - Stress, Occupational
KW  - Health Personnel Psychosocial Factors
KW  - Burnout, Professional
KW  - COVID-19 Pandemic Psychosocial Factors
KW  - Human
KW  - Greece
KW  - Decision Making, Ethical
KW  - Scales
KW  - Construct Validity
KW  - Factor Analysis
KW  - Correlation Coefficient
KW  - Test-Retest Reliability
KW  - Chi Square Test
KW  - Descriptive Statistics
KW  - Coefficient alpha
KW  - Reliability and Validity
LA  - English
PB  - International Journal of Caring Sciences
SN  - 1791-5201
SP  - 46
TI  - Translation and Validation of the "Moral Injury Symptom Scale-Healthcare Professionals" in Greek.
UR  - https://research.ebsco.com/linkprocessor/plink?id=11146c18-80af-334e-b0dc-0ec98fe73906
VL  - 17
Y1  - 2024/01/01/Jan-Apr2024
ER  - 

TY  - JOUR
AB  - Aim: The main purpose of this study was to investigate the potential mediating role of job burnout in the relationship between organisational support and quiet quitting among nurses. Additionally, this study aimed to determine the associations between organisational support, job burnout and quiet quitting. Design: This study was a descriptive, cross‐sectional study. Methods: This descriptive and cross‐sectional study included a total of 383 nurses. The convenience sampling method was used, and the study was conducted in Türkiye. Self‐reported measures, which included organisational support, job burnout and the quiet quitting scale, were completed by using an online version of the scale. Results: Statistically significant associations were found between organisational support, job burnout and quiet quitting. Organisational support had a significant negative effect on quiet quitting. Additionally, job burnout had a positive effect on quiet quitting behaviour. Moreover, job burnout partially mediated the relationship between organisational support and quiet quitting. Conclusion: The findings highlight the importance of considering job burnout as a critical factor in mitigating the positive effect of organisational support on quiet quitting. Prioritising the job burnout of healthcare workers plays a significant role in reducing quiet quitting behaviour through organisational support. Impact: This study focused on how organisational support and burnout interact with quiet quitting, which is a current issue among nurses, and explained the mediating role of job burnout in the relationship between organisational support and quiet quitting. The main findings of this research provide evidence that organisational support influences quiet quitting behaviour. Similarly, job burnout affects quiet quitting behaviour. Moreover, job burnout plays a mediating role in the relationship between organisational support and quiet quitting behaviour. It has been proven that job burnout is a significant barrier to the impact of organisational support in reducing quiet quitting behaviour. This research will have an impact on the management and strategic planning of healthcare organisations. Reporting Method: STROBE reporting method has been followed. Patient or Public Contribution: No patient or public contribution.
AN  - 186996265
ID  - 186996265
AU  - Gün, İbrahim
AU  - Balsak, Habip
AU  - Ayhan, Fatma
DB  - CINAHL Plus with Full Text
DO  - 10.1111/jan.16599
DP  - EBSCOhost
EP  - 4652
IS  - 8
JO  - Journal of Advanced Nursing (John Wiley & Sons, Inc.)
KW  - Nurses Turkey
KW  - Burnout, Professional Adverse Effects
KW  - Organizational Culture
KW  - Support, Psychosocial
KW  - Employment Termination
KW  - Human
KW  - Descriptive Research
KW  - Cross Sectional Studies
KW  - Convenience Sample
KW  - Descriptive Statistics
KW  - Data Analysis Software
KW  - Turkey
KW  - Male
KW  - Female
KW  - Adult
KW  - Middle Age
KW  - Sociodemographic Factors
KW  - Scales
KW  - Confidence Intervals
KW  - Adult: 19-44 years
KW  - Middle Aged: 45-64 years
KW  - Male
KW  - Female
LA  - English
PB  - John Wiley & Sons, Inc.
SN  - 0309-2402
SP  - 4644
TI  - Mediating Effect of Job Burnout on the Relationship Between Organisational Support and Quiet Quitting in Nurses.
UR  - https://research.ebsco.com/linkprocessor/plink?id=1db96aa4-a0ef-3b13-8a35-479e662183d8
VL  - 81
Y1  - 2025/08/01/Aug2025
ER  - 

TY  - JOUR
AB  - There is a rising demand for methods to support well-being at work. Mindfulness-based interventions have the potential to enhance nurses' psychological well-being. To identify mindfulness-based interventions and outcome measures and to evaluate the effect on the psychological well-being of nurses. A systematic review following Prisma protocol with search of four electronic databases was undertaken covering English language publications between January 2011 and July 2021. A total of 11 randomized controlled trial (RCT) and quasi-experimental studies with a total of 1009 participants were included. The outcome measures were stress, depression, anxiety, burnout, resilience, quality of life, self-compassion, happiness, and the level of mindfulness. Ten studies demonstrated positive impact of mindfulness-based intervention on nurses' psychological well-being. Mindfulness-based interventions have the potential to enhance the well-being of nurses. RCTs using rigorous designs, consistent outcome measures and bigger sample sizes are required to determine the effectiveness of mindfulness programs. • Nurses' well-being is challenged by the nature of their work and working conditions. • Mindfulness-based interventions have the potential to enhance the well-being of nurses. • RCTs using rigorous designs are required to determine the effectiveness of mindfulness programs.
AN  - 155844131
ID  - 155844131
ID  - 8901557
AU  - Sulosaari, Virpi
AU  - Unal, Eda
AU  - Cinar, Fatma Ilknur
DB  - CINAHL Plus with Full Text
DO  - 10.1016/j.apnr.2022.151565
DP  - EBSCOhost
EP  - N.PAG
JO  - Applied Nursing Research
CY  - Philadelphia, Pennsylvania
KW  - Mindfulness Methods
KW  - Nursing Staff, Hospital Psychosocial Factors
KW  - Psychological Well-Being
KW  - Outcomes (Health Care)
KW  - Human
KW  - Systematic Review
KW  - Stress, Psychological
KW  - Nurse Attitudes
KW  - Depression
KW  - Anxiety
KW  - Burnout, Professional
KW  - Hardiness
KW  - Quality of Life
KW  - Self-Compassion
KW  - Happiness
LA  - English
PB  - Elsevier B.V.
SN  - 0897-1897
SP  - N.PAG
TI  - The effectiveness of mindfulness-based interventions on the psychological well-being of nurses: A systematic review.
UR  - https://research.ebsco.com/linkprocessor/plink?id=4f8b7c90-b441-390d-99f7-302a3fdc1e93
VL  - 64
Y1  - 2022/04/01/Apr2022
ER  - 

TY  - JOUR
AB  - Aim: This study explored the mediating effects of organisational justice, role ambiguity and job satisfaction on the relationship between infection control‐associated fatigue and quiet quitting. Design: This study used an exploratory cross‐sectional survey design. Methods: Between 1 February and 29 February 2024, data were collected from 323 nurses—who worked in general or tertiary hospitals during the pandemic—using an online self‐report questionnaire distributed via a popular nursing community platform. Path analysis was used to evaluate the mediating effect of infection control fatigue on quiet quitting. Results: Correlation analysis showed a negative relationship between quiet quitting and organisational justice and positive relationships with job satisfaction, role ambiguity and infection control fatigue. Infection control‐associated fatigue was associated with quiet quitting (B = 0.1117, p < 0.05). Job satisfaction (IE = 0.1397, 95% confidence interval[CI]: 0.0795–0.2031) and organisational justice (IE = −0.0455, 95% CI: −0.0938 to −0.0051) mediated the relationship between infection control‐associated fatigue and quiet quitting, whereas role ambiguity did not. The total indirect effect of mediators on quiet quitting was positive (IEtotal = 0.0978, 95% confidence interval: 0.0357–0.1623). Conclusion: Quiet quitting increased among nurses experiencing infection control fatigue during the coronavirus disease 2019 pandemic, with job satisfaction and organisational justice acting as mediators. Implications for the Profession and/or Patient Care: Increasing job satisfaction and achieving organisational justice may help improve the quality of nursing and mitigate quiet quitting. Hospitals must find ways to improve nurses' work and increase their satisfaction. No Patient or Public Contribution.
AN  - 185907232
ID  - 185907232
AU  - Kang, Jaejin
AU  - Jeong, Wonseok
AU  - Kim, Seungju
DB  - CINAHL Plus with Full Text
DO  - 10.1111/jan.16865
DP  - EBSCOhost
EP  - 3961
IS  - 7
JO  - Journal of Advanced Nursing (John Wiley & Sons, Inc.)
KW  - COVID-19 Pandemic Psychosocial Factors
KW  - COVID-19 Nursing
KW  - Infection Control
KW  - Fatigue
KW  - Organizational Culture
KW  - Social Justice
KW  - Job Satisfaction
KW  - Nursing Role
KW  - Nursing Staff, Hospital Psychosocial Factors
KW  - Employment Termination Psychosocial Factors
KW  - Human
KW  - Funding Source
KW  - South Korea
KW  - Male
KW  - Female
KW  - Adult
KW  - Cross Sectional Studies
KW  - Descriptive Statistics
KW  - Confidence Intervals
KW  - T-Tests
KW  - Analysis of Variance
KW  - Pearson's Correlation Coefficient
KW  - P-Value
KW  - Path Analysis
KW  - Factor Analysis
KW  - Coefficient alpha
KW  - Data Analysis Software
KW  - Group Dynamics
KW  - Summated Rating Scaling
KW  - Age Factors
KW  - Educational Status
KW  - Income
KW  - Adult: 19-44 years
KW  - Male
KW  - Female
LA  - English
PB  - John Wiley & Sons, Inc.
SN  - 0309-2402
SP  - 3952
TI  - The Mediating Effects of COVID‐19 Infection Control Fatigue on Quiet Quitting: Focusing on Organisational Justice, Role Ambiguity and Job Satisfaction.
UR  - https://research.ebsco.com/linkprocessor/plink?id=f5188a0a-1997-3617-b811-f56920061169
VL  - 81
Y1  - 2025/07/01/Jul2025
ER  - 

TY  - JOUR
AB  - Focusing on Canadian critical care nurses (CCNs), the study objectives were to examine the impact of the COVID-19 pandemic on: mental health, quality of work life, and intent to stay in their current positions. Mixed-methods study using an online cross-sectional survey and integration of closed- and open-ended survey data. Canadian CCNs working in an intensive care unit, high acuity unit, or intensive care step-down unit during the COVID-19 pandemic between May 2021 to June 2021. The survey consisted of four instruments: (1) the impact of event scale – revised, (2) the depression, anxiety, and stress scale, (3) the professional quality of life scale, and (4) intent to turnover tool, as well as one optional open-ended question. From across Canada, 425 CCNs responded. The large majority reported symptoms of post traumatic stress disorder (74%), depression (70%), anxiety (57%), and stress (61%). All (100%) reported moderate to high burnout, 87% were suffering from signs of secondary traumatic stress, and 22% intended to quit their current employment. Qualitative analysis of written comments submitted by 147 (34.5%) of the respondents depicted an immense mental health toll on CCNs that stemmed from 1) failed leadership and 2) the traumatic nature of the work environment, that led to 3) a sense of disillusionment, defeat, and an intent to leave. The mental health toll of the pandemic has been significant for Canadian CCNs and highlights the urgent need for individual supports and systems level changes.
AN  - 157500801
ID  - 157500801
ID  - 9211274
AU  - Crowe, Sarah
AU  - Fuchsia Howard, A.
AU  - Vanderspank, Brandi
DB  - CINAHL Plus with Full Text
DO  - 10.1016/j.iccn.2022.103241
DP  - EBSCOhost
EP  - N.PAG
JO  - Intensive & Critical Care Nursing
CY  - Philadelphia, Pennsylvania
KW  - COVID-19 Pandemic Psychosocial Factors
KW  - Mental Health
KW  - Occupational Health
KW  - Critical Care Nursing Psychosocial Factors
KW  - Nursing Staff, Hospital Psychosocial Factors
KW  - Quality of Working Life
KW  - Intention
KW  - Personnel Turnover
KW  - Human
KW  - Canada
KW  - Multimethod Studies
KW  - Cross Sectional Studies
KW  - Surveys
KW  - Structured Questionnaires
KW  - Open-Ended Questionnaires
KW  - Intensive Care Units
KW  - Observation Units
KW  - Scales
KW  - Psychological Tests
KW  - Stress Disorders, Post-Traumatic
KW  - Burnout, Professional
KW  - Depression
KW  - Anxiety
KW  - Stress, Occupational
KW  - Stress, Psychological
KW  - Qualitative Studies
KW  - Work Environment
KW  - Career Planning and Development
LA  - English
PB  - Elsevier B.V.
SN  - 0964-3397
SP  - N.PAG
TI  - The mental health impact of the COVID-19 pandemic on Canadian critical care nurses.
UR  - https://research.ebsco.com/linkprocessor/plink?id=78b15b90-0cff-39b8-a6df-c6f825e22bb1
VL  - 71
Y1  - 2022/08/01/Aug2022
ER  - 

TY  - JOUR
AB  - With the rapidly aging population, the quality of end-of-life (EOL) care has become a significant issue. As the majority of deaths in Hong Kong (HK) currently occur in public hospitals, promoting palliative home care can relieve hospital burden and provide good deaths. There is a practical need to properly educate and train nurses on the skills to provide EOL care in home care settings. To evaluate the effect of the first EOL care training program for nurses working in home care settings or nursing homes on quality of life at work, orientation toward dying and death, and self-competence in death work. A pre-experimental research design was utilized to conduct this study using a one-group pretest and posttest approach. A convenience sample of 153 nurses working in home care settings or nursing homes in HK was selected. Participating nurses attended two-day entry-level and seven-day advanced-level courses. Quality of life at work, multidimensional orientation toward dying and death, and self-competence in death work were assessed using questionnaires at baseline and immediately after entry- and advanced-level training. The results revealed that nurses reported a higher level of compassion satisfaction (d = 2.52, p < 0.001), less burnout at work (d = −3.25, p = 0.045), less fear about their own death (d = −1.33, p = 0.019), and more acceptance of others' deaths (d = 1.07, p = 0.004) in post-advanced-level courses. In general, participants were satisfied with the delivery method, duration, and logistical arrangement of the courses. Nurses reported improved professional quality of life, less fear, and more acceptance toward death and dying after the training program. More educational strategies, such as role-play and case study discussions, are needed to improve the overall learning experience and effectiveness of the program. Future studies could add a qualitative component to yield deeper insights through the findings. As training programs allow nurses to cultivate their skills in clinical situations, there is an undeniable need to continue implementing standardized education and training for palliative care nurses to improve EOL care quality. • EOL care training can improve the quality of life toward death among nurses. • EOL care training can reduce fear toward death and dying among nurses. • EOL care training can increase acceptance levels toward death among nurses. • Cultivating and developing specific home-based EOL care skills is important. • Educational strategies can enhance nurses' overall learning experiences.
AN  - 158423545
ID  - 158423545
ID  - 8511379
AU  - Takemura, Naomi
AU  - Fong, Daniel Yee Tak
AU  - Lin, Chia-Chin
DB  - CINAHL Plus with Full Text
DO  - 10.1016/j.nedt.2022.105478
DP  - EBSCOhost
EP  - N.PAG
JO  - Nurse Education Today
CY  - New York, New York
KW  - Terminal Care Education
KW  - Staff Development
KW  - Home Health Nursing
KW  - Nursing Homes
KW  - Registered Nurses Education
KW  - Nursing Staff, Hospital Education
KW  - Outcomes of Education Evaluation
KW  - Quality of Working Life Evaluation
KW  - Attitude to Death Evaluation
KW  - Nurse Attitudes Evaluation
KW  - Nursing Skills Evaluation
KW  - Competency Assessment
KW  - Human
KW  - Pretest-Posttest Design
KW  - Convenience Sample
KW  - Hong Kong
KW  - Compassion
KW  - Job Satisfaction Evaluation
KW  - Burnout, Professional Prevention and Control
KW  - Fear Prevention and Control
KW  - Teaching Methods
KW  - Time Factors
KW  - Course Evaluation
KW  - Descriptive Statistics
KW  - Palliative Care Nurses
LA  - English
PB  - Elsevier B.V.
SN  - 0260-6917
SP  - N.PAG
TI  - Evaluating end-of-life care capacity building training for home care nurses.
UR  - https://research.ebsco.com/linkprocessor/plink?id=b4d63804-9e5d-301f-a8fd-02b03a1fc520
VL  - 117
Y1  - 2022/10/01/Oct2022
ER  - 

TY  - JOUR
AB  - To describe the impact of the COVID-19 pandemic on intensive care nurses personal and professional well-being. A descriptive, qualitative design was used. Two nurse researchers conducted one-on-one interviews via Zoom or TEAMS using a semi-structured interview guide. Thirteen nurses who were working in an intensive care unit in the United States participated in the study. A convenience sample of nurses who completed a survey in the larger parent study provided an email and were contacted by the research team to participate in interviews to discuss their experiences. An inductive approach to content analysis was used to develop categories. Five major categories emerged from the interviews: (1) We are not heroes, (2) inadequate support, (3) helplessness, (4) exhaustion, and (5) Nurses the second victim. The COVID-19 pandemic has taken a physical and mental health toll on intensive care nurses. The impact of the pandemic on personal and professional well-being has serious implications for retaining and expanding the nursing workforce. This work highlights the importance for bedside nurses to advocate for systemic change to improve the work environment. It is imperative for nurses to have effective training including evidence-based practice and clinical skills. There needs to be systems in place to monitor and support nurses' mental health and encourage bedside nurses to use self-care methods and practices to prevent anxiety, depression, post-traumatic stress disorder and burnout.
AN  - 163167540
ID  - 163167540
ID  - 9211274
AU  - Calkins, Kelly
AU  - Guttormson, Jill
AU  - McAndrew, Natalie S.
AU  - Losurdo, Holly
AU  - Loonsfoot, Danielle
AU  - Schmitz, Shania
AU  - Fitzgerald, Jacklynn
DB  - CINAHL Plus with Full Text
DO  - 10.1016/j.iccn.2023.103388
DP  - EBSCOhost
EP  - N.PAG
JO  - Intensive & Critical Care Nursing
CY  - Philadelphia, Pennsylvania
KW  - COVID-19 Complications
KW  - Critical Care Nursing Psychosocial Factors
KW  - Psychological Well-Being
KW  - Human
KW  - Qualitative Studies
KW  - Descriptive Research
KW  - Semi-Structured Interview
KW  - Videorecording
KW  - Convenience Sample
KW  - Content Analysis
KW  - Burnout, Professional
KW  - Helplessness, Learned
KW  - Workforce
KW  - Support, Psychosocial
KW  - Work Environment
LA  - English
PB  - Elsevier B.V.
SN  - 0964-3397
SP  - N.PAG
TI  - The early impact of COVID-19 on intensive care nurses' personal and professional well-being: A qualitative study.
UR  - https://research.ebsco.com/linkprocessor/plink?id=f469688f-8e5b-3ebc-97bb-60f17391767d
VL  - 76
Y1  - 2023/06/01/Jun2023
ER  - 

TY  - JOUR
AB  - Background: Moral distress occurs when people's moral integrity is compromised by external factors. Healthcare workers experience difficult situations that can increase their moral distress. Aim: To translate and validate the "Moral Distress Thermometer" (MDT) in Greek. Methods: Our study included 142 nurses in Greece. We collected our data during September 2023. We employed the forward-backward method to translate and adapt the MDT in Greek. We examined the concurrent validity of the MDT using the "Moral Injury Symptom Scale-Healthcare Professionals" (MISS-HP), the revised "Rushton Moral Resilience Scale" (RMRS), the "Quiet Quitting Scale" (QQS), and the single item burnout measure. Moreover, we performed a test-retest study to examine the reliability of the MDT. Results: The MDT showed very good psychometric properties. Concurrent validity of the Greek version of the MDT was exceptional. We found statistically significant correlations between the MDT and MIS S-HP (r = 0.51, p < 0.001), RMRS (r = -0.33, p < 0.001), QQS (r = 0.41, p < 0.001), and the single item burnout measure (r = 0.40, p < 0.001). We found that the MDT had excellent reliability since the intraclass correlation coefficient in test-rest reliability analysis was 0.994 (95% confidence interval = 0.991 to 0.996, p-value < 0.001). Conclusions: The "Moral Distress Thermometer" is a reliable and valid tool to measure moral distress among healthcare workers.
AN  - 177137370
ID  - 177137370
AU  - Katsiroumpa, Aglaia
AU  - Moisoglou, Ioannis
AU  - Konstantakopoulou, Olympia
AU  - Papasimakopoulou, Elisavet
AU  - Gallos, Parisis
AU  - Tsiachri, Maria
AU  - Galanis, Petros
DB  - CINAHL Plus with Full Text
DP  - EBSCOhost
EP  - 32
IS  - 1
JO  - International Journal of Caring Sciences
KW  - Scales
KW  - Instrument Validation
KW  - Instrument Adaptation
KW  - Translations
KW  - Psychological Distress Evaluation
KW  - Nurses Psychosocial Factors
KW  - Greece
KW  - Human
KW  - Validation Studies
KW  - Concurrent Validity
KW  - Test-Retest Reliability
KW  - Intraclass Correlation Coefficient
KW  - Confidence Intervals
KW  - Burnout, Professional
KW  - Descriptive Statistics
KW  - Pearson's Correlation Coefficient
KW  - Data Analysis Software
KW  - Female
KW  - Male
KW  - Adult
KW  - Shiftwork
KW  - Adult: 19-44 years
KW  - Female
KW  - Male
LA  - English
PB  - International Journal of Caring Sciences
SN  - 1791-5201
SP  - 26
TI  - Moral Distress Thermometer: Translation and Validation in Greek.
UR  - https://research.ebsco.com/linkprocessor/plink?id=0e449efc-0a58-36b2-aa2d-2ea2b4057876
VL  - 17
Y1  - 2024/01/01/Jan-Apr2024
ER  - 

TY  - JOUR
AB  - Background: Among other forms of leadership, engaging leadership may act positively in working environments. Aim: To translate and validate the "Engaging Leadership Scale" (12 items version) in Greek. Methods: Study population included 126 nurses in Greece. We performed our study during August 2024. We employed the forward-backward method to translate and adapt the Engaging Leadership Scale (ELS-12) in Greek language. We examined the construct validity of the ELS-12 by performing confirmatory factor analysis. We examined the concurrent validity of the ELS-12 using the "Quiet Quitting Scale" (QQS), the single item burnout measure, and the single item turnover intention measure. We examined the reliability of the ELS-12 by calculating Cronbach's alpha. Results: The ELS-12 showed very good psychometric properties. Our confirmatory factor analysis confirmed the four-factor structure of the ELS-12; strengthening, connecting, empowering, and inspiring. Concurrent validity of the Greek version of the ELS-12 was very good. We found statistically significant correlations between the ELS-12 and QQS (r = -0.466, p-value < 0.001), single item burnout measure (r = -0.192, p-value = 0.030), and single item turnover intention measure (r = -0.296, p-value = 0.001). We found that the ELS-12 had very good reliability since Cronbach's coefficient alpha was 0.962. Conclusions: The Greek version of the "Engaging Leadership Scale" is a reliable and valid tool to measure engaging leadership among workers.
AN  - 181840062
ID  - 181840062
AU  - Katsiroumpa, Aglaia
AU  - Moisoglou, Ioannis
AU  - Konstantakopoulou, Olympia
AU  - Kalogeropoulou, Maria
AU  - Gallos, Parisis
AU  - Tsiachri, Maria
AU  - Galanis, Petros
DB  - CINAHL Plus with Full Text
DP  - EBSCOhost
EP  - 1414
IS  - 3
JO  - International Journal of Caring Sciences
KW  - Instrument Adaptation Greece
KW  - Instrument Validation
KW  - Scales
KW  - Leadership
KW  - Management Styles Evaluation
KW  - Nursing Staff, Hospital Greece
KW  - Greece
KW  - Human
KW  - Male
KW  - Female
KW  - Adult
KW  - Middle Age
KW  - Validation Studies
KW  - Reliability and Validity Evaluation
KW  - Work Environment
KW  - Adult: 19-44 years
KW  - Middle Aged: 45-64 years
KW  - Male
KW  - Female
LA  - English
PB  - International Journal of Caring Sciences
SN  - 1791-5201
SP  - 1407
TI  - Engaging Leadership Scale (12 items version): Translation and A Validation in Greek.
UR  - https://research.ebsco.com/linkprocessor/plink?id=914ccde2-24fb-31f9-9a40-4f9f83b1b678
VL  - 17
Y1  - 2024/09/01/Sep-Dec2024
ER  - 

TY  - JOUR
AN  - 174719084
ID  - 174719084
AU  - Galanis, Petros
AU  - Moisoglou, Ioannis
AU  - Malliarou, Maria
AU  - Papathanasiou, Ioanna V.
AU  - Katsiroumpa, Aglaia
AU  - Vraka, Irene
AU  - Siskou, Olga
AU  - Konstantakopoulou, Olympia
AU  - Kaitelidou, Daphne
DB  - CINAHL Plus with Full Text
DO  - 10.3390/healthcare12010079
DP  - EBSCOhost
IS  - 1
JO  - Healthcare (2227-9032)
KW  - Nursing Staff, Hospital Psychosocial Factors
KW  - Employment Termination
KW  - Personnel Turnover
KW  - Intention
KW  - Job Characteristics
KW  - Human
KW  - Greece
KW  - Male
KW  - Female
KW  - Adult
KW  - Middle Age
KW  - Aged
KW  - Scales
KW  - Multiple Logistic Regression
KW  - Sex Factors
KW  - Shiftwork
KW  - Private Sector
KW  - Understaffing
KW  - Convenience Sample
KW  - Questionnaires
KW  - Two-Tailed Test
KW  - Odds Ratio
KW  - Confidence Intervals
KW  - Data Analysis Software
KW  - Cross Sectional Studies
KW  - Descriptive Statistics
KW  - Chi Square Test
KW  - Linear Regression
KW  - Adult: 19-44 years
KW  - Middle Aged: 45-64 years
KW  - Aged: 65+ years
KW  - Male
KW  - Female
LA  - English
PB  - MDPI
SN  - 2227-9032
SP  - 79
TI  - Quiet Quitting among Nurses Increases Their Turnover Intention: Evidence from Greece in the Post-COVID-19 Era.
UR  - https://research.ebsco.com/linkprocessor/plink?id=a44a1e59-047e-37aa-9241-667b3fa84620
VL  - 12
Y1  - 2024/01/01/Jan2024
ER  - 

TY  - JOUR
AB  - Background: Organizational support is crucial to improve workers self-confidence, productivity and creativity. Aim: To translate and validate the "Perceived Organizational Support" (POS) scale in Greek. Methods: Our sample included 114 nurses in Greece. We performed our study during April 2024. We employed the forward-backward method to translate and adapt the POS in Greek language. We examined the construct validity of the POS by performing confirmatory factor analysis. We examined the concurrent validity of the POS using the "Quiet Quitting Scale" (QQS), the single item burnout measure, and the "Global Transformational Leadership" (GTL) scale. We examined the reliability of the POS by calculating Cronbach's alpha. Results: The POS showed very good psychometric properties. Our confirmatory factor analysis confirmed the one-factor structure of the POS. Concurrent validity of the Greek version of the POS was very good. We found statistically significant correlations between the POS and QQS (r = -0.233, p=0.013), and GTL (r = 0.590, p<0.001). We found that the POS had very good reliability since intraclass correlation coefficients for the eight items were higher than 0.798 (p<0.001 in all cases). Moreover, Cronbach's coefficient alpha for the POS was 0.946. Conclusions: The Greek version of the "Perceived Organizational Support" scale is a reliable and valid tool to measure organizational support among employees.
AN  - 179591108
ID  - 179591108
AU  - Moisoglou, Ioannis
AU  - Katsiroumpa, Aglaia
AU  - Gallos, Parisis
AU  - Kolisiati, Antigoni
AU  - Tsiachri, Maria
AU  - Tsakalaki, Anastasia
AU  - Galanis, Petros
DB  - CINAHL Plus with Full Text
DP  - EBSCOhost
EP  - 869
IS  - 2
JO  - International Journal of Caring Sciences
KW  - Instrument Validation
KW  - Translations
KW  - Organizational Culture
KW  - Support, Psychosocial
KW  - Psychometrics Evaluation
KW  - Human Greece
KW  - Greece
KW  - Validation Studies
KW  - Scales
KW  - Construct Validity
KW  - Factor Analysis
KW  - Confirmability (Research)
KW  - Concurrent Validity
KW  - Coefficient alpha
KW  - Reliability and Validity
KW  - Descriptive Statistics
KW  - Cross Sectional Studies
KW  - Chi Square Test
KW  - Male
KW  - Female
KW  - Adult
KW  - Intraclass Correlation Coefficient
KW  - Adult: 19-44 years
KW  - Male
KW  - Female
LA  - English
PB  - International Journal of Caring Sciences
SN  - 1791-5201
SP  - 862
TI  - Perceived Organizational Support Scale: Translation and Validation in Greek.
UR  - https://research.ebsco.com/linkprocessor/plink?id=e5123876-ff93-3dd3-9b2a-9cc7bd8a1221
VL  - 17
Y1  - 2024/05/01/May-Aug2024
ER  - 

TY  - JOUR
AB  - To examine the relationship between pediatric nurses' moral resilience and quiet quitting tendencies, and to identify demographic and professional predictors of this behavior. Quiet quitting—defined as completing only required duties while disengaging from additional responsibilities—has gained attention in nursing due to its potential impact on patient care and workforce sustainability. Pediatric nurses encounter unique ethical and emotional challenges, which can potentially increase their vulnerability to disengagement. Moral resilience, the ability to uphold ethical integrity under stress, is considered a protective factor; however, its role in pediatric nursing remains underexplored. A cross-sectional, descriptive, correlational study was conducted between January and May 2025 in Türkiye, following Strengthening the Reporting of Observational Studies in Epidemiology (STROBE) guidelines. Data were collected from 400 pediatric nurses using convenience and snowball sampling, via a Demographic Information Form, the Rushton Moral Resilience Scale, and the Quiet Quitting Scale. Pearson correlation and hierarchical linear regression were applied. Moral resilience was moderately and negatively correlated with quiet quitting (r = −0.39, p < 0.001). Demographic factors explained 5.5% of the variance in quiet quitting, while adding moral resilience increased the explained variance to 19.3% (ΔR<sup>2</sup> = 0.138, p < 0.001). Moral resilience was the strongest predictor (β = −0.376, p < 0.001). Higher moral resilience significantly reduces the tendency toward quiet quitting among pediatric nurses. Interventions that strengthen moral resilience through targeted training, ethical climate improvement, and organizational support could enhance nurse engagement and workforce sustainability. • Moral resilience is negatively associated with quiet quitting among pediatric nurses. • Moral resilience is the strongest predictor of quiet quitting. • Moral resilience explains additional variance beyond demographic factors. • Higher moral resilience may support nurse engagement and workforce sustainability.
AN  - 192457053
ID  - 192457053
ID  - 8607529
AU  - Belli, Mustafa
AU  - Erçelik, Zübeyde Ezgi
DB  - CINAHL Plus with Full Text
DO  - 10.1016/j.pedn.2026.01.010
DP  - EBSCOhost
EP  - 159
JO  - Journal of Pediatric Nursing
CY  - Philadelphia, Pennsylvania
KW  - Pediatric Nurses Psychosocial Factors
KW  - Pediatric Nursing
KW  - Personnel Turnover
KW  - Hardiness
KW  - Morals
KW  - Human
KW  - Cross Sectional Studies
KW  - Multiple Linear Regression
KW  - Ethics, Nursing
KW  - Emotions
KW  - Stress, Occupational
KW  - Descriptive Research
KW  - Correlational Studies
KW  - Turkey
KW  - Convenience Sample
KW  - Snowball Sample
KW  - Scales
KW  - Pearson's Correlation Coefficient
KW  - Organizational Culture
KW  - Descriptive Statistics
KW  - Work Environment
LA  - English
PB  - W B Saunders
SN  - 0882-5963
SP  - 154
TI  - Moral resilience and quiet quitting tendencies among pediatric nurses: A multiple linear regression study.
UR  - https://research.ebsco.com/linkprocessor/plink?id=c99ff026-81c2-3d39-9b47-9373f8f01499
VL  - 87
Y1  - 2026/03/01/Mar2026
ER  - 

TY  - JOUR
AB  - Background: Work engagement is a critical issue among workers since it refers to the effective connection between workers and organizations. Aim: To translate and validate the "Utrecht Work Engagement Scale" (UWES) (nine items version) in Greek. Methods: Study population included 114 nurses in Greece. We performed our study during April 2024. We employed the forward-backward method to translate and adapt the UWES in Greek language. We examined the construct validity of the UWES by performing confirmatory factor analysis. We examined the concurrent validity of the UWES using the "Quiet Quitting Scale" (QQS), the single item burnout measure, and the "Global Transformational Leadership" (GTL) scale. We examined the reliability of the UWES by calculating Cronbach's alpha. Results: The UWES showed very good psychometric properties. Our confirmatory factor analysis confirmed the three-factor structure of the UWES; vigor, dedication and absorption. Concurrent validity of the Greek version of the UWES was very good. We found statistically significant correlations between the UWES and QQS (r = -0.605, p<0.001), and GTL (r = 0.494, p<0.001). We found that the "Utrecht Work Engagement Scale" had very good reliability since intraclass correlation coefficients for the nine items were higher than 0.813 (p<0.001 in all cases). Moreover, Cronbach's coefficient alpha for the UWES was 0.924. Conclusions: The Greek version of the "Utrecht Work Engagement Scale" (nine items version) is a reliable and valid tool to measure work engagement among workers.
AN  - 185283558
ID  - 185283558
AU  - Moisoglou, Ioannis
AU  - Katsiroumpa, Aglaia
AU  - Gallos, Parisis
AU  - Kolisiati, Antigoni
AU  - Tsiachri, Maria
AU  - Tsakalak, Anastasia
AU  - Galanis, Petros
DB  - CINAHL Plus with Full Text
DP  - EBSCOhost
EP  - 88
IS  - 1
JO  - International Journal of Caring Sciences
KW  - Instrument Adaptation Greece
KW  - Nursing Staff, Hospital Psychosocial Factors
KW  - Instrument Validation
KW  - Work Engagement Evaluation
KW  - Scales
KW  - Psychometrics Evaluation
KW  - Greece
KW  - Human
KW  - Male
KW  - Female
KW  - Adult
KW  - Middle Age
KW  - Validation Studies
KW  - Descriptive Statistics
KW  - Factor Analysis
KW  - Reliability and Validity Evaluation
KW  - Adult: 19-44 years
KW  - Middle Aged: 45-64 years
KW  - Male
KW  - Female
LA  - English
PB  - International Journal of Caring Sciences
SN  - 1791-5201
SP  - 81
TI  - Utrecht Work Engagement Scale (nine items version): Translation and Validation in Greek.
UR  - https://research.ebsco.com/linkprocessor/plink?id=ea6d8aa9-607e-3e1d-ac8f-0885f5e14707
VL  - 18
Y1  - 2025/01/01/Jan-Apr2025
ER  - 

TY  - JOUR
AN  - 191610535
ID  - 191610535
AU  - Danacı, Esra
AU  - Arıca, Esra Özbudak
AU  - Erdoğan, Tuğba Kavalalı
DB  - CINAHL Plus with Full Text
DO  - 10.3390/healthcare14030316
DP  - EBSCOhost
IS  - 3
JO  - Healthcare (2227-9032)
KW  - Nurses Psychosocial Factors
KW  - Conscience
KW  - Stress, Occupational
KW  - Compassion Fatigue
KW  - Employment Termination
KW  - Intention Evaluation
KW  - Scales Evaluation
KW  - Instrument Adaptation
KW  - Instrument Validation
KW  - Psychometrics Evaluation
KW  - Human
KW  - Turkey
KW  - Male
KW  - Female
KW  - Adult
KW  - Mediation Analysis
KW  - Validation Studies
KW  - Descriptive Research
KW  - Correlational Studies
KW  - Methodological Research
KW  - Academic Medical Centers
KW  - Convenience Sample
KW  - Nonprobability Sample
KW  - Descriptive Statistics
KW  - Data Analysis Software
KW  - Factor Analysis
KW  - Chi Square Test
KW  - Reliability
KW  - Internal Consistency
KW  - Criterion-Related Validity
KW  - Coefficient alpha
KW  - Confidence Intervals
KW  - Questionnaires
KW  - Adult: 19-44 years
KW  - Male
KW  - Female
LA  - English
PB  - MDPI
SN  - 2227-9032
SP  - 316
TI  - The Relationship Between Stress of Conscience and Quiet Quitting in Nurses: The Mediating Role of Compassion Fatigue.
UR  - https://research.ebsco.com/linkprocessor/plink?id=d63eeac3-617a-3fda-a027-66aca392c43f
VL  - 14
Y1  - 2026/02/01/Feb2026
ER  - 

TY  - JOUR
AB  - Background: Quiet quitting has emerged during the COVID-19 pandemic and its consequences for healthcare organizations and services have been expected. Objective: To identify levels of quiet quitting among clinical nurses in Greece. Moreover, we examined the impact of demographic and job characteristics on quiet quitting. Methods: We conducted an online cross-sectional study in Greece. We collected our data in February 2024. We obtained a convenience sample of nurses who have been working in clinical settings. We used the "Quiet Quitting" Scale (QQS) to measure levels of quiet quitting among nurses in our study. Moreover, we measured gender, age, educational level, job sector, understaffed workplace, shift work, and years of clinical experience. Results: Applying the suggested cut-off point we found that seven out of ten nurses (68.2%, n=620) can be considered as quiet quitters, while three out of ten (31.8%, n=289) can be considered as non-quiet quitters. We found that males experienced higher levels of quiet quitting than females (adjusted coefficient beta = 0.216, 95% CI = 0.093 to 0.339, p-value = 0.001). Additionally, shift workers (adjusted coefficient beta = 0.182, 95% CI = 0.091 to 0.272, p-value < 0.001) and nurses who have been working in understaffed workplaces (adjusted coefficient beta = 0.134, 95% CI = 0.006 to 0.262, p-value = 0.040) showed higher levels of quiet quitting. Decreased years of clinical experience were associated with increased quiet quitting (adjusted coefficient beta = -0.008, 95% CI = -0.012 to -0.004, p-value < 0.001). Conclusions: In our sample, nurses reported high levels of quiet quitting. Gender, shift work, an understaffed workplace, and clinical experience had an impact on quiet quitting. Healthcare organizations and managers should pay attention to quiet quitting in order to improve nurses' productivity and patients' outcomes.
AN  - 179591132
ID  - 179591132
AU  - Moisoglou, Ioannis
AU  - Katsiroumpa, Aglaia
AU  - Vraka, Irene
AU  - Kalogeropoulou, Maria
AU  - Gallos, Parisis
AU  - Prasini, Ioanna
AU  - Galanis, Petros
DB  - CINAHL Plus with Full Text
DP  - EBSCOhost
EP  - 1122
IS  - 2
JO  - International Journal of Caring Sciences
KW  - Personnel Turnover
KW  - Employment Termination
KW  - Health Care Industry
KW  - Clinical Nurse Specialists Psychosocial Factors
KW  - Job Characteristics Evaluation
KW  - Human
KW  - Greece
KW  - Female
KW  - Male
KW  - Adult
KW  - Middle Age
KW  - Cross Sectional Studies
KW  - Convenience Sample
KW  - Scales
KW  - Sex Factors
KW  - Age Factors
KW  - Educational Status
KW  - Work Environment
KW  - Shiftwork
KW  - Job Experience
KW  - Questionnaires
KW  - Summated Rating Scaling
KW  - Intention
KW  - Motivation
KW  - Simple Linear Regression
KW  - Multivariate Analysis
KW  - Linear Regression
KW  - Correlation Coefficient
KW  - Data Analysis Software
KW  - Confidence Intervals
KW  - Descriptive Statistics
KW  - Adult: 19-44 years
KW  - Middle Aged: 45-64 years
KW  - Female
KW  - Male
LA  - English
PB  - International Journal of Caring Sciences
SN  - 1791-5201
SP  - 1115
TI  - Quiet Quitting Threatens Healthcare Organizations and Services: Alarming Evidence from a Cross-Sectional Study with Nurses in Greece.
UR  - https://research.ebsco.com/linkprocessor/plink?id=b622b57b-9385-3c43-a6fe-7aa2141b06d6
VL  - 17
Y1  - 2024/05/01/May-Aug2024
ER  - 

TY  - JOUR
AB  - This quality improvement project used data from individual conversations and group development theory to implement a team-building intervention to mitigate burnout and improve team climate in a group of advanced practice providers. Two validated questionnaires were used to measure the impact of a team-building workshop and the drafting of a team agreement. Results demonstrated significant improvement in team burnout scores immediately post-intervention; however, improvement was not sustained. Anecdotally, the team agreement has successfully improved conflict resolution among group members. • Advanced practice providers in critical care area are at high risk of experiencing burnout. • "What Matters to You" conversations can be used to discover drivers and mitigation strategies for burnout. • Team-building events may improve burnout temporarily, but long-term effects may not be sustained. • Team agreement documents seem to be a feasible and sustainable way to improve team climate and reduce burnout.
AN  - 162253673
ID  - 162253673
ID  - 101264817
AU  - Cleveland, Melissa R.
AU  - Willis, Tina Schade
AU  - Xu, Jiayun
AU  - Centers, Gabriela
AU  - Gallegos, Julian
DB  - CINAHL Plus with Full Text
DO  - 10.1016/j.nurpra.2022.09.018
DP  - EBSCOhost
EP  - N.PAG
IS  - 2
JO  - Journal for Nurse Practitioners
CY  - Philadelphia, Pennsylvania
KW  - Pediatric Nurses Psychosocial Factors
KW  - Critical Care
KW  - Cardiovascular Nursing
KW  - Burnout, Professional Prevention and Control
KW  - Team Building
KW  - Quality Improvement
KW  - Interprofessional Relations
KW  - Human
KW  - Questionnaires
KW  - Seminars and Workshops
KW  - Conflict Management
LA  - English
PB  - Elsevier B.V.
SN  - 1555-4155
SP  - N.PAG
TI  - Mitigating Burnout in a Team of Pediatric Cardiac Critical Care Advanced Practice Providers: A Team-Building Intervention.
UR  - https://research.ebsco.com/linkprocessor/plink?id=db493ddd-1b73-3eaf-88b2-3f7f4d1b161d
VL  - 19
Y1  - 2023/02/01/Feb2023
ER  - 

TY  - JOUR
AN  - 189348896
ID  - 189348896
AU  - Khunou, Sisinyana Hannah
DB  - CINAHL Plus with Full Text
DO  - 10.20473/fmnj.v8i2.70992
DP  - EBSCOhost
EP  - 81
IS  - 2
JO  - Fundamental & Management Nursing Journal
KW  - Burnout, Professional Prevention and Control
KW  - Nurses Psychosocial Factors
KW  - Nurse Managers
KW  - Human
KW  - Systematic Review
KW  - Medline
KW  - Psycinfo
KW  - PubMed
KW  - Nursing Staff, Hospital
KW  - Organizational Culture
KW  - Work-Life Balance
KW  - Work Engagement
KW  - ERIC Database
KW  - CINAHL Database
KW  - Descriptive Statistics
KW  - Thematic Analysis
LA  - English
PB  - Universitas Airlangga
SN  - 2355-2662
SP  - 68
TI  - Quiet Quitting of The Nurses: An Integrative Literature Review.
UR  - https://research.ebsco.com/linkprocessor/plink?id=2c4467c8-1b48-3ef1-abf5-aca84a7df22a
VL  - 8
Y1  - 2025/10/01/Oct2025
ER  - 

TY  - JOUR
AB  - Aim: To assess the level of quiet quitting among healthcare workers (HCWs) and identify possible differences between nurses, physicians, and other HCWs. We investigated the impact of sociodemographic variables, job burnout, and job satisfaction on quiet quitting levels. Background: The quiet‐quitting phenomenon is not new but has been frequently discussed during the COVID‐19 pandemic. Interestingly, the level of quiet quitting among HCWs has not been measured yet. Methods: We conducted a cross‐sectional study with a convenience sample. We measured sociodemographic variables, job burnout, job satisfaction, and quiet quitting. We adhered to STROBE guidelines for cross‐sectional studies. Findings: Among our sample, 67.4% of nurses were quiet quitters, while the prevalence of quiet quitting for physicians and other HCWs was 53.8% and 40.3%, respectively. Multivariable linear regression analysis identified that the levels of quiet quitting were higher among nurses than physicians and other HCWs. Moreover, greater job burnout contributed more to quiet quitting, while less satisfaction implied more quiet quitting. HCWs who work in shifts and those working in the private sector experienced higher levels of quiet quitting. Discussion: More than half of our HCWs were described as quit quitters. Levels of quiet quitting were higher among nurses. Job burnout and job dissatisfaction were associated with higher levels of quiet quitting. Implications for nursing practice and nursing policy: Measurement of quiet quitting and identification of risk factors are essential to prevent or reduce quiet quitting levels among HCWs. Our study provides information on this field helping managers and organizations to identify quiet quitters within HCWs. Policymakers and managers should develop and implement interventions both at an organizational level and at an individual level.
AN  - 181153795
ID  - 181153795
ID  - 7808754
AU  - Galanis, Petros
AU  - Katsiroumpa, Aglaia
AU  - Vraka, Irene
AU  - Siskou, Olga
AU  - Konstantakopoulou, Olympia
AU  - Katsoulas, Theodoros
AU  - Moisoglou, Ioannis
AU  - Gallos, Parisis
AU  - Kaitelidou, Daphne
DB  - CINAHL Plus with Full Text
DO  - 10.1111/inr.12931
DP  - EBSCOhost
EP  - 859
IS  - 4
JO  - International Nursing Review
CY  - Malden, Massachusetts
KW  - Employment Termination Psychosocial Factors
KW  - Nursing Staff, Hospital Psychosocial Factors
KW  - Health Personnel Psychosocial Factors
KW  - Health Care Industry
KW  - Burnout, Professional Prevention and Control
KW  - Job Satisfaction Evaluation
KW  - Sociodemographic Factors Evaluation
KW  - Physicians Psychosocial Factors
KW  - Human
KW  - Greece
KW  - Male
KW  - Female
KW  - Adult
KW  - Cross Sectional Studies
KW  - COVID-19 Pandemic Psychosocial Factors
KW  - Prevalence
KW  - Multivariate Analysis
KW  - Linear Regression
KW  - Shiftwork
KW  - Private Sector
KW  - Policy Making
KW  - Descriptive Statistics
KW  - Data Analysis Software
KW  - Organizational Culture
KW  - Self Report
KW  - Questionnaires
KW  - Social Media
KW  - Interviews
KW  - Snowball Sample
KW  - Confidence
KW  - Sex Factors
KW  - Understaffing
KW  - Job Experience
KW  - Coefficient alpha
KW  - Scales
KW  - Motivation
KW  - Discrimination, Employment
KW  - Validation Studies
KW  - Reliability and Validity
KW  - Factor Analysis
KW  - Chi Square Test
KW  - Correlation Coefficient
KW  - Nonparametric Statistics
KW  - Analysis of Variance
KW  - Kruskal-Wallis Test
KW  - Spearman's Rank Correlation Coefficient
KW  - Confidence Intervals
KW  - Adult: 19-44 years
KW  - Male
KW  - Female
LA  - English
PB  - Wiley-Blackwell
SN  - 0020-8132
SP  - 850
TI  - Nurses quietly quit their job more often than other healthcare workers: An alarming issue for healthcare services.
UR  - https://research.ebsco.com/linkprocessor/plink?id=076bd6f9-7db8-39a2-b16f-b60b4900996c
VL  - 71
Y1  - 2024/12/01/Dec2024
ER  - 

TY  - JOUR
AN  - 176593699
ID  - 176593699
AU  - Galanis, Petros
AU  - Moisoglou, Ioannis
AU  - Katsiroumpa, Aglaia
AU  - Malliarou, Maria
AU  - Vraka, Irene
AU  - Gallos, Parisis
AU  - Kalogeropoulou, Maria
AU  - Papathanasiou, Ioanna V.
DB  - CINAHL Plus with Full Text
DO  - 10.3390/healthcare12070797
DP  - EBSCOhost
IS  - 7
JO  - Healthcare (2227-9032)
KW  - Workplace Violence
KW  - Bullying
KW  - Personnel Turnover
KW  - Nurses Psychosocial Factors
KW  - Coping
KW  - Human
KW  - Male
KW  - Female
KW  - Greece
KW  - Cross Sectional Studies
KW  - Convenience Sample
KW  - Questionnaires
KW  - Scales
KW  - Mediation Analysis
KW  - Coefficient alpha
KW  - Summated Rating Scaling
KW  - Pearson's Correlation Coefficient
KW  - Multiple Linear Regression
KW  - Models, Statistical
KW  - Confidence Intervals
KW  - Data Analysis Software
KW  - Adult
KW  - Descriptive Statistics
KW  - Shiftwork
KW  - Understaffing
KW  - Adult: 19-44 years
KW  - Male
KW  - Female
LA  - English
PB  - MDPI
SN  - 2227-9032
SP  - 797
TI  - Impact of Workplace Bullying on Quiet Quitting in Nurses: The Mediating Effect of Coping Strategies.
UR  - https://research.ebsco.com/linkprocessor/plink?id=cc765fa1-93c2-313a-ba1b-023b77987267
VL  - 12
Y1  - 2024/04/01/Apr2024
ER  - 

TY  - JOUR
AN  - 186106062
ID  - 186106062
ID  - 101088683
AU  - Othman, Ahmed Abdellah
AU  - Mahran, Hossam Mohamed
AU  - Ali, Hind Ismail
DB  - CINAHL Plus with Full Text
DO  - 10.1186/s12912-025-03301-8
DP  - EBSCOhost
EP  - 11
IS  - 1
JO  - BMC Nursing
KW  - Personnel Loyalty Evaluation
KW  - Employment Termination Evaluation
KW  - Work Environment
KW  - Nursing Staff, Hospital Psychosocial Factors
KW  - Intention Evaluation
KW  - Nurse Attitudes
KW  - Pearson's Correlation Coefficient
KW  - Human
KW  - Egypt
KW  - Male
KW  - Female
KW  - Adult
KW  - Cross Sectional Studies
KW  - Descriptive Statistics
KW  - Chi Square Test
KW  - P-Value
KW  - Mediation Analysis
KW  - Data Analysis Software
KW  - Health Promotion
KW  - Professional Development
KW  - Mentorship
KW  - Program Evaluation
KW  - Competitive Behavior
KW  - Clinical Competence
KW  - Scales
KW  - Adult: 19-44 years
KW  - Male
KW  - Female
LA  - English
PB  - BioMed Central
SN  - 1472-6955
SP  - 1
TI  - Covering loyalty policy in quiet firing workplace: the association between quiet quitting, intention to leave, and nurses' loyalty.
UR  - https://research.ebsco.com/linkprocessor/plink?id=b76317f7-6aa1-3425-8295-a21e11dca332
VL  - 24
Y1  - 2025/06/20/6-20-2025
ER  - 

TY  - JOUR
AB  - Compassion fatigue is a syndrome resulting from long-term work-related traumatic event stress exposure of medical staff. The emergency department is considered to be a high-risk, high-intensity and high-stress work environment, with a high prevalence of trauma and violence. Nurses in the emergency department are more prone to compassion fatigue than nurses in other departments. Compassion fatigue not only affects the physical and mental health, and job satisfaction of emergency department nurses, but also causes serious consequences for patients, such as poor patient outcome, medical errors, and increased patient mortality during hospitalization. Our study aims to develop and evaluate a predictive model for compassion fatigue among emergency department nurses. A cross-sectional study. The emergency department nurses (N = 1014) were recruited from 21 tertiary hospitals (from Chengdu, Chongqing, Guiyang, Guangzhou and Shanghai) in central, southwestern, southern, and eastern China from July 25, 2022 to October 30, 2022. Univariate and multiple logistic regression analyses were used to determine the potential predictive factors associated with compassion fatigue in emergency department nurses. A nomogram was built based on the predictive factors and internally evaluated using a bootstrap resampling method (1000 bootstrap resamples). The performance of the predictive model was evaluated by measuring the Hosmer–Lemeshow goodness of fit test and calibration curve. The prevalence of compassion fatigue among emergency department nurses was 75.9 %. The multiple logistic regression analysis revealed that the independent predictive factors for compassion fatigue among emergency department nurses were working position, job satisfaction, diet habit, sleep hours per day, occupational stress, physical harassment and the level of workplace violence, all of which were identified to create the nomogram. The Hosmer–Lemeshow goodness of fit test indicated that the predictive model was well calibrated (χ<sup>2</sup> = 11.520, P = 0.174). The bootstrap-corrected concordance index of nomogram was 0.821 (95 % CI: 0.791–0.851). The calibration curve of the nomogram showed good consistency between the predicted and actual probabilities. A predictive model of compassion fatigue among emergency department nurses has been developed, based on the general demographic, work-related and lifestyle characteristics, occupational stress, and workplace violence, with satisfactory predictive ability. This model can identify emergency department nurses who are at high risk of compassion fatigue. Our study provides an empirical basis for early detection, early diagnosis and early intervention of emergency department nurses at high risk of compassion fatigue.
AN  - 173490426
ID  - 173490426
ID  - 0400675
AU  - Xie, Wanqing
AU  - Liu, Manli
AU  - Okoli, Chizimuzo T.C.
AU  - Zeng, Li
AU  - Huang, Shuqi
AU  - Ye, Xin
AU  - Liu, Fan
AU  - Wang, Jialin
DB  - CINAHL Plus with Full Text
DO  - 10.1016/j.ijnurstu.2023.104613
DP  - EBSCOhost
EP  - N.PAG
JO  - International Journal of Nursing Studies
CY  - Philadelphia, Pennsylvania
KW  - Prediction Models Evaluation
KW  - Compassion Fatigue Risk Factors
KW  - Emergency Nurses Psychosocial Factors
KW  - Emergency Nursing Psychosocial Factors
KW  - Emergency Service
KW  - Risk Assessment
KW  - Human
KW  - Cross Sectional Studies
KW  - Nursing Staff, Hospital Psychosocial Factors
KW  - Descriptive Statistics
KW  - Tertiary Health Care
KW  - China
KW  - Multiple Logistic Regression
KW  - Univariate Statistics
KW  - Goodness of Fit Chi Square Test
KW  - Calibration
KW  - Compassion Fatigue Epidemiology
KW  - Employment Status
KW  - Job Satisfaction
KW  - Food Habits
KW  - Sleep Duration
KW  - Stress, Occupational
KW  - Workplace Violence
KW  - Sociodemographic Factors
KW  - Life Style
KW  - Sensitivity and Specificity
LA  - English
PB  - Elsevier B.V.
SN  - 0020-7489
SP  - N.PAG
TI  - Construction and evaluation of a predictive model for compassion fatigue among emergency department nurses: A cross-sectional study.
UR  - https://research.ebsco.com/linkprocessor/plink?id=443605de-c074-3e35-8c7e-1792edc244c7
VL  - 148
Y1  - 2023/12/01/Dec2023
ER  - 

TY  - JOUR
AB  - The COVID-19 pandemic resulted in extreme system pressures, requiring redeployment of nurses to intensive care units. We aimed to assess the impacts of a 3-tiered pandemic surge model on nurses working in intensive care units during the COVID-19 pandemic. In this cross-sectional study, 931 nurses (464 intensive care and 467 redeployed nurses) who worked within four adult units in Western Canada during pandemic surge(s) were invited via email to participate in a survey. The survey explored the impact of redeployment, rapid unit orientations, just-in-time training, and the 3-tiered model of nursing during pandemic surge. Burnout was measured utilizing the Copenhagen Burnout Inventory questionnaire. A total of 191 survey responses were retained (59 intensive care nurses and 132 redeployed). Survey results are reported by tier, with outcomes varying based on team leadership, intensive care unit, and redeployment nursing roles. Burnout in personal and workplace domains was present amongst all nursing tiers, while only team leadership roles experienced burnout in the patient domain. Overall, team leadership roles and permanent intensive care nurses experienced the highest rates of burnout. Redeployed nurses reported numerous aids to success including support from colleagues, prior experience, and educational supports. Skill-based orientation, ongoing education, optimized scheduling, role clarity, and mitigators of psychological impacts were identified by respondents as potential facilitators of redeployment and surge models. Nurses working within this tiered model experienced high degrees of burnout, with highest prevalence amongst team leads and intensive care nurses. Optimization of support for and interventions aimed at improving well-being are important considerations going forward. Targeted strategies are required to support education, role transition, and optimize competency and role clarity during nursing redeployment for overcapacity surge. Essential strategies to support redeployed nurses include individualized competency assessments pre-redeployment and prior to role transitions, pairing redeployed nurses with the same intensive care nurse consistently, and availability of a nurse educator or resource for additional just-in-time training supports. Contingency disaster strategies should also include interventions targeting staff wellness and prevention of burnout, as well as identify scenarios in which redeployment may increase risks of psychological harm. Debriefing and peer-to-peer support models may increase the efficiency of psychological support for nurses, though additional research is required. Lastly, given enaction of tiered models of nursing care is largely a novel occurrence in the intensive care unit, leadership training is required to support frontline nurses taking on supervisory roles within these team models.
AN  - 164249471
ID  - 164249471
ID  - 9211274
AU  - Kissel, Katherine A.
AU  - Filipek, Christine
AU  - Folz, Emma
AU  - Jenkins, Jessica
DB  - CINAHL Plus with Full Text
DO  - 10.1016/j.iccn.2023.103431
DP  - EBSCOhost
EP  - N.PAG
JO  - Intensive & Critical Care Nursing
CY  - Philadelphia, Pennsylvania
KW  - Nursing Staff, Hospital Psychosocial Factors
KW  - Personnel Staffing and Scheduling
KW  - Intensive Care Units Administration
KW  - COVID-19 Pandemic
KW  - Human
KW  - Cross Sectional Studies
KW  - Burnout, Professional Evaluation
KW  - Questionnaires
KW  - Critical Care Nurses Psychosocial Factors
KW  - Leadership
KW  - Nursing Role
KW  - Support, Psychosocial
KW  - Psychological Well-Being
KW  - Role Change
KW  - Competency Assessment
KW  - Wellness
KW  - Burnout, Professional Prevention and Control
KW  - Nursing Care
KW  - Models, Theoretical
KW  - Canada
LA  - English
PB  - Elsevier B.V.
SN  - 0964-3397
SP  - N.PAG
TI  - The impact of a three-tiered model of nursing redeployment during the COVID-19 pandemic: A cross-sectional study.
UR  - https://research.ebsco.com/linkprocessor/plink?id=f9f2abd1-3706-3fbc-a517-d561a9810da0
VL  - 77
Y1  - 2023/08/01/Aug2023
ER  - 

TY  - JOUR
AB  - Aim: To investigate the impact of nurses' job burnout on their quiet quitting and the mediating effect of job satisfaction on this relationship. Methods: A cross‐sectional study was conducted in Greece. The Quiet Quitting Scale was used to measure levels of quiet quitting. Levels of job burnout were measured with the Copenhagen Burnout Inventory. The Job Satisfaction Survey was used to measure job satisfaction. Multivariable linear regression analysis was employed to control for confounders. The PROCESS macro was used to test the mediating effect of job satisfaction in the relationship between job burnout and quiet quitting. Results: Study sample included 946 nurses. Job burnout was a positive predictor of quiet quitting, while job satisfaction was a negative predictor of quiet quitting. Job satisfaction partially mediated the positive relationship between burnout and quiet quitting. Conclusion: Job burnout affected quiet quitting within nurses through the mediating effect of job satisfaction. Effective measures should be taken to decrease nurses' job burnout in order to improve their job satisfaction and thereby reduce their quiet quitting. Summary: What is already known about this topic?: Quiet quitting seems to be a new threat for healthcare workers and organizations.High levels of burnout among nurses, especially after the COVID‐19 pandemic, could further increase their levels of quiet quitting. What this paper adds: A positive relationship between job burnout and nurses' quiet quitting was found.Job satisfaction mediated the relationship between burnout and quiet quitting. The implications of this paper: Nursing managers and nursing services should give attention to job burnout and satisfaction among nurses.There is an urgent need to reduce burnout and improve satisfaction in order to decrease quiet quitting.
AN  - 188874445
ID  - 188874445
AU  - Galanis, Petros
AU  - Katsiroumpa, Aglaia
AU  - Vraka, Irene
AU  - Siskou, Olga
AU  - Konstantakopoulou, Olympia
AU  - Katsoulas, Theodoros
AU  - Moisoglou, Ioannis
AU  - Gallos, Parisis
AU  - Kaitelidou, Daphne
DB  - CINAHL Plus with Full Text
DO  - 10.1111/ijn.70057
DP  - EBSCOhost
EP  - 10
IS  - 5
JO  - International Journal of Nursing Practice (John Wiley & Sons, Inc.)
KW  - Burnout, Professional Complications
KW  - Personnel Turnover
KW  - Nursing Staff, Hospital
KW  - Job Satisfaction
KW  - Human
KW  - Cross Sectional Studies
KW  - Surveys
KW  - Greece
KW  - Scales
KW  - Convenience Sample
KW  - Adult
KW  - Middle Age
KW  - Male
KW  - Female
KW  - Sex Factors
KW  - Educational Status
KW  - Shiftwork
KW  - Understaffing
KW  - Work Environment
KW  - Job Experience
KW  - Confidence Intervals
KW  - Descriptive Statistics
KW  - Multiple Linear Regression
KW  - Pearson's Correlation Coefficient
KW  - Data Analysis Software
KW  - Mediation Analysis
KW  - Adult: 19-44 years
KW  - Middle Aged: 45-64 years
KW  - Male
KW  - Female
LA  - English
PB  - John Wiley & Sons, Inc.
SN  - 1322-7114
SP  - 1
TI  - The Influence of Job Burnout on Quiet Quitting Among Nurses: The Mediating Effect of Job Satisfaction.
UR  - https://research.ebsco.com/linkprocessor/plink?id=5b982a7a-dc21-3e92-8934-aa6cb3f947bf
VL  - 31
Y1  - 2025/10/01/Oct2025
ER  - 

TY  - JOUR
AB  - As a term used in nursing and other health professions to describe when one is prevented by institutional constraints from pursuing the right course of action, moral distress has gained traction to examine the effects of restructuring on health and social care providers. Using a critical narrative methodology, this paper presents the counter-stories of nine pediatric oncology nurses in Ontario, Canada, whose stories illustrate the embeddedness of their caregiving and moral distress within institutional contexts that leave them stretched thin amongst multiple caregiving and administrative demands, and that limit their capacities to be the nurses they want to be. Informed by feminist philosophical theorizations of moral distress, we elucidate how the nurses' counter-stories: (i) re-locate the sources of their moral distress within institutional constraints that fracture their moral identities and moral relationships, and (ii) dis-locate dominant narratives of technological cure by ascribing value and meaning to the relational care through which they sustain moral responsibilities with patients and their families. By making visible the relational care that they find meaningful and that brings them in proximity to patients and families, these counter-stories assist nurses in restoring their damaged moral identities. This study demonstrates the power of identifying and mobilizing counter-stories in tracing and critically examining the conditions that structure nurses' experiences of moral distress. The findings add theoretical and empirical depth to contemporary understandings of moral distress and complement ongoing public discussion of burnout among nurses and other health care workers during the COVID-19 pandemic. These counter-narratives may act as resources for resistance among nurses, help to reduce the distance between management and health care workers, and catalyze changes in policy and practice so that nurses, and the full scope of their caregiving, are valued. • Counter-stories challenge dominant constructions of healthcare and caregiving. • Moral distress is embedded in institutional constraints that fracture moral identities. • Nurses' counter-stories assign meaning to relational care and moral responsibilities. • Nurses' fractured moral identities are restored through counter-stories. • Counter-stories act as narrative resources for resistance and resilience among nurses.
AN  - 162010645
ID  - 162010645
ID  - 8303205
AU  - Molinaro, Monica L.
AU  - Polzer, Jessica
AU  - Rudman, Debbie Laliberte
AU  - Savundranayagam, Marie
DB  - CINAHL Plus with Full Text
DO  - 10.1016/j.socscimed.2023.115677
DP  - EBSCOhost
EP  - N.PAG
JO  - Social Science & Medicine
KW  - Nurse Attitudes Evaluation
KW  - Morals
KW  - Psychological Distress Evaluation
KW  - Narratives
KW  - Pediatric Oncology Nurses Psychosocial Factors
KW  - Pediatric Oncology Nursing Psychosocial Factors
KW  - Human
KW  - Ontario
KW  - Feminism
KW  - Philosophy, Nursing
KW  - Professional Identity
KW  - Nurse-Patient Relations
KW  - Professional-Family Relations
KW  - Work Experiences
KW  - Burnout, Professional
KW  - COVID-19 Pandemic Psychosocial Factors
KW  - Health Policy
KW  - Nursing Practice
LA  - English
PB  - Pergamon Press - An Imprint of Elsevier Science
SN  - 0277-9536
SP  - N.PAG
TI  - "I can't be the nurse I want to be": Counter-stories of moral distress in nurses' narratives of pediatric oncology caregiving.
UR  - https://research.ebsco.com/linkprocessor/plink?id=7a965abf-0b08-3eb6-b044-91d501086d32
VL  - 320
Y1  - 2023/03/01/Mar2023
ER  - 

TY  - JOUR
AB  - Burnout causes decreased job satisfaction, mental health issues, and leads to poor patient care. A large contributor is the electronic health record. Primary care providers from a medical group completed the Professional Fulfillment and Burnout Index survey showing high rates of burnout, and a scribe program was initiated. This quality improvement project evaluated the scribe program and its effects on burnout, documentation burden, and productivity for primary care physicians and nurse practitioners. Most participants had burnout. After using scribes, most had improved work-life balance. The scribe program was an important resource to prevent burnout related to the electronic health record. • Burnout is prevalent in primary care providers, with 50% reporting symptoms. • The electronic health record has been noted to cause burnout. • Scribe programs have been initiated in health care organizations to mitigate burnout. • In this quality improvement project, a scribe program was evaluated. • Implementing the scribe program decreased documentation burden and burnout related to the electronic health record.
AN  - 175848001
ID  - 175848001
ID  - 101264817
AU  - Abbondanza, Lisa
AU  - White, Patricia
DB  - CINAHL Plus with Full Text
DO  - 10.1016/j.nurpra.2023.104913
DP  - EBSCOhost
EP  - N.PAG
IS  - 3
JO  - Journal for Nurse Practitioners
CY  - Philadelphia, Pennsylvania
KW  - Burnout, Professional Complications
KW  - Burnout, Professional Prevention and Control
KW  - Program Development
KW  - Program Evaluation
KW  - Physicians, Family Psychosocial Factors
KW  - Primary Care Nurse Practitioners Psychosocial Factors
KW  - Quality Improvement
KW  - Job Satisfaction
KW  - Mental Disorders
KW  - Quality of Health Care
KW  - Electronic Health Records
KW  - Questionnaires
KW  - Documentation
KW  - Productivity
KW  - Human
LA  - English
PB  - Elsevier B.V.
SN  - 1555-4155
SP  - N.PAG
TI  - Evaluating a Scribe Program in Reducing Provider Burnout.
UR  - https://research.ebsco.com/linkprocessor/plink?id=4e2c3041-a0f5-3ece-852d-024fdb179497
VL  - 20
Y1  - 2024/03/01/Mar2024
ER  - 

TY  - JOUR
AB  - Background: Innovative behavior and innovation support should be measured with valid tools to better understand employees' attitudes. Aim: To translate and validate the "Innovative Behavior Inventory" (IBI) and the "Innovation Support Inventory" (ISI) in Greek. Methods: Our sample included 328 nurses in Greece. We performed our study during April 2024. We employed the forward-backward method to translate and adapt the IBI and the ISI in Greek language. We examined the construct validity of the scales by performing confirmatory factor analysis. We examined the concurrent validity of the scales using the "Quiet Quitting Scale" (QQS) and the single item burnout measure. We examined the reliability of the scales by calculating Cronbach's alpha. Results: IBI and ISI showed very good psychometric properties. Our confirmatory factor analysis confirmed the six-factor structure of the IBI and the three-factor structure of the ISI. Concurrent validity of the Greek versions of IBI and ISI was very good. We found statistically significant correlations between IBI and QQS (r = -0.540, p<0.001), and single item burnout measure (r = -0.198, p<0.001). We found statistically significant correlations between ISI and QQS (r = -0.313, p<0.001), and single item burnout measure (r = -0.242, p<0.001). Moreover, Cronbach's coefficient alpha for all factors of IBI and ISI was higher than the acceptable cut-off of 0.700. Conclusions: The Greek versions of the "Innovative Behavior Inventory" and the "Innovation Support Inventory" are reliable and valid tools to measure innovative behavior, innovation support and innovation outputs among workers.
AN  - 179591110
ID  - 179591110
AU  - Moisoglou, Ioannis
AU  - Katsiroumpa, Aglaia
AU  - Kalogeropoulou, Maria
AU  - Kolisiati, Antigoni
AU  - Tsiachri, Maria
AU  - Tsakalaki, Anastasia
AU  - Galanis, Petros
DB  - CINAHL Plus with Full Text
DP  - EBSCOhost
EP  - 894
IS  - 2
JO  - International Journal of Caring Sciences
KW  - Instrument Adaptation Greece
KW  - Instrument Validation
KW  - Scales
KW  - Psychometrics Evaluation
KW  - Employees
KW  - Diffusion of Innovation
KW  - Behavior
KW  - Human
KW  - Male
KW  - Female
KW  - Greece
KW  - Cross Sectional Studies
KW  - Validation Studies
KW  - Factor Analysis
KW  - Correlational Studies
KW  - Descriptive Statistics
KW  - Reliability and Validity
KW  - Concurrent Validity
KW  - Coefficient alpha
KW  - Pearson's Correlation Coefficient
KW  - Data Analysis Software
KW  - Construct Validity
KW  - Test-Retest Reliability
KW  - Face Validity
KW  - Burnout, Professional
KW  - Nurse Attitudes
KW  - Job Performance
KW  - Male
KW  - Female
LA  - English
PB  - International Journal of Caring Sciences
SN  - 1791-5201
SP  - 886
TI  - Innovative Behavior Inventory and Innovation Support Inventory: Translation and Validation in Greek.
UR  - https://research.ebsco.com/linkprocessor/plink?id=18abd2ff-41cb-3784-991a-c768415ffbbf
VL  - 17
Y1  - 2024/05/01/May-Aug2024
ER  - 

TY  - JOUR
AB  - The study aimed to explore the relationship between the unintended consequences of the electronic health record and cognitive load in emergency department nurses. The study utilized a correlational quantitative design with a survey method approach. This study had a 30.4 % response rate for a total of 304 ED nurse participants who were members of a national ED nursing organization. Data analysis included descriptive and correlational measurements of two instruments. In this study, there was a statistically significant, weak negative relationship between CL and UC-EHR in ED nurses, r s (264) = −0.154, p 0. 002. Although a significant weak relationship was identified in this study, the study variables, subscales, and demographic data groupings presented moderate-to-strong positive, statistically significant correlations. Descriptive frequency data unveiled EHR stimulated patient safety threats occurring once a week to monthly. The novelty of this research study provided profound implications for the future of nursing practice, policy, and nursing science. EHR optimization to minimize patient safety risks is recommended with the inclusion of end-users from this study's identified subgroups. The researchers propose a reduction of EHR burden in nursing practice. • What does this paper add to the currently published literature? • This novel research study is the first to analyze the unintended consequences of the EHR and cognitive load in ED nurses. • What is the most critical implication for clinical practice? • We recommend an EHR system redesign and optimization to improve patient safety and reduce the UC-EHR clinician burden with input from subgroups.
AN  - 171996709
ID  - 171996709
ID  - 8901557
AU  - Harmon, Carolyn S.
AU  - Adams, Swann Arp
AU  - Davis, Jean E.
AU  - Gephart, Sheila M.
AU  - Donevant, Sara B.
DB  - CINAHL Plus with Full Text
DO  - 10.1016/j.apnr.2023.151724
DP  - EBSCOhost
EP  - N.PAG
JO  - Applied Nursing Research
CY  - Philadelphia, Pennsylvania
KW  - Electronic Health Records
KW  - Workload
KW  - Cognition
KW  - Emergency Service
KW  - Emergency Nurses Psychosocial Factors
KW  - Burnout, Professional
KW  - Human
KW  - Emergency Nursing
KW  - Correlational Studies
KW  - Quantitative Studies
KW  - Emergency Nurses Association
KW  - Patient Safety
KW  - Nursing Practice
KW  - Descriptive Statistics
KW  - Health Services Administration
LA  - English
PB  - Elsevier B.V.
SN  - 0897-1897
SP  - N.PAG
TI  - Unintended consequences of the electronic health record and cognitive load in emergency department nurses.
UR  - https://research.ebsco.com/linkprocessor/plink?id=7622fc52-7a02-39ed-8ac4-c9a5f25317f7
VL  - 73
Y1  - 2023/10/01/Oct2023
ER  - 

TY  - JOUR
AB  - To examine the relation between burnout levels and caring behaviours in intensive care nurses in Turkey, and the affecting factors. The research was conducted as a descriptive, cross-sectional and multi-centred study. In this study, an online questionnaire was applied in April and May 2021, using Google Form. A total of 460 intensive vare nurses responded to the questionnaire. Burnout was assessed with the Maslach Burnout Inventory, and care behaviours with the Caring Behaviours Inventory-24. The nurses reported a high level of emotional exhaustion (73.9%) and depersonalization (52.2%), and a medium level of personal accomplishment (40%). The nurses' levels of perception of care quality were high (5.4 ± 0.6). It was found that their highest score on the subdimensions was on knowledge and skills (5.6 ± 0.5), and the lowest was on connectedness (5.2 ± 0.7). There was a very weak, respectively weak correlation, between nurses' emotional exhaustion (r = -0.1), respectively depersonalization (r = -0.2), and poor care behaviours. There was a strong correlation between low personal accomplishment scores and poor care behaviours (r = 0.8). It was found that the mean scores of the nurses' exhaustion and care behaviours varied according to many descriptive characteristics, such as education, age, professional experience, the unit where they worked, communication difficulties, living conditions and whether they had chosen nursing willingly. It appears that the level of personal accomplishment, is the only subscale reflecting risk of burnout, that strongly correlates with care behaviour.
AN  - 157500806
ID  - 157500806
ID  - 9211274
AU  - Efıl, Sevda
AU  - Turen, Sevda
AU  - Yıldız Ayvaz, Meryem
AU  - Bulbul, Elif
AU  - Yenı, Tugba
DB  - CINAHL Plus with Full Text
DO  - 10.1016/j.iccn.2022.103246
DP  - EBSCOhost
EP  - N.PAG
JO  - Intensive & Critical Care Nursing
CY  - Philadelphia, Pennsylvania
KW  - Critical Care Nursing Psychosocial Factors
KW  - Burnout, Professional Evaluation
KW  - Patient Care Evaluation
KW  - Health Behavior Evaluation
KW  - Intensive Care Units
KW  - Human
KW  - Cross Sectional Studies
KW  - Multicenter Studies
KW  - Descriptive Research
KW  - Clinical Assessment Tools
KW  - Emotions
KW  - Depersonalization
KW  - Descriptive Statistics
KW  - Quality of Health Care
LA  - English
PB  - Elsevier B.V.
SN  - 0964-3397
SP  - N.PAG
TI  - Burnout levels and care behaviours in intensive care nurses: A cross-sectional, multicentre study.
UR  - https://research.ebsco.com/linkprocessor/plink?id=366e24cd-ce4a-3591-a974-c08e46c753f9
VL  - 71
Y1  - 2022/08/01/Aug2022
ER  - 

TY  - JOUR
AB  - Key Points: Question: Is the COVID-19 pandemic associated with an increase in health care worker emotional exhaustion? Findings: In this 3-year survey study with an overall sample of 107 122 responses from US health care workers before (2019) and twice during (2020 and 2021-2022) the COVID-19 pandemic, increases were reported in assessments of emotional exhaustion in oneself and in one's colleagues overall and for every role; nurses reported increases each year, but physicians reported decreases in 2020 followed by sharp increases in 2021. Exhaustion score clustering in work settings was suggestive of a social contagion effect of exhaustion. Meaning: These findings indicate that emotional exhaustion among health care workers, which was problematic before the pandemic, has become worse; increases in emotional exhaustion may jeopardize care quality and necessitate additional support for the workforce. This survey study examines changes in health care workers' reported emotional exhaustion before and during the COVID-19 pandemic. Importance: Extraordinary strain from COVID-19 has negatively impacted health care worker (HCW) well-being. Objective: To determine whether HCW emotional exhaustion has increased during the pandemic, for which roles, and at what point. Design, Setting, and Participants: This survey study was conducted in 3 waves, with an electronic survey administered in September 2019, September 2020, and September 2021 through January 2022. Participants included hospital-based HCWs in clinical and nonclinical (eg, administrative support) roles at 76 community hospitals within 2 large health care systems in the US. Exposures: Safety, Communication, Organizational Reliability, Physician, and Employee Burnout and Engagement (SCORE) survey domains of emotional exhaustion and emotional exhaustion climate. Main Outcomes and Measures: The percentage of respondents reporting emotional exhaustion (%EE) in themselves and a climate of emotional exhaustion (%EEclim) in their colleagues. Survey items were answered on a 5-point scale from 1 (strongly disagree) to 5 (strongly agree); neutral or higher scores were counted as "percent concerning" for exhaustion. Results: Electronic surveys were returned by 37 187 (of 49 936) HCWs in 2019, 38 460 (of 45 268) in 2020, and 31 475 (of 41 224) in 2021 to 2022 for overall response rates of 74.5%, 85.0%, and 76.4%, respectively. The overall sample comprised 107 122 completed surveys. Nursing was the most frequently reported role (n = 43 918 [40.9%]). A total of 17 786 respondents (16.9%) reported less than 1 year at their facility, 59 226 (56.2%) reported 1 to 10 years, and 28 337 (26.9%) reported 11 years or more. From September 2019 to September 2021 through January 2022, overall %EE increased from 31.8% (95% CI, 30.0%-33.7%) to 40.4% (95% CI, 38.1%-42.8%), with a proportional increase in %EE of 26.9% (95% CI, 22.2%-31.8%). Physicians had a decrease in %EE from 31.8% (95% CI, 29.3%-34.5%) in 2019 to 28.3% (95% CI, 25.9%-31.0%) in 2020 but an increase during the second year of the pandemic to 37.8% (95% CI, 34.7%-41.3%). Nurses had an increase in %EE during the pandemic's first year, from 40.6% (95% CI, 38.4%-42.9%) in 2019 to 46.5% (95% CI, 44.0%-49.1%) in 2020 and increasing again during the second year of the pandemic to 49.2% (95% CI, 46.5%-51.9%). All other roles showed a similar pattern to nurses but at lower levels. Intraclass correlation coefficients revealed clustering of exhaustion within work settings across the 3 years, with coefficients of 0.15 to 0.17 for emotional exhaustion and 0.22 to 0.24 for emotional exhaustion climate, higher than the.10 coefficient typical of organizational climate (a medium effect for shared variance), suggestive of a social contagion effect of HCW exhaustion. Conclusions and Relevance: This large-scale survey study of HCWs spanning 3 years offers substantial evidence that emotional exhaustion trajectories varied by role but have increased overall and among most HCW roles since the onset of the pandemic. These results suggest that current HCW well-being resources and programs may be inadequate and even more difficult to use owing to lower workforce capacity and motivation to initiate and complete well-being interventions.
AN  - 159299730
ID  - 159299730
AU  - Sexton, J. Bryan
AU  - Adair, Kathryn C.
AU  - Proulx, Joshua
AU  - Profit, Jochen
AU  - Cui, Xin
AU  - Bae, Jon
AU  - Frankel, Allan
DB  - CINAHL Plus with Full Text
DO  - 10.1001/jamanetworkopen.2022.32748
DP  - EBSCOhost
EP  - e2232748
IS  - 9
JO  - JAMA Network Open
CY  - Chicago, Illinois
KW  - Burnout, Professional United States
KW  - Health Personnel United States
KW  - COVID-19 Pandemic
KW  - Emotions
KW  - United States
KW  - Human
KW  - Hospitals, Community
KW  - Surveys
KW  - Descriptive Statistics
KW  - Confidence Intervals
KW  - Odds Ratio
KW  - Physicians
KW  - Nurses
KW  - Organizational Culture
LA  - English
PB  - American Medical Association
SN  - 2574-3805
SP  - e2232748
TI  - Emotional Exhaustion Among US Health Care Workers Before and During the COVID-19 Pandemic, 2019-2021.
UR  - https://research.ebsco.com/linkprocessor/plink?id=bef9f355-a58d-3137-9304-2ab904513390
VL  - 5
Y1  - 2022/09/21/9-21-2022
ER  - 

TY  - JOUR
AB  - Background: Measuring work engagement is essential to understand employee's working conditions. Aim: To translate and validate the "Utrecht Work Engagement Scale" (3 items version) in Greek. Methods: Study population included 83 nurses in Greece. We performed our study during August 2024. We employed the forward-backward method to translate and adapt the "Utrecht Work Engagement Scale" (UWES-3) in Greek language. We examined the construct validity of the UWES-3 by performing confirmatory factor analysis. We examined the concurrent validity of the UWES-3 using the "Quiet Quitting Scale" (QQS), the single item burnout measure, and the single item turnover intention measure. We examined the reliability of the UWES-3 by calculating Cronbach's alpha. We performed a test-retest study to evaluate reliability of the UWES-3. Results: The UWES-3 showed very good psychometric properties. Our confirmatory factor analysis confirmed the one-factor structure of the UWES-3. Concurrent validity of the Greek version of the UWES-3 was very good. We found a negative correlation between UWES-3 and QQS (r = -0.632, p-value < 0.001), single item burnout measure (r = -0.303, p-value = 0.005), and single item turnover intention measure (r = -0.299, p-value = 0.006). We found that the UWES-3 had very good reliability since Cronbach's coefficient alpha was 0.924. Moreover, intraclass correlation coefficient for the total score was very high (0.995, 95% confidence interval [0.992 to 0.997], p-value < 0.001). Conclusions: The Greek version of the "Utrecht Work Engagement Scale" is a reliable and valid tool to measure the nursing practice environment.
AN  - 181840056
ID  - 181840056
AU  - Katsiroumpa, Aglaia
AU  - Moisoglou, Ioannis
AU  - Kalogeropoulou, Maria
AU  - Konstantakopoulou, Olympia
AU  - Gallos, Parisis
AU  - Tsiachri, Maria
AU  - Galanis, Petros
DB  - CINAHL Plus with Full Text
DP  - EBSCOhost
EP  - 1349
IS  - 3
JO  - International Journal of Caring Sciences
KW  - Nurses
KW  - Work Engagement Evaluation
KW  - Scales Evaluation
KW  - Instrument Adaptation
KW  - Instrument Validation
KW  - Language
KW  - Human
KW  - Greece
KW  - Validation Studies
KW  - Construct Validity
KW  - Factor Analysis
KW  - Personnel Turnover
KW  - Intention
KW  - Burnout, Professional
KW  - Coefficient alpha
KW  - Test-Retest Reliability
KW  - Psychometrics Evaluation
KW  - Concurrent Validity
KW  - Intraclass Correlation Coefficient
KW  - Confidence Intervals
LA  - English
PB  - International Journal of Caring Sciences
SN  - 1791-5201
SP  - 1342
TI  - Utrecht Work Engagement Scale (3 items version): Translation and Validation in Greek.
UR  - https://research.ebsco.com/linkprocessor/plink?id=dc93c62b-38d3-3a15-9152-3cacbffc0cdc
VL  - 17
Y1  - 2024/09/01/Sep-Dec2024
ER  - 

TY  - JOUR
AB  - This study investigated the phenomenon of nurse loneliness as a potential contributor to burnout. Nurse wellbeing is critical for safe and efficient healthcare delivery. However, evidence indicates nurses' wellbeing is at risk. The levels of burnout, the most commonly measured symptom of suboptimal wellbeing, are rising and may relate to a largely unexplored phenomenon: loneliness. A mixed-methods approach was used to investigate burnout and loneliness in direct-care nurses in four diverse hospitals in the midwestern and southeastern United States. Burnout and loneliness were measured, prevalence was estimated, and correlation was examined. Interpretive descriptive inquiry and analysis was used to develop a richer understanding of nurse loneliness in the context of burnout. While this study did not explicitly explore the impact of the global pandemic, data was collected in late 2021 and early 2022, during the Delta variant wave. In the study population (n = 117), rates of burnout are high and positively correlate with loneliness. Qualitative interviews (n = 11) revealed that nurses feel unseen, emotionally detached from their work, and dehumanized. However, social connection with peers is protective and nurses still report a strong sense of devotion to the profession and solidarity with peers. This study offers insight into nurse loneliness, highlighting the importance of social connectedness to improve nurse wellbeing. • Nurse wellbeing is critical to safe and effective patient care. • Rates of nurse burnout and loneliness are high and positively correlated. • Nurses feel unseen, detached, and dehumanized, and bedside nursing is destabilized. • Social connection with peers is protective and strengthens existing hope. • Future funding and work should prioritize social support interventions.
AN  - 171996701
ID  - 171996701
ID  - 8901557
AU  - Wood, Rachel E.
AU  - Bleich, Michael
AU  - Chung, Jane
AU  - Elswick, R.K.
AU  - Nease, Elizabeth
AU  - Sargent, Lana
AU  - Kinser, Patricia A.
DB  - CINAHL Plus with Full Text
DO  - 10.1016/j.apnr.2023.151716
DP  - EBSCOhost
EP  - N.PAG
JO  - Applied Nursing Research
CY  - Philadelphia, Pennsylvania
KW  - Nurses Psychosocial Factors
KW  - Loneliness Psychosocial Factors
KW  - Burnout, Professional Psychosocial Factors
KW  - COVID-19 Pandemic
KW  - Mental Health
KW  - Loneliness Epidemiology
KW  - Burnout, Professional Epidemiology
KW  - Multimethod Studies United States
KW  - Psychological Well-Being
KW  - United States
KW  - Correlational Studies
KW  - Qualitative Studies
KW  - Interviews
KW  - Work Engagement
KW  - Interpersonal Relations
KW  - Quality of Nursing Care
KW  - Support, Social
LA  - English
PB  - Elsevier B.V.
SN  - 0897-1897
SP  - N.PAG
TI  - A mixed-methods exploration of nurse loneliness and burnout during COVID-19.
UR  - https://research.ebsco.com/linkprocessor/plink?id=bacc447b-f813-3bab-96e5-258835372882
VL  - 73
Y1  - 2023/10/01/Oct2023
ER  - 

TY  - JOUR
AB  - Background: The leadership style employed by those in positions with authority could significantly impact employees' work behavior, either positively or negatively. Objectives: The aim of the study was to examine the impact of engaging leadership on quiet quitting and work engagement among nurses. Methods: A cross-sectional study was conducted in Greece with a convenience sample. Data collection occurred throughout October 2024 via an online survey. We utilized Google forms to create an online version of the study questionnaire, which was subsequently shared in Facebook groups for nurses. We used validated tools to measure our study variables, namely, the "Engaging Leadership Scale-12" for engaging leadership, the "Quiet Quitting Scale" for quiet quitting, and the "Utrecht Work Engagement Scale-3" for work engagement. We applied univariate and multivariable linear regression analyses to identify the association between engaging leadership, quiet quitting, and work engagement. p-values less than 0.05 were considered statistically significant. Results: Our multivariable models showed a negative association between engaging leadership and quiet quitting. Moreover, we found a positive association between engaging leadership and work engagement after the elimination of confounders. Conclusions: Our findings suggest that higher levels of engaging leadership reduce quiet quitting and improve work engagement. Nurses' managers should adopt engaging leadership to improve nurses' motivation and, thus, clinical outcomes.
AN  - 186927564
ID  - 186927564
AU  - Moisoglou, Ioannis
AU  - Katsiroumpa, Aglaia
AU  - Papathanasiou, Ioanna V.
AU  - Konstantakopoulou, Olympia
AU  - Katharaki, Maria
AU  - Malliarou, Maria
AU  - Tsaras, Konstantinos
AU  - Prasini, Ioanna
AU  - Rekleiti, Maria
AU  - Galanis, Petros
DB  - CINAHL Plus with Full Text
DO  - 10.3390/nursrep15070247
DP  - EBSCOhost
IS  - 7
JO  - Nursing Reports
KW  - Management Styles
KW  - Disengagement Prevention and Control
KW  - Work Engagement
KW  - Nurses Psychosocial Factors
KW  - Organizational Culture
KW  - Greece
KW  - Human
KW  - Male
KW  - Female
KW  - Adult
KW  - Middle Age
KW  - Aged
KW  - Cross Sectional Studies
KW  - Convenience Sample
KW  - Questionnaires
KW  - Scales
KW  - Univariate Statistics
KW  - Linear Regression
KW  - Descriptive Statistics
KW  - Data Analysis Software
KW  - Confidence Intervals
KW  - Coefficient alpha
KW  - Analysis of Variance
KW  - Adult: 19-44 years
KW  - Middle Aged: 45-64 years
KW  - Aged: 65+ years
KW  - Male
KW  - Female
LA  - English
PB  - MDPI
SN  - 2039-439X
SP  - 247
TI  - Engaging Leadership Reduces Quiet Quitting and Improves Work Engagement: Evidence from Nurses in Greece.
UR  - https://research.ebsco.com/linkprocessor/plink?id=309c350d-a13e-3210-b292-86a8eab2346a
VL  - 15
Y1  - 2025/07/01/Jul2025
ER  - 
