# Supplementary material for: Quiet Quitting and Disengagement-Related Constructs in Nursing: A Theory-Informed Scoping Review
Source: Healthcare (Basel). 2026 Jul 16;14(14):2145. doi: 10.3390/healthcare14142145 (PMC13411971; doi:10.3390/healthcare14142145)
Supplement: Supplementary file 1 [file healthcare-14-02145-s001.zip › EBSCO-Export-05_02_2026_10.ris]

TY  - JOUR
AB  - The global nursing shortage is a pervasive and urgent issue. Nurse turnover exacerbates this problem, leading to increased operational costs and a decline in the quality of care. To examine the mediating effects of sickness presenteeism and job burnout on the relationship between perceived stress and turnover intention among nurses. The bootstrap method was applied to cross-sectional data from the Chinese Nurses' Health Cohort Study (TARGET), which included 41,270 nurses. The serial multiple mediation model of sickness presenteeism and job burnout in the relationship between perceived stress and turnover intention was found to be statistically significant. The findings will inform strategies for hospital policymakers and managers to avoid brain drain by alleviating sickness presenteeism and job burnout among nurses. • Turnover intention among nurses has attracted considerable attention. • It is vital to be aware of the harms of sickness presenteeism and job burnout. • Mitigating sickness presenteeism and burnout may decrease turnover intentions.
AN  - 193006860
ID  - 193006860
ID  - 0401075
AU  - Wei, Na
AU  - Wang, Yuqing
AU  - Liu, Guanglin
AU  - Zhang, Youjuan
AU  - Li, Li
AU  - Lv, Xiaoyan
AU  - Davidson, Patricia M.
AU  - Cao, Yingjuan
DB  - CINAHL Plus with Full Text
DO  - 10.1016/j.outlook.2025.102650
DP  - EBSCOhost
EP  - N.PAG
IS  - 2
JO  - Nursing Outlook
CY  - New York, New York
KW  - Stress, Psychological
KW  - Presenteeism
KW  - Attitude to Illness
KW  - Burnout, Professional
KW  - Personnel Turnover
KW  - Nurses Psychosocial Factors
KW  - Human
KW  - Prospective Studies
KW  - Cross Sectional Studies
LA  - English
PB  - Elsevier B.V.
SN  - 0029-6554
SP  - N.PAG
TI  - Perceived stress, sickness presenteeism, job burnout, and turnover intention among nurses: A cross-sectional survey.
UR  - https://research.ebsco.com/linkprocessor/plink?id=f95a2939-8e6c-3a2e-ab9a-1e5c3a12414e
VL  - 74
Y1  - 2026/03/01/Mar2026
ER  - 

TY  - JOUR
AB  - Purpose: This study investigated the effects of aroma inhalation on sleep quality, professional quality of life (QoL), and near-misses in medication errors during night shifts among emergency room nurses. Methods: A randomized crossover experimental design was used to determine the effects of this intervention. The research participants included 55 nurses (29 in Group 1 and 26 in Group 2) who worked as nurses in the emergency room at a tertiary general hospital in Chungcheongbuk-do, South Korea. Aroma inhalation was conducted on the night shift. Sleep quality, professional QoL, and near-misses in medication were measured before and after inhalation of the aroma. Data was analyzed using the independent t-test, the chi-square test, and a linear mixed-effects model. Results: The aroma treatment group had significantly better sleep quality than the non-treatment group (p < .010), and the sleep time on the third day of aroma treatment was longer than that of the non-treatment group (p = .008). However, there were no signs of improvement in professional QoL or near-misses in medication errors in response to aroma treatment. Conclusion: Aroma inhalation effectively improved sleep quality and increased sleep duration in emergency room nurses. Therefore, aroma inhalation is suggested as an intervention to improve the sleep quality of emergency room nurses who work night shifts. Follow-up studies are needed to build a more robust evidence base to inform strategies for improving nurses' professional QoL and patient safety during medication management.
AN  - 183769238
ID  - 183769238
AU  - Jungha Son
AU  - Chul-Gyu Kim
DB  - CINAHL Plus with Full Text
DO  - 10.7586/jkbns.24.040
DP  - EBSCOhost
EP  - 37
IS  - 1
JO  - Journal of Korean Biological Nursing Science
KW  - Medication Errors Prevention and Control
KW  - Emergency Nurses Psychosocial Factors
KW  - Shift Workers Psychosocial Factors
KW  - Aromatherapy
KW  - Sleep Quality Evaluation
KW  - Quality of Working Life Evaluation
KW  - Patient Safety Evaluation
KW  - Human
KW  - South Korea
KW  - Randomized Controlled Trials
KW  - Random Assignment
KW  - Crossover Design
KW  - Male
KW  - Female
KW  - Adult
KW  - Academic Medical Centers
KW  - Comparative Studies
KW  - T-Tests
KW  - Chi Square Test
KW  - Descriptive Statistics
KW  - Sleep Duration
KW  - Essential Oils Administration and Dosage
KW  - Compassion Fatigue Prevention and Control
KW  - Self Report
KW  - Scales
KW  - Pretest-Posttest Control Group Design
KW  - Multiple Linear Regression
KW  - Confidence Intervals
KW  - Adult: 19-44 years
KW  - Male
KW  - Female
LA  - English
PB  - Korean Society of Biological Nursing Science
SN  - 2383-6415
SP  - 25
TI  - The effects of aroma inhalation on the quality of sleep, professional quality of life, and near-misses in medication errors among emergency room nurses on night duty in Korea: a randomized controlled trial.
UR  - https://research.ebsco.com/linkprocessor/plink?id=4af69f2d-f3b5-3c4f-9a48-88d1bda315ad
VL  - 27
Y1  - 2025/02/01/Feb2025
ER  - 

TY  - JOUR
AB  - Accessible Summary: What is known on the subject: Workplace violence is a significant challenge in psychiatric hospital care.Some existing practices of violence risk assessment and management are based on nurses' intuition and clinical experience instead of structured tools. What the paper adds to existing knowledge: Nurses and nurse managers consider violence risk assessment and management their responsibility. Still, nurses and nurse managers have mixed attitudes towards the use of validated risk assessment tools.The attitudes towards service users' positive risk‐taking in nurses and nurse managers vary, with some nurses and nurse managers supporting its importance. What are the implications for practice: Change in nurses' and nurse managers' attitudes towards risk assessment tools is required before their implementation into practice.More profound change in practices towards recovery‐oriented care is required also in risk assessment. Introduction: Workplace violence is a prevalent issue in psychiatric inpatient care. Prevention efforts require the identification of at‐risk service users using validated violence risk assessment tools. The shift in violence prevention emphasises preventive measures and collaborative risk assessment together with service users. Nurses have a central role in this process. Therefore, their attitudes are crucial when implementing evidence‐based methods. Aim: To assess the attitudes of nurses and nurse managers towards violence risk assessment and management. Method: A cross‐sectional online survey in Finnish psychiatric inpatient care. Data analysis was conducted with statistical methods. The STROBE guideline was used in reporting. Results: Nurses (n = 142) valued risk assessment and felt that it was their responsibility. Attitudes towards service users' risk‐taking as part of their recovery varied. Nurses had mixed attitudes regarding the effectiveness of risk assessment tools. Older participants and nurse managers had more positive attitudes towards risk assessment tools. Discussion: The study findings highlight a feeling of responsibility of nurses towards violence risk assessment and at the same time their preference towards their own clinical judgement. Implications for Practice: Understanding nurses' attitudes is crucial in training and implementation processes to address concerns, provide support and enhance positive attitudes.
AN  - 180680788
ID  - 180680788
AU  - Varpula, Jaakko
AU  - Ameel, Maria
AU  - Lantta, Tella
DB  - CINAHL Plus with Full Text
DO  - 10.1111/jpm.13069
DP  - EBSCOhost
EP  - 1119
IS  - 6
JO  - Journal of Psychiatric & Mental Health Nursing (John Wiley & Sons, Inc.)
KW  - Nurse Attitudes
KW  - Nurse Managers
KW  - Violence Risk Factors
KW  - Workplace Violence Prevention and Control
KW  - Risk Assessment
KW  - Hospitals, Psychiatric
KW  - Nursing Staff, Hospital Psychosocial Factors
KW  - Psychiatric Nursing
KW  - Human
KW  - Male
KW  - Female
KW  - Adolescence
KW  - Adult
KW  - Middle Age
KW  - Aged
KW  - Aged, 80 and Over
KW  - Finland
KW  - Cross Sectional Studies
KW  - Questionnaires
KW  - Inpatients
KW  - Attitude of Health Personnel
KW  - Medical Practice, Evidence-Based
KW  - Burnout, Professional
KW  - Personnel Turnover
KW  - Risk Taking Behavior
KW  - Clinical Assessment Tools
KW  - Reliability and Validity
KW  - Descriptive Statistics
KW  - Comparative Studies
KW  - Analysis of Variance
KW  - Post Hoc Analysis
KW  - Confidence Intervals
KW  - Summated Rating Scaling
KW  - Funding Source
KW  - Adolescent: 13-18 years
KW  - Adult: 19-44 years
KW  - Middle Aged: 45-64 years
KW  - Aged: 65+ years
KW  - Aged, 80 & over
KW  - Male
KW  - Female
LA  - English
PB  - John Wiley & Sons, Inc.
SN  - 1351-0126
SP  - 1109
TI  - Attitudes of nurses and nurse managers towards violence risk assessment and management: A cross‐sectional study in psychiatric inpatient settings.
UR  - https://research.ebsco.com/linkprocessor/plink?id=aa62d625-24ad-3ade-b138-2bc6d86643d9
VL  - 31
Y1  - 2024/12/01/Dec2024
ER  - 

TY  - JOUR
AN  - 160201167
ID  - 160201167
ID  - 101088683
AU  - Zhang, Yalin
AU  - Jiang, Jianjun
AU  - Zhu, Chuanmei
AU  - Liu, Chunhua
AU  - Guan, Chang
AU  - Hu, Xiaolin
DB  - CINAHL Plus with Full Text
DO  - 10.1186/s12912-022-01083-x
DP  - EBSCOhost
EP  - 10
IS  - 1
JO  - BMC Nursing
KW  - Health Status
KW  - Burnout, Professional Psychosocial Factors
KW  - Palliative Care Nurses Psychosocial Factors
KW  - Patient Satisfaction
KW  - China
KW  - Questionnaires
KW  - Scales
KW  - T-Tests
KW  - One-Way Analysis of Variance
KW  - Pearson's Correlation Coefficient
KW  - Multiple Logistic Regression
KW  - Hardiness
KW  - Coping
KW  - Support, Psychosocial
KW  - Income
KW  - Depersonalization
KW  - Self-Efficacy
KW  - Sociodemographic Factors
KW  - Male
KW  - Female
KW  - Adult
KW  - Bivariate Statistics
KW  - Program Implementation
KW  - Quality of Nursing Care
KW  - Funding Source
KW  - Adult: 19-44 years
KW  - Male
KW  - Female
LA  - English
PB  - BioMed Central
SN  - 1472-6955
SP  - 1
TI  - Status and related factors of burnout among palliative nurses in China: a cross-sectional study.
UR  - https://research.ebsco.com/linkprocessor/plink?id=3145a52c-0b93-3f27-aa1b-7e65f71c054b
VL  - 21
Y1  - 2022/11/15/11-15-2022
ER  - 

TY  - JOUR
AB  - Aim: This study aims to conduct a comprehensive bibliometric analysis to explore the trajectory and thematic developments of emotional labour research in nursing. Design: Utilizing descriptive and bibliometric analysis techniques. Methods: The data analysis and graphical presentation were conducted using the Bibliometrix Package in R software. Data Sources: The Web of Science Core Collection (WoSCC) database was searched on October 20, 2023. Results: From 1992 to 2023, 842 authors published relevant articles, yielding 779 author keywords. There has been a general upward trend in the number of articles published over the past 30 years, with an annual growth rate of 11.71%. Keyword co‐occurrence cluster analysis revealed the main focus areas of research on emotional labour antecedents and consequences, regulatory modalities, training and education, as well as research methods and application scenarios. Conclusion: Emotional labour significantly influences nursing staff's well‐being and patient care outcomes. Effective management and education regarding emotional labour are crucial for enhancing nursing staff performance and patient care quality. Future research should focus on long‐term effects, training efficacy, regulatory strategies across clinical settings, and innovative approaches to address current challenges. Impact: This study provides valuable insights into the unique trajectory and thematic developments of emotional labour research in nursing. The findings underscore the importance of addressing emotional labour in nursing practice and education to improve patient care outcomes and nursing staff well‐being. Reporting Method: Adherence to recognized bibliometric reporting methods, following relevant EQUATOR guidelines. No Patient or Public Contribution: This study is based solely on existing literature and did not involve patients or the public in its design, conduct, analysis, interpretation, or preparation.
AN  - 181625179
ID  - 181625179
AU  - Zhang, Yangchun
AU  - Zhang, Li
AU  - Huang, Xihua
AU  - Cao, Hengchang
AU  - Ma, Na
AU  - Wang, Pengcheng
AU  - Ji, Xueli
DB  - CINAHL Plus with Full Text
DO  - 10.1111/jan.16233
DP  - EBSCOhost
EP  - 328
IS  - 1
JO  - Journal of Advanced Nursing (John Wiley & Sons, Inc.)
KW  - Research, Nursing
KW  - Emotions
KW  - Bibliometrics
KW  - Human
KW  - Thematic Analysis
KW  - Descriptive Research
KW  - Data Analysis Software
KW  - Psychological Well-Being
KW  - Nursing Practice
KW  - Patient Care
KW  - Education, Nursing
KW  - Nursing Staff, Hospital
KW  - Quality of Health Care
KW  - Descriptive Statistics
KW  - Burnout, Professional
KW  - Job Satisfaction
KW  - Stress, Occupational
KW  - Personnel Turnover
KW  - Emotional Intelligence
LA  - English
PB  - John Wiley & Sons, Inc.
SN  - 0309-2402
SP  - 316
TI  - Emotional labour in nursing research: A bibliometric analysis.
UR  - https://research.ebsco.com/linkprocessor/plink?id=51e7bbc8-c9a8-39ce-a38e-1b058ebc224f
VL  - 81
Y1  - 2025/01/01/Jan2025
ER  - 

TY  - JOUR
AB  - Background: Pediatric cancer nursing is a deeply fulfilling yet highly stressful profession as nurses support families during times of intense emotional distress. This study examined the factors influencing job satisfaction among pediatric cancer nurses across Australia and their recommendations to address workplace challenges. Method: A cross-sectional survey was conducted between November 2021 and February 2022, targeting cancer nurses across Australia. The survey included 68 items assessing various aspects of job satisfaction, work environment, and professional development as well as free-text responses. Both quantitative and qualitative responses from nurses who self-identified as pediatric cancer nurses were analyzed to identify significant predictors of job satisfaction and thematic insights from free-text comments. Results: The analysis included responses from 113 pediatric cancer nurses. Key predictors of job satisfaction included opportunities for professional development, the ability to utilize full skill sets, organizational leadership, and intent to remain in the profession. Thematic analysis of free-text comments supported the quantitative findings. Respondents highlighted the need for better leadership, recognition of the high workload, and greater support for professional development. Discussion: Addressing organizational leadership and providing opportunities for professional growth are critical to improving job satisfaction among pediatric cancer nurses. Developing evidence-based interventions and policy initiatives that focus on these areas will enhance the well-being of nurses and the quality of care provided to patients.
AN  - 185940436
ID  - 185940436
AU  - Bradford, Natalie
AU  - Pate, Elyce
AU  - Templeton, Jane
AU  - Edwards, Rachel
AU  - Drew, Donna
AU  - Harrison, Jayne
AU  - Plummer, Karin
DB  - CINAHL Plus with Full Text
DO  - 10.1177/27527530251318981
DP  - EBSCOhost
EP  - 36
IS  - 1/2
JO  - Journal of Pediatric Hematology/Oncology Nursing
CY  - Thousand Oaks, California
KW  - Pediatric Nursing Psychosocial Factors
KW  - Oncology Nursing Psychosocial Factors
KW  - Neoplasms Nursing
KW  - Job Satisfaction
KW  - Work Environment
KW  - Workforce
KW  - Burnout, Professional Prevention and Control
KW  - Psychological Distress Evaluation
KW  - Human
KW  - Male
KW  - Female
KW  - Child
KW  - Adult
KW  - Middle Age
KW  - Aged
KW  - Aged, 80 and Over
KW  - Australia
KW  - Cross Sectional Studies
KW  - Multimethod Studies
KW  - Questionnaires
KW  - Leadership
KW  - Nursing Practice, Evidence-Based
KW  - Professional Development
KW  - Professional Recognition
KW  - Quality of Nursing Care
KW  - Open-Ended Questionnaires
KW  - Convenience Sample
KW  - Descriptive Statistics
KW  - Comparative Studies
KW  - Data Analysis Software
KW  - Nonparametric Statistics
KW  - Kruskal-Wallis Test
KW  - Mann-Whitney U Test
KW  - Child: 6-12 years
KW  - Adult: 19-44 years
KW  - Middle Aged: 45-64 years
KW  - Aged: 65+ years
KW  - Aged, 80 & over
KW  - Male
KW  - Female
LA  - English
PB  - Sage Publications Inc.
SN  - 2752-7530
SP  - 25
TI  - Workforce Recommendations to Address Distress and Burnout in Australian Children's Cancer Nurses.
UR  - https://research.ebsco.com/linkprocessor/plink?id=9877ee32-09bd-3fd8-bfc2-1c1619a7be88
VL  - 42
Y1  - 2025/01/01/Jan-Apr2025
ER  - 

TY  - JOUR
AB  - In fragile healthcare systems such as Palestine's, nursing leadership is critical for patient safety, yet its nature and influence remain poorly understood. This study aimed to analyze the forms and extent of nursing leadership authority—both formal and informal—and its impact on patient safety in Palestinian hospitals. A mixed-methods, convergent cross-sectional design was employed across three governmental hospitals in the West Bank. Data were collected via surveys (n =123 nurses), semi-structured interviews (n =15 nursing leaders), and document analysis. Quantitative data were analyzed using descriptive statistics, multiple regression, and mediation analysis; qualitative data were analyzed thematically. Nursing leaders possessed moderate to high operational authority (e.g., clinical supervision, staff scheduling) but were systematically excluded from strategic and financial decisions. Regression analysis revealed that strategic authority (β = 0.52, p <.001) was a stronger predictor of safety adherence than operational authority. Informal strategies (e.g., persuasion, coalition-building) mediated the relationship between low formal authority and safety compliance. Document analysis confirmed a formal gap in governance structures, and qualitative findings highlighted a "Vicious Cycle of Disempowerment" rooted in hierarchical, physician-dominated cultures and resource constraints. Strategic disempowerment of nursing leaders creates an unsustainable reliance on informal influence, which carries high emotional labor and systemic fragility. To sustainably improve patient safety, structural reforms—such as establishing executive nursing roles (e.g., Chief Nursing Officers) and integrating nursing leadership into hospital governance—are urgently needed in Palestine and similar constrained settings. • Nursing leaders in Palestine have operational but not strategic authority. • Strategic authority strongly predicts patient safety adherence. • Informal strategies mediate the formal authority-safety link. • A vicious cycle of disempowerment constrains nursing leadership. • Executive nursing roles are essential for sustainable safety improvement.
AN  - 193006887
ID  - 193006887
ID  - 0401075
AU  - Aqtam, Ibrahim
AU  - Shouli, Mustafa
AU  - Tumeh, Ehab
AU  - Ayed, Ahmad
DB  - CINAHL Plus with Full Text
DO  - 10.1016/j.outlook.2026.102702
DP  - EBSCOhost
EP  - N.PAG
IS  - 2
JO  - Nursing Outlook
CY  - New York, New York
KW  - Leadership
KW  - Nursing Staff, Hospital
KW  - Patient Safety
KW  - Hospitals, Public Palestine
KW  - Nurse Attitudes Evaluation
KW  - Human
KW  - Palestine
KW  - Multimethod Studies
KW  - Cross Sectional Studies
KW  - Semi-Structured Interview
KW  - Mediation Analysis
KW  - Thematic Analysis
KW  - Document Analysis
KW  - Nursing Leaders
KW  - Clinical Supervision
KW  - Personnel Staffing and Scheduling
KW  - Financial Management
KW  - Decision Making
KW  - Guideline Adherence
KW  - Organizational Culture
KW  - Interprofessional Relations
KW  - Nurse-Physician Relations
KW  - Decision Making, Organizational
KW  - Health Policy
KW  - Work Environment
KW  - Job Satisfaction
KW  - Burnout, Professional
KW  - Multiple Regression
KW  - Descriptive Statistics
LA  - English
PB  - Elsevier B.V.
SN  - 0029-6554
SP  - N.PAG
TI  - Formal vs. informal authority: A mixed-methods study of nursing leadership and patient safety in Palestinian hospitals.
UR  - https://research.ebsco.com/linkprocessor/plink?id=61c5207a-43b3-37c3-aad1-840c838dd665
VL  - 74
Y1  - 2026/03/01/Mar2026
ER  - 

TY  - JOUR
AB  - To measure the impact of a mindfulness or physical activity intervention and the combination of both on hospital nightshift nursing teams' professional quality of life, medication administration error, role meaning, and sleep quality. In this two-site study using a cluster cross-over randomized trial design, 18 units were randomized to one of two interventions (mindfulness or physical activity) during the first 8-week period and to both interventions during the second 8-week period. Questionnaires completed at baseline (T0), Week 8 (T1), and Week 18 (T2) included the Professional Quality of Life (ProQOL-21) (Compassion Satisfaction, Compassion Fatigue), PROMIS Sleep Disturbance, PROMIS Sleep Impairment, Sleep Hygiene, and Role-Related Meaning Scale for Staff (RRMSS). Participants (n = 82) completed questionnaires at T0, 33 at T1, and 23 at T2. Significant improvements in PROMIS Sleep Disturbance scores occurred within both study arms from T0 to T1 and T1 to T2 and within both arms in PROMIS Sleep Impairment scores from T0 to T1 and from T0 to T2. Across questionnaires, the largest improvement occurred between T0 and T2 and the least between T1 and T2. Compassion satisfaction had the largest improvement in the physical activity intervention and compassion fatigue had the largest improvement in the mindfulness intervention. Mindfulness and physical activity interventions can reduce sleep disturbance, sleep impairment, and compassion fatigue and improve compassion satisfaction in nightshift nursing care teams. Nursing care team members' sleep and professional quality of life could directly benefit from hospital-sponsored nightshift well-being interventions including mindfulness, physical activities and sleep hygiene information. • Nightshift nursing teams who participate in mindfulness or physical activity interventions can achieve improved sleep. • Nightshift nursing teams who participate in a mindfulness intervention or physical activity interventions can experience increased role meaning. • Additionally, the team members can experience increased professional quality of life.
AN  - 183899492
ID  - 183899492
ID  - 8607529
AU  - Wyche, Haneesha
AU  - Weber, Anastasia
AU  - McNulty, Tara
AU  - Ruiz, Michael
AU  - Keller, Susan
AU  - Salmon, Michaela Lewis
AU  - O'Donnell, Siobhan
AU  - Horner, Jill
AU  - Geiger-Brown, Jeanne
AU  - McLeese, Raven W.
AU  - Freedenberg, Vicki
AU  - Anderson, Elva W.
AU  - Bost, James E.
AU  - Hinds, Pamela S.
DB  - CINAHL Plus with Full Text
DO  - 10.1016/j.pedn.2025.02.008
DP  - EBSCOhost
EP  - e133
JO  - Journal of Pediatric Nursing
CY  - Philadelphia, Pennsylvania
KW  - Psychological Well-Being
KW  - Shiftwork
KW  - Occupational Health Evaluation
KW  - Health Promotion
KW  - Shift Workers Psychosocial Factors
KW  - Nursing Staff, Hospital Psychosocial Factors
KW  - Mindfulness
KW  - Physical Activity
KW  - Quality of Life Evaluation
KW  - Sleep Quality
KW  - Human
KW  - Medication Errors
KW  - Cluster Sample
KW  - Randomized Controlled Trials
KW  - Random Assignment
KW  - Questionnaires
KW  - Compassion
KW  - Job Satisfaction
KW  - Compassion Fatigue Prevention and Control
KW  - Clinical Assessment Tools
KW  - Scales
KW  - Descriptive Statistics
KW  - Psychosocial Intervention
LA  - English
PB  - W B Saunders
SN  - 0882-5963
SP  - e121
TI  - Interventions to promote well-being of nightshift nursing team members.
UR  - https://research.ebsco.com/linkprocessor/plink?id=1f8af00b-d112-3ba7-9d95-8804b8daf642
VL  - 81
Y1  - 2025/03/01/Mar2025
ER  - 

TY  - JOUR
AB  - Aims/Background Lack of motivation and poor learning habits lead to ineffective teaching in flipped classrooms. Information Motivation Behavior (IMB) theory facilitates the adaptation and modification of individual behavior through information, motivation, and behavioral intervention. This study aims to explore the effects of a combined IMB and flipped classroom teaching model on the professional competence and creative thinking of urological nursing interns. Methods A total of 85 undergraduate nursing interns who practiced in the Department of Urology from July 2023 to March 2024 were selected for retrospective analysis. The interns were divided into two groups based on the teaching model: the control group (n = 45, flipped classroom) and the study group (n = 40, IMB combined with the flipped classroom). The theoretical and practical scores were detected to assess the professional competence of students. Marmara Creative Thinking Dispositions Scale (MCTDS) scores, and California Critical Thinking Skills Scale-Chinese Version (CTDI-CV) scores were measured before and after training. Students' satisfaction with the teaching format and its effectiveness was compared between the two groups. Results The theoretical and practical scores, as well as the MCTDS and CTDI-CV scores, were significantly increased in both groups after training compared to before training (p < 0.05), with the degree of improvement being higher in the study group than in the control group. After training, the theoretical and practical scores were higher in the study group than in the control group (p < 0.001). The self-discipline, innovation search, courage, inquisitiveness, doubt, flexibility, and total MCTDS scores were also higher in the study group compared to the control group (p < 0.001). Similarly, the truth-seeking, analyticity, open-mindedness, inquisitiveness, maturity in judgment, and total CTDI-CV scores were markedly higher in the study group than in the control group (p < 0.001). Additionally, students' satisfaction with the teaching format and effectiveness was significantly greater in the study group than in the control group (p < 0.001). Conclusion The combination of IMB and the flipped classroom in urological nursing education demonstrated effective teaching outcomes and high satisfaction levels. It enhanced students' professional competence, critical thinking, and creative thinking. However, as this study focused exclusively on urological nursing interns, the results may not be generalizable to the education of other types of nurses.
AN  - 184655790
ID  - 184655790
ID  - 101257109
AU  - Zheng, Shuang
AU  - Wang, Haijian
AU  - Chen, Chunyan
DB  - CINAHL Plus with Full Text
DO  - 10.12968/hmed.2024.0739
DP  - EBSCOhost
EP  - 16
IS  - 4
JO  - British Journal of Hospital Medicine (17508460)
KW  - Information Motivation Behavioral Skills Model
KW  - Teaching Methods
KW  - Professional Competence
KW  - Creativeness
KW  - Interns and Residents
KW  - Urologic Nursing
KW  - Students, Nursing
KW  - Education, Nursing
KW  - Outcomes of Education
KW  - Human
KW  - Male
KW  - Female
KW  - Students, Undergraduate
KW  - Retrospective Design
KW  - Record Review
KW  - Control Group
KW  - Comparative Studies
KW  - Student Satisfaction
KW  - Scales
KW  - Descriptive Statistics
KW  - Male
KW  - Female
LA  - English
PB  - Mark Allen Holdings Limited
SN  - 1750-8460
SP  - 1
TI  - Effects of the Information Motivation Behavior Combined With Flipped Classroom Teaching Model on the Professional Competence and Creative Thinking of Urological Nursing Interns.
UR  - https://research.ebsco.com/linkprocessor/plink?id=68d8edb3-0f3f-34a9-9fed-0323fd11fad1
VL  - 86
Y1  - 2025/04/01/Apr2025
ER  - 

TY  - JOUR
AN  - 184741340
ID  - 184741340
AU  - Nagib Ali, Rasha Mohamed
AU  - Mohamed, Maaly Zayeded
AU  - Kotb, Fatma Nagy
AU  - Mohamed, Nadia Taha
AU  - Mohamed, Marwa Kamal
DB  - CINAHL Plus with Full Text
DP  - EBSCOhost
EP  - 33
JO  - Tanta Scientific Nursing Journal
KW  - Hardiness
KW  - Program Evaluation
KW  - Job Performance
KW  - Burnout, Professional Prevention and Control
KW  - Staff Nurses Psychosocial Factors
KW  - Egypt
KW  - Human
KW  - Hospitals, Psychiatric
KW  - Quasi-Experimental Studies
KW  - Clinical Trials
KW  - Pretest-Posttest Design
KW  - Questionnaires
KW  - Psychological Well-Being
KW  - Productivity
KW  - Professional Knowledge
KW  - Convenience Sample
KW  - Emotional Regulation
KW  - Coping
KW  - Support, Social
KW  - Interpersonal Relations
KW  - Summated Rating Scaling
KW  - Scales
KW  - Achievement
KW  - Depersonalization
KW  - Coefficient alpha
KW  - Data Analysis Software
KW  - Descriptive Statistics
KW  - Chi Square Test
KW  - Confidence Intervals
KW  - Male
KW  - Female
KW  - Adult
KW  - Middle Age
KW  - Adult: 19-44 years
KW  - Middle Aged: 45-64 years
KW  - Male
KW  - Female
LA  - English
PB  - Tanta Scientific Nursing Journal
SN  - 2314-5595
SP  - 11
TI  - Effect of Resilience Training Program on Thriving at Work and Burnout Mitigation for Nurses.
UR  - https://research.ebsco.com/linkprocessor/plink?id=64023f7d-5c95-3ec6-8231-0c834d3fad83
VL  - 36
Y1  - 2025/02/02/2025 Supplement
ER  - 

TY  - JOUR
AB  - Background: Given critical care nurses' high prepandemic levels of moral distress and burnout, the COVID-19 pandemic will most likely have a tremendous influence on intensive care unit (ICU) nurses' mental health and continuation in the ICU workforce. Objective: To describe the experiences of ICU nurses during the COVID-19 pandemic in the United States. Methods: Nurses who worked in ICUs in the United States during the COVID-19 pandemic were recruited to complete a survey from October 2020 through early January 2021 through social media and the American Association of Critical-Care Nurses. Three open-ended questions focused on the experiences of ICU nurses during the pandemic. Results: Of 498 nurses who completed the survey, 285 answered the open-ended questions. Nurses reported stress related to a lack of evidence-based treatment, poor patient prognosis, and lack of family presence in the ICU. Nurses perceived inadequate leadership support and inequity within the health care team. Lack of consistent community support to slow the spread of COVID-19 or recognition that COVID-19 was real increased nurses' feelings of isolation. Nurses reported physical and emotional symptoms including exhaustion, anxiety, sleeplessness, and moral distress. Fear of contracting COVID-19 or of infecting family and friends was also prevalent. Conclusions: Intensive care unit nurses in the United States experienced unprecedented and immense burden during the COVID-19 pandemic. Understanding these experiences provides insights into areas that must be addressed to build and sustain an ICU nurse workforce. Studies are needed to further describe nurses' experiences during the COVID-19 pandemic and identify effective resources that support ICU nurse well-being.
AN  - 155492578
ID  - 155492578
ID  - 9211547
AU  - Guttormson, Jill L.
AU  - Calkins, Kelly
AU  - McAndrew, Natalie
AU  - Fitzgerald, Jacklynn
AU  - Losurdo, Holly
AU  - Loonsfoot, Danielle
DB  - CINAHL Plus with Full Text
DO  - 10.4037/ajcc2022312
DP  - EBSCOhost
EP  - 103
IS  - 2
JO  - American Journal of Critical Care
CY  - Alisa Veijo, California
KW  - COVID-19 Pandemic United States
KW  - Critical Care Nursing
KW  - Work Experiences
KW  - Human
KW  - Education, Continuing (Credit)
KW  - Surveys
KW  - International Relations
KW  - United States
KW  - Burnout, Professional
KW  - Psychological Distress
KW  - Intensive Care Units
KW  - Mental Health
KW  - Workforce
KW  - Social Media
KW  - Open-Ended Questionnaires
KW  - Leadership
KW  - Anxiety
KW  - Descriptive Research
KW  - American Association of Critical-Care Nurses
KW  - Random Sample
KW  - Content Analysis
KW  - Internal Validity
KW  - Credibility (Research)
KW  - Thematic Analysis
KW  - Support, Social
KW  - Teamwork
KW  - Funding Source
LA  - English
PB  - American Association of Critical-Care Nurses
SN  - 1062-3264
SP  - 96
TI  - Critical Care Nurses' Experiences During the COVID-19 Pandemic: A US National Survey.
UR  - https://research.ebsco.com/linkprocessor/plink?id=8b8eca2b-2487-3bd5-8654-922acba94918
VL  - 31
Y1  - 2022/03/01/Mar2022
ER  - 

TY  - JOUR
AB  - Introduction. Caring for neurological patients in the elderly has in its scope many problems and difficulties which a modern nurse has to "pay attention to". Patients require round-the-clock and comprehensive care, which can lead to both the physical and mental exhaustion of the nurse, lack of time for family and friends, or free time to regenerate one's strength. It can also lead to exhaustion or depression. Then a phenomenon called loading occurs. Aim. The aim of the study was to assess the influence of the degree of independence of charges on the level of physical and mental burden of nurses caring for neurological patients in geriatric age. Material and Methods. The study included 120 people -- male and female nurses from treatment and conservative departments. The Katz Scale -- Basic Life Activities (ADL) and the Lawton Scale (IADL) -- Complex Activities were used. A self-survey questionnaire was used as a research tool. The obtained results were analysed statistically. Results. After analysing the data, the biggest problem for the respondent is: bathing, using the toilet and getting out of bed. According to the respondents, their charges have the least problems: using the telephone, managing money and administering medications. The biggest ones, however: doing housework and washing. The study also showed that more than half of the people (73) are dependent, which is 60.8%. Attention was also paid to the most common diseases that occur among the studied group of charges. According to the respondents, a large percentage of the charges were people after stroke -- 63.50% and, for example, Alzheimer's disease -- 29.17%. According to the respondents, the greatest psychological burden, such as: depression of mood 64.5% occurs when caring for dependent patients, although a large percentage of depression can also be observed among caregivers of people with moderate dependency. Statistical analysis showed significant correlation between the respondents' opinion of how high their psychological burden is in the care of neurological patients in geriatric age and the degree of independence of the patient (p = 0.008). Most of the respondents noticed the frequent possibility of physical stress, taking care of people 82.8%. Conclusions. The degree of independence of charges has a significant impact on the phenomenon of physical and mental strain in nurses. Along with the charge's worse efficiency and the decrease in their independence, the degree of negative influence of the care on the nurse increases. Neurological diseases (Alzheimer's disease, Parkinson's disease, dementia and strokes) are also important. This is largely due to the additional time burden, as this care must be provided continuously and uninterruptedly.
AN  - 174347688
ID  - 174347688
AU  - Cecot, Natalia
AU  - Sołtysińska, Maria Małgorzata
AU  - Haor, Beata
AU  - Rybka, Mariola
DB  - CINAHL Plus with Full Text
DO  - 10.15225/PNN.2022.11.1.4
DP  - EBSCOhost
EP  - 26
IS  - 1
JO  - Journal of Neurological & Neurosurgical Nursing / Pielęgniarstwo Neurologiczne i Neurochirurgiczne
KW  - Nervous System Diseases Nursing
KW  - Gerontology Nurses Psychosocial Factors
KW  - Gerontologic Nursing Psychosocial Factors
KW  - Burnout, Professional
KW  - Gerontologic Care
KW  - Human
KW  - Male
KW  - Female
KW  - Questionnaires
KW  - Scales
KW  - Depression
KW  - Descriptive Statistics
KW  - Comparative Studies
KW  - Workload
KW  - Activities of Daily Living
KW  - Self Care
KW  - Aged
KW  - Aged, 80 and Over
KW  - Nurse Attitudes
KW  - Support, Psychosocial
KW  - Quality of Life
KW  - Aged: 65+ years
KW  - Aged, 80 & over
KW  - Male
KW  - Female
LA  - English
PB  - University of Humanities & Economics in Wloclawek, Institute of Health Sciences
SN  - 2084-8021
SP  - 22
TI  - The Degree of Independence of the Charges and the Level of Physical and Mental Burden of Nurses Caring for Neurological Patients in Geriatric Age.
UR  - https://research.ebsco.com/linkprocessor/plink?id=ced6c455-b296-3443-8bfc-42d2901f1d45
VL  - 11
Y1  - 2022/03/01/Mar2022
ER  - 

TY  - JOUR
AB  - To explore how organizational change fatigue influences nurses' work engagement based on their lived experiences in tertiary hospitals in China. Organizational change fatigue undermines nurse engagement, a factor consistently linked to patient safety and workforce retention. Nurses are frequently positioned at the center of hospital reforms and must adapt to structural, technological, and policy-driven changes. These transitions often create cumulative stress, yet little is known about how nurses subjectively experience change fatigue or how it shapes their professional engagement. Addressing this gap is essential, as understanding lived experiences can inform leadership and policy strategies to sustain nurse well-being and ensure safe, high-quality patient care. A descriptive phenomenological design was employed. Semi-structured interviews were conducted with 12 registered nurses from three tertiary hospitals using purposive sampling. Data were analyzed using Colaizzi's seven-step method, and reporting followed the Consolidated Criteria for Reporting Qualitative Research. Four themes were identified: perceptions of organizational change, emotional and behavioral responses, coping strategies and perceived support, and impact on work engagement. Nurses described a cyclical trajectory from emotional fatigue to disengagement, with the potential for re-engagement when supported by psychologically safe and inclusive environments. Organizational change fatigue erodes nurses' motivation, professional commitment, and care quality. However, recovery is possible through relational leadership, transparent communication, and recognition of emotional labor. These findings highlight the need for human-centered change strategies to maintain engagement and ensure workforce sustainability during continuous healthcare reform. • Nurses experience organizational change fatigue as a cyclical, evolving process. • Fatigue erodes engagement but can be reversed through relational leadership and support. • Transparent communication and psychological safety sustain motivation during reforms. • Findings highlight the need for human-centered strategies in healthcare transformation.
AN  - 189670022
ID  - 189670022
ID  - 8901557
AU  - Duan, Hui
AU  - He, Dongmei
AU  - Zeng, Yanli
AU  - Ma, Xiaolin
AU  - Li, Qian
AU  - Zhou, Xinxu
DB  - CINAHL Plus with Full Text
DO  - 10.1016/j.apnr.2025.152018
DP  - EBSCOhost
EP  - N.PAG
JO  - Applied Nursing Research
CY  - Philadelphia, Pennsylvania
KW  - Fatigue
KW  - Organizational Change China
KW  - Registered Nurses Psychosocial Factors
KW  - Work Engagement Evaluation
KW  - Life Experiences
KW  - Tertiary Health Care China
KW  - Human
KW  - China
KW  - Female
KW  - Male
KW  - Descriptive Research
KW  - Qualitative Studies
KW  - Phenomenological Research
KW  - Semi-Structured Interview
KW  - Purposive Sample
KW  - Thematic Analysis
KW  - Emotions
KW  - Behavior
KW  - Coping
KW  - Emotional Exhaustion
KW  - Motivation
KW  - Leadership
KW  - Communication
KW  - Psychological Safety
KW  - Female
KW  - Male
LA  - English
PB  - Elsevier B.V.
SN  - 0897-1897
SP  - N.PAG
TI  - Organizational change fatigue among nurses and its impact on work engagement: A qualitative study.
UR  - https://research.ebsco.com/linkprocessor/plink?id=c3c0198b-0273-3911-a787-fc287429fb52
VL  - 86
Y1  - 2025/12/01/Dec2025
ER  - 

TY  - JOUR
AB  - Oncology nurses are at risk for compassion fatigue, which is often assessed using the Professional Quality of Life Scale (ProQOL). Nursing researchers and leaders use the ProQOL to determine risk for compassion fatigue or effectiveness of interventions to reduce compassion fatigue. However, the ProQOL was designed for social workers, and research has shown it to be less suitable to assess the work of nurses. This article synthesizes a realist review of the literature about instruments measuring nurses’ professional quality of life (QOL). The following three themes emerged: (a) a robust body of literature aimed at defining professional QOL, (b) a limited historical context of the ProQOL instrument, and (c) newer instruments. Findings suggest that the ProQOL-21 and the Risk Factors for Compassion Fatigue Inventory are more specific to nursing and better suited to measure nurses’ perceived professional QOL.
AN  - 157038142
ID  - 157038142
ID  - 9705336
AU  - Boni, Rebecca L.
AU  - Dingley, Catherine
AU  - Reyes, Andrew Thomas
DB  - CINAHL Plus with Full Text
DO  - 10.1188/22.CJON.318-323
DP  - EBSCOhost
EP  - 323
IS  - 3
JO  - Clinical Journal of Oncology Nursing
CY  - Pittsburgh, Pennsylvania
KW  - Quality of Life Evaluation
KW  - Nurses
KW  - Compassion Fatigue Risk Factors
KW  - Nursing Practice
KW  - Oncology Nursing
KW  - Risk Assessment
KW  - Human
KW  - Systematic Review
KW  - Scales
KW  - Thematic Analysis
KW  - CINAHL Database
KW  - Psycinfo
KW  - Funding Source
LA  - English
PB  - Oncology Nursing Society
SN  - 1092-1095
SP  - 318
TI  - Measuring Professional Quality of Life in Nurses: A Realist Review.
UR  - https://research.ebsco.com/linkprocessor/plink?id=c2951435-a25b-337a-889f-db1dede78ce4
VL  - 26
Y1  - 2022/06/01/Jun2022
ER  - 

TY  - JOUR
AN  - 182779257
ID  - 182779257
AU  - Eryaz, İsmail
AU  - Albayrak, Selvinaz
DB  - CINAHL Plus with Full Text
DO  - 10.54304/SHYD.2024.02439
DP  - EBSCOhost
EP  - 495
IS  - 3
JO  - Journal of Health & Nursing Management / Sağlık ve Hemşirelik Yönetimi Dergisi
KW  - Work Environment
KW  - Burnout, Professional Evaluation
KW  - Nursing Staff, Hospital Psychosocial Factors
KW  - Nurse Attitudes
KW  - Pediatric Surgery
KW  - Medical-Surgical Nursing In Adulthood
KW  - Human
KW  - Descriptive Research
KW  - Comparative Studies
KW  - Hospitals
KW  - Turkey
KW  - Child
KW  - Clinical Assessment Tools
KW  - Scales
KW  - Descriptive Statistics
KW  - Emotional Exhaustion
KW  - Confidence Intervals
KW  - Snowball Sample
KW  - Data Analysis Software
KW  - Mann-Whitney U Test
KW  - T-Tests
KW  - Adult
KW  - Female
KW  - Male
KW  - Child: 6-12 years
KW  - Adult: 19-44 years
KW  - Female
KW  - Male
LA  - English
PB  - Logos Medical Publishing
SN  - 2149-018X
SP  - 486
TI  - A Comparison of the Work Environment and Burnout Levels of Nurses Working in Adult and Pediatric Surgery Clinics.
UR  - https://research.ebsco.com/linkprocessor/plink?id=0d571b98-ae1e-3f12-8529-d518facd1fbd
VL  - 11
Y1  - 2024/12/01/ara2024
ER  - 

TY  - JOUR
AB  - Introduction: Non‐suicidal self‐injury (NSSI) is prevalent in individuals diagnosed with borderline personality disorder (BPD), particularly in inpatient settings. This poses challenges, leading to frustration and powerlessness among healthcare professionals. This, in turn, puts mental health nurses at risk of compassion fatigue (CF), impacting treatment quality. Aim: We conducted a systematic review and meta‐synthesis to investigate the experiences of mental health nurses caring for people with BPD and/or NSSI in inpatient settings. Method: Literature search was performed in MEDLINE, CINAHL, PsychINFO and Web of Science. The Critical Appraisal Skills Programme (CASP) was used to critically appraise each study. For synthesis of findings from original studies, Thomas and Harden's thematic synthesis was used. Results: In total 1492 studies were screened of which seven met the inclusion criteria. We identified four main analytical themes: 'Notions on nursing', 'Reality calls', 'Fall of ideals' and 'Throw me a lifebuoy, please', with each two subthemes included. Discussion: Despite nurses' strong motivations for positive change and assistance, unexpected demands lead to emotional exhaustion, affecting their care provision. Implications for Practice: The study underscores the necessity of addressing nurses' emotional strain through education and skill‐oriented training, enhancing their resilience and reducing CF risk, ultimately securing adequate care, and improving patient outcomes.
AN  - 180680795
ID  - 180680795
AU  - Nordkamp, Annika
AU  - Roed, Kickan
AU  - Videbech, Poul
AU  - Midtgaard, Julie
DB  - CINAHL Plus with Full Text
DO  - 10.1111/jpm.13077
DP  - EBSCOhost
EP  - 1229
IS  - 6
JO  - Journal of Psychiatric & Mental Health Nursing (John Wiley & Sons, Inc.)
KW  - Nursing Staff, Hospital Psychosocial Factors
KW  - Borderline Personality Disorder Nursing
KW  - Self-Injurious Behavior Nursing
KW  - Injuries, Self-Inflicted Nursing
KW  - Psychiatric Nurses
KW  - Nurse Attitudes Evaluation
KW  - Compassion Fatigue Prevention and Control
KW  - Human
KW  - Systematic Review
KW  - Meta Synthesis
KW  - Inpatients
KW  - Medline
KW  - CINAHL Database
KW  - Psycinfo
KW  - Checklists
KW  - Nursing Staff, Hospital Education
KW  - Skill Acquisition
KW  - Patient Centered Care
KW  - Quality of Health Care
KW  - Outcomes (Health Care) Evaluation
KW  - PubMed
KW  - Emotions
KW  - Aggression
KW  - Nursing Role
KW  - Nurse-Patient Relations
KW  - Peer Group
KW  - Support, Psychosocial
KW  - Personnel Shortage
KW  - Nursing Knowledge
KW  - Powerlessness
KW  - Individualized Medicine
KW  - Patient Handling
LA  - English
PB  - John Wiley & Sons, Inc.
SN  - 1351-0126
SP  - 1216
TI  - 'Throw me a life buoy, please': A systematic review and thematic synthesis of qualitative evidence regarding nurses' experiences of caring for inpatients with borderline personality disorder and/or non‐suicidal self‐injury.
UR  - https://research.ebsco.com/linkprocessor/plink?id=27f13f7c-ef71-32f1-89af-442e3a175770
VL  - 31
Y1  - 2024/12/01/Dec2024
ER  - 

TY  - JOUR
AB  - Background: Caring for mental healthcare users (MHCUs) with a comorbid disorder of human immunodeficiency virus (HIV) and schizophrenia has always been challenging and requires expertise, skill, intuition and empathy. Objectives: The objective of this study was to explore and describe the experiences of psychiatric nurses caring for MHCUs with a comorbid disorder of HIV and schizophrenia. Method: A qualitative, exploratory, descriptive and contextual research design was used. Eight participants were selected through purposive sampling for individual in-depth interviews to collect data. Thematic analysis was used to analyse data. Results: Three themes emerged from this study. The first theme is that the psychiatric nurses experienced deep frustration because they were capable but unable to manage MHCUs with HIV and schizophrenia because of poor infrastructure and other contributing barriers. The second theme identified that the psychiatric nurses experienced discrimination against MHCUs compromising their holistic recovery. Lastly, the psychiatric nurses identified the need for health care workers in general hospitals and communities and families of MHCUs with a comorbid disorder to be educated in mental health issues to ensure continuous medical care. Conclusion: The results of this study showed that psychiatric nurses became exhausted when trying to cope with difficult nursing situations. The challenges they faced had negative consequences for the mental health of the psychiatric nurses and compromised patient care. Contribution: This study adds knowledge to nursing practice, nursing education and nursing research by implementing recommendations to mitigate the challenges of psychiatric nurses caring for MHCUs with HIV and schizophrenia.
AN  - 161401261
ID  - 161401261
ID  - 7901092
AU  - Hobyane, Annikie V.
AU  - Ntshingila, Nompumelelo
AU  - Poggenpoel, Marie
DB  - CINAHL Plus with Full Text
DO  - 10.4102/curationis.v45i1.2354
DP  - EBSCOhost
EP  - 11
IS  - 1
JO  - Curationis
CY  - , &lt;Blank&gt;
KW  - Psychiatric Patients
KW  - Comorbidity
KW  - Psychiatric Nursing
KW  - Health Care Delivery
KW  - Psychiatric Nurses
KW  - Life Experiences Evaluation
KW  - Human
KW  - Male
KW  - Female
KW  - Adult
KW  - Middle Age
KW  - Funding Source
KW  - HIV Infections
KW  - Schizophrenia
KW  - Nurse Attitudes Evaluation
KW  - Qualitative Studies
KW  - Exploratory Research
KW  - Descriptive Research
KW  - Purposive Sample
KW  - Thematic Analysis
KW  - Interviews
KW  - Frustration
KW  - Discrimination
KW  - Recovery
KW  - Holistic Care
KW  - Mental Health Education
KW  - Burnout, Professional
KW  - Quality of Nursing Care
KW  - South Africa
KW  - Descriptive Statistics
KW  - Adult: 19-44 years
KW  - Middle Aged: 45-64 years
KW  - Male
KW  - Female
LA  - English
PB  - African Online Scientific Information System PTY LTD
SN  - 0379-8577
SP  - 1
TI  - Experiences of psychiatric nurses caring for mental healthcare users with a comorbid disorder.
UR  - https://research.ebsco.com/linkprocessor/plink?id=4c37c0ea-104f-3dd6-8704-0595fea6dbb9
VL  - 45
Y1  - 2022/01/01/2022
ER  - 

TY  - JOUR
AB  - Patient safety is the cornerstone of quality healthcare. Nurses have a duty to provide safe care, particularly to vulnerable populations such as paediatric patients. Demands on staff and resources are rising and burnout is becoming an increasingly prevalent occupational hazard in paediatric healthcare today. Occupational stress is a barrier to maintaining a positive patient safety culture. This paper seeks to explore the impact of burnout on paediatric nurses' attitudes about patient safety. A systematic review approach was used. Embase, Cochrane Library, Medline, CINAHL, and PsycINFO were the databases searched. All quantitative, primary, empirical studies, published in English, which investigated associations between burnout and attitudes to patient safety in the paediatric nursing workforce were included. Four studies were eligible for inclusion. These studies examined a total of 2769 paediatric nurses. Pooled data revealed overall moderate to high levels of burnout. All studies exposed a negative association between emotional exhaustion and safety attitude scoring (r = −0.301– −0.481). Three studies demonstrated a negative association to job satisfaction (r = −0.424– −0.474). The potential link between burnout and an increased frequency of adverse events was also highlighted. Burnout may negatively impact paediatric nurses' attitudes to patient safety in the acute hospital setting. Targeted interventions to tackle burnout are urgently required to protect both paediatric nurses and patients. Managers and policy makers must promote nurse well-being to safeguard staff and patients. Educational interventions are required to target burnout and promote patient safety. Further research is required to investigate the long-term impact of burnout. • Burnout is prevalent among paediatric nurses. • Emotional exhaustion may negatively impact attitudes to patient safety. • Job satisfaction is a key determinant of both burnout and patient safety.
AN  - 179558725
ID  - 179558725
ID  - 8607529
AU  - Flynn, Christine
AU  - Watson, Chanel
AU  - Patton, Declan
AU  - O'Connor, Tom
DB  - CINAHL Plus with Full Text
DO  - 10.1016/j.pedn.2024.06.023
DP  - EBSCOhost
EP  - e89
JO  - Journal of Pediatric Nursing
CY  - Philadelphia, Pennsylvania
KW  - Burnout, Professional
KW  - Pediatric Nurses Psychosocial Factors
KW  - Nurse Attitudes
KW  - Patient Safety
KW  - Acute Care
KW  - Hospitals
KW  - Quality of Nursing Care
KW  - Human
KW  - Systematic Review
KW  - Occupational Hazards
KW  - Stress, Occupational
KW  - Embase
KW  - Cochrane Library
KW  - Medline
KW  - CINAHL Database
KW  - Psycinfo
KW  - Workforce
KW  - Emotions
KW  - Policy Making
KW  - Psychological Well-Being
KW  - Health Promotion
KW  - Job Satisfaction
KW  - Descriptive Statistics
LA  - English
PB  - W B Saunders
SN  - 0882-5963
SP  - e82
TI  - The impact of burnout on paediatric nurses' attitudes about patient safety in the acute hospital setting: A systematic review.
UR  - https://research.ebsco.com/linkprocessor/plink?id=834449bb-5357-33bd-b80f-6033989469cc
VL  - 78
Y1  - 2024/09/01/Sep2024
ER  - 

TY  - JOUR
AB  - Background: Work engagement, professional quality of life (ProQOL), and intent to leave (ITL) significantly impact organizational behaviors and outcomes. Understanding the complex interrelationships among nurse work engagement, ProQOL, and ITL is essential for improving nurse retention, job satisfaction, and patient outcomes. In previous investigations, work engagement, ProQOL, and ITL relationships have primarily been analyzed individually. A more integrated approach is needed to gain a comprehensive understanding of these factors in the nursing profession. Purpose: This study was designed to evaluate the interrelationships among work engagement, ProQOL (compassion satisfaction [CS], burnout, and secondary traumatic stress [STS]), and ITL in nurses using structural equation modeling path analysis. Methods: This was a quantitative descriptive study. Data were collected from registered nurses in the United States (n = 900) using the Utrecht Work Engagement Scale, the ProQOL-5 (CS, burnout, and STS), and a demographics datasheet (including a one-item ITL question). The proposed theoretical model, incorporating major constructs, was tested using structural equation modeling. Results: Level of work engagement in nurses impacts ITL through ProQOL. Among the mediating variables, burnout (0.31) had the largest total effect on ITL, followed by STS (0.12) and CS (−0.12). Burnout and STS were found to correlate with ITL directly, whereas CS was found to correlate with ITL indirectly. Conclusions: Promoting work engagement, addressing burnout and STS, and fostering CS can positively influence nurse retention and job satisfaction, ultimately improving patient care quality. Healthcare leaders and policymakers should implement strategies to enhance nurse engagement, reduce burnout, and cultivate compassion satisfaction to increase nurse retention and improve organizational outcomes.
AN  - 180477685
ID  - 180477685
ID  - 101128757
AU  - WEI, Holly
AU  - Yan CAO
AU  - CARROLL, Quinton
AU  - WEI, Aaron
AU  - RICHARDSON, Sherry
AU  - NWOKOCHA, Tricia
AU  - MCINTOSH, Jennifer
AU  - HARDIN, Sonya Renae
DB  - CINAHL Plus with Full Text
DO  - 10.1097/jnr.0000000000000632
DP  - EBSCOhost
EP  - 11
IS  - 5
JO  - Journal of Nursing Research (Lippincott Williams & Wilkins)
CY  - Baltimore, Maryland
KW  - Work Engagement Psychosocial Factors
KW  - Burnout, Professional Psychosocial Factors
KW  - Quality of Working Life Psychosocial Factors
KW  - Compassion Fatigue Psychosocial Factors
KW  - Personnel Turnover
KW  - Intention
KW  - Intraprofessional Relations
KW  - Job Satisfaction Evaluation
KW  - Compassion Evaluation
KW  - Nurse Attitudes Evaluation
KW  - Human
KW  - Male
KW  - Female
KW  - Adult
KW  - Middle Age
KW  - Registered Nurses Psychosocial Factors
KW  - Quantitative Studies
KW  - Descriptive Research
KW  - United States
KW  - Structural Equation Modeling
KW  - Path Analysis
KW  - Models, Theoretical
KW  - Questionnaires
KW  - Personnel Retention
KW  - Organizational Objectives
KW  - Descriptive Statistics
KW  - Comparative Studies
KW  - Correlational Studies
KW  - Convenience Sample
KW  - Sociodemographic Factors
KW  - Data Analysis Software
KW  - Factor Analysis
KW  - Regression
KW  - Goodness of Fit Chi Square Test
KW  - Organizational Change
KW  - Quality of Nursing Care
KW  - Burnout, Professional Prevention and Control
KW  - Compassion Fatigue Prevention and Control
KW  - Conceptual Framework
KW  - Interprofessional Relations
KW  - Adult: 19-44 years
KW  - Middle Aged: 45-64 years
KW  - Male
KW  - Female
LA  - English
PB  - Lippincott Williams & Wilkins
SN  - 1682-3141
SP  - 1
TI  - Nursing Work Engagement, Professional Quality of Life, and Intent to Leave: A Structural Equation Modeling Pathway Analysis.
UR  - https://research.ebsco.com/linkprocessor/plink?id=37675a7c-9349-3892-b8c0-a3b1c8611538
VL  - 32
Y1  - 2024/10/01/Oct2024
ER  - 

TY  - JOUR
AB  - Background: Professional quality of life affects nurses' well‐being and the quality of care. However, little attention is paid to the relationships among professional quality of life dimensions, burnout, nursing practice environment, and intention to leave this job in newly graduated nurses. Aims: To assess the levels of professional quality of life dimensions and turnover intention, to examine the predictors for turnover intention, and to explore the mediating roles of professional quality of life dimensions on the associations between these predictors and turnover intention in Chinese newly graduated nurses. Methods: This was a cross‐sectional study with 315 newly graduated nurses selected from five tertiary hospitals and five secondary hospitals in Sichuan province, China. Multiple regression analysis was used to examine the effects of demographic characteristics and work‐related factors on intention to leave this job. Structural equation modeling technique was performed to explore the mediating effect of each domain of professional quality of life on the relationships between the predictors and turnover intention. Results: The prevalence of average levels of burnout, secondary traumatic stress, and compassion satisfaction was 43.2%, 57.1%, and 81.3%, respectively. Moreover, 43.8% and 0.6% of the participants reported high and exceptionally high intention to leave this job. Nursing practice environment, social support, and empathy indirectly and significantly affected turnover intention via the mediating roles of burnout and compassion satisfaction, respectively. However, no significant mediating effect of secondary traumatic stress was found between these predictors and turnover intention. Linking Evidence to Action: Perceptions of greater nursing practice environment, social support, and empathy result in lower turnover intention via reducing burnout and facilitating compassion satisfaction. Strategies such as developing a supportive work and family environment, and cultivating empathic capacity can be effective methods to mitigate against intention to leave this job in newly graduated nurses.
AN  - 156378573
ID  - 156378573
AU  - Gong, Shu
AU  - Li, Jin
AU  - Tang, Xiangdong
AU  - Cao, Xiaoyi
DB  - CINAHL Plus with Full Text
DO  - 10.1111/wvn.12568
DP  - EBSCOhost
EP  - 148
IS  - 2
JO  - Worldviews on Evidence-Based Nursing (John Wiley & Sons, Inc.)
KW  - Burnout, Professional
KW  - Empathy
KW  - Nursing Practice
KW  - Personnel Turnover
KW  - Novice Nurses
KW  - Human
KW  - Cross Sectional Studies
KW  - Tertiary Health Care China
KW  - China
KW  - Regression
KW  - Structural Equation Modeling
KW  - Quality of Life
KW  - Support, Social
KW  - Funding Source
LA  - English
PB  - John Wiley & Sons, Inc.
SN  - 1741-6787
SP  - 138
TI  - Associations among professional quality of life dimensions, burnout, nursing practice environment, and turnover intention in newly graduated nurses.
UR  - https://research.ebsco.com/linkprocessor/plink?id=1c41a007-446c-36bb-b064-691bd71a5071
VL  - 19
Y1  - 2022/04/01/Apr2022
ER  - 

TY  - JOUR
AB  - The purpose of this study was to determine the relationships among self-care, compassion satisfaction, and compassion fatigue of nurses in community hospitals in the Southeastern United States. A descriptive, nonexperimental, correlational, cross-sectional research design using purposive convenience sampling with primary data analysis was utilized in this study. Statistical analysis included descriptive statistics, simple linear regression, and multiple linear regression. Statistically significant relationships were identified for self-care and compassion satisfaction and also self-care and compassion fatigue/burnout.
AN  - 157399745
ID  - 157399745
ID  - 9806969
AU  - Rigdon, Katherine L.
AU  - Winters, Karen
DB  - CINAHL Plus with Full Text
DO  - 10.20467/HumanCaring-D-19-00036
DP  - EBSCOhost
EP  - 91
IS  - 2
JO  - International Journal for Human Caring
CY  - New York, New York
KW  - Hospitals, Community Southeastern United States
KW  - Nursing Staff, Hospital
KW  - Self Care
KW  - Compassion
KW  - Personal Satisfaction
KW  - Compassion Fatigue
KW  - Nurse Attitudes
KW  - Human
KW  - Male
KW  - Female
KW  - Southeastern United States
KW  - Correlational Studies
KW  - Descriptive Research
KW  - Nonexperimental Studies
KW  - Cross Sectional Studies
KW  - Purposive Sample
KW  - Convenience Sample
KW  - Descriptive Statistics
KW  - Multiple Linear Regression
KW  - Caring
KW  - Questionnaires
KW  - Quality of Working Life
KW  - Data Analysis Software
KW  - Factor Analysis
KW  - Adult
KW  - Middle Age
KW  - Aged
KW  - Health Behavior
KW  - T-Tests
KW  - Analysis of Variance
KW  - Accountability
KW  - Spirituality
KW  - Adult: 19-44 years
KW  - Middle Aged: 45-64 years
KW  - Aged: 65+ years
KW  - Male
KW  - Female
LA  - English
PB  - Springer Publishing Company, Inc.
SN  - 1091-5710
SP  - 83
TI  - Relationships Among Self-Care, Compassion Satisfaction, and Compassion Fatigue of Nurses in Community Hospitals in the Southeastern United States.
UR  - https://research.ebsco.com/linkprocessor/plink?id=0aa8869d-e863-3644-8477-a95fd791ba6f
VL  - 26
Y1  - 2022/04/01/2022
ER  - 

TY  - JOUR
AB  - Background: Nurses are at risk of experiencing burnout and it can impact the quality of their nursing services. The study aims to identify factors that influence nurses' burnout and its impact on the quality of nursing services at a public hospital in the Aceh Province, Indonesia. Methods: The research used a correlational design with a cross-sectional approach. Self-reported questionnaires were used in data collection and distributed to 214 nurses. A proportional random sampling technique was used in the selection of the study participants. Results: Results of data analysis using the Fisher's exact test showed that there was a significant correlation between workload, work-family conflict, and job control with burnout. The Correlation was not significant between burnout with social support and with the quality of nursing services. The work-family conflict was identified as the most dominant factors that affect nurses' burnout. Conclussion: The study concludes that nurses' burnout is related to workload, work-family conflict, and job control and has no impact on the quality of nursing services.
AN  - 156568502
ID  - 156568502
AU  - Agustina
AU  - Tahlil, Teuku
DB  - CINAHL Plus with Full Text
DO  - 10.37506/ijone.v14i2.17982
DP  - EBSCOhost
EP  - 33
IS  - 2
JO  - International Journal of Nursing Education
KW  - Nurses Psychosocial Factors
KW  - Burnout, Professional Risk Factors
KW  - Risk Assessment
KW  - Quality of Nursing Care
KW  - Human
KW  - Male
KW  - Female
KW  - Adult
KW  - Middle Age
KW  - Marital Status
KW  - Educational Status
KW  - Work Experiences
KW  - Logistic Regression
KW  - Hospitals, Public Indonesia
KW  - Indonesia
KW  - Correlational Studies
KW  - Cross Sectional Studies
KW  - Questionnaires
KW  - Random Sample
KW  - Workload
KW  - Nurses
KW  - Family Conflict
KW  - Work-Life Balance
KW  - Control (Psychology)
KW  - Work Engagement
KW  - Job Characteristics
KW  - Support, Social
KW  - Scales
KW  - Fisher's Exact Test
KW  - Descriptive Statistics
KW  - Odds Ratio
KW  - Adult: 19-44 years
KW  - Middle Aged: 45-64 years
KW  - Male
KW  - Female
LA  - English
PB  - Institute of Medico-legal publications Pvt Ltd
SN  - 0974-9349
SP  - 24
TI  - Nurses' Burnout and Its Associated Factors and Impact on the Quality of Nursing Services.
UR  - https://research.ebsco.com/linkprocessor/plink?id=bb75a9e1-372d-3b29-81b3-71cee60c4304
VL  - 14
Y1  - 2022/04/01/Apr-Jun2022
ER  - 

TY  - JOUR
AB  - Burnout comprises a series of undetermined physical and psychosocial symptoms caused by an excessive energy requirement at work—it is a crisis in relationships with work itself and not necessarily a concern with underlying clinical disorders related to workers. Professions involving human interactions commonly involve emotional engagement, especially when the cared-for person needs assistance and support, as is the primary concern in the nursing profession. To some extent, the acknowledgment of the phenomena of burnout and how it affects people is sometimes addressed from a biomedical perspective. This concept paper aims to describe the burnout concept and reflect on the impact on nurses. Our intention with this reflection, considering the burnout impact on nurses, is to support a paradigm change in the prevention and management of burnout in healthcare contexts, promoting and fostering the well-being of nurses.
AN  - 159328173
ID  - 159328173
AU  - Parola, Vitor
AU  - Coelho, Adriana
AU  - Neves, Hugo
AU  - Bernardes, Rafael A.
AU  - Sousa, Joana Pereira
AU  - Catela, Nuno
DB  - CINAHL Plus with Full Text
DO  - 10.3390/nursrep12030044
DP  - EBSCOhost
EP  - 471
IS  - 3
JO  - Nursing Reports
KW  - Burnout, Professional Psychosocial Factors
KW  - Burnout, Professional Prevention and Control
KW  - Nursing Staff, Hospital
KW  - Nursing Care
KW  - Nurse-Patient Relations
KW  - Nurse Attitudes
KW  - Human
KW  - Conceptual Framework
KW  - Descriptive Research
KW  - Nursing as a Profession
KW  - Emotions
KW  - Intention
KW  - Needs Assessment
KW  - Support, Psychosocial Evaluation
KW  - Paradigms
KW  - Stress Management Methods
KW  - Psychological Well-Being
KW  - Work-Life Balance
KW  - Patient Safety
KW  - Work Environment
KW  - Depression
KW  - Anxiety Evaluation
KW  - Self Care
KW  - Descriptive Statistics
LA  - English
PB  - MDPI
SN  - 2039-439X
SP  - 464
TI  - Burnout and Nursing Care: A Concept Paper.
UR  - https://research.ebsco.com/linkprocessor/plink?id=5755d262-02c7-3726-b8f5-fbd7a1c4ed74
VL  - 12
Y1  - 2022/09/01/Sep2022 v
ER  - 

TY  - JOUR
AB  - Introduction: Burnout is a syndrome defined by emotional exhaustion leading to depersonalization and reductions in personal accomplishments at work. The negative consequences can be negative for the efficiency of the organization, reducing productivity and quality of care. Aim: The purpose of this critical review is it to elaborate on the main theoretical models that describe and interpret professional burnout in contemporary nursing. Methods: For this paper's needs a systematic review following the Preferred Reporting Items for Systematic Reviews was conducted. The search engines used were PubMed, CINAHL, PsychInfo, Scopus, and Embase. The inclusion criteria were any primary studies examining models of burnout in nurses in peer-reviewed journals, and published in English dating back to mid-1970s until 2022. Results: Many theoretical models have been developed by researchers who attempted to interpret burnout syndrome and how it interacts with the individual and the environment. Hereafter are listed the most common models for describing and explaining burnout syndrome. Thus, our search revealed nine main models which are: Job-Demand-Control-Support; Stages of Disillusionment; Staff Burnout Model; Model of 3 Dimensions; Unfairness and Fairness Model; 12-Phase Burnout Check; Effort-Reward Imbalance Model and Job Demands Resources Model. Discussion: Many studies emphasize the relationships between burnout, job dis-satisfaction and declining mental health coupled often with cynicism. Within the theoretical analysis though, the same factors arise which are viewed either as predictors of burnout or may be also viewed as outcomes of it. This observation highlights a further characteristic of the burnout literature in nursing, namely the similarity of the findings and the cross-sectional nature of the evidence. Yet, in order to promote theoretical understanding of burnout, research needs to set priorities on the use of more routine but concrete empirical data on employee behaviors such as attrition levels, absenteeism and turnover. Conclusions: Nurses around the world need to recognize that burnout is a solid occupational hazard per se that affects not only themselves but patients, organizations, health care systems and even society in general. In this context, burnout in nursing is also associated with worsening safety and quality of care.
AN  - 159484090
ID  - 159484090
AU  - Fountouki, Antigoni
AU  - Theofanidis, Dimitrios
DB  - CINAHL Plus with Full Text
DP  - EBSCOhost
EP  - 1597
IS  - 2
JO  - International Journal of Caring Sciences
KW  - Nurses Psychosocial Factors
KW  - Nursing Care Psychosocial Factors
KW  - Burnout, Professional Evaluation
KW  - Models, Theoretical Utilization
KW  - Human
KW  - Systematic Review
KW  - PubMed
KW  - CINAHL Database
KW  - Psycinfo
KW  - Embase
KW  - Autonomy
KW  - Decision Making
KW  - Depersonalization
KW  - Health Promotion
KW  - Support, Social
KW  - Job Satisfaction
KW  - Motivation
LA  - English
PB  - International Journal of Caring Sciences
SN  - 1791-5201
SP  - 1587
TI  - Professional Burnout: Models Explaining the Phenomena in Nursing.
UR  - https://research.ebsco.com/linkprocessor/plink?id=b859fd1b-bbd9-37ca-8ae4-6b4097864c10
VL  - 15
Y1  - 2022/05/01/May-Aug2022
ER  - 

TY  - JOUR
AB  - Workplace violence can harm healthcare professionals. It can cause bodily harm, psychological distress, and even death. Moreover, it creates an unpleasant workplace that lowers morale and productivity. To provide quality patient care without fear of danger or intimidation, healthcare organizations must keep their personnel safe from violence. This article examines workplace violence and nurses' psychological relationship with nurses' burnout as the mediator. Psychological resilience's moderating role between workplace violence and nurses' psychological well-being is also examined. The data of this study includes 945 nurses from 15 university hospitals in Turkey. The proposed model was tested by using hierarchical multiple regression analysis. This study showed that workplace violence and burnout negatively affect nurses' mental health. Psychological resilience also weakens the relationship between workplace violence and nurses' psychological well-being. The study suggests that healthcare administrators may build a secure and supportive workplace by enacting workplace violence prevention and response policies. They can also be trained in recognizing and responding to warning signals of violence. Nurses should feel safe reporting violence concerns. Moreover, nurses with high workplace violence and low psychological well-being must emphasize psychological resilience's buffering effect. • Negative Impact of Workplace Violence: The study concluded that workplace violence impairs nurses' mental health, causing distress and burnout. • Burnout as a Mediator: Burnout plays a mediating role in the relationship between workplace violence and nurses' psychological well-being. • Psychological Resilience as a Moderator: Resilience moderates the harmful effects of workplace violence on nurses' psychological well-being. • Study Methodology: Data from 945 nurses from 15 Turkish university hospitals was used to assess the model using hierarchical multiple regression. • Recommendations for Healthcare Administrators: The study suggests violence prevention rules, staff training, and a safe atmosphere for nurses.
AN  - 181191407
ID  - 181191407
ID  - 8708535
AU  - Kolutek, Rahsan
AU  - Erkutlu, Hakan
AU  - Chafra, Jamel
DB  - CINAHL Plus with Full Text
DO  - 10.1016/j.apnu.2024.10.015
DP  - EBSCOhost
EP  - 183
JO  - Archives of Psychiatric Nursing
CY  - Philadelphia, Pennsylvania
KW  - Workplace Violence Prevention and Control
KW  - Psychological Well-Being Evaluation
KW  - Nursing Staff, Hospital Psychosocial Factors
KW  - Burnout, Professional
KW  - Psychological Distress
KW  - Hardiness
KW  - Human
KW  - Female
KW  - Turkey
KW  - Multiple Regression
KW  - Mental Health
KW  - Health Facility Administrators
KW  - Occupational Safety
KW  - Work Environment
KW  - Job Satisfaction
KW  - Female
LA  - English
PB  - Elsevier B.V.
SN  - 0883-9417
SP  - 177
TI  - Workplace violence and nurses' psychological well-being: The mediating role of burnout and the moderating role of psychological resilience.
UR  - https://research.ebsco.com/linkprocessor/plink?id=28787c26-1944-301e-bc7b-bb9d280af3dd
VL  - 53
Y1  - 2024/12/01/Dec2024
ER  - 

TY  - JOUR
AB  - Background: A postgraduate specialist programme in trauma and emergency nursing is offered to help address the high burden of injuries and emergencies in the South African healthcare system. The trauma and emergency nurse specialists' advance skills and expertise have been associated with improved patient outcomes, yet they continue to face barriers that constrain the full scope of their practice. Aim: This study aimed to explore and describe the perceptions of trauma and emergency nurse specialists on barriers to skill implementation. Setting: The study was conducted in the trauma and emergency departments of a tertiary hospital providing Level I services and a district hospital providing Level II services at two public hospitals in the Western Cape province, South Africa. Methods: An exploratory-descriptive qualitative design with purposive maximum variation and snowball sampling was utilised. Semi-structured interviews were conducted with 10 specialist nurses among a population of 33 with a post-registration qualification in Medical and Surgical Nursing Science: Trauma and Emergency. Thematic analysis of data was carried out and adherence to the criteria of dependability, credibility, transferability and confirmability ensured trustworthiness in the study. Results: Three themes emerged, which include uncertainty regarding legal accountability and specialised practice responsibility, oppressive practice environments not conducive to skill implementation and the disregard for trauma and emergency nurse specialists' role and value of specific skills. Conclusion: Job descriptions and scope of practice (SOP) are not adapted after specialist training in trauma and emergency nursing, resulting in a lack of recognition of specialised skills by the interdisciplinary team and management, uncertainty among these specialist nurses about what they are allowed to do with their new skills and a subsequent inability to practice in their full capacity in service of the population in need. Contribution: Improved utilisation of the specialised practice of these trauma and emergency nurse specialists within their expanded scope to cope with the high burden experienced in the emergency rooms of South Africa.
AN  - 190985998
ID  - 190985998
AU  - Stevens, Haroldene
AU  - Young, Cornelle
AU  - Motsepe, Tshepo L.
AU  - Mabuda, Tendani
DB  - CINAHL Plus with Full Text
DO  - 10.4102/hsag.v30i0.2951
DP  - EBSCOhost
EP  - 8
JO  - Health SA Gesondheid
CY  - , &lt;Blank&gt;
KW  - Trauma Nursing
KW  - Emergency Nursing
KW  - Clinical Competence
KW  - Scope of Practice
KW  - Health Services Accessibility
KW  - Clinical Nurse Specialists
KW  - Nurse Attitudes Evaluation
KW  - Human
KW  - Female
KW  - South Africa
KW  - Tertiary Health Care
KW  - Descriptive Research
KW  - Qualitative Studies
KW  - Semi-Structured Interview
KW  - Interview Guides
KW  - Thematic Analysis
KW  - Interprofessional Relations
KW  - Job Description
KW  - Workforce
KW  - Burnout, Professional
KW  - Professional Role
KW  - Statistical Significance
KW  - Data Analysis Software
KW  - Descriptive Statistics
KW  - Female
LA  - English
PB  - African Online Scientific Information System PTY LTD
SN  - 1025-9848
SP  - 1
TI  - Barriers to implementing advanced skills in trauma and emergency nurse specialist practice.
UR  - https://research.ebsco.com/linkprocessor/plink?id=23cbd78c-9519-3a96-ada7-d95e9225afcf
VL  - 30
Y1  - 2025/01/01/2025
ER  - 

TY  - JOUR
AB  - Federally qualified health centers (FQHCs) are safety-net institutions that are heavily affected by burnout among health care professionals. We examined pharmacist-clinician relationships in FQHCs by assessing clinicians' satisfaction with clinical pharmacy services (CPS), perceptions of the impact of CPS on patient care and clinician well-being, and the potential impact of CPS on clinician retention. We used a survey composed of 21 questions sent to clinicians practicing within Ohio-based FQHCs with access to CPS. Respondents noted that CPS positively affected their well-being, specifically contributing to a more manageable workload, increased professional development, and freedom for clinicians to focus on more professionally fulfilling tasks. Clinicians perceived that CPS positively affects patient outcomes and provider retention. Federally qualified health center leadership can use these results to understand the contributions of CPS to patient care and clinician well-being and retention to enhance health care access and quality.
AN  - 185163750
ID  - 185163750
ID  - 9103800
AU  - Hernandez, Christopher O.
AU  - Wagner, Ariela A.
AU  - Lohmann, Ashley M.
AU  - Whitner, Jangus B.
AU  - Vallangeon, Dana
AU  - Williams, Ariel C.
AU  - Valentino, Alexa S.
DB  - CINAHL Plus with Full Text
DO  - 10.1353/hpu.2025.a959107
DP  - EBSCOhost
EP  - 457
IS  - 2
JO  - Journal of Health Care for the Poor & Underserved
CY  - Baltimore, Maryland
KW  - Attitude of Health Personnel Evaluation
KW  - Job Satisfaction
KW  - Outcomes (Health Care)
KW  - Psychological Well-Being
KW  - Personnel Retention
KW  - Pharmacy and Pharmacology Utilization
KW  - Safety-Net Providers Ohio
KW  - Community Health Centers Ohio
KW  - Interprofessional Relations
KW  - Teamwork
KW  - Pharmacists
KW  - Primary Health Care
KW  - Ohio
KW  - Human
KW  - Multicenter Studies
KW  - Cross Sectional Studies
KW  - Physicians
KW  - Nurses
KW  - Physician Assistants
KW  - Interns and Residents
KW  - Questionnaires
KW  - Summated Rating Scaling
KW  - Scales
KW  - One-Way Analysis of Variance
KW  - Pearson's Correlation Coefficient
KW  - Multivariate Analysis
KW  - T-Tests
KW  - Health Services Accessibility
KW  - Quality of Health Care
KW  - Workload
KW  - Professional Development
KW  - Education, Continuing
KW  - Burnout, Professional Prevention and Control
LA  - English
PB  - Johns Hopkins University Press
SN  - 1049-2089
SP  - 445
TI  - Clinician Perceptions of Clinical Pharmacy Services at Federally Qualified Health Centers in Ohio.
UR  - https://research.ebsco.com/linkprocessor/plink?id=0ab47334-15e6-3c42-83bb-1ed3dc258314
VL  - 36
Y1  - 2025/05/01/May2025
ER  - 

TY  - JOUR
AB  - Aim: To investigate the relationship between nurses' climate of perceived organizational support, and their well‐being and healthcare‐unit performance. Design: A two‐wave cohort questionnaire study among nurses within six hospitals in Sweden. Methods: Hypotheses were tested using cross‐lagged path models on the individual (organizational support, job satisfaction, burnout, intention to stay) and aggregate levels (care‐unit organizational support, team effectiveness, patient safety climate and patient safety). Analyses were based on 1.817 nurses in 228 care‐units (T1), 1.362 nurses in 213 care‐units (T2) and longitudinal samples of 711 nurses and 140 care‐units. Results: Organizational support (T1) positively influenced job satisfaction (T2) and tended to decrease burnout (T2) but did not affect turnover intent. Reversed relationships were also found. No statistically significant prospective effects were found on the aggregate level. Conclusion: The results indicated a prospective reciprocally reinforcing relationship between organizational support and job satisfaction. Burnout and intention to stay were predictors rather than outcomes of the organizational support climate. Implications for the Profession and/or Patient Care: A climate where nurses perceive that their organization values their contributions and cares about their well‐being is beneficial for their job satisfaction and health, which, according to previous research, may influence nurse retention. Impact: The study addressed perceived organizational support as a potential predictor of nurses' well‐being and healthcare‐unit performance. A mutually reinforcing relation was indicated between organizational support and nurses' job satisfaction and health. Job dissatisfaction, burnout symptoms and turnover intentions were prospectively negatively related to the organizational support. Identifying and implementing a variety of practical measures to support perceptions of organizational support may be an effective way for healthcare management to start and sustain the development of a healthier work environment for healthcare professionals. Reporting Method: STROBE statement for cohort studies. Patient or Public Contribution: No patient or public contribution.
AN  - 180775117
ID  - 180775117
AU  - Larsman, Pernilla
AU  - Pousette, Anders
AU  - Törner, Marianne
DB  - CINAHL Plus with Full Text
DO  - 10.1111/jan.16188
DP  - EBSCOhost
EP  - 4932
IS  - 12
JO  - Journal of Advanced Nursing (John Wiley & Sons, Inc.)
KW  - Organizational Culture
KW  - Nursing Staff, Hospital Psychosocial Factors
KW  - Psychological Well-Being
KW  - Support, Psychosocial
KW  - Clinical Competence
KW  - Human
KW  - Funding Source
KW  - Male
KW  - Female
KW  - Registered Nurses
KW  - Hospitals
KW  - Prospective Studies
KW  - Questionnaires
KW  - Surveys
KW  - Job Satisfaction
KW  - Burnout, Professional
KW  - Intention
KW  - Teamwork
KW  - Patient Safety
KW  - Interprofessional Relations
KW  - Cross Sectional Studies
KW  - Descriptive Statistics
KW  - Confidence Intervals
KW  - Male
KW  - Female
LA  - English
PB  - John Wiley & Sons, Inc.
SN  - 0309-2402
SP  - 4921
TI  - The impact of a climate of perceived organizational support on nurses' well‐being and healthcare‐unit performance: A longitudinal questionnaire study.
UR  - https://research.ebsco.com/linkprocessor/plink?id=2f417ac8-e02e-369a-9393-defa4d466a48
VL  - 80
Y1  - 2024/12/01/Dec2024
ER  - 

TY  - JOUR
AB  - Aim: To evaluate the mediating roles of occupational resilience and the moderationg role of perceived organizational support in the relationship between career calling and nurse burnout. Background: Burnout is a frequent and serious problem in the field of nursing, and it poses a serious threat to both nurses' health and patient safety. Although many studies have described the links between burnout, career calling, and occupational resilience, little is known about the actual mechanisms between career calling and nurse burnout. Methods: A cross‐sectional study of 615 nurses in China was conducted using a convenience sampling method. The data were analyzed using descriptive statistics and Pearson correlation analysis. Hypotheses were tested using structural equation models and bootstrapping methods. STROBE guidelines were followed. Results: Career calling was found to be negatively associated with nurse burnout, and occupational resilience mediated the relationship between career calling and burnout. Additionally, perceived organizational support was found to play a moderating role in the relationship between occupational resilience and burnout. Conclusion: Career calling can reduce burnout by increasing nurses' levels of occupational resilience, and perceived organizational support moderates this mechanism. Hence, policies focused on encouraging and sustaining career calling should be provided by nurse managers in order to enhance stress resistance and reduce burnout.
AN  - 181153810
ID  - 181153810
ID  - 7808754
AU  - Xie, Si‐jia
AU  - Jing, Jie
AU  - Li, Rong
AU  - Yan, Shi‐qiong
AU  - Yu, Gui
AU  - Xu, Ze‐jun
DB  - CINAHL Plus with Full Text
DO  - 10.1111/inr.12957
DP  - EBSCOhost
EP  - 976
IS  - 4
JO  - International Nursing Review
CY  - Malden, Massachusetts
KW  - Nursing Staff, Hospital Psychosocial Factors
KW  - Adaptation, Occupational Evaluation
KW  - Hardiness Evaluation
KW  - Nurse Attitudes Evaluation
KW  - Organizational Culture Evaluation
KW  - Support, Psychosocial Evaluation
KW  - Career Planning and Development Evaluation
KW  - Motivation Evaluation
KW  - Burnout, Professional Prevention and Control
KW  - Human
KW  - China
KW  - Funding Source
KW  - Mediation Analysis
KW  - Cross Sectional Studies
KW  - Convenience Sample
KW  - Descriptive Statistics
KW  - Structural Equation Modeling
KW  - Work Environment
KW  - Job Satisfaction
KW  - Scales
KW  - Summated Rating Scaling
KW  - Burnout, Professional Evaluation
KW  - Data Analysis Software
KW  - One-Way Analysis of Variance
KW  - T-Tests
KW  - Pearson's Correlation Coefficient
KW  - Male
KW  - Female
KW  - Adult
KW  - Factor Analysis
KW  - Adult: 19-44 years
KW  - Male
KW  - Female
LA  - English
PB  - Wiley-Blackwell
SN  - 0020-8132
SP  - 969
TI  - The impact of career calling on nurse burnout: A moderated mediation model.
UR  - https://research.ebsco.com/linkprocessor/plink?id=12fbd6ff-11b6-3659-ae51-c1972e246b57
VL  - 71
Y1  - 2024/12/01/Dec2024
ER  - 

TY  - JOUR
AB  - Aim: This study investigates the mediation of sleep quality between perceived health and occupational burnout in hospital nurses, considering the moderation of workplace violence and organizational culture. Background: Occupational factors lead to physical and mental distress, burnout, and sleep issues in nurses. Approximately two‐thirds of nurses experience burnout, impacting patient care quality and safety. Cultivating a positive organizational culture is essential for nursing workforce stability. Methods: This cross‐sectional study employed convenience sampling to recruit 346 nurses from a teaching hospital in southern Taiwan in July–August 2020 (response rate: 87.3%). Self‐administered questionnaires containing validated instruments were employed, including an adapted occupational burnout scale, the Chinese version of an organizational culture scale, a Perceived Health Questionnaire, a Workplace Violence Experience Scale, and the CPSQI; all instruments were reliable and valid. The analysis involved descriptive statistics, linear regression, and the Johnson–Neyman technique. Results: Nurses with better perceived health exhibited significantly lower occupational burnout (p < 0.001). Perceived health indirectly impacted burnout through sleep quality (p < 0.01) with organizational culture as a partial moderator. Bureaucratic organizational culture exacerbated this relationship. Additionally, decreased workplace violence moderated the connections among perceived health, sleep quality, and occupational burnout among nurses. Conclusions: Given the inverse correlation between nurses' perceived health and occupational burnout and considering factors such as workplace violence, organizational culture, and sleep quality, healthcare institutions can proactively take steps to enhance nurses' overall well‐being and mitigate burnout. Implications for nursing and health policy: By implementing wellness programs, mental health support, security training, robust reporting, and a zero‐tolerance approach to violence, healthcare stakeholders can foster a safe and supportive work environment for nurses, thus improving well‐being, patient outcomes, and healthcare quality.
AN  - 181153796
ID  - 181153796
ID  - 7808754
AU  - Chang, Yuan‐Ping
AU  - Lee, De‐Chih
AU  - Lee, Yi‐Hua
AU  - Chiu, Min‐Hui
DB  - CINAHL Plus with Full Text
DO  - 10.1111/inr.12932
DP  - EBSCOhost
EP  - 923
IS  - 4
JO  - International Nursing Review
CY  - Malden, Massachusetts
KW  - Nurses Psychosocial Factors
KW  - Burnout, Professional Evaluation
KW  - Sleep Quality
KW  - Workplace Violence
KW  - Organizational Culture
KW  - Human
KW  - Taiwan
KW  - Male
KW  - Female
KW  - Adult
KW  - Middle Age
KW  - Cross Sectional Studies
KW  - Convenience Sample
KW  - Validation Studies
KW  - Academic Medical Centers Taiwan
KW  - Questionnaires
KW  - Descriptive Statistics
KW  - Linear Regression
KW  - Multiple Regression
KW  - Data Analysis Software
KW  - Sensitivity and Specificity
KW  - Correlation Coefficient
KW  - Reliability and Validity
KW  - Factor Analysis
KW  - Socioeconomic Factors
KW  - Scales
KW  - Adult: 19-44 years
KW  - Middle Aged: 45-64 years
KW  - Male
KW  - Female
LA  - English
PB  - Wiley-Blackwell
SN  - 0020-8132
SP  - 912
TI  - Nurses' perceived health and occupational burnout: A focus on sleep quality, workplace violence, and organizational culture.
UR  - https://research.ebsco.com/linkprocessor/plink?id=e2644474-e39b-3118-99e4-7e7cd75adc32
VL  - 71
Y1  - 2024/12/01/Dec2024
ER  - 

TY  - JOUR
AB  - Aim: To examine the positive motivational paths from perceived autonomy‐supportive leadership, and the negative motivational paths from perceived controlling leadership to satisfaction and frustration of basic psychological needs, work motivation, work performance, work engagement and somatic symptom burden among nurses using Self‐Determination Theory. Design: The study used a cross‐sectional design mapping nurses' perceptions of the various study variables through a survey. Methods: Nurses working in the municipal healthcare in Norway were recruited through an electronic questionnaire sent out via a link to their emails between 29th of August and 29th of September 2020. Of them, 219 nurses completed the questionnaire. Study hypotheses were tested using structural equation modelling. Results: Higher levels of perceived autonomy‐supportive leadership were associated with reduced levels of somatic symptom burden and increased levels of work performance and work engagement through the satisfaction of basic psychological needs and autonomous motivation, specifically identified regulation and intrinsic motivation. Perceptions of controlling leadership were associated with heightened levels of somatic symptom burden through basic psychological need frustration, amotivation and introjected motivation, along with lower levels of work engagement through need frustration and amotivation. Conclusion: This study underscores the positive motivational paths of perceived autonomy‐supportive leadership on nurses' work performance and wellbeing through the facilitation of basic psychological need satisfaction and autonomous motivation. Conversely, the study highlights negative motivational paths of perceived controlling leadership on reduced work engagement and heightened ill‐being through the basic psychological need frustration, controlled motivation and amotivation. Impact: This study provides insights and actionable recommendations for nurses and their leaders, emphasizing the significance of understanding the adverse impact associated with perceived controlling leadership. The findings underscore the importance of addressing these issues to mitigate detrimental effects on motivation and overall work functioning. Patient or Public Contribution: No patient or public contribution.
AN  - 178428165
ID  - 178428165
AU  - Holtan, Kristin Hjelmtvedt
AU  - Halvari, Anne Elisabeth Münster
AU  - Olafsen, Anja Hagen
AU  - Øvergård, Kjell Ivar
AU  - Halvari, Hallgeir
DB  - CINAHL Plus with Full Text
DO  - 10.1111/jan.16084
DP  - EBSCOhost
EP  - 3225
IS  - 8
JO  - Journal of Advanced Nursing (John Wiley & Sons, Inc.)
KW  - Nursing Staff, Hospital Psychosocial Factors
KW  - Nursing Role
KW  - Leadership
KW  - Psychological Well-Being
KW  - Professional Autonomy
KW  - Job Satisfaction
KW  - Frustration
KW  - Motivation
KW  - Job Performance
KW  - Work Engagement
KW  - Medically Unexplained Symptoms
KW  - Human Needs (Psychology)
KW  - Human
KW  - Male
KW  - Female
KW  - Norway
KW  - Cross Sectional Studies
KW  - Surveys
KW  - Descriptive Statistics
KW  - Convenience Sample
KW  - Questionnaires
KW  - Pearson's Correlation Coefficient
KW  - Spearman's Rank Correlation Coefficient
KW  - Data Analysis Software
KW  - Structural Equation Modeling
KW  - Chi Square Test
KW  - Occupational Health
KW  - Male
KW  - Female
LA  - English
PB  - John Wiley & Sons, Inc.
SN  - 0309-2402
SP  - 3211
TI  - The role of leadership in nurses' wellbeing and performance: A cross‐sectional survey using a dual motivational pathway model.
UR  - https://research.ebsco.com/linkprocessor/plink?id=bc6606d5-a2df-31cb-a7e0-951c452bb1b2
VL  - 80
Y1  - 2024/08/01/Aug2024
ER  - 

TY  - JOUR
AB  - Aim: To investigate the relationship between mindful self‐care and compassion fatigue and the chain mediating effects of resilience and professional identity. Background: Compassion is a critical quality for nurses, but they often face the risk of compassion fatigue. Methods: From October 2023 to May 2024, a cross‐sectional survey was conducted in six tertiary hospitals in Guangdong, Henan, and Jiangsu provinces by convenience sampling. A total of 1315 clinical nurses in the hospital were surveyed using the Social–demographic Characteristics Questionnaire, the Chinese Version of the Brief Mindful Self‐Care Scale, the Chinese Version of the Connor–Davidson Resilience Scale, the Professional Identity Scale for Nurses, and the Chinese Version of the Compassion Fatigue Short Scale. The mediation model was analyzed using a bias‐corrected bootstrapping method with PROCESS 4.1 implemented in SPSS 26.0. Results: Pearson correlation analysis showed that there was a positive correlation between nurses' mindful self‐care, resilience, and professional identity. Mindful self‐care, resilience, and professional identity were negatively correlated with compassion fatigue. Resilience played a partial mediating role between mindful self‐care and compassion fatigue. Professional identity also played a partial mediating role between mindful self‐care and compassion fatigue; mindful self‐care affected compassion fatigue through resilience and professional identity. Conclusion: Nurses' mindful self‐care can affect compassion fatigue through the mediating role of resilience and professional identity. In the future, attention should be paid to cultivating nurses' mindful self‐care ability and resilience and improving nurses' professional identity, which may help to reduce nurses' compassion fatigue.
AN  - 183914791
ID  - 183914791
ID  - 9306050
AU  - Wei, Junfan
AU  - Yun, Zhengcheng
AU  - Zhang, Yang
AU  - Liang, Yongqi
AU  - Hu, Ziping
AU  - Gao, Chanchan
AU  - Tang, Xiaona
AU  - Liu, Hanjiao
AU  - Mrayyan, Majd
DB  - CINAHL Plus with Full Text
DO  - 10.1155/jonm/8572654
DP  - EBSCOhost
EP  - 14
JO  - Journal of Nursing Management
CY  - Malden, Massachusetts
KW  - Mindfulness
KW  - Self Care
KW  - Compassion Fatigue
KW  - Hardiness
KW  - Professional Identity
KW  - Nursing Staff, Hospital Psychosocial Factors
KW  - Human
KW  - Male
KW  - Female
KW  - Adult
KW  - Correlational Studies
KW  - Cross Sectional Studies
KW  - China
KW  - Surveys
KW  - Scales
KW  - Quality of Nursing Care
KW  - Nurse Attitudes
KW  - Funding Source
KW  - Adult: 19-44 years
KW  - Male
KW  - Female
LA  - English
PB  - Wiley-Blackwell
SN  - 0966-0429
SP  - 1
TI  - Mindful Self‐Care and Compassion Fatigue in Nurses: The Chain Mediating Roles of Resilience and Professional Identity.
UR  - https://research.ebsco.com/linkprocessor/plink?id=04b1a705-1b9f-3201-a7b9-768b5eb5d871
VL  - 2025
Y1  - 2025/02/16/2-16-2025
ER  - 

TY  - JOUR
AB  - Study Background: The practice of acute care nurses is shaped by organizational factors such as lack of privacy, heavy workloads, unclear roles, lack of time, and lack of specific policies and procedures. We know little about the social and organizational structures and processes that influence nurses' uptake of valuable patient-centered discussions like advance care planning (ACP). ACP is beneficial for patients, their substitute decision makers, and healthcare providers. Purpose: To describe the operational, organizational, and societal influences shaping nurses' ACP work in acute care settings. Methods: This ethnographic study purposively sampled 14 registered nurses and 9 administrators who worked in two acute care hospitals in Northeastern Ontario. Methods consisted of 23 open-ended, semi-structured interviews, 20 hours of observational fieldwork, and a collection of publicly available organizational documents. Data were inductively analyzed using an iterative constant comparative approach. Results: Nurses were challenged to meet multiple competing demands, leaving them to scramble to manage complex and critically ill acute care patients while also fulfilling organizational tasks aligned with funding metrics, accreditation, and strategic planning priorities. Such factors limited nurses' capacity to engage their patients in ACP. Conclusions: Acute care settings that align patient values and medical treatment need to foster ACP practices by revising organizational policies and processes to support this outcome, analyzing the tasks of healthcare providers to determine who might best address it, and budgeting how to support it with additional resources.
AN  - 178940718
ID  - 178940718
ID  - 8910581
AU  - Rietze, Lori L.
AU  - Stajduhar, Kelli I.
AU  - Purkis, Mary Ellen
AU  - Cloutier, Denise
DB  - CINAHL Plus with Full Text
DO  - 10.1177/08445621241244532
DP  - EBSCOhost
EP  - 302
IS  - 3
JO  - Canadian Journal of Nursing Research
CY  - Thousand Oaks, California
KW  - Advance Care Planning
KW  - Registered Nurses Psychosocial Factors
KW  - Acute Care Nurse Practitioners Psychosocial Factors
KW  - Acute Care Psychosocial Factors
KW  - Nursing Role
KW  - Organizational Culture
KW  - Nursing Practice
KW  - Nurse Attitudes
KW  - Human
KW  - Male
KW  - Female
KW  - Adult
KW  - Middle Age
KW  - Ethnographic Research
KW  - Decision Making, Clinical
KW  - Hospitals Ontario
KW  - Purposive Sample
KW  - Sampling Methods
KW  - Ontario
KW  - Semi-Structured Interview
KW  - Thematic Analysis
KW  - Organizational Objectives
KW  - Descriptive Statistics
KW  - Comparative Studies
KW  - Palliative Care Nursing
KW  - Length of Stay
KW  - Patient Centered Care
KW  - Open-Ended Questionnaires
KW  - Workforce
KW  - Health Policy
KW  - Burnout, Professional
KW  - Health Facility Administrators
KW  - Critically Ill Patients
KW  - Organizational Policies
KW  - Intraprofessional Relations
KW  - Funding Source
KW  - Adult: 19-44 years
KW  - Middle Aged: 45-64 years
KW  - Male
KW  - Female
LA  - English
PB  - Sage Publications Inc.
SN  - 0844-5621
SP  - 293
TI  - The Challenges of Advance Care Planning for Acute Care Registered Nurses.
UR  - https://research.ebsco.com/linkprocessor/plink?id=da3e0ea2-c8fa-3c02-8978-cee2b03f2932
VL  - 56
Y1  - 2024/09/01/Sep2024
ER  - 

TY  - JOUR
AN  - 158205238
ID  - 158205238
ID  - 101088683
AU  - Lee, Eun Yeong
AU  - Kim, Kyoung-ja
AU  - Ko, Sangjin
AU  - Song, Eun Kyeung
DB  - CINAHL Plus with Full Text
DO  - 10.1186/s12912-022-00985-0
DP  - EBSCOhost
EP  - 10
IS  - 1
JO  - BMC Nursing
KW  - Communication
KW  - Hardiness
KW  - Burnout, Professional
KW  - Perioperative Nursing Psychosocial Factors
KW  - Nursing Skills
KW  - Stress, Occupational
KW  - Operating Room Nurses
KW  - Human
KW  - South Korea
KW  - Cross Sectional Studies
KW  - Descriptive Statistics
KW  - Questionnaires
KW  - Pearson's Correlation Coefficient
KW  - Linear Regression
KW  - Male
KW  - Female
KW  - Adult
KW  - Middle Age
KW  - Adult: 19-44 years
KW  - Middle Aged: 45-64 years
KW  - Male
KW  - Female
LA  - English
PB  - BioMed Central
SN  - 1472-6955
SP  - 1
TI  - Communication competence and resilience are modifiable factors for burnout of operating room nurses in South Korea.
UR  - https://research.ebsco.com/linkprocessor/plink?id=637a8da0-7740-3c9e-9ff7-de4692b3ae58
VL  - 21
Y1  - 2022/07/27/7-27-2022
ER  - 

TY  - JOUR
AB  - Background: The escalating complexity of healthcare environments underscores the importance of nurse managers' ethical competency, which impacts organizational culture, work climate, and healthcare outcomes. Objective: The purposes of this study were to identify and describe the characteristics of nurse managers' competency in ethical principles in healthcare settings. Methods: A systematic search was conducted across the Web of Science, Scopus, and PubMed databases, covering the literature from January 1, 2014, to April 1, 2024. Articles were selected based on specific inclusion criteria, and data were extracted and analyzed using a frequency analysis of the identified characteristics. This systematic review adhered to the PRISMA guidelines and the Joanna Briggs Institute assessment tools. The review protocol was registered in PROSPERO (ID: CRD42024542594). Results: The review analyzed 22 studies, each focusing on nurse managers and their ethical competencies. Fourteen distinct characteristics of ethical competency were identified, with ethical leadership, ethical decision‐making, and conflict resolution being the most prominent. Key ethical problems included conflicts between personal values and organizational policies, pressures to compromise ethical standards, and management of limited resources. These problems often led to significant consequences such as decreased staff morale, increased stress and burnout, and compromised patient care quality. Conclusions: The development of ethical leadership and the ability to make ethical decisions are fundamental for nurse managers to create supportive work environments and reduce burnout. Promoting continuous professional development and fostering an ethical culture is essential for maintaining high ethical standards. Future research should explore how cultural, organizational, and environmental differences influence ethical decision making and leadership. Implications for the Nursing Management: The development of ethical leadership and the ability to make ethical decisions are fundamental characteristics of ethical principles competency, as they facilitate the achievement of an adequate work environment and reduce burnout and emotional overload.
AN  - 183914849
ID  - 183914849
ID  - 9306050
AU  - González-García, Alberto
AU  - Pinto-Carral, Arrate
AU  - Marqués-Sánchez, Pilar
AU  - Liebana-Presa, Cristina
AU  - García-Fernández, Rubén
AU  - Pérez-González, Silvia
AU  - Mrayyan, Majd
DB  - CINAHL Plus with Full Text
DO  - 10.1155/jonm/2575609
DP  - EBSCOhost
EP  - 10
JO  - Journal of Nursing Management
CY  - Malden, Massachusetts
KW  - Nurse Managers Ethical Issues
KW  - Ethics, Nursing
KW  - Clinical Competence Evaluation
KW  - Competency Assessment
KW  - Decision Making, Ethical
KW  - Leadership Ethical Issues
KW  - Human
KW  - Systematic Review
KW  - PubMed
KW  - Job Satisfaction
KW  - Burnout, Professional
KW  - Quality of Nursing Care
KW  - Work Environment
KW  - Organizational Culture
KW  - Nursing Management
KW  - Checklists
LA  - English
PB  - Wiley-Blackwell
SN  - 0966-0429
SP  - 1
TI  - Characteristics of the Competency Ethical Principles for the Nurse Manager: A Systematic Review.
UR  - https://research.ebsco.com/linkprocessor/plink?id=d3c5bb7a-9b64-3c97-9f34-3466599553fa
VL  - 2025
Y1  - 2025/02/26/2-26-2025
ER  - 

TY  - JOUR
AB  - This study aimed to provide a deeper understanding of the response status and school nurses' experience of the prolonged COVID-19 pandemic in Korea. Recognizing the limitations of existing tools in capturing prolonged COVID-19 responses, we divided the COVID-19 pandemic into different wave periods and adopted a mixed-methods design enrolling school nurses in elementary, middle, and high schools in Korea to gain a comprehensive view. A quantitative survey was conducted among 153 school nurses nationwide, and in-depth interviews were conducted with nine, using Van Kaam's phenomenological analysis. In 56.9% of the cases, multiple persons in charge of COVID-19 management were not designated, and there was no significant difference in response by school level. Excessive work, coping with civil complaints, unilateral work burden, difficulties communicating with related organizations, lack of concreteness in manuals, lack of cooperation among school members, and frequent changes in guidelines were continuous difficulties encountered during the pandemic. From the in-depth interviews, we extracted 189 meaningful statements, 22 subthemes, and 8 themes. The eight themes were divided into three categories: beginning of COVID-19 response, process of response to COVID-19, and lessons learned from the COVID-19 response experience. A specific and systematic infectious disease response manual should be established, as well as an educational and training program to strengthen the capacity of educational personnel to cope with new infectious diseases.
AN  - 181809765
ID  - 181809765
ID  - 101321326
AU  - Park, Hyojin
AU  - Ha, Juyoung
DB  - CINAHL Plus with Full Text
DO  - 10.1016/j.anr.2024.10.005
DP  - EBSCOhost
EP  - 500
IS  - 5
JO  - Asian Nursing Research
CY  - New York, New York
KW  - COVID-19 Pandemic Psychosocial Factors
KW  - COVID-19 Nursing
KW  - School Nursing Psychosocial Factors
KW  - School Nurses Psychosocial Factors
KW  - Nurse Attitudes Evaluation
KW  - Nursing Knowledge Evaluation
KW  - Human
KW  - South Korea
KW  - Multimethod Studies
KW  - Adaptation, Psychological
KW  - Quantitative Studies
KW  - Interviews
KW  - Phenomenology
KW  - Stress, Occupational
KW  - Burnout, Professional
KW  - Communication
KW  - Nursing Role Evaluation
KW  - Collaboration
KW  - Practice Guidelines
KW  - Thematic Analysis
KW  - Communicable Diseases Education
LA  - English
PB  - Elsevier B.V.
SN  - 1976-1317
SP  - 489
TI  - Exploring the Status and Experiences of School Nurses' Response to the COVID-19 Pandemic: A Mixed Method Study.
UR  - https://research.ebsco.com/linkprocessor/plink?id=129f55a4-a311-3287-b05b-113aed10effd
VL  - 18
Y1  - 2024/12/01/Dec2024
ER  - 

TY  - JOUR
AB  - Nurses are the frontline professionals caring for patients who have attempted suicide. When clinical nurses learn from medical records or nursing handover, or are proactively informed by patients or family members, that the patients they are caring for have suicidal tendencies, they often experience pressure and face challenges. However, little attention has been given to the experiences of the nurses caring for patients with suicidal intent on medical and surgical wards. We aimed to address this knowledge gap. The purpose of this study was to explore medical and surgical nurses' experiences, especially the internal conflicts they might experience while caring for patients who have a history of attempted suicide. A qualitative descriptive design and semi‐structured interviews were used in this study. Twenty‐three nurses were recruited and interviewed individually. Data were analysed by qualitative content analysis. The focus of this paper is to examine the emergent theme of intrapersonal conflict experienced by the participants. Nurses' experiences can be clustered into two themes: (1) Pity and annoyance and (2) Hard work does not necessarily pay off. Intrapersonal conflict was identified by participants as considerable fear and anxiety about the possibility of a patient's suicide, as well as a mixture of pity for and annoyance with the patients. Nurses feel sorry for such patients, but they are also annoyed by the extra work required to prevent suicide attempts in the ward. Additionally, having limited time and ability, they see that their hard work does not necessarily pay off and may sometimes lead to punishment. Our findings raise serious concerns about the adequacy of the knowledge of the nurses, their competence and their difficulties in caring for such patients. In addition, there is a need to provide them with appropriate on‐the‐job education and immediate emotional support relevant to caring for survivors of suicide attempts.
AN  - 180926251
ID  - 180926251
ID  - 101140527
AU  - Lyu, Xiao‐Chen
AU  - Chen, Cheng
AU  - Lee, Li‐Hung
AU  - Akkadechanunt, Thitinut
AU  - Yang, Cheng‐I
AU  - Tao, Xiu‐Bin
DB  - CINAHL Plus with Full Text
DO  - 10.1111/inm.13386
DP  - EBSCOhost
EP  - 2179
IS  - 6
JO  - International Journal of Mental Health Nursing
CY  - Malden, Massachusetts
KW  - Medical-Surgical Nurses Psychosocial Factors
KW  - Work Experiences Evaluation
KW  - Nurse Attitudes Evaluation
KW  - Workload
KW  - Conflict (Psychology)
KW  - Burnout, Professional
KW  - Nursing Care
KW  - Survivors
KW  - Suicide, Attempted
KW  - Emotions
KW  - Human
KW  - China
KW  - Female
KW  - Male
KW  - Adult
KW  - Qualitative Studies
KW  - Descriptive Research
KW  - Semi-Structured Interview
KW  - Interviews
KW  - Academic Medical Centers
KW  - Time Factors
KW  - Audiorecording
KW  - Sociodemographic Factors
KW  - Worry
KW  - Fear
KW  - Anxiety
KW  - Motivation
KW  - Data Analysis Software
KW  - Content Analysis
KW  - Thematic Analysis
KW  - Descriptive Statistics
KW  - Funding Source
KW  - Adult: 19-44 years
KW  - Female
KW  - Male
LA  - English
PB  - Wiley-Blackwell
SN  - 1445-8330
SP  - 2170
TI  - Dealing With a Stressful Extra Duty: The Intrapersonal Conflict Experiences of Nurses Caring for Survivors of Suicide Attempts on Medical–Surgical Wards.
UR  - https://research.ebsco.com/linkprocessor/plink?id=a22a9eb1-4bec-3eb0-9df4-96d9178ad09d
VL  - 33
Y1  - 2024/12/01/Dec2024
ER  - 

TY  - JOUR
AN  - 182116480
ID  - 182116480
AU  - Khatatbeh, Haitham
AU  - Al-Dwaikat, Tariq
AU  - Hammoud, Sahar
AU  - Amer, Faten
AU  - Ayasreh, Ibrahim
AU  - ALBashtawy, Mohammed
AU  - Alfatafta, Huda
AU  - Ali, Amira Mohammed
DB  - CINAHL Plus with Full Text
DO  - 10.14525/JJNR.v3i4.01
DP  - EBSCOhost
EP  - 21
IS  - 4
JO  - Jordan Journal of Nursing Research
KW  - Pediatric Nurses Psychosocial Factors
KW  - Burnout, Professional Risk Factors
KW  - Risk Assessment
KW  - Human
KW  - Systematic Review
KW  - Models, Theoretical
KW  - COVID-19 Pandemic
KW  - Work Engagement
KW  - CINAHL Database
KW  - PubMed
KW  - Medline
KW  - Age Factors
KW  - Job Satisfaction
KW  - Marital Status
KW  - Patient Safety
KW  - Adverse Health Care Event
KW  - Organizational Structure
LA  - English
PB  - Jordan Journal of Nursing Research (JJNR)
SN  - 2957-3785
SP  - 5
TI  - Covariates of Pediatric Nurses' Burnout: A Systematic Review.
UR  - https://research.ebsco.com/linkprocessor/plink?id=04e87c8a-5763-3264-8bef-9b4a5cd3eeca
VL  - 3
Y1  - 2024/12/01/Dec2024
ER  - 

TY  - JOUR
AB  - The study aimed to determine the relationship between moral distress and intercultural sensitivity levels among pediatric nurses. A cross-sectional study was conducted between June 1, 2023 and March 1, 2024. The sample of the study consisted of 120 nurses working in pediatric units in public, university and training and research hospitals in a provincial center in the Western region of Turkey. The data were collected through a questionnaire form, "Moral Distress Scale-Revised (MDS-R, pediatric)" and "Intercultural Sensitivity Scale (ISS)". While the total score of the (MDS-R, pediatric) was 79.76 ± 56.65, the total score of the ISS was 89.34 ± 10.01. A statistically significant positive relationship was found between moral distress and intercultural sensitivity levels of pediatric nurses (r = 0.299; p < 0.01). The nurses' moral distress and intercultural sensitivity were at a moderate level. As the nurses' levels of moral distress increased, their intercultural sensitivity levels increased. The findings of this study are crucial for pediatric nursing care, as they indicate that intercultural sensitivity may increase with the strengthening of moral distress levels. It is recommended that topics such as intercultural sensitivity, morality, and ethics be integrated into undergraduate and graduate nursing education programs, especially for health professionals working in culturally diverse settings. • Pediatric nurses demonstrated moderate levels of both moral distress and intercultural sensitivity. • A positive link was found between levels of moral distress and intercultural sensitivity in pediatric nurses. • Working hours, education level, and respect for cultural differences were linked to moral distress in pediatric nurses.
AN  - 182532692
ID  - 182532692
ID  - 8607529
AU  - Dur, Şadiye
AU  - Gol, Ilknur
AU  - Erkin, Özüm
AU  - Coşğun, Müge
DB  - CINAHL Plus with Full Text
DO  - 10.1016/j.pedn.2024.11.008
DP  - EBSCOhost
EP  - 55
JO  - Journal of Pediatric Nursing
CY  - Philadelphia, Pennsylvania
KW  - Pediatric Nurses Psychosocial Factors
KW  - Morals Evaluation
KW  - Psychological Distress
KW  - Cultural Sensitivity
KW  - Ethics, Nursing
KW  - Human
KW  - Turkey
KW  - Cross Sectional Studies
KW  - Scales
KW  - Cultural Competence
KW  - Educational Status
KW  - Pediatric Nursing
KW  - Burnout, Professional
LA  - English
PB  - W B Saunders
SN  - 0882-5963
SP  - 49
TI  - The relationship between moral distress and cultural sensitivity levels in pediatric nurses: A cross-sectional study.
UR  - https://research.ebsco.com/linkprocessor/plink?id=cb4c8b85-3445-3b7b-9a37-dca1a9e1f9c8
VL  - 80
Y1  - 2025/01/01/Jan2025
ER  - 

TY  - JOUR
AB  - Poor wellbeing and burnout are significant issues among health-care professionals (HCPs) and may contribute to unsafe practice. In this exploratory study, we aimed to: provide the first investigation of the combined and unique influences of these psychological factors in predicting safe practice; confirm the role played by mindfulness in relation to wellbeing, burnout and safe practice; and investigate whether values and self-compassion predict additional variability above and beyond mindfulness skills. Ninety-eight NHS staff completed measures of wellbeing, burnout, perceived safety of practice, mindfulness, values and self-compassion. Practitioners with higher perceived safety of practice reported higher levels of mindfulness, but not values or self-compassion, particularly lower experiential avoidance and nonjudgmental attitude toward difficult thoughts. Mindfulness explained significant variability in psychological distress (20%), emotional exhaustion (8%), cognitive weariness (10%), patient safety related to oneself (7%), and related to work (8%). Values (obstruction) added unique variance for psychological distress (12%) and physical fatigue (10%). Moreover, self-compassion explained a small yet significant portion of variability in emotional exhaustion. These preliminary findings suggest that mindfulness processes may be associated with perceived safety of practice. The results also indicate that mindfulness-based interventions for HCPs may benefit from the inclusion of values-based action components and self-compassion practices.
AN  - 156866025
ID  - 156866025
ID  - 9604099
AU  - Prudenzi, Arianna
AU  - D. Graham, Christopher
AU  - Flaxman, Paul E.
AU  - O'Connor, Daryl B.
DB  - CINAHL Plus with Full Text
DO  - 10.1080/13548506.2021.1898651
DP  - EBSCOhost
EP  - 1143
IS  - 5
JO  - Psychology, Health & Medicine
CY  - Philadelphia, Pennsylvania
KW  - Psychological Well-Being
KW  - Burnout, Professional
KW  - Health Personnel
KW  - Mindfulness
KW  - Self-Compassion
KW  - Patient Safety
KW  - Human
KW  - Exploratory Research
KW  - National Health Programs
KW  - Psychological Distress
KW  - Fatigue
KW  - Nursing Staff, Hospital
LA  - English
PB  - Taylor & Francis Ltd
SN  - 1354-8506
SP  - 1130
TI  - Wellbeing, burnout, and safe practice among healthcare professionals: predictive influences of mindfulness, values, and self-compassion.
UR  - https://research.ebsco.com/linkprocessor/plink?id=50fc9f4c-c54b-3483-9041-167f25d803fe
VL  - 27
Y1  - 2022/06/01/Jun2022
ER  - 

TY  - JOUR
AB  - The aim: To explore and describe workplace stress levels and health‐promoting behaviours reported by emergency nurses in China, and to investigate factors associated with workplace stress and health‐promoting lifestyle behaviours among emergency nurses. Methods: A cross‐sectional study was conducted between October 2019 and January 2020. Nurses (n = 1565) were recruited from the emergency departments of 54 hospitals within the Sichuan Province of West China. Each subject completed the Chinese versions of the Nurse Workplace Stress Scale, the Health‐Promoting Lifestyle Profile (HPLP‐II) and demographic questions. Linear regression analyses were used to identify associations between workplace stress and the health‐promoting lifestyle and risk factors correlated with these two measurements. Results: Workplace stress was negatively associated with health‐promoting behaviours. Linear regression analysis showed that gender, marital status, whether wages met expected standards and professional rank were found to be associated with health promotion behaviours; marital status, whether income met expected standards, the number of night shifts per month and health promotion behaviours were found to be associated with workplace stress. Conclusion: Higher levels of workplace stress are associated with lower levels of engagement in health‐promoting behaviours, suggesting the potential for reducing workplace stress through the adoption of healthier habits. Policies should prioritize workplace stress by promoting healthy lifestyle initiatives. Summary statement: What is already known about this topic? Emergency nurses experience high levels of workplace stress. Excessive long‐term stress may result in physical and mental illnesses.The health and quality of life of emergency nurses are profoundly affected by these stressors, and their health status is directly related to the efficiency and quality of their nursing work.Very little research has been conducted on the relationship between workplace stress and health‐promoting lifestyle behaviours in emergency nurses. What this paper adds? Workplace stress was negatively associated with health‐promoting behaviours.Married female nurses, those who did not receive the expected income, and those with lower professional ranks were found to be less likely to engage in health‐promoting behaviours.Interventions to reduce nurses' workplace stress should prioritize the promotion of health‐promoting behaviours. The implications of this paper: Hospital managers should implement active and effective measures in the nursing management of emergency departments to alleviate work pressure on nurses and encourage their healthy lifestyles.The introduction of a flexible scheduling system, taking into account night shift arrangements, can significantly reduce workplace stress caused by the number of night shifts per month.Improving the working environment for emergency nurses by providing easy access to affordable and nutritious meals and snacks and organizing physical activity can reduce stress.
AN  - 181226577
ID  - 181226577
AU  - Zhou, Yue
AU  - Ye, Lei
AU  - Chen, Xiaoli
AU  - Zhang, Jun
DB  - CINAHL Plus with Full Text
DO  - 10.1111/ijn.13294
DP  - EBSCOhost
EP  - 9
IS  - 6
JO  - International Journal of Nursing Practice (John Wiley & Sons, Inc.)
KW  - Emergency Nursing Psychosocial Factors
KW  - Emergency Nurses Psychosocial Factors
KW  - Work Environment Psychosocial Factors
KW  - Stress, Occupational
KW  - Burnout, Professional
KW  - Health Promotion
KW  - Health Behavior
KW  - Human
KW  - Male
KW  - Female
KW  - Adult
KW  - China
KW  - Nursing Staff, Hospital
KW  - Novice Nurses
KW  - Cross Sectional Studies
KW  - Surveys
KW  - Questionnaires
KW  - Scales
KW  - Descriptive Statistics
KW  - Analysis of Variance
KW  - Kruskal-Wallis Test
KW  - Linear Regression
KW  - Data Analysis Software
KW  - Age Factors
KW  - Sex Factors
KW  - Marital Status
KW  - Educational Status
KW  - Employment Status
KW  - Job Experience
KW  - Shiftwork
KW  - Life Style
KW  - Adult: 19-44 years
KW  - Male
KW  - Female
LA  - English
PB  - John Wiley & Sons, Inc.
SN  - 1322-7114
SP  - 1
TI  - Factors associated with workplace stress and health promotion behaviours among Chinese emergency nurses: A cross‐sectional study.
UR  - https://research.ebsco.com/linkprocessor/plink?id=386ae8ee-5d6d-3f7d-b4bc-021b6692382f
VL  - 30
Y1  - 2024/12/01/Dec2024
ER  - 

TY  - JOUR
AB  - BACKGROUND: Palliative care clinicians display less burnout than oncology clinicians. Little is known about the impact of providing both oncology care and primary palliative care in the same setting. OBJECTIVES: The aim was to determine whether nurses providing primary palliative care in addition to oncology care would experience less burnout over time than nurses providing oncology care only. METHODS: The authors performed secondary analysis of the CONNECT study. Three groups of nurses were evaluated: primary palliative care, non-primary palliative care, and standard care. On study enrollment and after one year, nurses completed the Maslach Burnout Inventory. Multivariable regression analyses were performed to test differences in follow-up burnout scores between groups. FINDINGS: Overall burnout rates were low at enrollment for all groups. There were no differences in burnout scores at one year between nurses who provided palliative care and nurses in the other two groups.
AN  - 158417170
ID  - 158417170
ID  - 9705336
AU  - Cohen, Jessica B.
AU  - Reiser, Victoria L.
AU  - Althouse, Andrew D.
AU  - Resick, Judith M.
AU  - Chu, Edward
AU  - Smith, Thomas J.
AU  - Arnold, Robert M.
AU  - Rosenzweig, Margaret Q.
AU  - Schenker, Yael
DB  - CINAHL Plus with Full Text
DO  - 10.1188/22.CJON.391-398
DP  - EBSCOhost
EP  - 398
IS  - 4
JO  - Clinical Journal of Oncology Nursing
CY  - Pittsburgh, Pennsylvania
KW  - Burnout, Professional Evaluation
KW  - Oncology Nurses
KW  - Primary Nursing
KW  - Hospice Nursing
KW  - Nursing Staff, Hospital Psychosocial Factors
KW  - Health Care Delivery, Integrated
KW  - Registered Nurses Psychosocial Factors
KW  - Education, Continuing (Credit)
KW  - Human
KW  - Secondary Analysis
KW  - Questionnaires
KW  - Multiple Regression
KW  - Quality of Working Life
KW  - Comparative Studies
KW  - Prospective Studies
KW  - Pennsylvania
KW  - Community Health Nursing
KW  - Suburban Health
KW  - Rural Nursing
KW  - Cancer Care Facilities
KW  - Male
KW  - Female
KW  - Adult
KW  - Middle Age
KW  - Coefficient alpha
KW  - Depersonalization
KW  - Analysis of Variance
KW  - Fisher's Exact Test
KW  - Data Analysis Software
KW  - Descriptive Statistics
KW  - Emotions
KW  - Achievement
KW  - Confidence Intervals
KW  - Funding Source
KW  - Burnout, Professional Prevention and Control
KW  - Adult: 19-44 years
KW  - Middle Aged: 45-64 years
KW  - Male
KW  - Female
LA  - English
PB  - Oncology Nursing Society
SN  - 1092-1095
SP  - 391
TI  - Burnout Among Oncology Nurses: The Effects of Providing a Primary Palliative Care Intervention Using CONNECT Protocol.
UR  - https://research.ebsco.com/linkprocessor/plink?id=14f75d5f-351b-3d97-83b6-95f95a6c5079
VL  - 26
Y1  - 2022/08/01/Aug2022
ER  - 

TY  - JOUR
AN  - 183954955
ID  - 183954955
AU  - Hassanein, Salwa
AU  - El Arab, Rabie Adel
AU  - Abdrbo, Amany
AU  - Abu-Mahfouz, Mohammad S.
AU  - Gaballah, Mastoura Khames Farag
AU  - Seweid, Mohamed Mahmoud
AU  - Almari, Mohammed
AU  - Alzghoul, Husam
DB  - CINAHL Plus with Full Text
DO  - 10.3389/fdgth.2025.1552372
DP  - EBSCOhost
EP  - 12
JO  - Frontiers in Digital Health
KW  - Artificial Intelligence Utilization
KW  - Nursing Practice
KW  - Productivity
KW  - Outcomes (Health Care)
KW  - Psychological Well-Being
KW  - Nursing Staff, Hospital
KW  - Monitoring, Physiologic
KW  - Quality of Nursing Care
KW  - Workflow
KW  - Workload
KW  - Burnout, Professional Prevention and Control
KW  - Human
KW  - Systematic Review
KW  - PubMed
KW  - Medline
KW  - CINAHL Database
KW  - Embase
KW  - Early Intervention
KW  - Health Resource Allocation
KW  - Data Security
KW  - Artificial Intelligence Ethical Issues
KW  - Quality Assessment
KW  - Publication Bias
KW  - Job Satisfaction
KW  - Thematic Analysis
KW  - Descriptive Statistics
KW  - Funding Source
LA  - English
PB  - Frontiers Media S.A.
SN  - 2673-253X
SP  - 1
TI  - Artificial intelligence in nursing: an integrative review of clinical and operational impacts.
UR  - https://research.ebsco.com/linkprocessor/plink?id=69dc9c35-e23a-3af4-a5f6-66845d6b8414
Y1  - 2025/03/21/2025
ER  - 

TY  - JOUR
AB  - Objective: To map the factors associated with professional burnout among nurses working in hematopoietic stem cell transplantation. Method: This was a scoping review, based on the method proposed by the Joanna Briggs Institute Reviewer's, carried out on national and international databases and thesis and dissertation portals. The studies were selected by two independent reviewers. The data was analyzed descriptively. The research protocol was duly registered on the open science framework platform. Results: The final sample consisted of six articles written in English. Three of them were published in the United States and the others in Germany, Italy and Turkey. The factors associated with professional burnout were mapped, corresponding to the workload of nurses, nursing sizing, emotional overload, imbalance between personal and professional life, low pay and a shortage of nurses in the area. Conclusion: Nurses are susceptible to professional burnout because they provide care to critically ill patients who require specialized technical and scientific skills, as well as physical and emotional effort to provide qualified and safe care.
AN  - 191276818
ID  - 191276818
ID  - 9203117
AU  - Azevedo, Valéria Dantas de
AU  - Oliveira, Jonas Sâmi Albuquerque de
AU  - Santos, Tatiane Araújo dos
AU  - Souza, Larissa Beatriz Francisca de
AU  - Pereira, Amanda de Brito Rangel
AU  - Sátiro, Luana Silva Pereira
AU  - Santos, Viviane Euzébia Pereira
AU  - Azevedo, Isabelle Campos de
DB  - CINAHL Plus with Full Text
DO  - 10.37689/acta-ape/2025AR0002172i
DP  - EBSCOhost
EP  - 9
IS  - 1
JO  - Acta Paulista de Enfermagem
KW  - Burnout, Professional Risk Factors
KW  - Transplant Nurses Psychosocial Factors
KW  - Hematopoietic Stem Cell Transplantation Nursing
KW  - Hematopoietic Stem Cell Transplantation Psychosocial Factors
KW  - Risk Assessment
KW  - Human
KW  - Scoping Review
KW  - Workload
KW  - Nursing Labor Supply
KW  - Emotions
KW  - Work-Life Balance
KW  - Salaries and Fringe Benefits
KW  - Nursing Shortage
KW  - PubMed
KW  - CINAHL Database
KW  - Cochrane Library
KW  - Psycinfo
KW  - ERIC Database
KW  - Health Services Needs and Demand
KW  - Understaffing
KW  - Professional Recognition
KW  - Decision Making, Clinical
KW  - Accountability
KW  - Compassion Fatigue
KW  - Nurse-Patient Relations
LA  - English
PB  - Universidade Federal de Sao Paulo, Escola Paulista de Enfermagem
SN  - 0103-2100
SP  - 1
TI  - Professional burnout among hematopoietic stem cell transplant nurses: a scoping review.
UR  - https://research.ebsco.com/linkprocessor/plink?id=e4a8a543-7aa5-3ccd-8c17-c237334d41c7
VL  - 38
Y1  - 2025/01/01/2025
ER  - 

TY  - JOUR
AB  - The COVID-19 pandemic has created a set of unprecedented challenges for healthcare services and staff. The authors conducted a national online survey of nurses employed to work in HIV services in England, Wales, Scotland, Northern Ireland and the Republic of Ireland to establish how the COVID-19 pandemic has impacted on the professional quality of life of HIV nurses. Professional quality of life was assessed using the ProQOL scale; 132 nurses completed the survey, 99 of whom completed the ProQOL scale. Just over 1 in 3 were redeployed in the first pandemic wave, dropping to 1 in 6 in subsequent waves. In multivariate analysis, redeployment in both waves increased burnout scores by nearly 10 points and decreased compassion satisfaction scores by nearly 5 points, with no effect on secondary traumatic stress scores. A supportive workplace environment will have a key role in supporting the path to recovery.
AN  - 154662355
ID  - 154662355
ID  - 9212059
AU  - Piercy, Hilary
AU  - Kelly, Shona
AU  - Wills, Matthew
AU  - Croston, Michelle
DB  - CINAHL Plus with Full Text
DO  - 10.12968/bjon.2022.31.1.S10
DP  - EBSCOhost
EP  - S15
IS  - 1
JO  - British Journal of Nursing
KW  - HIV Infections Nursing
KW  - HIV-AIDS Nursing Psychosocial Factors
KW  - HIV-AIDS Nursing Psychosocial Factors
KW  - Quality of Life Evaluation
KW  - COVID-19 Pandemic
KW  - Human
KW  - Ireland
KW  - United Kingdom
KW  - Internet
KW  - Surveys
KW  - Questionnaires
KW  - Data Analysis Software
KW  - Descriptive Statistics
KW  - Linear Regression
KW  - Multivariate Analysis
KW  - Compassion Fatigue
KW  - Personnel Staffing and Scheduling
KW  - Burnout, Professional
KW  - Female
KW  - Male
KW  - Adult
KW  - Middle Age
KW  - Aged
KW  - Adult: 19-44 years
KW  - Middle Aged: 45-64 years
KW  - Aged: 65+ years
KW  - Female
KW  - Male
LA  - English
PB  - Mark Allen Holdings Limited
SN  - 0966-0461
SP  - S10
TI  - Psychological impact of caring during the COVID-19 pandemic on HIV nurses.
UR  - https://research.ebsco.com/linkprocessor/plink?id=430c886d-48bf-3a61-ab66-15731d9b0ea3
VL  - 31
Y1  - 2022/01/13/1-13-2022
ER  - 

TY  - JOUR
AB  - Aim: To synthesise evidence from the literature on hospital nurses' perceived challenges and opportunities in the care of people with dementia. Background: People with dementia often have longer lengths of hospital stay and poorer health outcomes compared to those without dementia. Nurses play a pivotal role in the care of people with dementia. However, there is a scarcity of systematic reviews that synthesise the challenges and opportunities they perceive. Methods: A mixed‐methods systematic review was conducted with a database search covering Ageline, Cumulative Index to Nursing and Allied Health Literature (CINAHL), Emcare, Embase, Medline, PsycINFO, ProQuest, Scopus and Web of Science in April 2022. In total, 27 articles that met the selection criteria were critically reviewed and included in this systematic review. Data from the selected articles were extracted and synthesised using a convergent segregated approach. Results: Three main themes and eight subthemes were identified. Theme 1 described nurse‐related factors consisting of the lack of capability in dementia care, experiencing multiple sources of stress and opportunities for nurses to improve dementia care. Theme 2 revealed people living with dementia‐related factors including complex care needs and the need to engage family carers in care. Theme 3 explained organisation‐related factors comprising the lack of organisational support for nurses and people with dementia and opportunities for quality dementia care. Conclusion: Hospital nurses experience multidimensional challenges in the care of people with dementia. Opportunities to overcome those challenges include organisational support for nurses to develop dementia care capability, reduce their stress and partner with the family caregivers. Relevance to Clinical Practice: Hospitals will need to build an enabling environment for nurses to develop their capabilities in the care of people with dementia. Further research in empowering nurses and facilitating quality dementia care in acute care hospitals is needed. Reporting Method: The review followed the PRISMA 2020 checklist. Patient or Public Contribution: No.
AN  - 178297571
ID  - 178297571
AU  - Ye, Helen Mei‐Yan
AU  - Xiao, Lily Dongxia
AU  - Ullah, Shahid
AU  - Chang, Rita Hui‐Chen
DB  - CINAHL Plus with Full Text
DO  - 10.1111/jocn.17144
DP  - EBSCOhost
EP  - 2884
IS  - 8
JO  - Journal of Clinical Nursing (John Wiley & Sons, Inc.)
KW  - Dementia
KW  - Patient Care
KW  - Nursing Staff, Hospital Psychosocial Factors
KW  - Nurse Attitudes Evaluation
KW  - Quality of Nursing Care
KW  - Patient Centered Care
KW  - Communication
KW  - Nursing Knowledge
KW  - Nursing Skills
KW  - Human
KW  - Systematic Review
KW  - Length of Stay
KW  - Outcomes (Health Care)
KW  - Embase
KW  - Medline
KW  - Psycinfo
KW  - Organizational Culture
KW  - Support, Psychosocial
KW  - Stress, Occupational
KW  - Burnout, Professional Prevention and Control
LA  - English
PB  - John Wiley & Sons, Inc.
SN  - 0962-1067
SP  - 2849
TI  - Hospital nurses perceived challenges and opportunities in the care of people with dementia: A mixed‐methods systematic review.
UR  - https://research.ebsco.com/linkprocessor/plink?id=8068b420-4fe2-3dc3-9063-39a6c67989c9
VL  - 33
Y1  - 2024/08/01/Aug2024
ER  - 

TY  - JOUR
AB  - Objective: To systematically investigate the prevalence of occupational diseases among head nurses in China, assess their job satisfaction and turnover intentions, and identify associated factors influencing these issues. Methods: This nationwide cross‐sectional survey was conducted between July 2016 and July 2017, involving 6672 head nurses selected from 1858 hospitals across 30 provinces. A self‐administered questionnaire collected data on demographic characteristics, occupational disease status, job satisfaction, and turnover intentions. Statistical analyses, including multivariate binary logistic regression, were performed to identify factors influencing occupational disease and turnover intentions. Results: The majority of participants were female (98.53%) and over 41 years old (78.22%). The prevalence of occupational diseases was significant, with insomnia reported in 66.80%, musculoskeletal disorders in 47.62%, and gastrointestinal issues in 49.36%. A staggering 59.83% indicated intentions to leave their positions, primarily due to high job demands, poor nurse‐patient relationships, and dissatisfaction with income relative to work intensity. Multivariate analysis revealed that factors such as gender, age, educational level, and working experience significantly influenced occupational diseases, and factors such as age, monthly income, occupational diseases, and work intensity significantly influenced turnover intentions. Conclusions: The findings highlighted a critical need to address the occupational health and working conditions of head nurses in China. Given the high prevalence of occupational diseases and turnover intentions, effective interventions aimed at improving job satisfaction and reducing occupational stress were essential to enhance the stability and quality of nursing care. Further qualitative investigations were recommended to gain deeper insights into these issues.
AN  - 182049965
ID  - 182049965
ID  - 9306050
AU  - Zhang, Wenyu
AU  - Ma, Xianzong
AU  - Xiao, Qian
AU  - Ji, Meihua
AU  - Engström, Maria
DB  - CINAHL Plus with Full Text
DO  - 10.1155/jonm/9458880
DP  - EBSCOhost
EP  - 9
JO  - Journal of Nursing Management
CY  - Malden, Massachusetts
KW  - Occupational Diseases Epidemiology
KW  - Job Satisfaction Evaluation
KW  - Personnel Turnover Evaluation
KW  - Intention
KW  - Head Nurses Psychosocial Factors
KW  - Occupational Health
KW  - Quality of Nursing Care
KW  - Human
KW  - Adult
KW  - Male
KW  - Female
KW  - China
KW  - Funding Source
KW  - Cross Sectional Studies
KW  - Surveys
KW  - Questionnaires
KW  - Sociodemographic Factors
KW  - Multivariate Analysis
KW  - Multiple Logistic Regression
KW  - Descriptive Statistics
KW  - Insomnia
KW  - Musculoskeletal Diseases
KW  - Nurse-Patient Relations
KW  - Workload
KW  - Work Experiences
KW  - Work Environment
KW  - Stress, Occupational Prevention and Control
KW  - Burnout, Professional Prevention and Control
KW  - Data Analysis Software
KW  - Odds Ratio
KW  - Confidence Intervals
KW  - Qualitative Studies
KW  - Thematic Analysis
KW  - Adult: 19-44 years
KW  - Male
KW  - Female
LA  - English
PB  - Wiley-Blackwell
SN  - 0966-0429
SP  - 1
TI  - Occupational Diseases, Job Satisfaction, and Turnover Intentions Among Head Nurses in China: A Nationwide Cross‐Sectional Study.
UR  - https://research.ebsco.com/linkprocessor/plink?id=cdfdd634-79be-306b-b12b-bc63d5febf30
VL  - 2025
Y1  - 2025/01/03/1-3-2025
ER  - 

TY  - JOUR
AN  - 159547910
ID  - 159547910
ID  - 101088683
AU  - Maghsoud, Fatemeh
AU  - Rezaei, Mahboubeh
AU  - Asgarian, Fatemeh Sadat
AU  - Rassouli, Maryam
DB  - CINAHL Plus with Full Text
DO  - 10.1186/s12912-022-01055-1
DP  - EBSCOhost
EP  - 10
IS  - 1
JO  - BMC Nursing
KW  - Quality of Nursing Care
KW  - Workload
KW  - Nursing Staff, Hospital
KW  - Job Satisfaction
KW  - Burnout, Professional
KW  - Human
KW  - Male
KW  - Female
KW  - Structural Equation Modeling
KW  - Cross Sectional Studies
KW  - Convenience Sample
KW  - Questionnaires
KW  - Iran
KW  - Adult
KW  - Adult: 19-44 years
KW  - Male
KW  - Female
LA  - English
PB  - BioMed Central
SN  - 1472-6955
SP  - 1
TI  - Workload and quality of nursing care: the mediating role of implicit rationing of nursing care, job satisfaction and emotional exhaustion by using structural equations modeling approach.
UR  - https://research.ebsco.com/linkprocessor/plink?id=93ac8840-4ef0-366d-939c-75f1de5e99b9
VL  - 21
Y1  - 2022/10/08/10-8-2022
ER  - 

TY  - JOUR
AB  - Background: Since the outbreak of COVID‐19, researchers worldwide have focused more on the issue of secondary traumatic stress (STS) experienced by nurses. This stress has an adverse effect on the health of nurses and the quality of nursing care, potentially undermining the stability of the nursing team and hindering the ability to meet the growing demand for nursing services. The impact of the COVID‐19 pandemic, and the rise in global demand for ICU nursing, has placed a significant strain on ICU nurses, severely damaging their mental and physical health. Notably, ICU nurses also face high levels of moral distress, and moral resilience can effectively alleviate this distress and improve the quality of care. Aim: This study aimed to examine the levels of moral resilience and STS among ICU nurses, to explore their relationship and identify the factors influencing STS. Study Design: This cross‐sectional study involved 229 ICU nurses from two tertiary hospitals in Xi'an, China, who participated between November and December 2023. The data were collected through email using anonymous electronic questionnaires, encompassing a self‐designed demographic‐ and work–life‐related characteristic questionnaire; the Rushton Moral Resilience Scale; and the Secondary Traumatic Stress Scale. Descriptive statistics, t‐tests, analysis of variance and hierarchical regression analysis were performed to analyse the data. Results: The findings of the study indicated that ICU nurses' moral resilience and STS scores were at an intermediate level. Hierarchical regression analysis indicated that STS was negatively correlated with the subscales of the Rushton Moral Resilience Scale, specifically moral adversity coping (β, −0.156; 95% CI, −1.241 to −0.039) and relational integrity (β, −0.245; 95% CI, −1.453 to −0.388), which are significant predictors of STS. Additionally, good sleep quality (β, −.396; 95% CI, −14.948 to −7.117) and seeking psychological counselling because of work difficulties (β,.107; 95% CI, 0.237–9.624) emerged as significant predictors of STS among ICU nurses, with the model's explanation of the variance in STS increasing to 45.5%, △R2 =.167, F = 16.482 (p <.001). Conclusion: This study found that ICU nurses have moderate levels of moral resilience and STS, which are negatively correlated. This suggests that improving the moral resilience of ICU nurses may help reduce their STS levels. Relevance to Clinical Practice: The study revealed that ICU nurses' moral resilience and secondary traumatic stress levels were at a moderate level, indicative of the need to take measures to enhance their moral resilience and reduce their secondary traumatic stress, as their presence not only affects the health of ICU nurses but also diminishes the quality of care and increases turnover rates.
AN  - 180562059
ID  - 180562059
ID  - 9808649
AU  - Hu, Mengyi
AU  - Zhang, Hongli
AU  - Wu, Chao
AU  - Li, Lu
AU  - Liang, Xinhui
AU  - Zhang, Yu
AU  - Lang, Hongjuan
DB  - CINAHL Plus with Full Text
DO  - 10.1111/nicc.13120
DP  - EBSCOhost
EP  - 1372
IS  - 6
JO  - Nursing in Critical Care
CY  - Malden, Massachusetts
KW  - Nurses Psychosocial Factors
KW  - Critical Care Nursing
KW  - Morals Evaluation
KW  - Hardiness Evaluation
KW  - Compassion Fatigue Risk Factors
KW  - Stress, Occupational Risk Factors
KW  - Risk Assessment
KW  - Human
KW  - Descriptive Statistics
KW  - Data Analysis Software
KW  - Cross Sectional Studies
KW  - Surveys
KW  - Convenience Sample
KW  - China
KW  - Scales
KW  - Analysis of Variance
KW  - Male
KW  - Female
KW  - Adult
KW  - Middle Age
KW  - T-Tests
KW  - Adult: 19-44 years
KW  - Middle Aged: 45-64 years
KW  - Male
KW  - Female
LA  - English
PB  - Wiley-Blackwell
SN  - 1362-1017
SP  - 1363
TI  - Relationship between moral resilience and secondary traumatic stress among ICU nurses: A cross‐sectional study.
UR  - https://research.ebsco.com/linkprocessor/plink?id=c40f10a6-0912-3f6b-9c64-8c015e242b65
VL  - 29
Y1  - 2024/11/01/Nov2024
ER  - 

TY  - JOUR
AN  - 157630822
ID  - 157630822
ID  - 101088683
AU  - Kassahun, Chanyalew Worku
AU  - Abate, Addisu Taye
AU  - Tezera, Zewdu Baye
AU  - Beshah, Debrework Tesgera
AU  - Agegnehu, Chilot Desta
AU  - Getnet, Mohammed Adem
AU  - Abate, Hailemichael Kindie
AU  - Yazew, Birhaneslasie Gebeyehu
AU  - Alemu, Mahlet Temesgen
DB  - CINAHL Plus with Full Text
DO  - 10.1186/s12912-022-00944-9
DP  - EBSCOhost
EP  - 8
IS  - 1
JO  - BMC Nursing
KW  - Hospitals, Public Ethiopia
KW  - Referral and Consultation
KW  - Work Environment Psychosocial Factors
KW  - Nurses
KW  - Human
KW  - Male
KW  - Female
KW  - Young Adult
KW  - Adult
KW  - Middle Age
KW  - Aged
KW  - Patient Safety
KW  - Cross Sectional Studies
KW  - Systematic Random Sample
KW  - Structured Questionnaires
KW  - Scales
KW  - Multivariate Analysis
KW  - Ethiopia
KW  - Burnout, Professional
KW  - Quality of Nursing Care
KW  - Descriptive Statistics
KW  - Data Analysis Software
KW  - Funding Source
KW  - Logistic Regression
KW  - Confidence Intervals
KW  - Bivariate Statistics
KW  - Job Satisfaction
KW  - Nurse Attitudes
KW  - Workload
KW  - Adult: 19-44 years
KW  - Middle Aged: 45-64 years
KW  - Aged: 65+ years
KW  - Male
KW  - Female
LA  - English
PB  - BioMed Central
SN  - 1472-6955
SP  - 1
TI  - Working environment of nurses in public referral hospitals of West Amhara, Ethiopia, 2021.
UR  - https://research.ebsco.com/linkprocessor/plink?id=fe0077dc-3746-38ed-ab63-7565e52a7e61
VL  - 21
Y1  - 2022/06/24/6-24-2022
ER  - 
