# Supplementary material for: Quiet Quitting and Disengagement-Related Constructs in Nursing: A Theory-Informed Scoping Review
Source: Healthcare (Basel). 2026 Jul 16;14(14):2145. doi: 10.3390/healthcare14142145 (PMC13411971; doi:10.3390/healthcare14142145)
Supplement: Supplementary file 1 [file healthcare-14-02145-s001.zip › EBSCO-Export-05_02_2026_11.ris]

TY  - JOUR
AB  - Aims: This study investigates how unmet expectations in the digital clinical practice environment for elderly care impact the negative affect and turnover intentions of students majoring in elderly care and examines the moderating role of proactive personality traits. Methods: A cross‐sectional study was conducted between December 2022 and March 2023. Participants included 609 nursing students from 16 schools in Anhui Province, China, who met inclusion criteria and consented to participate. They completed the Digital Technology Unmet Expectations Scale, Negative Affect Scale, Proactive Personality Scale and Turnover Intention Scale. Data analysis was performed using SPSS and SmartPLS. Results: Unmet expectations regarding digital technology were identified as significant barriers to the successful transition of elderly care students into the workforce. However, no moderating effects of proactive personality were found on the relationships between unmet expectations concerning system quality and negative affect, unmet expectations regarding information quality and negative affect or unmet expectations regarding system quality and turnover intention. Conclusion: Findings suggest that unmet expectations related to digital technology in the clinical training environment hinder the transition of elderly care students to the workforce. It is essential to implement measures to facilitate a smoother transition for students in this field. Summary: What Is Already Known About This Topic? The high rate of nursing student turnover is one of the major reasons for the shortage of elderly care nurses.The turnover intention of nursing students is influenced by many factors.Few studies have examined the mechanism of unmet expectations in the digital clinical practice environment of elderly care on the turnover intentions of students. What This Paper Adds? Extends the application of the Stimulus‐Organism‐Response (S‐O‐R) model to explore the relationship between digital technology use and turnover intentions in the nursing field.This study shows that unmet expectations regarding digital technology in the clinical practice environment affect the successful transition of students to the workforce.Expands understanding of the application of proactive personality traits in nursing, exploring their moderating role in digital technology and turnover intentions. The Implications of This Paper: This study highlighted the importance of the digital clinical practice environment for nursing students in elderly care.
AN  - 186137483
ID  - 186137483
AU  - Feng, Yuting
AU  - Wang, Ying
AU  - Lu, Liyan
AU  - Liang, Changyong
AU  - Jiang, Li
DB  - CINAHL Plus with Full Text
DO  - 10.1111/ijn.70032
DP  - EBSCOhost
EP  - 11
IS  - 3
JO  - International Journal of Nursing Practice (John Wiley & Sons, Inc.)
KW  - Learning Environment Evaluation
KW  - Digital Technology Utilization
KW  - Students, Nursing Psychosocial Factors
KW  - Transitional Programs Evaluation
KW  - Gerontologic Nursing Education
KW  - Personnel Turnover
KW  - Personality
KW  - Intention Evaluation
KW  - Human
KW  - Male
KW  - Female
KW  - Cross Sectional Studies
KW  - Funding Source
KW  - China
KW  - Scales
KW  - Descriptive Statistics
KW  - Data Analysis Software
KW  - Workforce
KW  - Affect
KW  - Conceptual Framework
KW  - Emotions
KW  - Quality of Nursing Care
KW  - Confidence
KW  - Health Care Delivery In Old Age
KW  - Burnout, Professional
KW  - Stress, Occupational
KW  - Convenience Sample
KW  - Sex Factors
KW  - Educational Status
KW  - Structural Equation Modeling
KW  - Nonparametric Statistics
KW  - Sociodemographic Factors
KW  - Models, Theoretical
KW  - Aged
KW  - Aged: 65+ years
KW  - Male
KW  - Female
LA  - English
PB  - John Wiley & Sons, Inc.
SN  - 1322-7114
SP  - 1
TI  - The Relationship Between the Digital Clinical Practice Environment, Unmet Expectations and the Successful Transition of Nursing Students: A Cross‐Sectional Study.
UR  - https://research.ebsco.com/linkprocessor/plink?id=9dcb1f45-a4bc-3069-b61c-eaf8753f41d2
VL  - 31
Y1  - 2025/06/01/Jun2025
ER  - 

TY  - JOUR
AN  - 187099091
ID  - 187099091
AU  - Khairat, Saif
AU  - Morelli, Jennifer
AU  - Aucoin, Julia
AU  - Edson, Barbara S.
AU  - Jones, Cheryl B.
AU  - Shea, Christopher M.
DB  - CINAHL Plus with Full Text
DO  - 10.1177/23779608251363667
DP  - EBSCOhost
EP  - 8
JO  - SAGE Open Nursing
CY  - Thousand Oaks, California
KW  - Telenursing
KW  - Electronic Health Records
KW  - Documentation Evaluation
KW  - Productivity
KW  - Nursing Informatics
KW  - Human
KW  - Nonexperimental Studies
KW  - Burnout, Professional Prevention and Control
KW  - Cross Sectional Studies
KW  - Multimethod Studies
KW  - Southeastern United States
KW  - Nursing Staff, Hospital Psychosocial Factors
KW  - Semi-Structured Interview
KW  - Nurse Attitudes
KW  - Patient Admission
KW  - Patient Discharge
KW  - Communication
KW  - Collaboration
KW  - Funding Source
KW  - Nursing Shortage
KW  - Remote Access to Information
KW  - Data Analysis Software
KW  - Patient Discharge Education
KW  - Patient Discharge Summaries
KW  - Clinical Documentation Improvement
KW  - Quality of Nursing Care
LA  - English
PB  - Sage Publications Inc.
SN  - 2377-9608
SP  - 1
TI  - Association of Virtual Nursing and Task Completeness: An Observational Study.
UR  - https://research.ebsco.com/linkprocessor/plink?id=21eeecda-8db9-3a28-b3e8-a0d8e06db227
Y1  - 2025/07/31/7-31-2025
ER  - 

TY  - JOUR
AB  - Aim: This study investigated the job performance and predictability of job demands, job resources, personal resources, work engagement, job crafting, and the transformational leadership of nurse managers on this among nurses in Myanmar. Background: The ongoing crisis of nursing shortages along with heavy workloads combines to form a major challenge in Myanmar and these affected the job performance of nurses during the COVID‐19 pandemic. Methods: Utilizing a stratified random sample of 474 nurses from tertiary‐level general hospitals in the Republic of the Union of Myanmar, a descriptive predictive analysis was carried out. The Demographic Data Sheet, Job Performance Scale, Work Engagement Scale, Job Demands Scale, Job Resources Scale, Personal Resources Scale, Job Crafting Scale, and Global Transformational Leadership Scale were utilized to collect data. Results: The overall level of job performance was perceived to be high, considering various factors such as job demands, personal resources, work engagement, and job crafting were found as significant predictors of nurses' job performance, explaining 63.30% of the total variance. Discussion: These findings make a valuable contribution toward enhancing nurses' job performance by addressing job demands, fostering work engagement, and nurturing their job‐crafting capabilities. Self‐reporting data collection may not have accurately represented the actual level of study variable. Conclusion: This study highlighted factors that significantly affect nurses' job performance in general hospitals in Myanmar. Implications for nursing and health policy: The findings provide important evidence for nursing administrators and policymakers wishing to develop strategies to enhance the working environment and remain active in helping the performance of nurses.
AN  - 179045966
ID  - 179045966
ID  - 7808754
AU  - Aung Po, Wai Wai
AU  - Wichaikhum, Orn‐Anong
AU  - Abhicharttibutra, Kulwadee
AU  - Suthakorn, Weeraporn
DB  - CINAHL Plus with Full Text
DO  - 10.1111/inr.12873
DP  - EBSCOhost
EP  - 570
IS  - 3
JO  - International Nursing Review
CY  - Malden, Massachusetts
KW  - Registered Nurses Psychosocial Factors
KW  - Nurse Attitudes Evaluation
KW  - Job Performance
KW  - Job Characteristics
KW  - Work Engagement
KW  - Nurse Managers
KW  - Leadership
KW  - Human
KW  - Funding Source
KW  - Myanmar
KW  - Adult
KW  - Male
KW  - Female
KW  - Hospitals, Public
KW  - Descriptive Research
KW  - Predictive Research
KW  - Stratified Random Sample
KW  - Personal Resource Questionnaire
KW  - Questionnaires
KW  - Scales
KW  - Nursing Shortage
KW  - COVID-19 Pandemic
KW  - Work Environment
KW  - Self Report
KW  - Summated Rating Scaling
KW  - Job Satisfaction
KW  - Spearman's Rank Correlation Coefficient
KW  - Multiple Logistic Regression
KW  - Dependent Variable
KW  - Confidence Intervals
KW  - Descriptive Statistics
KW  - Adult: 19-44 years
KW  - Male
KW  - Female
LA  - English
PB  - Wiley-Blackwell
SN  - 0020-8132
SP  - 563
TI  - Factors predicting job performance of nurses: A descriptive predictive study.
UR  - https://research.ebsco.com/linkprocessor/plink?id=2cdf56ae-48d8-3c78-9b60-8c9d248383b3
VL  - 71
Y1  - 2024/09/01/Sep2024
ER  - 

TY  - JOUR
AB  - Background: More than 55 million people worldwide have dementia, and every year, 10 million new cases are diagnosed. In the United States (U.S.) alone, 6.9 million Americans ages 65 and older have dementia. Health systems are searching for innovative solutions to expand the primary care system's capacity to care for these patients. Advanced practice nurses such as nurse practitioners (NPs) are vital to increasing primary care capacity to meet the need, yet primary care NPs often face structural, organizational, and workforce challenges. More specifically, little is known about NPs who care for dementia patients in primary care settings. This study explored the practice structural capabilities, organizational context, and job outcomes (i.e., burnout, job dissatisfaction, and intent to leave the practice) among NPs providing care for patients with dementia in U.S. primary care practices. Methods: We conducted a national cross-sectional survey of NPs using modified Dillman methods. Between 2021 and 2023, NPs working in primary care practices who cared for patients with dementia received a mail and online survey. Additional survey mailings, emails, postcard reminders, and phone calls encouraged non-respondents to participate. In total, 968 NPs responded across 847 practices. We estimated a response rate of 16.4-36.4%. Results: NPs reported that the quality of dementia care in their practices is poorer than the overall care provided. About 45% of NPs indicated that dementia care in their practices is less than "very good," while only 17% reported that the overall care delivered falls below that standard. Additionally, NPs reported significant deficits in practice structural capabilities for dementia care and challenges with administration within their organization. The findings show that over a third of NPs report burnout. Conclusions: Given the projected growth in the number of patients with dementia and the growing workforce of NPs worldwide, policy and practice efforts should be directed toward strengthening primary care practices to provide quality care for dementia patients. Bolstering NP workforce capacity and supporting NP roles in dementia care could improve organizational capacity to provide dementia care. However, widespread burnout among NPs found in our study could undermine their contribution to the dementia care workforce.
AN  - 185183840
ID  - 185183840
AU  - Poghosyan, Lusine
AU  - Dougherty, Maura
AU  - Martsolf, Grant R.
AU  - Featherston, Kyle
AU  - Porat-Dahlerbruch, Josh
AU  - Borson, Soo
AU  - Sadak, Tatiana
AU  - Wang, Siqing
AU  - O'Reilly-Jacob, Monica
DB  - CINAHL Plus with Full Text
DO  - 10.1186/s12875-025-02855-5
DP  - EBSCOhost
EP  - 10
IS  - 1
JO  - BMC Primary Care
KW  - Dementia Therapy
KW  - Primary Health Care
KW  - Nursing Practice
KW  - Nurse Practitioners Psychosocial Factors
KW  - Job Satisfaction Evaluation
KW  - Burnout, Professional
KW  - Organizational Culture
KW  - Human
KW  - Adult
KW  - Middle Age
KW  - Male
KW  - Female
KW  - United States
KW  - Funding Source
KW  - Descriptive Research
KW  - Exploratory Research
KW  - Cross Sectional Studies
KW  - Surveys
KW  - Descriptive Statistics
KW  - Quality of Nursing Care
KW  - Scales
KW  - Personnel Turnover
KW  - Intention
KW  - Paired T-Tests
KW  - Data Analysis Software
KW  - Nursing Outcomes
KW  - Adult: 19-44 years
KW  - Middle Aged: 45-64 years
KW  - Male
KW  - Female
LA  - English
PB  - BioMed Central
SN  - 2731-4553
SP  - 1
TI  - Dementia care management in primary care practices: a descriptive study among nurse practitioners.
UR  - https://research.ebsco.com/linkprocessor/plink?id=a6b1f130-106c-3923-aa97-3441f4feacc0
VL  - 26
Y1  - 2025/05/15/5-15-2025
ER  - 

TY  - JOUR
AB  - Aim: This study explores how power dynamics between nurses and physicians in acute care settings influence nursing autonomy and the implementation of evidence‐based practice (EBP). It also identifies organisational strategies that can enhance interprofessional collaboration (IPE), leadership and shared decision‐making. Design: A qualitative case study approach was used, underpinned by social constructivism to explore nurses' lived experiences within the context of acute care hierarchies. Methods: Data were collected from two large NHS acute care hospitals in the Midlands, through 33 semistructured interviews, 12 nonparticipant observations and document reviews. The sample included 37 staff nurses, ward managers, nurse managers and physicians. Braun and Clarke's thematic analysis framework guided data analysis, supported by reflexive field notes and triangulation of data sources. Findings: Nurses reported restricted autonomy due to entrenched medical dominance and were frequently excluded from key decision‐making processes. These hierarchical imbalances contributed to moral distress, burnout and disengagement from EBP. However, the study also uncovered everyday acts of resistance, including subtle negotiation and knowledge‐based advocacy. Leadership training, IPE, shared governance and structural reforms were cited as effective strategies for enhancing collaboration and restoring nursing voice. Participants who experienced nurse‐led initiatives and inclusive decision‐making reported improved confidence and patient care outcomes. Conclusion: Hierarchical power dynamics significantly constrain nursing autonomy and hinder EBP implementation in acute care. Nurses respond with resilience and agency, often advocating for evidence use in informal ways. Organisational reforms that promote shared governance, empower nurse leaders and foster respectful collaboration are essential for shifting entrenched dynamics and improving care quality.
AN  - 185491772
ID  - 185491772
ID  - 0401006
AU  - Ominyi, Jude
AU  - Agom, David A.
AU  - Beryl, Nwedu Aaron
AU  - Green, Cheryl
DB  - CINAHL Plus with Full Text
DO  - 10.1155/nuf/9343933
DP  - EBSCOhost
EP  - 12
JO  - Nursing Forum
CY  - Malden, Massachusetts
KW  - Professional Autonomy
KW  - Nursing Practice, Evidence-Based
KW  - Acute Care
KW  - Power
KW  - Collaboration
KW  - Physicians Psychosocial Factors
KW  - Interprofessional Relations
KW  - Leadership
KW  - Decision Making, Shared
KW  - Nurse-Physician Relations
KW  - Nurse Managers Psychosocial Factors
KW  - Staff Nurses Psychosocial Factors
KW  - Human
KW  - Qualitative Studies
KW  - Social Constructionism
KW  - Male
KW  - Female
KW  - Adult
KW  - Middle Age
KW  - Semi-Structured Interview
KW  - Nonparticipant Observation
KW  - Nursing Models, Theoretical
KW  - Hospitals United Kingdom
KW  - National Health Programs
KW  - United Kingdom
KW  - Document Analysis
KW  - Psychological Distress
KW  - Burnout, Professional
KW  - Disengagement
KW  - Negotiation
KW  - Hardiness
KW  - Shared Governance, Nursing
KW  - Adult: 19-44 years
KW  - Middle Aged: 45-64 years
KW  - Male
KW  - Female
LA  - English
PB  - Wiley-Blackwell
SN  - 0029-6473
SP  - 1
TI  - Nursing Autonomy and Evidence‐Based Practice in Acute Care: Navigating Power and Promoting Collaboration.
UR  - https://research.ebsco.com/linkprocessor/plink?id=320712a2-2fbe-3633-a560-35664930fc59
VL  - 2025
Y1  - 2025/05/27/5-27-2025
ER  - 

TY  - JOUR
AN  - 184704192
ID  - 184704192
AU  - Valdez, Glenn Ford
AU  - Ajzoon, Muna Bait
AU  - Zuwameri, Noor Al
AU  - Javier, Maria Luisa C.
DB  - CINAHL Plus with Full Text
DO  - 10.4274/MNM.2024.23201
DP  - EBSCOhost
EP  - 8
IS  - 1
JO  - Mediterranean Nursing & Midwifery
CY  - Kadiköy, Istanbul,, &lt;Blank&gt;
KW  - Nurse Attitudes Oman
KW  - Burnout, Professional
KW  - Personnel Turnover
KW  - Intention
KW  - Empowerment
KW  - Job Satisfaction
KW  - Quality of Nursing Care
KW  - Job Performance
KW  - Human
KW  - Descriptive Research
KW  - Correlational Studies
KW  - Oman
KW  - Cox Proportional Hazards Model
KW  - Descriptive Statistics
KW  - Confidence Intervals
KW  - Data Analysis Software
KW  - Analysis of Variance
KW  - Summated Rating Scaling
KW  - Reliability and Validity
KW  - Internal Consistency
KW  - Scales
LA  - English
PB  - Caleo Yayincilik Uluslararasi Tic. Ltd. Sti
SN  - 2791-7940
SP  - 1
TI  - A Descriptive Correlational Study Examining the Relationship between Burnout, Turnover Intentions, and Empowerment among Omani Nurses.
UR  - https://research.ebsco.com/linkprocessor/plink?id=da309825-b25a-3318-93c8-336f9a094925
VL  - 5
Y1  - 2025/04/01/2025
ER  - 

TY  - JOUR
AB  - This study uses network meta‐analysis to evaluate the relative effectiveness of different interventions (behavioral, psychological, and comprehensive) in alleviating compassion fatigue, burnout, and secondary traumatic stress, as well as in improving compassion satisfaction among nurses, aiming to provide evidence‐based insights for enhancing nurses' mental health and care quality. Compassion fatigue in nurses negatively affects their mental health, patient care quality, and healthcare efficiency. Various interventions (psychological, behavioral, and integrated) target this issue, but evidence on their effectiveness is inconclusive. Network meta‐analysis. Randomized controlled trials on compassion fatigue interventions in nurses were reviewed, focusing on outcomes like compassion fatigue, satisfaction, burnout, and secondary traumatic stress. PRISMA guidelines were followed. Behavioral training significantly reduced compassion fatigue and improved compassion satisfaction. Comprehensive interventions were most effective in reducing burnout, while psychological interventions alleviated secondary trauma. Targeted, multifaceted interventions, especially behavioral and comprehensive strategies, effectively manage compassion fatigue, improving nurses' mental health, job satisfaction, and care quality.
AN  - 184016688
ID  - 184016688
ID  - 100891857
AU  - Zhang, Huiling
AU  - Xia, Zheyuan
AU  - Yu, Shuang
AU  - Shi, Hui
AU  - Meng, Yahui
AU  - Dator, Wireen Leila
DB  - CINAHL Plus with Full Text
DO  - 10.1111/nhs.70042
DP  - EBSCOhost
EP  - 15
IS  - 1
JO  - Nursing & Health Sciences
CY  - Malden, Massachusetts
KW  - Compassion Fatigue Therapy
KW  - Compassion Fatigue Prevention and Control
KW  - Burnout, Professional Therapy
KW  - Burnout, Professional Prevention and Control
KW  - Stress, Occupational Therapy
KW  - Stress, Occupational Prevention and Control
KW  - Nursing Staff, Hospital Psychosocial Factors
KW  - Job Satisfaction
KW  - Quality of Nursing Care
KW  - Quality Improvement
KW  - Mental Health Evaluation
KW  - Depression
KW  - Anxiety
KW  - Human
KW  - Funding Source
KW  - Systematic Review
KW  - Meta Analysis
KW  - PubMed
KW  - Embase
KW  - Cochrane Library
KW  - Checklists
KW  - Descriptive Statistics
KW  - Questionnaires
KW  - Data Analysis Software
KW  - Personnel Turnover
KW  - Behavior Therapy Methods
KW  - Nurse Attitudes
LA  - English
PB  - Wiley-Blackwell
SN  - 1441-0745
SP  - 1
TI  - Interventions for Compassion Fatigue, Burnout, and Secondary Traumatic Stress in Nurses: A Systematic Review and Network Meta‐Analysis.
UR  - https://research.ebsco.com/linkprocessor/plink?id=c50bdfed-0d16-343e-97c7-8743fbd2c1ef
VL  - 27
Y1  - 2025/03/01/Mar2025
ER  - 

TY  - JOUR
AB  - Background: This exploratory study investigates the emotional impact of palliative care provision among healthcare professionals in resource-limited settings, specifically in Kazakhstan. As a middle-income country with a growing burden of chronic diseases, the palliative care sector in Kazakhstan faces increasing challenges to address burnout. Methods: Due to limited existing knowledge, an exploratory design was adopted, employing grounded theory approach to discover professionals' understanding of their experiences, emotional stressors, and burnout development. In-depth qualitative interviews were conducted with 60 palliative care professionals (41 nurses, 19 physicians) from 4 hospices, 2 PCUs of cancer centers, and 1 nursing department from diverse geographical locations within Kazakhstan. The data collection phase was carried out between May 2021 and July 2022. Analysis focused on identifying stressors leading to burnout and coping mechanisms used by palliative care professionals. Results: The study identifies key stressors, including emotional involvement with patients, communication challenges with relatives, witnessing patient frailty and death, lack of personal accomplishment, and emotional labor. A unique finding is the widespread denial of emotional impact among participants, expressed through normalization of work-related stress and suppression of emotions. Through analysis, four key themes were identified as central to the findings: (1) stressors contributing to burnout, (2) denial of emotional impact, (3) coping mechanisms, and (4) attitudes towards seeking psychological help. Conclusions: The present study has revealed that the denial of emotional impact, along with the downplaying or dismissal of the impact of stress, is a recurring pattern among healthcare workers providing palliative care to terminally ill patients in Kazakhstan. The findings of this study underscore the need for tailored training to address the specific emotional needs of palliative care workers, focusing on effective communication, techniques for emotional regulation, stress management, and self-care practices to help professionals cope with the emotional demands of their work.
AN  - 185781812
ID  - 185781812
ID  - 101088685
AU  - Crape, Byron
AU  - Akhmetniyaz, Pana
AU  - Akhmetova, Makpal
AU  - Foster, Faye
AU  - Dauyey, Kaisar
AU  - Clementi, Alessandra
AU  - Toleubekova, Lyazzat
DB  - CINAHL Plus with Full Text
DO  - 10.1186/s12904-025-01798-z
DP  - EBSCOhost
EP  - 12
IS  - 1
JO  - BMC Palliative Care
KW  - Palliative Care Psychosocial Factors
KW  - Attitude of Health Personnel
KW  - Resource-Limited Settings Kazakhstan
KW  - Emotions
KW  - Stress, Occupational Evaluation
KW  - Burnout, Professional Evaluation
KW  - Denial (Psychology)
KW  - Workforce
KW  - Human
KW  - Funding Source
KW  - Kazakhstan
KW  - Exploratory Research
KW  - Grounded Theory
KW  - Interviews
KW  - Personnel, Health Facility
KW  - Progressive Patient Care
KW  - Qualitative Studies
KW  - Cancer Care Facilities
KW  - Stress, Psychological
KW  - Coping
KW  - Communication Barriers
KW  - Extended Family
KW  - Terminally Ill Patients
KW  - Emotional Regulation
KW  - Stress Management
KW  - Self Care
KW  - Adaptation, Psychological
KW  - Support, Psychosocial
LA  - English
PB  - BioMed Central
SN  - 1472-684X
SP  - 1
TI  - Behind the care: emotional struggles, burnout, and denial in kazakhstan's professional palliative care workforce.
UR  - https://research.ebsco.com/linkprocessor/plink?id=5d5745be-ed5c-32f1-bcce-e0e37bcab32d
VL  - 24
Y1  - 2025/06/07/6-7-2025
ER  - 

TY  - JOUR
AB  - Introduction: Moral injury involves the adverse psychological, biological, spiritual, behavioural, and social consequences of actions that violate moral values. It can lead to anxiety, depression, burnout, and post-traumatic stress disorder. Nurses, who often face ethical dilemmas, are particularly vulnerable. Despite its significance, the relationship between moral injury and mental health outcomes in nurses remains underexplored. Aim: This systematic review aimed to describe the associations among moral injury, anxiety, depression, and quality of life in nurses. Methods: The review was registered in PROSPERO (CRD42023438731) and was conducted following the PRISMA guidelines. A literature search was performed in December 2023 across PubMed, CINAHL, Scopus, and Web of Science. Peer-reviewed primary research involving nurses, published in English or Italian, without time restrictions, was considered eligible. The risk of bias and the quality of evidence were assessed using the Joanna Briggs Institute checklist and the GRADE approach. Results: Out of 4730 articles identified, eight met the inclusion criteria. The analysis revealed significant positive associations between moral injury, anxiety, and depression, along with a significant negative association with quality of life. Conclusion: These findings highlight the need for healthcare systems to implement strategies that mitigate moral injury among nurses. Future research should prioritize longitudinal studies to explore causal relationships and develop targeted interventions. Additionally, standardizing the concept and measurements of moral injury is crucial for enhancing the comparability and understanding of this phenomenon.
AN  - 184442990
ID  - 184442990
ID  - 9433357
AU  - Anastasi, Giuliano
AU  - Gravante, Francesco
AU  - Barbato, Paola
AU  - Bambi, Stefano
AU  - Stievano, Alessandro
AU  - Latina, Roberto
DB  - CINAHL Plus with Full Text
DO  - 10.1177/09697330241281376
DP  - EBSCOhost
EP  - 723
IS  - 3
JO  - Nursing Ethics
CY  - Thousand Oaks, California
KW  - Morals
KW  - Stress Disorders, Post-Traumatic Nursing
KW  - Anxiety Nursing
KW  - Depression Nursing
KW  - Quality of Life
KW  - Nursing Staff, Hospital Ethical Issues
KW  - Mental Health Evaluation
KW  - Treatment Outcomes
KW  - Human
KW  - Systematic Review
KW  - PubMed
KW  - CINAHL Database
KW  - Health Personnel Psychosocial Factors
KW  - Nursing Practice
KW  - COVID-19 Pandemic
KW  - Nursing Models, Theoretical
KW  - Descriptive Statistics
KW  - Data Analysis Software
KW  - Checklists
KW  - Questionnaires
KW  - Confidence Intervals
KW  - Burnout, Professional Prevention and Control
KW  - Italy
KW  - Health Care Delivery
KW  - Stress Disorders, Post-Traumatic Epidemiology
LA  - English
PB  - Sage Publications Inc.
SN  - 0969-7330
SP  - 698
TI  - Moral injury and mental health outcomes in nurses: A systematic review.
UR  - https://research.ebsco.com/linkprocessor/plink?id=76d25096-fb94-3af5-8626-11ecb05234b6
VL  - 32
Y1  - 2025/05/01/May2025
ER  - 

TY  - JOUR
AB  - Background: Repeated exposure to death and dying increases health care professionals' risk for burnout and secondary traumatic stress. Pediatric critical care providers are at particularly high risk because the death and dying of children are associated with even greater psychological impact. Local Problem: A charge nurse in the pediatric intensive care unit identified a need for additional staff support after critical patient events. Methods: The aim of this quality improvement project was to design and implement a debriefing process, the Rapid Review of Resuscitation, in a 40-bed, high-acuity pediatric intensive care unit at an urban children's hospital in the midwestern United States. A preintervention-postintervention survey used the Professional Quality of Life Scale, version 5, to evaluate staff members' compassion satisfaction, burnout, and secondary traumatic stress before and 1 year after implementation. The debriefing process was designed and implemented on the basis of interview data and literature review. Results: Preimplementation (104 of 222 staff members [47%]) and postimplementation (72 of 184 staff members [39%]) survey responses were compared. Compassion satisfaction scores (mean [SD] T scores: preimplementation, 54.10 [7.52]; postimplementation, 56.71 [6.62]) were significantly higher (P =.02) 1 year after implementation. Burnout (P =.69) and secondary traumatic stress (P =.06) scores were not significantly different. After implementation, 74% of respondents reported that the debriefing process was "very helpful" or "somewhat helpful" after critical patient events. Conclusions: Compassion satisfaction improved and burnout and secondary traumatic stress did not change with implementation of the debriefing process after critical patient events.
AN  - 164008425
ID  - 164008425
ID  - 8207799
AU  - Nerovich, Courtney
AU  - Derrington, Sabrina F.
AU  - Sorce, Lauren R.
AU  - Manzardo, Jim
AU  - Manworren, Renee C. B.
DB  - CINAHL Plus with Full Text
DO  - 10.4037/ccn2023842
DP  - EBSCOhost
EP  - 27
IS  - 3
JO  - Critical Care Nurse
CY  - Alisa Veijo, California
KW  - Intensive Care Units, Pediatric
KW  - Compassion
KW  - Job Satisfaction Evaluation
KW  - Quality Improvement
KW  - Resuscitation
KW  - Program Development
KW  - Program Implementation
KW  - Hospitals, Pediatric Midwestern United States
KW  - Hospitals, Urban Midwestern United States
KW  - Personnel, Health Facility Psychosocial Factors
KW  - Burnout, Professional Prevention and Control
KW  - Critical Incident Stress Prevention and Control
KW  - Crisis Intervention Methods
KW  - Human
KW  - Midwestern United States
KW  - Pretest-Posttest Design
KW  - Scales
KW  - Burnout, Professional Evaluation
KW  - Descriptive Statistics
KW  - Comparative Studies
KW  - Program Evaluation
KW  - Attitude of Health Personnel
KW  - Unpaired T-Tests
KW  - Spearman's Rank Correlation Coefficient
KW  - Data Analysis Software
KW  - Quality of Life Evaluation
KW  - Trauma Centers
KW  - Stress Disorders, Post-Traumatic Prevention and Control
LA  - English
PB  - American Association of Critical-Care Nurses
SN  - 0279-5442
SP  - 19
TI  - Debriefing After Critical Events Is Feasible and Associated With Increased Compassion Satisfaction in the Pediatric Intensive Care Unit.
UR  - https://research.ebsco.com/linkprocessor/plink?id=819d6649-7416-3879-b688-a4da672502fe
VL  - 43
Y1  - 2023/06/01/Jun2023
ER  - 

TY  - JOUR
AB  - Research into how existentially aware nurses and nursing interventions have highlighted the benefits to patients and patient outcomes. Less is known about how existentially based training affects nurses themselves. This project sought to understand if and how a training programme developed to improve nurses' knowledge of existential theory would affect their well‐being. Overall, despite challenges to recruitment, follow‐up and data collection, three key themes were developed from the data: (1) Things Are Difficult, (2) We Need More... and (3) Well‐Being Is Personal. Existentialist philosophy can be an effective way of providing nurses with the tools to develop and express their own definition of well‐being. It can also be useful to healthcare systems and administrators seeking to find ways of reducing burnout and turnover among nursing staff.
AN  - 184799937
ID  - 184799937
ID  - 100897394
AU  - Livingston, Marci Kay
AU  - Manning, Stacy
DB  - CINAHL Plus with Full Text
DO  - 10.1111/nup.70013
DP  - EBSCOhost
EP  - 5
IS  - 2
JO  - Nursing Philosophy
CY  - Malden, Massachusetts
KW  - Psychological Well-Being Evaluation
KW  - Nursing Staff, Hospital Psychosocial Factors
KW  - Individuality Education
KW  - Philosophy, Nursing
KW  - Nursing Knowledge
KW  - Program Evaluation
KW  - Program Implementation
KW  - Human
KW  - Nursing Interventions
KW  - Thematic Analysis
KW  - Personnel Turnover
KW  - Burnout, Professional
KW  - Research Personnel Psychosocial Factors
LA  - English
PB  - Wiley-Blackwell
SN  - 1466-7681
SP  - 1
TI  - The Loss of the Nurse as an Individual: Nursing, Well‐Being and Existentialism.
UR  - https://research.ebsco.com/linkprocessor/plink?id=95774496-a4e9-3333-8099-a8ce2a348d78
VL  - 26
Y1  - 2025/04/01/Apr2025
ER  - 

TY  - JOUR
AB  - Background: The Post Anaesthesia Care Unit (PACU) is a critical junction between the operating theatre and the wards. It is essential for the close monitoring of patients before they are discharged to their destination wards for recovery. Many clinical and non-clinical factors influence the flow of patient discharge from the PACU to the wards. This study explores PACU nurses' perceptions of non-clinical factors causing discharge delays and how these impact the work of nurses. Method: In this study, a descriptive qualitative methodology was implemented. This methodology is widely used in nursing and health care research as it provides a descriptive analysis of a phenomenon with straightforward descriptions of experience and perceptions. Data were collected from ten PACU nurses via in-depth, semi-structured, recorded, individual interviews. Thematic analysis using the work of Braun and Clarke was applied to gain rich insight into PACU nurses' views, values and experiences concerning discharge delay influenced by non-clinical factors. Findings: Four themes related to discharge delay were identified: 'accepted as part of the day', 'wards are never ready', 'feeling frustrated, powerless and stressed' and 'empathy for patients'. The analysis of interview transcripts demonstrated that PACU nurses constantly experienced discharge delays because ward beds or ward nurses were not readily available for admitting post-operative patients from the PACU. The findings also revealed PACU nurses' perceptions of non-clinical discharge delay and how this event may induce stress, frustration and feelings of hopelessness at work. Participants expressed that discharge delay caused them stress and negative emotions or 'bad feelings' and challenged their ability to show compassion for patients. Conclusion: PACU nurses perceive discharge delays due to non-clinical factors as compromising their work. Their perspective on discharge delay indicates the need to improve relevant non-clinical factors to minimise PACU nurses' work stress and to help facilitate the discharge experience of patients and nurses.
AN  - 165055237
ID  - 165055237
AU  - Ruowen Peng
AU  - Saghafi, Farida
AU  - Maxwell, Hazel
DB  - CINAHL Plus with Full Text
DO  - 10.26550/2209-1092.1214
DP  - EBSCOhost
EP  - e-12
IS  - 2
JO  - Journal of Perioperative Nursing
KW  - Perioperative Nursing
KW  - Nurse Attitudes
KW  - Registered Nurses Psychosocial Factors
KW  - Health Care Errors
KW  - Patient Discharge
KW  - Post Anesthesia Care Units
KW  - Length of Stay
KW  - Human
KW  - Descriptive Research
KW  - Qualitative Studies
KW  - Work Experiences
KW  - Semi-Structured Interview
KW  - Audiorecording
KW  - Thematic Analysis
KW  - Compassion
KW  - Empathy
KW  - Frustration
KW  - Powerlessness
KW  - Emotions
KW  - Compassion Fatigue
KW  - Exploratory Research
KW  - Victoria
KW  - Hospitals, Private
KW  - Data Analysis Software
KW  - Nurse-Patient Ratio
LA  - English
PB  - ACORN Australian College of Operating Room Nurses
SN  - 2209-1084
SP  - e-3
TI  - Discharge delay from the Post Anaesthesia Care Unit: A nursing perspective.
UR  - https://research.ebsco.com/linkprocessor/plink?id=80361191-03e5-3369-8687-57c4d948f429
VL  - 36
Y1  - 2023/04/01/Winter2023
ER  - 

TY  - JOUR
AB  - Aim: In this study, it was aimed to evaluate the secondary traumatic stress and coping experiences of psychiatric nurses who care for people who have experienced psychological trauma with a phenomenological approach. Materials and Methods: In this study, semi‐structured in‐depth interviews were conducted with 18 psychiatric nurses residing in Turkey using the phenomenological research method. The criterion sampling method was used to reach the sample group. Interviews continued until data saturation was achieved, and all interviews were audio‐recorded and then transcribed. The data were analysed using thematic analysis. The study was conducted and reported using the COREQ checklist. Findings: In the analysis of the data, three themes (difficulties in caring for people who have experienced trauma, the effects of caring for people who have experienced trauma on the individual and coping, reflections of secondary trauma on the profession) and seven sub‐themes (mental, physical, social, psychosocial difficulties and coping, quality of care, professional and organisational aspects) were identified. Conclusion: As a result of the study, it was determined that secondary traumatic stress was observed in psychiatric nurses caring for individuals who experienced psychological trauma. It was determined that caring for people who have experienced psychological trauma can negatively affect nurses psychosocially, and individuals have difficulty coping. In line with the results of the study, it is thought that necessary intervention programs should be created for nurses experiencing secondary traumatic stress.
AN  - 184274608
ID  - 184274608
AU  - Gülirmak Güler, Kübra
AU  - Uzun, Sevda
AU  - Emirza, Elif Güzide
DB  - CINAHL Plus with Full Text
DO  - 10.1111/jpm.13121
DP  - EBSCOhost
EP  - 413
IS  - 2
JO  - Journal of Psychiatric & Mental Health Nursing (John Wiley & Sons, Inc.)
KW  - Psychological Trauma Nursing
KW  - Psychiatric Nurses Psychosocial Factors
KW  - Compassion Fatigue Evaluation
KW  - Coping Evaluation
KW  - Work Experiences Evaluation
KW  - Nurse Attitudes Evaluation
KW  - Human
KW  - Turkey
KW  - Phenomenological Research
KW  - Semi-Structured Interview
KW  - Audiorecording
KW  - Thematic Analysis
KW  - Qualitative Studies
KW  - Adult
KW  - Male
KW  - Female
KW  - Quality of Nursing Care
KW  - Adult: 19-44 years
KW  - Male
KW  - Female
LA  - English
PB  - John Wiley & Sons, Inc.
SN  - 1351-0126
SP  - 402
TI  - Secondary Traumatic Stress and Coping Experiences in Psychiatric Nurses Caring for Trauma Victims: A Phenomenological Study.
UR  - https://research.ebsco.com/linkprocessor/plink?id=b8e84f92-6925-3546-9e47-473b1a46fc66
VL  - 32
Y1  - 2025/04/01/Apr2025
ER  - 

TY  - JOUR
AB  - Aims: This study aims to explore the association between the implementation of the adverse event reporting system (AERS), burnout, and job satisfaction among psychiatric nurses, with a focus on examining the mediating effect of workplace violence from patients. Background: Many organizational and personal factors contribute to burnout and job satisfaction experienced by nurses. AERS, serving as a key component of organizational‐level quality improvement system, impacts the overall workplace wellness of nurses. Methods: A national sample of 9,744 psychiatric nurses from 41 psychiatric hospitals across 29 provinces in China participated. Burnout was measured by the Maslach Burnout Inventory. Job satisfaction was measured using the Minnesota Satisfaction Questionnaire. Workplace violence was assessed by nurses' experience of verbal and physical violence. Multilevel linear regression analyses were carried out to examine if AERS impacts burnout and job satisfaction and to identify the mediating role of workplace violence. Results: AERS was positively associated with job satisfaction, but negatively with burnout and workplace violence. Workplace violence exhibited a positive association with burnout and a negative association with job satisfaction. Mediation analyses indicated that the associations between AERS, burnout, and job satisfaction were mediated by workplace violence. Conclusions: The application of AERS is associated with a reduction in workplace violence in hospitals, which contributes to the diminished burnout and heightened job satisfaction among psychiatric nurses. Implications for nursing practice and health policy: The study highlights the importance of organizational efforts and mechanisms in promoting nurses' well‐being. It is necessary for hospital management to create a safe workplace through the implementation of AERS.
AN  - 181153815
ID  - 181153815
ID  - 7808754
AU  - Chen, Yanhua
AU  - He, Yanrong
AU  - Wang, Peicheng
AU  - Jiang, Feng
AU  - Du, Yanrong
AU  - Cheung, Ming Yen
AU  - Liu, Huanzhong
AU  - Liu, Yuanli
AU  - Liu, Tingfang
AU  - Tang, Yi‐lang
AU  - Zhu, Jiming
DB  - CINAHL Plus with Full Text
DO  - 10.1111/inr.12962
DP  - EBSCOhost
EP  - 1061
IS  - 4
JO  - International Nursing Review
CY  - Malden, Massachusetts
KW  - Adverse Drug Event Risk Factors
KW  - Burnout, Professional Prevention and Control
KW  - Job Satisfaction
KW  - Psychiatric Nurses Psychosocial Factors
KW  - Workplace Violence
KW  - Risk Assessment
KW  - Occupational Health
KW  - Human
KW  - Male
KW  - Female
KW  - Adult
KW  - Middle Age
KW  - Hospitals, Psychiatric
KW  - China
KW  - Cross Sectional Studies
KW  - Quality Improvement
KW  - Questionnaires
KW  - Nursing Staff, Hospital Psychosocial Factors
KW  - Health Status
KW  - Mediation Analysis
KW  - Minnesota
KW  - Work Environment
KW  - Multiple Linear Regression
KW  - Health Policy
KW  - Wellness
KW  - Aggression
KW  - Psychological Well-Being
KW  - Patient Safety
KW  - Burnout, Professional Epidemiology
KW  - Prevalence
KW  - Descriptive Statistics
KW  - Comparative Studies
KW  - Intraclass Correlation Coefficient
KW  - Coefficient alpha
KW  - Summated Rating Scaling
KW  - Confidence Intervals
KW  - Data Analysis Software
KW  - Adult: 19-44 years
KW  - Middle Aged: 45-64 years
KW  - Male
KW  - Female
LA  - English
PB  - Wiley-Blackwell
SN  - 0020-8132
SP  - 1053
TI  - The association between the adverse event reporting system and burnout and job satisfaction of nurses: Workplace violence as a mediator.
UR  - https://research.ebsco.com/linkprocessor/plink?id=e96f2938-e885-320e-8e82-4cd47d483882
VL  - 71
Y1  - 2024/12/01/Dec2024
ER  - 

TY  - JOUR
AB  - Aims/Background The coronavirus disease 2019 (COVID-19) pandemic placed unique pressures on healthcare workers, especially nurses. This study examines the factors influencing mental health, stress perception, and burnout among otolaryngology nurses after the cessation of COVID-19 prevention and control. Methods A cross-sectional study was conducted among 220 otolaryngology nurses in Sichuan province from 20 January to 28 January, 2023. Data were collected using a general information questionnaire, the Nurse Workplace Mental Health Questionnaire, the Chinese Perceived Stress Scale (CPSS-14), and the Maslach Burnout Inventory-General Survey (MBI-GS). Statistical analyses included the Kruskal-Wallis test, Spearman correlation analysis, and multiple linear regression to identify significant factors and relationships within the dataset. Results Of the 220 questionnaires distributed, 218 were valid, yielding a recovery rate of 99.09%. The cohort included 3 males (mean age: 34.67 ± 12.39) and 215 females (mean age: 35.63 ± 9.27). The average mental health score was 128.10 ± 21.29, indicating a moderate level of psychological well-being. The CPSS-14 average score was 37.42 ± 7.27, reflecting moderate stress, while MBI-GS scores highlighted varying levels of burnout, especially in emotional exhaustion (median = 10.00). The Kruskal-Wallis test identified significant factors affecting mental health, stress, and burnout, including family support, COVID-19 testing status, staffing adequacy, frequency of caring for critically ill patients, teamwork satisfaction, job satisfaction, and resignation plans (p < 0.05). Spearman correlation analysis revealed significant negative associations between mental health and stress (r = –0.525) and total burnout scores (r = –0.646; p < 0.01). Multiple linear regression identified emotional exhaustion (β = –0.922), low personal accomplishment (β = –0.623), and inadequate staffing (β = –2.769) as significant negative predictors of mental health, while teamwork satisfaction (β = 5.516) and job satisfaction (β = 5.032) were positively associated with improved mental health (p < 0.01). Conclusion Otolaryngology nurses experience notable mental health challenges in the post-pandemic era, driven by stress and burnout. Addressing staffing shortages, fostering teamwork, and enhancing job satisfaction are critical strategies to improve their psychological well-being.
AN  - 184021530
ID  - 184021530
ID  - 101257109
AU  - Yang, Xiuli
AU  - Yu, Rong
AU  - Zhao, Huiling
DB  - CINAHL Plus with Full Text
DO  - 10.12968/hmed.2024.0770
DP  - EBSCOhost
EP  - 19
IS  - 3
JO  - British Journal of Hospital Medicine (17508460)
KW  - COVID-19 Pandemic Prevention and Control
KW  - Otorhinolaryngology and Head-Neck Nursing
KW  - Nurses China
KW  - Mental Health
KW  - Stress, Psychological
KW  - Burnout, Professional
KW  - Nurse Attitudes
KW  - Human
KW  - Cross Sectional Studies
KW  - China
KW  - Descriptive Statistics
KW  - Data Analysis Software
KW  - Questionnaires
KW  - Scales
KW  - Kruskal-Wallis Test
KW  - Spearman's Rank Correlation Coefficient
KW  - Multiple Linear Regression
KW  - Male
KW  - Female
KW  - Adult
KW  - Middle Age
KW  - Analysis of Variance
KW  - T-Tests
KW  - Post Hoc Analysis
KW  - Adult: 19-44 years
KW  - Middle Aged: 45-64 years
KW  - Male
KW  - Female
LA  - English
PB  - Mark Allen Holdings Limited
SN  - 1750-8460
SP  - 1
TI  - Survey and Analysis of Mental Health among Otolaryngology Nurses Following the Conclusion of COVID-19 Prevention and Control Measures.
UR  - https://research.ebsco.com/linkprocessor/plink?id=0daf71c7-7d8d-326c-8b3c-fc26cc4c2feb
VL  - 86
Y1  - 2025/03/01/Mar2025
ER  - 

TY  - JOUR
AB  - The study aims to throw light on job satisfaction among health-care practitioners based on the metadata of published literature from Scopus database with the help of bibliometric analysis. Metadata of 6,998 publications from the Scopus database were extracted. Bibliometric analysis was done with country-based co-authorship analysis, all keywords-based co-occurrence analysis, sources-based citation analysis, cited authors-based co-citation analysis, and term co-occurrence based on text data. It was found that United States had the highest number of publications at 2,037. The Journal Of Nursing Management had the highest number of publications (332). Term co-occurrence based on text data reveals that job satisfaction, turnover intention, work engagement, compassion fatigue, job stress, organizational commitment, job demand, job performance, workplace violence, job burnout, career satisfaction, safety climate, organizational support, transformational leadership, leadership style, discrimination, workplace bullying, and job strain are the most prominent terms. The paper also highlights the factors affecting job satisfaction of employees in the health-care sector. The paper tries to highlight the publication trends on the job satisfaction among health-care practitioners. Since health care is a primary sector, prosperity of other sectors in the society depends on the job satisfaction level of employees in this sector. • Bibliometric analysis was performed on metadata of 6,998 publications from Scopus. • Factors affecting job satisfaction of health-care practitioners were identified. • Burnout, stress, nurse, job satisfaction, turnover intention, and work engagement evolved as the most used terms in recent years.
AN  - 184011539
ID  - 184011539
ID  - 101189931
AU  - Saha, Sangita
AU  - Saha, Saibal Kumar
AU  - Jha, Ajeya
AU  - Kumar, Shailendra
DB  - CINAHL Plus with Full Text
DO  - 10.1016/j.jradnu.2024.10.009
DP  - EBSCOhost
EP  - 77
IS  - 1
JO  - Journal of Radiology Nursing
CY  - New York, New York
KW  - Health Personnel Psychosocial Factors
KW  - Job Satisfaction Evaluation
KW  - Bibliometrics
KW  - Human
KW  - Citation Analysis
KW  - Authorship
KW  - Personnel Turnover
KW  - Intention
KW  - Work Engagement
KW  - Compassion Fatigue
KW  - Stress, Occupational
KW  - Organizational Culture
KW  - Commitment
KW  - Job Performance
KW  - Workplace Violence
KW  - Burnout, Professional
KW  - Safety
KW  - Work Environment
KW  - Support, Psychosocial
KW  - Leadership
KW  - Management Styles
KW  - Discrimination
KW  - Bullying
LA  - English
PB  - Elsevier B.V.
SN  - 1546-0843
SP  - 68
TI  - Job Satisfaction Among Health-Care Practitioners: A Bibliometric Analysis.
UR  - https://research.ebsco.com/linkprocessor/plink?id=feb0eab1-6725-3679-93d9-9d63340c3134
VL  - 44
Y1  - 2025/03/01/Mar2025
ER  - 

TY  - JOUR
AB  - This study aims to explore the feasibility of Nurse Employee Assistance Programs (NEAPs) in China and identify associated factors influencing NEAPs implementation from nurse administrators' perceptions. A qualitative approach was undertaken with 21 participants recruited from 7 tertiary hospitals in China that were conducting trials with NEAPs. Semi‐structured interviews were carried out, recorded, and transcribed. Thematic analysis was used to identify themes in the data. Two main themes and five sub‐themes were formed. Factors associated with NEAPs implementation were identified as individual level (self‐stigma and confidentiality), organizational level (NEAPs funds, human resources, and venue setting), national level (national policy, NEAPs certification, and the guidelines of NEAPs implementation). NEAPs are important in solving burnout, compassion fatigue, and moral distress among Chinese nurses. NEAPs in China are still at an exploratory level, and some factors have hindered or promoted this innovation of NEAPs. Therefore, nurse administrators should establish a mutual‐help environment and gain support from organizations and nations to foster NEAPs implementation.
AN  - 184016710
ID  - 184016710
ID  - 100891857
AU  - Tian, Lu
AU  - Yang, Siyu
AU  - Li, Suya
AU  - Zhang, Wenyan
AU  - Yu, Mingfeng
AU  - Liu, Yu
DB  - CINAHL Plus with Full Text
DO  - 10.1111/nhs.70064
DP  - EBSCOhost
EP  - 10
IS  - 1
JO  - Nursing & Health Sciences
CY  - Malden, Massachusetts
KW  - Employee Assistance Programs Psychosocial Factors
KW  - Nursing Staff, Hospital Psychosocial Factors
KW  - Nurse Administrators Psychosocial Factors
KW  - Nurse Attitudes
KW  - Program Implementation
KW  - Human
KW  - China
KW  - Male
KW  - Female
KW  - Adult
KW  - Middle Age
KW  - Qualitative Studies
KW  - Pilot Studies
KW  - Multicenter Studies
KW  - Descriptive Statistics
KW  - Thematic Analysis
KW  - Purposive Sample
KW  - Tertiary Health Care
KW  - Semi-Structured Interview
KW  - Stigma
KW  - Privacy and Confidentiality
KW  - Organizational Culture
KW  - Practice Guidelines
KW  - Burnout, Professional
KW  - Compassion Fatigue
KW  - Adult: 19-44 years
KW  - Middle Aged: 45-64 years
KW  - Male
KW  - Female
LA  - English
PB  - Wiley-Blackwell
SN  - 1441-0745
SP  - 1
TI  - The Feasibility of Nurse Employee Assistance Programs in China Among Nurse Administrators: A Qualitative Research.
UR  - https://research.ebsco.com/linkprocessor/plink?id=28105a68-4015-3b35-9891-749a534c0f5a
VL  - 27
Y1  - 2025/03/01/Mar2025
ER  - 

TY  - JOUR
AB  - Aim: To examine the relationship between self‐compassion and caring behaviour in nurses. Background: Self‐compassion can influence nurses' ability to cope with stress and their job performance. High levels of self‐compassion may play a role in nurses' coping with compassion fatigue and burnout. This may make the concept of self‐compassion in nurses an important variable for effective care. Methods: This is a cross‐sectional study. Study data were collected between March and May 2022 from 331 nurses at a hospital in the city of Antalya, Turkey. A personal information form, the Self‐Compassion Scale (SCS), and the Caring Behaviour Inventory‐24 (CBI‐24) were used to collect data, and the program SPSS 23.0 was used in data evaluation. Descriptive statistical methods, Pearson correlation analysis and multiple linear regression analysis were used in the analysis of data. The STROBE checklist was followed for this cross‐sectional study. Results: The nurses' mean scores were 3.50 ± 0.61 on SCS and 5.21 ± 0.56 on CBI‐24. A positive correlation was found between the nurses' self‐compassion levels and caring behaviour. Also, the SCS sub‐dimension of mindfulness, working in intensive care and working willingly in the nursing profession significantly predicted caring behaviour. These variables explain 19.4% of the variance of caring behaviour. Conclusions: The nurses' self‐compassion levels were medium and their caring behaviour was at a high level, and caring behaviour was higher in those who worked in intensive care, those who were working willingly in the nursing profession, and in those with high scores on the self‐compassion sub‐dimension of mindfulness. Implications for nursing and health policy: It is important to strengthen nurses' self‐compassion skills to develop their caring behaviour. In particular, giving nurses in clinics mindfulness‐based education will help them to increase their awareness concerning their own lives and to develop their caring behaviour.
AN  - 184046277
ID  - 184046277
ID  - 7808754
AU  - Özparlak, Arif
AU  - Karakaya, Dudu
AU  - Kara, Hilal
AU  - Çelik, Esra
DB  - CINAHL Plus with Full Text
DO  - 10.1111/inr.13017
DP  - EBSCOhost
EP  - 9
IS  - 1
JO  - International Nursing Review
CY  - Malden, Massachusetts
KW  - Self-Compassion Evaluation
KW  - Nurse Attitudes Evaluation
KW  - Compassion Fatigue Prevention and Control
KW  - Nursing Care Psychosocial Factors
KW  - Nursing Staff, Hospital Psychosocial Factors
KW  - Human
KW  - Male
KW  - Female
KW  - Adult
KW  - Adaptation, Psychological
KW  - Burnout, Professional Psychosocial Factors
KW  - Job Satisfaction
KW  - Self Concept
KW  - Survey Research
KW  - Questionnaires
KW  - Turkey
KW  - Quality of Nursing Care
KW  - Empathy
KW  - Stress, Occupational Prevention and Control
KW  - Job Performance
KW  - Coping
KW  - Cross Sectional Studies
KW  - Scales
KW  - Descriptive Statistics
KW  - Data Analysis Software
KW  - Multiple Linear Regression
KW  - Correlational Studies
KW  - Mindfulness
KW  - Intensive Care Units
KW  - Nursing as a Profession
KW  - Convenience Sample
KW  - Coefficient alpha
KW  - Nonparametric Statistics
KW  - Pearson's Correlation Coefficient
KW  - Sex Factors
KW  - Age Factors
KW  - Job Experience
KW  - Educational Status
KW  - Marital Status
KW  - Adult: 19-44 years
KW  - Male
KW  - Female
LA  - English
PB  - Wiley-Blackwell
SN  - 0020-8132
SP  - 1
TI  - The relationship between self‐compassion and caring behaviour in nurses: A cross‐sectional study.
UR  - https://research.ebsco.com/linkprocessor/plink?id=8c04f5d8-18c0-3b4a-802e-ad81ae5cab3f
VL  - 72
Y1  - 2025/03/01/Mar2025
ER  - 

TY  - JOUR
AB  - : BackgroundThe Philippines is a significant supplier of nurses worldwide despite facing a considerable nursing shortage of about 127,000 in its healthcare system. Given the challenging socioeconomic conditions that can heighten their risk for various mental health issues in the country, it is crucial to explore the rate and factors of depression among Filipino nurses to support them in their roles better.AimsThis systematic review explores the rate and associated factors of depression among Filipino nurses.MethodsAfter screening and assessing 56 studies from three databases, data from three studies were extracted, described, compared, and synthesized.ResultsThe proportion of nurses who self-reported experiencing depressive symptoms among the eligible studies ranged from 19.5% to 45%, with 11.2% to 19.9% of participants indicating mild symptoms, 5.8% to 18.2% reporting moderate symptoms, and 2.5% to 6.8% reporting severe to extremely severe depressive symptoms. Depression rates were higher among nurses intending to migrate (31%) than those not intending to migrate (23%). Depression was positively associated with disengagement, exhaustion, and overall occupational burnout, while it was negatively associated with personal faith, spiritual contentment, and religious practice.ConclusionThese findings highlight the need for community-based and hospital-based mental wellness programs for nurses that enhance their motivation, engagement, self-efficacy, and spirituality. Future research should explore longitudinal studies and broader sampling methods to enhance generalizability. Research can also focus on interventions, such as the different religious and spiritual practices, as well as policies addressing depression and its implications.
AN  - 40704889
ID  - 40704889
AU  - Alibudbud, Rowalt
DB  - MEDLINE Complete
DO  - 10.1177/10783903251357257
DP  - EBSCOhost
EP  - 35
IS  - 1
JO  - Journal of the American Psychiatric Nurses Association
CY  - United States
KW  - Philippines
KW  - Depression epidemiology
KW  - Depression psychology
KW  - Nurses psychology
KW  - Nurses statistics & numerical data
KW  - Philippines epidemiology
KW  - Burnout, Professional psychology
KW  - Burnout, Professional epidemiology
KW  - Humans
KW  - Risk Factors
LA  - eng
PB  - Sage
SN  - 1532-5725
SN  - Electronic
SP  - 30
TI  - A Systematic Review of the Rate and Associated Factors of Depression Among Filipino Nurses.
UR  - https://research.ebsco.com/linkprocessor/plink?id=9528c9bf-4327-37af-80e4-8f31a2b3f2a9
VL  - 32
Y1  - 2026/01/01/2026 Jan-Feb
ER  - 

TY  - JOUR
AB  - This study investigates the relationship between burnout levels of moral distress and missed nursing care in pediatric nurses. A cross-sectional study was conducted between November and December 2023. Pediatric nurses working in two hospitals and providing direct care to children (n = 140) completed the Moral Distress Scale-Revised Pediatric Nurses, MISSCARE Survey - Pediatric Version and Burnout Measure-Short Version questionnaire. Multivariate regression analysis modeling was applied to test the mediating effect on the relationship between burnout, moral distress, and missed nursing care. There was a significant positive correlation between the Moral Distress Scale-Revised Pediatric Nurses and its sub-dimensions and the Burnout Measure-Short Version (p < 0.05). There was a significant positive correlation between the mean MISSCARE- Survey-Ped score of the nurses participating in the study and its sub-dimensions and Burnout Measure-Short Version (p < 0.05). Providing Benefit-Do No Harm, one of the Moral Distress Scale-Revised Pediatric Nurses sub-dimensions, and Labour Resources, one of the MISSCARE sub-dimensions, were found to be predictors of burnout. The ethical principle of Providing Benefit-Do No Harm was found to mediate between moral distress and burnout and reduce burnout associated with missed care. Accordingly, as the nurses' moral distress and inability to meet the necessary patient care increase, their burnout levels also increase. Providing Benefit-Do No Harm is an basic ethical principle that will positively affect the burnout level of pediatric nurses. This study may provide insights into ethics training, communication improvement strategies, and individual support intervention programs aimed at reducing moral distress, and burnout and improving the coping mechanisms of nurses working in pediatric wards. • Nurses working in pediatric wards may face ethical problems and their burnout levels may be negatively affected. • Pediatric nurses report needing more staff, time, or resources to provide necessary care. • Interventions focusing on ethical principles can reduce professional burnout by coordinating missed care.
AN  - 179558768
ID  - 179558768
ID  - 8607529
AU  - Topal, Sümeyra
AU  - Çaka, Sinem Yalnızoğlu
AU  - Öztürkler, Sinem
AU  - Gürbüz, Yunus
DB  - CINAHL Plus with Full Text
DO  - 10.1016/j.pedn.2024.08.001
DP  - EBSCOhost
EP  - e410
JO  - Journal of Pediatric Nursing
CY  - Philadelphia, Pennsylvania
KW  - Pediatric Nurses
KW  - Burnout, Professional Adverse Effects
KW  - Morals
KW  - Psychological Distress
KW  - Quality of Nursing Care Evaluation
KW  - Human
KW  - Descriptive Statistics
KW  - Data Analysis Software
KW  - Cross Sectional Studies
KW  - Scales
KW  - Questionnaires
KW  - Multivariate Analysis
KW  - Male
KW  - Female
KW  - Communication
KW  - Ethics, Nursing
KW  - Male
KW  - Female
LA  - English
PB  - W B Saunders
SN  - 0882-5963
SP  - e404
TI  - Burnout inpediatric nurses: Examining the relationship between moral distress and missed nursing care.
UR  - https://research.ebsco.com/linkprocessor/plink?id=41a881e0-6de8-3830-826e-d11e5f93188f
VL  - 78
Y1  - 2024/09/01/Sep2024
ER  - 

TY  - JOUR
AB  - Aim: To investigate the influence of job burnout on nurses' caring behaviors, with a specific focus on the serial mediating role of work engagement and job motivation. Background: Job burnout is a prevalent issue among nurses and poses significant challenges to their ability to deliver compassionate care. However, the underlying mechanisms that explain the relationship between job burnout and nurses' caring behaviors, which could provide valuable insights for developing targeted interventions and strategies to support nurse well‐being and ensure the consistent provision of compassionate care, remain underexplored. Methods: A cross‐sectional design was used to gather data from 520 clinical nurses working in various acute healthcare settings in the Philippines. Mediation analyses were conducted using the PROCESS Macro with Model 6. Results: Nurses exhibited high levels of caring behaviors (M = 4.219); however, they experienced moderate levels of job burnout (M = 2.342). Job burnout had a negative effect (β = −0.0603, p = 0.0482) on nurses' caring behaviors. Work engagement and job motivation sequentially mediated the relationship between job burnout and nurse caring behaviors (β = −0.0126, p < 0.05). Conclusions: Higher levels of job burnout were associated with a decreased demonstration of nurses' caring behaviors. Job burnout among nurses led to a decrease in their level of work engagement and job motivation, ultimately impacting their ability to provide caring behaviors to patients. Implications for nursing and health policy: Organizations should prioritize creating a positive work environment and implementing theory‐driven strategies to address job burnout, which can foster work engagement and job motivation among nurses, thereby providing crucial support for them in delivering high‐quality, compassionate care to patients.
AN  - 179045978
ID  - 179045978
ID  - 7808754
AU  - Labrague, Leodoro J.
DB  - CINAHL Plus with Full Text
DO  - 10.1111/inr.12899
DP  - EBSCOhost
EP  - 660
IS  - 3
JO  - International Nursing Review
CY  - Malden, Massachusetts
KW  - Nursing Staff, Hospital Psychosocial Factors
KW  - Burnout, Professional
KW  - Nursing Care
KW  - Work Engagement Evaluation
KW  - Motivation Evaluation
KW  - Nurse Attitudes Evaluation
KW  - Human
KW  - Male
KW  - Female
KW  - Adult
KW  - Philippines
KW  - Cross Sectional Studies
KW  - Mediation Analysis
KW  - Convenience Sample
KW  - Scales
KW  - Data Analysis Software
KW  - T-Tests
KW  - Pearson's Correlation Coefficient
KW  - Analysis of Variance
KW  - Descriptive Statistics
KW  - Adult: 19-44 years
KW  - Male
KW  - Female
LA  - English
PB  - Wiley-Blackwell
SN  - 0020-8132
SP  - 653
TI  - The impact of job burnout on nurses' caring behaviors: Exploring the mediating role of work engagement and job motivation.
UR  - https://research.ebsco.com/linkprocessor/plink?id=d523591a-0f9c-3380-8326-32b346915f18
VL  - 71
Y1  - 2024/09/01/Sep2024
ER  - 

TY  - JOUR
AB  - The impact of job demands on job performance is not always straightforward but relies on whether employees are burned out or engaged. Although such relationships were established previously based on job demands–resources (JD-R) theory in Western developed countries, evidence from Eastern developing countries is very limited. During the peak of COVID-19, this study was conducted to examine the impact of job demands on nurses' job performance via the mediating role of work burnout and work engagement. By employing the tenets of the JD-R theory, the theory was tested through collecting data from 202 nurses who were working in Palestine. The SPSS statistical software (version 25) and partial least squares structural equation modelling (PLS-SEM) were used to analyse the collected data. The findings disclosed that work burnout was negatively related to job performance, and work engagement was positively related to job performance. Unexpectedly, job demand had a negative relationship with work burnout and a positive relationship with work engagement. However, work burnout and work engagement mediated the relationship between job demand and job performance. A discussion of the findings, contributions, implications, limitations and future directions is provided.
AN  - 181232233
ID  - 181232233
ID  - 100883502
AU  - Abukhalifa, Anas Mahmoud Salem
AU  - Kamil, Nurul Liyana Mohd
DB  - CINAHL Plus with Full Text
DO  - 10.1177/09720634241235496
DP  - EBSCOhost
EP  - 732
IS  - 5
JO  - Journal of Health Management
CY  - Thousand Oaks, California
KW  - Burnout, Professional
KW  - Job Characteristics
KW  - Job Performance
KW  - Nurses Psychosocial Factors
KW  - Palestinians
KW  - Work Engagement
KW  - Human
KW  - Male
KW  - Female
KW  - Adult
KW  - Middle Age
KW  - Palestine
KW  - Tertiary Health Care
KW  - Cross Sectional Studies
KW  - Structural Equation Modeling
KW  - Purposive Sample
KW  - Questionnaires
KW  - Scales
KW  - Statistical Significance
KW  - Data Analysis Software
KW  - Descriptive Statistics
KW  - Adult: 19-44 years
KW  - Middle Aged: 45-64 years
KW  - Male
KW  - Female
LA  - English
PB  - Sage Publications Inc.
SN  - 0972-0634
SP  - 717
TI  - Are Palestinian Nurses Burned Out or Engaged: The Impact of Job Demands on Job Performance?
UR  - https://research.ebsco.com/linkprocessor/plink?id=15293d75-1fe6-3a8e-abf7-b67f0ca50cfa
VL  - 26
Y1  - 2024/11/01/Nov2024
ER  - 

TY  - JOUR
AN  - 187525694
ID  - 187525694
AU  - Appiah, Seth Christopher Yaw
AU  - Sobiesuo, Elvis Mwinsome
AU  - Obeng, Bernard
AU  - Asamoah, Elsie
AU  - Mantey, Comfort Badu
AU  - Dwumah, Peter
AU  - Boampong, Mary Sefa
AU  - Boateng, Abena Afrakomah
AU  - Ofori, Richard
AU  - Nimoh, Michael
AU  - Nyarko, Josephine Boakyewaa
AU  - Dapaah, Jonathan Mensah
DB  - CINAHL Plus with Full Text
DO  - 10.1002/nop2.70279
DP  - EBSCOhost
EP  - 9
IS  - 8
JO  - Nursing Open
CY  - Malden, Massachusetts
KW  - COVID-19 Pandemic Psychosocial Factors
KW  - Burnout, Professional Psychosocial Factors
KW  - Work Experiences
KW  - Health Personnel Psychosocial Factors
KW  - Secondary Health Care
KW  - Health Facilities Ghana
KW  - Human
KW  - Descriptive Research
KW  - Phenomenological Research
KW  - Qualitative Studies
KW  - Ghana
KW  - Male
KW  - Female
KW  - Convenience Sample
KW  - Structured Interview Guides
KW  - Thematic Analysis
KW  - Workload
KW  - Stress, Psychological
KW  - Worry
KW  - Professionalism
KW  - Emotional Exhaustion
KW  - Quality of Health Care
KW  - Work Environment
KW  - Frustration
KW  - Depression
KW  - Anxiety
KW  - Fear
KW  - Descriptive Statistics
KW  - Data Analysis Software
KW  - Medical Technologists
KW  - Physician Assistants
KW  - Radiologic Technologists
KW  - Nurses
KW  - Job Performance
KW  - Attitude of Health Personnel
KW  - Stress, Occupational
KW  - Male
KW  - Female
LA  - English
PB  - Wiley-Blackwell
SN  - 2054-1058
SP  - 1
TI  - COVID‐19 and Healthcare Workers Burnt out: A Qualitative Study of Burnout Experiences of Healthcare workers in a Secondary Hospital in Ghana.
UR  - https://research.ebsco.com/linkprocessor/plink?id=65e1916e-b1ab-37b1-b802-bd11dc371530
VL  - 12
Y1  - 2025/08/01/Aug2025
ER  - 

TY  - JOUR
AB  - Background: Work-related distress contributes to high turnover rates and mental health challenges among psychiatric and mental health nurses. Nurses' work-related distress is characterized by multiple, often overlapping constructs such as burnout, compassion fatigue, or secondary traumatic stress. Conceptual ambiguity and overlap among these constructs limits a clear understanding of the nature and scope of nurses' work-related distress. Objective: This study aimed to clarify similarities and differences among nurses' work-related distress constructs by examining how they are used within the nursing literature. The patterns in which these constructs are examined alongside other variables provide a "footprint" of how work-related distress is conceptualized by researchers. Method: A mixed-method, concept mapping umbrella review included systematic reviews, meta-analyses, and meta-syntheses that examined psychiatric and mental health nurses' work-related distress through focal constructs: burnout, compassion fatigue, moral injury, secondary traumatic stress, and post-traumatic stress disorder. Variables that were studied in association with these constructs in any review (e.g., depression, stress, education level) were extracted and then organized into a common dataset. A co-occurrence matrix was created to reveal patterns according to which constructs were examined together. The co-occurrence matrix was used to generate network diagrams for each focal construct. Results: Out of 84 review articles yielded by an initial search, 15 articles met the inclusion criteria for this umbrella review. 52 variables that were examined in association with the focal constructs were identified. These were organized into 11 categories. Among the networks of co-occurrence among variables linked with each focal construct, the greatest overlap was observed between compassion fatigue and moral distress. The least overlap was observed between burnout and post-traumatic stress disorder. Networks related to moral distress and secondary traumatic stress tended to include individualized distress variables rather than systemic factors, suggesting a potential gap in the literature. Conclusions: Examining patterns of construct use across reviews can reveal important trends in the literature and provide insight into the overlap and divergence among constructs. A holistic, integrated approach to addressing work-related distress in the psychiatric nursing field, that integrates individual and systemic factors might meaningfully inform interventions to support, retain, and enhance the wellbeing of psychiatric nursing professionals. Registration: Not registered.
AN  - 41045708
ID  - 41045708
AU  - Fiskeaux, Martha
AU  - Finley, Brooke A
AU  - Goldstein, Dawn
AU  - Sender, Jessica
AU  - Rogers, Megan L
AU  - Palitsky, Roman
DB  - MEDLINE Complete
DO  - 10.1016/j.ijnurstu.2025.105211
DP  - EBSCOhost
JO  - International journal of nursing studies
CY  - England
KW  - Psychiatric Nursing
KW  - Burnout, Professional psychology
KW  - Humans
LA  - eng
PB  - Pergamon Press
SN  - 1873-491X
SN  - Electronic
SP  - 105211
TI  - What we talk about when we talk about psychiatric mental health nurses' work-related distress: An umbrella review and concept mapping network analysis.
UR  - https://research.ebsco.com/linkprocessor/plink?id=6363c124-cbd2-397f-879e-d5169506c7a8
VL  - 172
Y1  - 2025/12/01/2025 Dec
ER  - 

TY  - JOUR
AB  - Background: Having more registered nurses (RNs) leave their workplace, with a shortage of RNs in healthcare as a consequence, might pose a risk to patient safety. According to the Job Demands Resource model, social support is a resource that can enhance work motivation, and if RNs are motivated at work, their willingness to remain in the workplace may increase. Objective: The aims were to explore (1) differences in RNs' experiences of social support from their immediate manager and co‐workers between different healthcare settings, (2) associations between RNs' experiences of social support and aspects of work motivation, and (3) if these associations differed in strength between healthcare settings. Design: A cross‐sectional study design. Methods: A stratified population of Swedish RNs, n = 2290, working in either hospitals, primary care, or home healthcare, responded to a survey in 2022. Chi‐squared tests and linear and logistic regression analyses were used to analyze the data. Interaction was measured by adding an interaction term to the fully adjusted regression models. The findings' generalizability was strengthened by including calibrating weights in all analyses. Results: RNs in primary care reported higher social support from their immediate manager than RNs in hospitals and home healthcare. RNs in home healthcare reported lower social support from co‐workers than RNs in hospitals and primary care. There were statistically significant associations between higher levels of social support from the immediate manager and co‐workers, respectively, and higher ratings in all aspects of work motivation: work engagement (manager: beta coefficient [b] = 0.08, confidence interval [CI] 95% = 0.05; 0.10; co‐workers: b = 0.12, CI 95% = 0.08; 0.16), job satisfaction (manager: b = 0.24, CI 95% = 0.21; 0.27; co‐workers: b = 0.22, CI 95% = 0.16; 0.28), opportunities to provide high‐quality care (manager: b = 0.15, CI 95% = 0.11; 0.18; co‐workers: b = 0.19, CI 95% = 0.13; 0.24), satisfaction with the employer (manager: b = 0.46, CI 95% = 0.42; 0.50; co‐workers: not statistically significant) and intention to remain at the workplace (manager: odds ratio = 1.89, CI 95% = 1.69; 2.13; co‐workers: odds ratio = 1.42, CI 95% = 1.17; 1.72). The associations differed in strength between hospitals, primary care, and home healthcare. Conclusions: Strengthening social support from the immediate manager and co‐workers appears to be a way to increase RNs' work motivation, including their intention to remain at the workplace. This may be important, particularly in primary care and home healthcare. Clinical Relevance: To strengthen RNs' work motivation and willingness to stay in the workplace, it appears important for healthcare organizations to provide RN social support.
AN  - 180987129
ID  - 180987129
ID  - 100911591
AU  - Ahlstedt, Carina
AU  - Moberg, Linda
AU  - Brulin, Emma
AU  - Nyberg, Anna
DB  - CINAHL Plus with Full Text
DO  - 10.1111/jnu.12995
DP  - EBSCOhost
EP  - 801
IS  - 6
JO  - Journal of Nursing Scholarship
CY  - Malden, Massachusetts
KW  - Registered Nurses Psychosocial Factors
KW  - Work Experiences Evaluation
KW  - Support, Social Evaluation
KW  - Nurse Managers
KW  - Health Facilities
KW  - Interprofessional Relations
KW  - Work
KW  - Motivation Evaluation
KW  - Human
KW  - Cross Sectional Studies
KW  - Sweden
KW  - Surveys
KW  - Chi Square Test
KW  - Linear Regression
KW  - Logistic Regression
KW  - Calibration
KW  - Primary Health Care
KW  - Hospitals
KW  - Home Health Care
KW  - Work Engagement
KW  - Confidence Intervals
KW  - Job Satisfaction
KW  - Quality of Health Care
KW  - Employer-Employee Relations
KW  - Intention Evaluation
KW  - Work Environment
KW  - Odds Ratio
KW  - Questionnaires
KW  - Adult
KW  - Middle Age
KW  - Male
KW  - Female
KW  - Age Factors
KW  - Personal Satisfaction
KW  - Descriptive Statistics
KW  - Data Analysis Software
KW  - Education, Continuing (Credit)
KW  - Adult: 19-44 years
KW  - Middle Aged: 45-64 years
KW  - Male
KW  - Female
LA  - English
PB  - Wiley-Blackwell
SN  - 1527-6546
SP  - 790
TI  - Social support from manager and co‐workers in relation to registered nurses' work motivation in three healthcare settings: A cross‐sectional study of a Swedish national sample.
UR  - https://research.ebsco.com/linkprocessor/plink?id=20123419-aabd-3e3a-82c2-739e62e40fd8
VL  - 56
Y1  - 2024/11/01/Nov2024
ER  - 

TY  - JOUR
AB  - Work engagement in oncology nurses is crucial for improving nurse practice and healthcare outcomes. The study aimed to define and understand work engagement from the perspective of experienced oncology clinical nurses. This qualitative descriptive study used purposive sampling to select 15 oncology nurses from a University Oncology Hospital in Türkiye. Participants had at least 3 years of experience and volunteered for the study. Data were collected through face‐to‐face interviews using a "Nurse Data Form" and a "Semi‐structured Interview Form." The analysis identified six themes and 12 sub‐themes. These themes include a sense of engagement, personal resources, organizational resources, professional resources, elements specific to the nature of oncology, and areas that need improvement. Sub‐themes indicate that facilitators of work engagement included altruism, job satisfaction, teamwork, and nursing competencies. Nurses may require assistance in caring for patients with high psychosocial demands, long‐term care or repetitive hospitalizations. In conclusion, nurses emphasized the facilitating and challenging factors in work engagement in the oncology clinics. This study suggests that oncology nurses' work engagement can be enhanced by empowering them professionally, individually, and organizationally.
AN  - 181889976
ID  - 181889976
ID  - 100891857
AU  - Hiçdurmaz, Duygu
AU  - Kahraman, Nilgün
AU  - Aydin, Adeviye
DB  - CINAHL Plus with Full Text
DO  - 10.1111/nhs.70024
DP  - EBSCOhost
EP  - 12
IS  - 4
JO  - Nursing & Health Sciences
CY  - Malden, Massachusetts
KW  - Oncology Nursing Methods
KW  - Oncology Nursing Standards
KW  - Work Engagement
KW  - Nurse Attitudes
KW  - Human
KW  - Female
KW  - Adult
KW  - Qualitative Studies
KW  - Descriptive Research
KW  - Purposive Sample
KW  - Academic Medical Centers Turkey
KW  - Turkey
KW  - Semi-Structured Interview
KW  - Thematic Analysis
KW  - Altruism
KW  - Job Satisfaction
KW  - Teamwork
KW  - Audiorecording
KW  - Descriptive Statistics
KW  - Adult: 19-44 years
KW  - Female
LA  - English
PB  - Wiley-Blackwell
SN  - 1441-0745
SP  - 1
TI  - "Engaged Nurses Are the Ones Who Love Their Profession": Work Engagement From the Perspectives of Oncology Nurses.
UR  - https://research.ebsco.com/linkprocessor/plink?id=06ae33c9-e943-3880-b95b-7ce8c42c3c15
VL  - 26
Y1  - 2024/12/01/Dec2024
ER  - 

TY  - JOUR
AB  - Objective: To assess the effects of the nurse–manager dualistic intervention (NMDI) program on work engagement and job crafting of ICU burnout nurses. Background: Work engagement is crucial for nurses' job performance and quality of clinical care. Personal and work resources are important antecedents of work engagement. However, few intervention studies focused on improving nurses' personal and work resources to promote work engagement and job crafting of burnout nurses. Methods: This was a quasi‐experimental study. One hundred and two ICU nurses from two tertiary hospitals in Shandong Province were recruited. Forty‐two ICU nurses from one hospital were set as the intervention group and underwent NMDI. Sixty ICU nurses from the other hospital constituted the control group, which received routine occupational health guidance from the hospital. Demographic characteristics, burnout, work engagement, and job crafting were collected at baseline (T0), postintervention (T1), and 3‐month postintervention (T2). Results: Compared to baseline, both work engagement and job crafting scores increased in the intervention group at postintervention (T1). At postintervention (T1), work engagement and job crafting were significantly higher in the intervention group than in the control group (βworkengagement = 3.894, p = 0.016 and βjobcrafting = 6.104, p = 0.010), but the difference between the two groups was not significant at the 3‐month follow‐up (βworkengagement = 3.618, p = 0.066 and βjobcrafting = 3.554, p = 0.15). Conclusion: The NMDI program can significantly improve ICU burnout nurses' work engagement and job crafting. Nevertheless, the sustainability of these effects over time has been found to be limited, indicating that future research needs to explore and implement strategies to bolster the long‐term efficacy of this intervention. Implications for Nursing Management: Nurse managers are suggested to integrate the NMDI program into routine nursing management. Managers ought to prioritize appreciative and constructive dialog between themselves and nurses in order to support nurses in inquiring personal and work resources and encourage nurses to develop work plans to utilize resources. This will help to increase nurses' engagement and job crafting. Trial Registration: ClinicalTrials.gov identifier: ChiCTR2100047974
AN  - 180522130
ID  - 180522130
ID  - 9306050
AU  - Yue, Fang-Yan
AU  - Wang, Si-Jia
AU  - Du, Yun
AU  - Sun, Feng-Ye
AU  - Wang, Yu-Ping
AU  - Guo, Yu-Fang
AU  - Liu, Xinqiao
DB  - CINAHL Plus with Full Text
DO  - 10.1155/2024/6828123
DP  - EBSCOhost
EP  - 10
JO  - Journal of Nursing Management
CY  - Malden, Massachusetts
KW  - Work Engagement
KW  - Critical Care Nurses
KW  - Burnout, Professional
KW  - Program Evaluation
KW  - Job Performance
KW  - Work Redesign
KW  - Nursing Management
KW  - Nurse Managers
KW  - Human
KW  - Male
KW  - Female
KW  - Adult
KW  - Clinical Trials
KW  - Quasi-Experimental Studies
KW  - China
KW  - Tertiary Health Care
KW  - Hospitals China
KW  - Funding Source
KW  - Scales
KW  - Descriptive Statistics
KW  - Convenience Sample
KW  - Questionnaires
KW  - Coefficient alpha
KW  - Data Analysis Software
KW  - T-Tests
KW  - Chi Square Test
KW  - Marital Status
KW  - Educational Status
KW  - Income
KW  - Adult: 19-44 years
KW  - Male
KW  - Female
LA  - English
PB  - Wiley-Blackwell
SN  - 0966-0429
SP  - 1
TI  - Effects of a Nurse–Manager Dualistic Intervention (NMDI) Program on Work Engagement and Job Crafting of ICU Burnout Nurses: A Quasi‐Experimental Study.
UR  - https://research.ebsco.com/linkprocessor/plink?id=6b39ab79-e57c-39e5-94df-4ce856e315cc
VL  - 2024
Y1  - 2024/10/28/10-28-2024
ER  - 

TY  - JOUR
AB  - Background: Palliative care is an important part of health services. The individualized care perceptions are is critical for supporting individuality during care and providing quality nursing care. Individualized care not only has, as well as having foundation of the philosophy of nursing but also, is also related to the nurses' empathic tendencies and professional quality of life of nurses. Aim: This study was conducted to examine the relationships between the empathic tendencies, professional quality of life, and individualized care perceptions of palliative care nurses. Research design: This is a cross-sectional study. Participants and research context: The study was conducted with 141 nurses working in palliative care between December 2023 and February 2024. The data of the study were collected using a "Participant Information Form," the "Emphatic Tendency Scale (ETS)," the "Professional Quality of Life Scale (ProQOL R-IV)," and the "Individualized Care Scale-Nurse Version A (ICS-Nurse-A)." Ethical considerations: Ethics committee approval was obtained to conduct the study. Individuals who agreed to participate in the study were informed of the purpose of the study, and their written consent was obtained. Findings: The participants had moderate levels of empathic tendencies, compassion satisfaction, and burnout, while their compassion fatigue and individualized care perceptions were high. There was a positive correlation between empathic tendencies and individualized care perceptions (p <.01). Empathic tendency and compassion satisfaction were significant positive predictors of the individualized care perceptions of the participants and respectively explained 13% and 20% of the total variance in their individualized care perceptions. On the other hand, burnout was a significant negative predictor of their individualized care perceptions and explained 5% of the total variance in their individualized care perceptions. Conclusions: High levels of empathic tendencies and compassion satisfaction had positive effects on the individualized care perceptions of palliative care nurses, whereas high levels of burnout had a negative effect on the same variable.
AN  - 184442997
ID  - 184442997
ID  - 9433357
AU  - Kayikci, Emel Emine
AU  - Savci, Cemile
AU  - Akinci, Ayse Cil
DB  - CINAHL Plus with Full Text
DO  - 10.1177/09697330251314091
DP  - EBSCOhost
EP  - 954
IS  - 3
JO  - Nursing Ethics
CY  - Thousand Oaks, California
KW  - Palliative Care
KW  - Palliative Care Nurses Psychosocial Factors
KW  - Nurse Attitudes
KW  - Empathy
KW  - Quality of Life
KW  - Individualized Medicine
KW  - Ethics, Nursing
KW  - Human
KW  - Male
KW  - Female
KW  - Adult
KW  - Middle Age
KW  - Turkey
KW  - Secondary Health Care
KW  - Tertiary Health Care
KW  - Hospitals, Public
KW  - Multicenter Studies
KW  - Cross Sectional Studies
KW  - Descriptive Statistics
KW  - Scales
KW  - Data Analysis Software
KW  - Pearson's Correlation Coefficient
KW  - Linear Regression
KW  - Confidence Intervals
KW  - Self-Compassion
KW  - Job Satisfaction
KW  - Burnout, Professional Prevention and Control
KW  - Compassion Fatigue Prevention and Control
KW  - Philosophy, Nursing
KW  - Adult: 19-44 years
KW  - Middle Aged: 45-64 years
KW  - Male
KW  - Female
LA  - English
PB  - Sage Publications Inc.
SN  - 0969-7330
SP  - 941
TI  - Palliative nurses' empathic tendencies, quality of life, individualized care perceptions.
UR  - https://research.ebsco.com/linkprocessor/plink?id=ac708fd6-5929-3999-b239-a7ec4082476a
VL  - 32
Y1  - 2025/05/01/May2025
ER  - 

TY  - JOUR
AB  - Tea for the Soul (TFS) is an understudied care model, addressing bereavement and other emotional needs of nurses related to impactful patient care experiences. Nurses are at high risk for compassion fatigue, moral distress, and burnout. Facilitated by a Chaplain, the TFS program provides participants a venue to express their feelings and explore ways of adapting effectively with the death of a patient, and other traumatic workplace experiences. In this qualitative grounded theory study, hospital nurses (N = 7) who participated in TFS were interviewed. IRB approval was obtained. Questions were constructed within the context of the medical center research council and asked if TFS: (a) was personally beneficial, (b) helped nurses feel better about their work, and (c) affected job satisfaction. Four core themes emerged: (a) Nurses' Self-Care, (b) Professional Practice, (c) Community, and (d) Improved Patient Care Outcomes. The Roy Adaptation Model, Group Identity Mode was applied to the content analysis. Overarching themes were Compassionate Service, Ministry of Presence, Reflective Practice, and Sacred Encounters. Nurses reported that TFS facilitated a spiritual respite and a sense of enhanced community and was a source of strength and coping, thus may aid in the promotion of nurse well-being and the amelioration of moral distress, compassion fatigue, and burnout.
AN  - 159604988
ID  - 159604988
ID  - 8800764
AU  - Callis, Annette
AU  - Cacciata, Marysol
AU  - Wickman, Mary
AU  - Choi, Joseph
DB  - CINAHL Plus with Full Text
DO  - 10.1080/08854726.2021.1932134
DP  - EBSCOhost
EP  - 539
IS  - 4
JO  - Journal of Health Care Chaplaincy
CY  - Philadelphia, Pennsylvania
KW  - Death Psychosocial Factors
KW  - Nursing Staff, Hospital Psychosocial Factors
KW  - Chaplaincy Service, Hospital Methods
KW  - Bereavement Prevention and Control
KW  - Psychological Distress Prevention and Control
KW  - Compassion Fatigue Prevention and Control
KW  - Burnout, Professional Prevention and Control
KW  - Psychological Well-Being
KW  - Program Evaluation
KW  - Human
KW  - Spiritual Care
KW  - Hospital Programs
KW  - Qualitative Studies
KW  - Grounded Theory
KW  - Interviews
KW  - Thematic Analysis
KW  - Content Analysis
KW  - Scales
KW  - Convenience Sample
KW  - Open-Ended Questionnaires
KW  - Audiorecording
KW  - Descriptive Statistics
KW  - Adult
KW  - Middle Age
KW  - Male
KW  - Female
KW  - Adult: 19-44 years
KW  - Middle Aged: 45-64 years
KW  - Male
KW  - Female
LA  - English
PB  - Taylor & Francis Ltd
SN  - 0885-4726
SP  - 526
TI  - An effective in-hospital chaplaincy-led care program for nurses: Tea for the soul a qualitative investigation.
UR  - https://research.ebsco.com/linkprocessor/plink?id=d62f5227-b843-38de-ae7a-83922b2abcc0
VL  - 28
Y1  - 2022/10/01/Oct-Dec2022
ER  - 

TY  - JOUR
AB  - Background: Intensive care unit (ICU) nurses have experienced a high degree of stress during the COVID‐19 pandemic. While the literature on the consequences on emotional symptomatology is abundant, studies on the protective psychosocial variables that have contributed to buffering these consequences are scarcer. Aim: This study analyses the role of self‐efficacy as a protective personality trait in ICU nurses during the COVID‐19 pandemic, using a moderated mediation model that begins with the stress and anxiety experienced at the onset of the pandemic and concludes with the emotional exhaustion experienced 6 months later. Study Design: Prospective longitudinal study with two data collection periods during the COVID‐19 pandemic: (1) from 5 May to 21 June 2020 and (2) a follow‐up 6 months after the state of alarm finalized (January–April 2021). These were both very stressful periods for ICU staff because of the COVID‐19 pandemic. This study was conducted with 129 ICU nurses (a non‐probabilistic convenience sample in the Spanish health care system). Socio‐demographic, occupational and psychosocial variables (i.e. stress, anxiety, self‐efficacy and emotional exhaustion) were assessed. Descriptive analyses, Pearson correlations, covariate analyses (i.e. Student's t‐test, one‐factor ANOVA) and moderated mediation analyses were carried out (SPSS PROCESS macro, model 7). STrengthening the Reporting of OBservational studies in Epidemiology (STROBE) reporting guidelines were followed. Results: It shows that the higher the self‐efficacy score, the lower the effect of stress on anxiety (p <.001); likewise, the moderating role of self‐efficacy was equally valid for the whole final model (F = 8.790, p <.001), showing self‐efficacy to be a good buffer for emotional exhaustion derived from the stress suffered in the ICU. Conclusions: Self‐efficacy (i.e. the belief of being able to do certain tasks successfully) is shown to be a highly relevant trait to enhance among ICU nurses during the COVID‐19 pandemic, allowing them to manage work stress effectively and thus buffering the development of anxiety in the short term and emotional exhaustion in the long term. Relevance to Clinical Practice: Our results point to the need to assess and take action on self‐efficacy in ICU nurses in highly stressful situations such as the COVID‐19 pandemic. As a psychological variable, self‐efficacy refers to beliefs and therefore has to be trained by evidence‐based psychological techniques, such as cognitive behavioural therapy. In addition, previous literature has pointed out that previous experience or specific training is an influential (although not a determining) factor in self‐efficacy, so specialization for ICU nurses could also be considered.
AN  - 185589167
ID  - 185589167
ID  - 9808649
AU  - Gil‐Almagro, Fernanda
AU  - Carmona‐Monge, F. Javier
AU  - García‐Hedrera, Fernando J.
AU  - Peñacoba‐Puente, Cecilia
DB  - CINAHL Plus with Full Text
DO  - 10.1111/nicc.13172
DP  - EBSCOhost
EP  - 13
IS  - 3
JO  - Nursing in Critical Care
CY  - Malden, Massachusetts
KW  - Stress, Psychological Psychosocial Factors
KW  - Emotional Exhaustion Psychosocial Factors
KW  - Burnout, Professional Psychosocial Factors
KW  - Anxiety Psychosocial Factors
KW  - Intensive Care Units
KW  - Self-Efficacy Evaluation
KW  - Critical Care Nursing
KW  - Models, Psychological
KW  - COVID-19 Nursing
KW  - Critical Care Nurses Psychosocial Factors
KW  - Human
KW  - Spain
KW  - Male
KW  - Female
KW  - Adult
KW  - Middle Age
KW  - Prospective Studies
KW  - SARS-CoV-2
KW  - Nursing Models, Theoretical
KW  - Convenience Sample
KW  - Descriptive Research
KW  - Pearson's Correlation Coefficient
KW  - T-Tests
KW  - One-Way Analysis of Variance
KW  - Data Analysis Software
KW  - Descriptive Statistics
KW  - Questionnaires
KW  - Social Media
KW  - Surveys
KW  - Exploratory Research
KW  - Summated Rating Scaling
KW  - Multiple Regression
KW  - Data Analysis, Statistical
KW  - Sex Factors
KW  - Employment Status
KW  - Bivariate Statistics
KW  - Adult: 19-44 years
KW  - Middle Aged: 45-64 years
KW  - Male
KW  - Female
LA  - English
PB  - Wiley-Blackwell
SN  - 1362-1017
SP  - 1
TI  - Self‐efficacy as a psychological resource in the management of stress suffered by ICU nurses during the COVID‐19 pandemic: A prospective study on emotional exhaustion.
UR  - https://research.ebsco.com/linkprocessor/plink?id=ec64aadd-2494-3300-bd36-f50d34729529
VL  - 30
Y1  - 2025/05/01/May2025
ER  - 

TY  - JOUR
AB  - Purpose: This study evaluated the effect of a nurse‐led intervention program on compassion fatigue, burnout, compassion satisfaction, and psychological distress in nurses. Design and Methods: A randomized controlled trial was conducted. A total of 48 clinical nurses were randomly allocated to intervention or control groups. The nurse‐led intervention program was based on a cognitive‐behavioral approach. The study outcomes were compassion fatigue, burnout, compassion satisfaction, and psychological distress. Findings: It was determined that the psychological distress scores of the nurses participating in the program at the first follow‐up were significantly lower than the control group. There was no significant difference between the groups in terms of compassion fatigue, burnout, and compassion satisfaction. Practical Implications: To reduce the psychological distress of nurses, cognitive behavioral approach‐based programs can be useful.
AN  - 160401990
ID  - 160401990
ID  - 0401133
AU  - Partlak Günüşen, Neslihan
AU  - Şengün İnan, Figen
AU  - Üstün, Besti
AU  - Serttaş, Meltem
AU  - Sayin, Selda
AU  - Yaşaroğlu Toksoy, Serap
DB  - CINAHL Plus with Full Text
DO  - 10.1111/ppc.12965
DP  - EBSCOhost
EP  - 1586
IS  - 4
JO  - Perspectives in Psychiatric Care
CY  - Malden, Massachusetts
KW  - Psychological Distress Prevention and Control
KW  - Nurses Psychosocial Factors
KW  - Compassion
KW  - Personal Satisfaction
KW  - Burnout, Professional Prevention and Control
KW  - Compassion Fatigue Prevention and Control
KW  - Program Evaluation
KW  - Human
KW  - Female
KW  - Adult
KW  - Turkey
KW  - Randomized Controlled Trials
KW  - Random Assignment
KW  - Single-Blind Studies
KW  - Pretest-Posttest Design
KW  - Descriptive Statistics
KW  - Chi Square Test
KW  - Yates' Continuity Correction
KW  - Fisher's Exact Test
KW  - Mann-Whitney U Test
KW  - Friedman Test
KW  - Comparative Studies
KW  - Wilcoxon Rank Sum Test
KW  - Post Hoc Analysis
KW  - Statistical Significance
KW  - Scales
KW  - Questionnaires
KW  - Reliability and Validity
KW  - Psychometrics
KW  - Sociodemographic Factors
KW  - Self Concept
KW  - Adult: 19-44 years
KW  - Female
LA  - English
PB  - Wiley-Blackwell
SN  - 0031-5990
SP  - 1576
TI  - The effect of a nurse‐led intervention program on compassion fatigue, burnout, compassion satisfaction, and psychological distress in nurses: A randomized controlled trial.
UR  - https://research.ebsco.com/linkprocessor/plink?id=28af987b-59e2-3be9-9954-be38b2a3c27d
VL  - 58
Y1  - 2022/10/01/Oct2022
ER  - 

TY  - JOUR
AB  - Aims: To analyse and synthesise knowledge on workplace violence perpetrated by patients and caregivers against nurses, its consequences and strategies to prevent this phenomenon. Design: A systematic review of the literature was conducted following the method of the Center for Reviews and Determination and reported in accordance with the PRISMA checklist. A pre‐defined protocol was designed (PROSPERO ID: CRD42023432271). Methods: Three researchers screened eligible studies independently. The Joanna Briggs Institute Critical Appraisal for Analytical Cross‐Sectional Studies was used to assess the risk of bias within the studies included. Data Sources: Quantitative primary studies published between January 2012 and June 2023 were included through specific research strings used in the CINHAL, Scopus, PubMed and PsychInfo databases. Results: A total of 15 studies were selected, the majority of which were cross‐sectional and observational. The consequences related to events of verbal and physical violence were highlighted, ranging from the psychological to the physical effects on nurses' mental health, for example, gastrointestinal symptoms, headache and sleep problems. Four studies analysed the strategies used to cope with such violence. Conclusion: The results showed that aggression on the part of patients affects nurses' health adversely on both a personal and a work level, and makes it necessary to pay more attention to the phenomenon and to find strategies to reduce the incidents, such as developing policies to safeguard the professionals' physical and mental health. Implications for the Profession and/or Patient Care: Nurses and nursing managers should be aware of violence and its consequences on the victims' health. Therefore, it is essential for nursing managers to develop effective policies to reduce violence and its consequences.
AN  - 184017968
ID  - 184017968
AU  - Feruglio, Laura
AU  - Bressan, Valentina
AU  - Cadorin, Lucia
DB  - CINAHL Plus with Full Text
DO  - 10.1111/jocn.17424
DP  - EBSCOhost
EP  - 1123
IS  - 4
JO  - Journal of Clinical Nursing (John Wiley & Sons, Inc.)
KW  - Workplace Violence Psychosocial Factors
KW  - Workplace Violence Prevention and Control
KW  - Nursing Staff, Hospital Psychosocial Factors
KW  - Nursing Care
KW  - Caregivers Psychosocial Factors
KW  - Human
KW  - Female
KW  - Male
KW  - Adult
KW  - Middle Age
KW  - Systematic Review
KW  - CINAHL Database
KW  - PubMed
KW  - Psycinfo
KW  - Descriptive Statistics
KW  - Mental Health Evaluation
KW  - Occupational Health
KW  - Stress, Occupational
KW  - Occupational Safety
KW  - Burnout, Professional Prevention and Control
KW  - Risk Management
KW  - Checklists
KW  - Questionnaires
KW  - Quality Assessment
KW  - Adult: 19-44 years
KW  - Middle Aged: 45-64 years
KW  - Female
KW  - Male
LA  - English
PB  - John Wiley & Sons, Inc.
SN  - 0962-1067
SP  - 1106
TI  - Violence Against Nurses During Care: A Systematic Review.
UR  - https://research.ebsco.com/linkprocessor/plink?id=d0e43b0c-583f-382a-a571-60cdcddcf033
VL  - 34
Y1  - 2025/04/01/Apr2025
ER  - 

TY  - JOUR
AB  - Background: Compassion fatigue is the emotional response generated by continuous exposure to human suffering and is especially common among nursing professionals. This phenomenon can lead to decreased empathy and increased emotional exhaustion while affecting the quality of care. Aim: To synthesize information from primary studies that have used and evaluated interventions aimed at managing compassion fatigue in nursing professionals. Design: A systematic review with meta‐analysis of studies with randomized and nonrandomized control groups. Methods: Medline, CINAHL, Scopus, and Web of Science databases were searched for studies published between 2013 and 2023. The search was conducted in January 2024 to identify control group studies that provided quantitative pre–post data on both groups of compassion fatigue assessed with the Professional Quality of Life Scale (ProQol). Quality was assessed using the RoB2 and ROBINS‐I scales. The protocol was registered in the International Prospective Register of Systematic Reviews (CRD42024537935). Results: The search strategy yielded a total of 1006 records, of which 11 studies were selected; these provided a total of 763 participants. Most of the interventions consisted of providing knowledge and skills to increase resilience, emotional well‐being, and stress coping. The interventions had an average duration of 6 weeks distributed in 9 sessions with an average of 90 minutes. After the intervention, a statistically significant increase in satisfaction was obtained and a statistically significant reduction in fatigue and burnout. Conclusion and Implications for Nursing and/or Health Policy: Interventions aimed at reducing compassion fatigue are effective among nursing professionals. In the future, further high‐quality research with prospective follow‐up designs is required.
AN  - 186162938
ID  - 186162938
ID  - 7808754
AU  - Manzanedo‐Moreno, Marta
AU  - Salcedo‐Sampedro, Concepción
AU  - Abajas‐Bustillo, Rebeca
AU  - Martin‐Melón, Roberto
AU  - Peña, Rosario Fernández
AU  - Ortego‐Maté, Carmen
DB  - CINAHL Plus with Full Text
DO  - 10.1111/inr.70023
DP  - EBSCOhost
EP  - 11
IS  - 2
JO  - International Nursing Review
CY  - Malden, Massachusetts
KW  - Compassion Fatigue Prevention and Control
KW  - Nurses Psychosocial Factors
KW  - Nursing Practice
KW  - Human
KW  - Male
KW  - Female
KW  - Adult
KW  - Systematic Review
KW  - Meta Analysis
KW  - Medline
KW  - CINAHL Database
KW  - PubMed
KW  - Nursing Knowledge
KW  - Nursing Skills
KW  - Hardiness
KW  - Psychological Well-Being
KW  - Stress Management
KW  - Job Satisfaction
KW  - Burnout, Professional Prevention and Control
KW  - Confidence Intervals
KW  - Data Analysis Software
KW  - Descriptive Statistics
KW  - Checklists
KW  - Adult: 19-44 years
KW  - Male
KW  - Female
LA  - English
PB  - Wiley-Blackwell
SN  - 0020-8132
SP  - 1
TI  - Interventions to Reduce Compassion Fatigue in Nursing: A Systematic Review and Meta‐Analysis of Controlled Studies.
UR  - https://research.ebsco.com/linkprocessor/plink?id=4c437167-0b58-36ef-a157-7bcf944eff61
VL  - 72
Y1  - 2025/06/01/Jun2025
ER  - 

TY  - JOUR
AB  - Backgrounds: Moral distress significantly affects pediatric ICU nurses, leading to nurse burnout, increased turnover and reducing patient care quality. Despite its importance, there's a notable gap in knowledge on how to manage it effectively. Aims: This review aimed to systematically identify and analyze coping strategies and interventions targeting moral distress among pediatric nurses in ICU, uncovering research gap and future studies directions. Methods: A scoping review was conducted followed framework by Levac, Colquhoun, and O'Brien and Arksey and O'Malley. Searches were performed in 11 electrical databases, like PubMed and China Biology Medicine disc, within a timeframe of the database construction to November 2023, and performed literature screening and data extraction. Results: Sixteen articles were ultimately included. Coping strategies adopted by pediatric ICUs nurses can be categorized into adaptive and maladaptive strategies, with the latter including passive acceptance, taking leave, and drinking, while the former involve pursuing interests outside of work, reflection and philosophizing, and communication. Nine articles described and evaluated the effectiveness of interventions for moral distress, categorizing them into individual and institutional levels. Individual-level interventions include Interprofessional Perspective-Taking, the PICU Resiliency Bundle, Ethics Education/Skills, and the Center for Caring. Institutional-level interventions encompasses Comprehensive Care Round, Goals of Care Conversations, Pediatric Ethics and Communication Excellence Rounds, Nursing Ethics Council, and Medical Ethical Decision-Making, though not all were effective in alleviating moral distress. Conclusions: Nurses often use self-adjustment strategies for moral distress, institutional ethical support focusing on enhancing nurses' moral resilience, promoting reflective thinking and improving communication remains crucial. Various interventions for moral distress are currently available, but nurse engagement is low and their effectiveness remained to be verified. Future studies should explore what aids or hinders these interventions. There's also a need for large, multicenter trials and ongoing evaluations to create effective support systems for pediatric ICU nurses.
AN  - 182848802
ID  - 182848802
ID  - 9433357
AU  - Chen, Junqing
AU  - Lin, Nan
AU  - Ye, Xian
AU  - Chen, Yangxiu
AU  - Wang, Yi
AU  - Xu, Hongzhen
DB  - CINAHL Plus with Full Text
DO  - 10.1177/09697330241252875
DP  - EBSCOhost
EP  - 459
IS  - 2
JO  - Nursing Ethics
CY  - Thousand Oaks, California
KW  - Pediatric Nurses Psychosocial Factors
KW  - Pediatric Critical Care Nursing
KW  - Intensive Care Units, Pediatric
KW  - Coping
KW  - Morals
KW  - Psychological Distress
KW  - Human
KW  - Scoping Review
KW  - Multimethod Studies
KW  - PubMed
KW  - Embase
KW  - Cochrane Library
KW  - Psycinfo
KW  - CINAHL Database
KW  - Burnout, Professional
KW  - Personnel Turnover
KW  - Quality of Health Care
KW  - Positive Psychology
KW  - Support, Psychosocial
KW  - Thematic Analysis
KW  - Serial Publications
KW  - Hobbies
KW  - Philosophy
KW  - Communication
KW  - Hardiness
LA  - English
PB  - Sage Publications Inc.
SN  - 0969-7330
SP  - 437
TI  - Coping strategies and interventions to alleviate moral distress among pediatric ICU nurses: A scoping review.
UR  - https://research.ebsco.com/linkprocessor/plink?id=c3a426db-14cf-3c93-86dd-052f4e5dfbdc
VL  - 32
Y1  - 2025/03/01/Mar2025
ER  - 

TY  - JOUR
AB  - Background: Depression, anxiety, and burnout are an epidemic in the nursing profession. Unlike nurses in clinical settings, little is known about the mental health of doctorally prepared nursing faculty in academic settings, especially when separated by degree type (Doctor of Philosophy in Nursing [PhD] vs. Doctor of Nursing Practice [DNP]) and clinical or tenure track. Aims: The study aims were to: (1) describe the current rate of depression, anxiety, and burnout in PhD and DNP‐prepared nursing faculty and tenure and clinical faculty across the United States; (2) determine if differences exist in mental health outcomes between PhD and DNP‐prepared faculty and tenure and clinical faculty; (3) explore whether wellness culture and mattering to the organization influence faculty mental health outcomes; and (4) gain insight into faculty's perceptions of their roles. Methods: An online descriptive correlational survey design was used with doctorally prepared nursing faculty across the U.S. The survey was distributed to faculty by nursing deans and included: demographics; valid and reliable scales for depression, anxiety, and burnout; an assessment of wellness culture and mattering; and an open‐ended question. Descriptive statistics described mental health outcomes; Cohen's d was used to determine effect sizes between PhD and DNP faculty for the mental health outcomes; and Spearman's correlations tested associations among depression, anxiety, burnout, mattering, and workplace culture. Results: PhD (n = 110) and DNP (n = 114) faculty completed the survey; 70.9% of PhD faculty and 35.1% of DNP faculty were tenure track. A small effect size (0.22) was found, with more PhDs (17.3%) screening positive for depression than DNPs (9.6%). No differences were observed between tenure and clinical track. Higher perceptions of mattering and workplace culture were associated with less depression, anxiety, and burnout. Identified contributions to mental health outcomes yielded five themes: lack of appreciation, role concerns, time for scholarship, burnout cultures, and faculty preparation for teaching. Linking Evidence to Action: Urgent action must be taken by college leaders to correct system issues contributing to suboptimal mental health in both faculty and students. Academic organizations need to build wellness cultures and provide infrastructures that offer evidence‐based interventions to support faculty well‐being.
AN  - 163410700
ID  - 163410700
AU  - Melnyk, Bernadette Mazurek
AU  - Strait, Lee Ann
AU  - Beckett, Cindy
AU  - Hsieh, Andreanna Pavan
AU  - Messinger, Jeffery
AU  - Masciola, Randee
DB  - CINAHL Plus with Full Text
DO  - 10.1111/wvn.12632
DP  - EBSCOhost
EP  - 152
IS  - 2
JO  - Worldviews on Evidence-Based Nursing (John Wiley & Sons, Inc.)
KW  - Depression
KW  - Anxiety
KW  - Burnout, Professional
KW  - Faculty, Nursing
KW  - Mental Health
KW  - Wellness
KW  - Culture
KW  - Outcomes (Health Care)
KW  - Human
KW  - Female
KW  - Male
KW  - United States
KW  - Descriptive Research
KW  - Correlational Studies
KW  - Open-Ended Questionnaires
KW  - Descriptive Statistics
KW  - Spearman's Rank Correlation Coefficient
KW  - Thematic Analysis
KW  - Adult
KW  - Middle Age
KW  - Aged
KW  - Adult: 19-44 years
KW  - Middle Aged: 45-64 years
KW  - Aged: 65+ years
KW  - Female
KW  - Male
LA  - English
PB  - John Wiley & Sons, Inc.
SN  - 1741-6787
SP  - 142
TI  - The state of mental health, burnout, mattering and perceived wellness culture in Doctorally prepared nursing faculty with implications for action.
UR  - https://research.ebsco.com/linkprocessor/plink?id=886a7aa6-d1ec-388f-8424-c988bc7a26b6
VL  - 20
Y1  - 2023/04/01/Apr2023
ER  - 

TY  - JOUR
AB  - Background: High levels of stress and anxiety in nurses negatively affect their physical and mental health and lead to poor job performance, limited job satisfaction, high levels of burnout and increased intention to leave the profession. By promoting resilience in nurses it is possible to reduce negative consequences for those working in highly stressful workplaces. Objective: To summarize the evidence about the relationship between social support and resilience among nurses. Methods: We performed a systematic review according to the Preferred Reporting Items for Systematic Reviews and Meta-Analysis (PRISMA) guidelines. We searched Pubmed, Medline, Scopus, Web of Science, and Cinahl from inception to August 28, 2022 using the following search strategy in all fields: ((resilience) AND ("social support")) AND (nurses). Results: Applying the inclusion criteria, we found six studies that investigated the relationship between social support and resilience among nurses. Two studies were conducted in China, two studies in Turkey, one study in Haiti, and one study in Taiwan. All studies were cross-sectionals and used convenience samples. All studies found a positive relationship between social support and resilience among nurses. In studies that used multivariable analysis, coefficient beta ranged from 0.13 to 0.69, while in studies that used correlation analysis, correlation coefficient ranged from 0.18 to 0.37. Conclusions: We found that social support improves resilience among nurses. It is necessary to make systematic efforts to support nurses especially in the workplace. This need is even greater for inexperienced nurses, as it is more difficult for them to cope effectively with the difficulties of the profession. A harmonious working environment is essential to reduce the psychological pressure of nurses and improve job performance.
AN  - 162044663
ID  - 162044663
AU  - Galanis, Petros
AU  - Katsiroumpa, Aglaia
AU  - Vraka, Irene
AU  - Siskou, Olga
AU  - Konstantakopoulou, Olympia
AU  - Katsoulas, Theodoros
AU  - Kaitelidou, Daphne
DB  - CINAHL Plus with Full Text
DP  - EBSCOhost
EP  - 1681
IS  - 3
JO  - International Journal of Caring Sciences
KW  - Support, Social
KW  - Hardiness
KW  - Nursing Staff, Hospital
KW  - Human
KW  - Systematic Review
KW  - PubMed
KW  - Medline
KW  - CINAHL Database
KW  - Emotions
KW  - Stress, Occupational Adverse Effects
KW  - Family Support
KW  - Work Environment
KW  - Anxiety Complications
KW  - Job Performance
KW  - Job Satisfaction
KW  - Burnout, Professional
KW  - Coping
LA  - English
PB  - International Journal of Caring Sciences
SN  - 1791-5201
SP  - 1675
TI  - Relationship between Social Support and Resilience among Nurses: A Systematic Review.
UR  - https://research.ebsco.com/linkprocessor/plink?id=c35f4b08-35fb-3b7e-8531-de7b59549450
VL  - 15
Y1  - 2022/09/01/Sep-Dec2022
ER  - 

TY  - JOUR
AB  - Intensive Care Units (ICUs) became key end-of-life spaces during the Covid-19 pandemic in the UK. Many nurses were redeployed to ICU from other specialities, navigating changing roles, priorities, and risks. Limited resources including time, equipment, and staffing widened nurses' responsibilities; the virus' infectious nature restricted family visits, even at end of life. Emerging literature explores ICU deaths during Covid-19, but little focuses on nurses' experiences, especially those redeployed. Here, we explore how redeployed nurses negotiated these competing demands on their emotional and physical resources, and undertook meaning-making, by integrating a framework of 'sensemaking' with theories of coping. Drawing on interviews with six nurses from two UK-based longitudinal qualitative studies we detail profound shifts that uniquely challenged nurses' sense of identity, duty, and purpose. This included adopting untested caring protocols, de-prioritising 'non-essential' care, and establishing communication rituals with patients/families. Understanding how nurses negotiated and performed their roles when paradigms of care were dramatically destabilised is vital to supporting workforce recovery from burnout, moral injury, and moral distress. This research also provides important learning for the management of future emergency responses and extends knowledge of how lived experience maps onto theoretical knowledge.
AN  - 160934299
ID  - 160934299
ID  - 9607444
AU  - Pilbeam, Caitlin
AU  - Snow, Stephanie
DB  - CINAHL Plus with Full Text
DO  - 10.1080/13576275.2022.2144356
DP  - EBSCOhost
EP  - 475
IS  - 4
JO  - Mortality
CY  - Philadelphia, Pennsylvania
KW  - COVID-19 Pandemic Psychosocial Factors
KW  - Critical Care Nursing Psychosocial Factors
KW  - Nurses Psychosocial Factors
KW  - Death Psychosocial Factors
KW  - Work Experiences
KW  - Human
KW  - Qualitative Studies
KW  - Interviews
KW  - United Kingdom
KW  - Coping
KW  - Nursing Role
KW  - Health Priorities
KW  - Personnel Shortage
KW  - Time Factors
KW  - Health Services Accessibility
KW  - Health Facility Environment
KW  - Prospective Studies
KW  - Burnout, Professional
KW  - Communication
KW  - Stress Disorders, Post-Traumatic
KW  - Psychological Distress
KW  - Conceptual Framework
LA  - English
PB  - Taylor & Francis Ltd
SN  - 1357-6275
SP  - 459
TI  - 'Thank you for helping me remember a nightmare I wanted to forget': qualitative interviews exploring experiences of death and dying during COVID-19 in the UK for nurses redeployed to ICU.
UR  - https://research.ebsco.com/linkprocessor/plink?id=fcce2ffe-f6f6-390a-8925-da8b2e963cc4
VL  - 27
Y1  - 2022/11/01/Nov2022
ER  - 

TY  - JOUR
AB  - Background: Occupational stress and burnout are significant issues in healthcare professions that can impact caring behaviors. Objectives: The study aimed to investigate the correlation between burnout and the quality of caring behaviors among nurses working in hospitals affiliated with Kashan University of Medical Sciences. Methods: This cross-sectional analytical study included 212 nurses from hospitals affiliated with Kashan University of Medical Sciences. Data were collected using demographic questionnaires, the Caring Behaviors Inventory, and the Maslach Burnout Inventory, and analyzed with SPSS version 26 using descriptive statistics, linear regression, and Pearson correlation. Results: This study of 212 nurses found a favorable care quality score (M=209.96, SD=27.13). Burnout levels were M=46.24 (SD=19.20) for frequency and M=53.58 (SD=21.19) for intensity. Significant negative correlations emerged between both burnout dimensions and care quality (frequency: r=-0.327; intensity: r=-0.296, both p<.001). While personal accomplishment and depersonalization correlated with all care components (p<.01), emotional exhaustion showed no significant correlations (p>.05). Conclusion: The study emphasizes that burnout negatively affects nurses’ ability to provide empathetic, high-quality care. Organizational measures like workload management, resilience training, and team support can reduce burnout and enhance care quality in high-stress settings.
AN  - 190536174
ID  - 190536174
AU  - Afshar, Mohammad
AU  - Mazhariazad, Fereshteh
AU  - Taghadosi, Mohsen
DB  - CINAHL Plus with Full Text
DO  - 10.61882/pcnm.15.2.23
DP  - EBSCOhost
EP  - 31
IS  - 2
JO  - Preventive Care in Nursing & Midwifery Journal
KW  - Burnout, Professional
KW  - Caring
KW  - Quality of Nursing Care
KW  - Nursing Staff, Hospital Psychosocial Factors
KW  - Academic Medical Centers Iran
KW  - Human
KW  - Cross Sectional Studies
KW  - Analytic Research
KW  - Iran
KW  - Male
KW  - Female
KW  - Adult
KW  - Correlational Studies
KW  - Questionnaires
KW  - Descriptive Statistics
KW  - Data Analysis Software
KW  - Multiple Linear Regression
KW  - Pearson's Correlation Coefficient
KW  - Workload
KW  - Work Environment
KW  - Hardiness
KW  - Teamwork
KW  - Support, Psychosocial
KW  - Convenience Sample
KW  - Adult: 19-44 years
KW  - Male
KW  - Female
LA  - English
PB  - Zanjan University of Medical Sciences & Health Services
SN  - 2588-4441
SP  - 23
TI  - The Correlation Between Burnout and Quality of Caring Behavior Among Nurses: A Cross-Sectional Study.
UR  - https://research.ebsco.com/linkprocessor/plink?id=4c2521a0-aff7-3742-b20e-2e013db196b9
VL  - 15
Y1  - 2025/04/01/2025
ER  - 

TY  - JOUR
AB  - Introduction: Nurses' job satisfaction in hospitals is fundamental for the quality of care and the safety of patients. However, sociodemographic trends require moving care to patients' homes, and the predictors of job satisfaction for nurses working in the home care settings remain largely unknown. Therefore, the aim of this study was to investigate job satisfaction of nurses working in Italian home care settings and its determinants. Design: Multicenter observational cross‐sectional study. Methods: This study was conducted in the districts of 70 local health authorities in Italy. Data on the characteristics of the organization and nurses were collected. Nursing job satisfaction was evaluated on a four‐point scale ranging from "very satisfied" to "very dissatisfied." Additionally, the following variables were assessed: workload, quality of leadership, work–private life conflict, burnout symptoms, possibility for development, staffing and resource adequacy, nurse manager ability, safety climate, and teamwork climate. A logistic regression analysis was conducted to identify factors influencing job satisfaction. Results: Only organizational variables had a predictive value for nurses' job satisfaction. Workload (OR = 1.01; p = 0.033), work–private life conflict (OR = 1.02; p < 0.001), burnout (OR = 1.02; p < 0.001), and staffing inadequacy (OR = 1.44; p = 0.003) predicted higher levels of nurse dissatisfaction. Instead, high‐quality leadership (OR = 0.981; p < 0.001), possibility for development (OR = 0.973; p < 0.001), and good teamwork climate (OR = 0.994; p = 0.003) were predictors of better levels of satisfaction. Conclusions: This study suggested that home care nurses are generally satisfied with their jobs. To enhance job satisfaction, it is essential to improve nurses' work environment, the leadership quality and ensure professional development. Clinical Relevance: Our results are globally relevant as they contribute to the limited evidence available on this topic in home care settings. This study emphasizes the need of measuring nurses' job satisfaction and implementing interventions to promote healthy work environments.
AN  - 185068975
ID  - 185068975
ID  - 100911591
AU  - Marcomini, Ilaria
AU  - Di Nitto, Marco
AU  - Zaghini, Francesco
AU  - Caponnetto, Valeria
AU  - Cesare, Manuele
AU  - Iovino, Paolo
AU  - Longobucco, Yari
AU  - Alvaro, Rosaria
AU  - Lancia, Loreto
AU  - Manara, Duilio Fiorenzo
AU  - Rasero, Laura
AU  - Rocco, Gennaro
AU  - Cicolini, Giancarlo
AU  - Zega, Maurizio
AU  - Mazzoleni, Beatrice
AU  - Bagnasco, Annamaria
AU  - Sasso, Loredana
DB  - CINAHL Plus with Full Text
DO  - 10.1111/jnu.13050
DP  - EBSCOhost
EP  - 545
IS  - 3
JO  - Journal of Nursing Scholarship
CY  - Malden, Massachusetts
KW  - Home Health Care Italy
KW  - Home Health Nurses
KW  - Job Satisfaction
KW  - Human
KW  - Male
KW  - Female
KW  - Adult
KW  - Middle Age
KW  - Italy
KW  - Multicenter Studies
KW  - Cross Sectional Studies
KW  - Nonexperimental Studies
KW  - Logistic Regression
KW  - Workload
KW  - Work-Life Balance
KW  - Burnout, Professional
KW  - Personnel Staffing and Scheduling
KW  - Odds Ratio
KW  - Questionnaires
KW  - Data Analysis Software
KW  - Confidence Intervals
KW  - Scales
KW  - Adult: 19-44 years
KW  - Middle Aged: 45-64 years
KW  - Male
KW  - Female
LA  - English
PB  - Wiley-Blackwell
SN  - 1527-6546
SP  - 536
TI  - Predictors of Nurses' Job Satisfaction in Home Care Settings: Findings From the AIDOMUS‐IT Study.
UR  - https://research.ebsco.com/linkprocessor/plink?id=a66e27c9-b156-33c0-99fc-575c80bb86e0
VL  - 57
Y1  - 2025/05/01/May2025
ER  - 

TY  - JOUR
AB  - BACKGROUND: Compassion fatigue (CF) and burnout are well described phenomena among oncology nurses. Physical activity (PA) has been shown to reduce CF and burnout. OBJECTIVES: The purpose of this pilot study was to determine the feasibility of promoting PA and assessing its impact on CF and burnout among RNs across three ambulatory care cancer clinics. METHODS: A convenience sample of nurses with varying roles were invited to participate. Feasibility was assessed by participant accrual and retention rates. CF and burnout were assessed at weeks 0, 6, and 12. The Yale Physical Activity Survey was used to obtain self-reported PA, and daily steps were tracked using participants’ personal devices. FINDINGS: Stress scores decreased. Burnout scores demonstrated levels of low emotional exhaustion, moderate depersonalization, and moderate to high personal achievement. Leisurely walking increased significantly, and average daily step counts increased by 37% for weekdays, 10% for weekend days, and 29% for the total week.
AN  - 159148161
ID  - 159148161
ID  - 9705336
AU  - Murphy, Caitlin A.
AU  - Staffileno, Beth A.
AU  - Hand, Mary Ellen
AU  - Bruen, Colleen P.
AU  - Hermsen, Mikayla
AU  - Johnson, Laura Anne
AU  - Vondracek, Hugh
DB  - CINAHL Plus with Full Text
DO  - 10.1188/22.CJON.519-527
DP  - EBSCOhost
EP  - 527
IS  - 5
JO  - Clinical Journal of Oncology Nursing
CY  - Pittsburgh, Pennsylvania
KW  - Physical Activity
KW  - Compassion Fatigue
KW  - Burnout, Professional
KW  - Oncology Nurses
KW  - Ambulatory Care
KW  - Health Promotion
KW  - Registered Nurses
KW  - Human
KW  - Depersonalization
KW  - Pilot Studies
KW  - Convenience Sample
KW  - Step
KW  - Socioeconomic Factors
KW  - Age Factors
KW  - Sex Factors
KW  - Male
KW  - Female
KW  - Job Experience
KW  - Employment Status
KW  - Scales
KW  - Quality of Working Life
KW  - Frustration
KW  - Anger
KW  - Depression
KW  - Summated Rating Scaling
KW  - Fitness Trackers
KW  - Smartphone
KW  - Pedometers
KW  - Descriptive Statistics
KW  - Data Analysis Software
KW  - Adult
KW  - Middle Age
KW  - Questionnaires
KW  - Treatment Outcomes
KW  - Adult: 19-44 years
KW  - Middle Aged: 45-64 years
KW  - Male
KW  - Female
LA  - English
PB  - Oncology Nursing Society
SN  - 1092-1095
SP  - 519
TI  - Feasibility and Impact of Physical Activity on Compassion Fatigue and Burnout Among Ambulatory Care Oncology Nurses.
UR  - https://research.ebsco.com/linkprocessor/plink?id=c6f7d2e3-70e0-3481-9a4b-343aac35c205
VL  - 26
Y1  - 2022/10/01/Oct2022
ER  - 

TY  - JOUR
AB  - Background: The communication skills of head nurses with staff nurses are critical to supporting the job functions and effectiveness of a staff nurse, which directly impacts quality patient care. Objectives: This study aimed to investigate the communication skills of head nurses and its relationship to work engagement and psychological distress of nurses. Methods: This cross-sectional study conducted on 264 nurses. Participants were included in the study using Stratified randomization. Data were collected using a demographic information form, the MayfIeid's Motivational Language Scale, the Schaufelis Work Engagement Scale, and the Kessler Psychological Distress Scale. Results: The mean (SD) score of head nurses' communication skills is [66.92 (20.69) out of 120]. Work engagement scores were [30.17 (12.04) out of 54] and psychological distress of nurses in the moderate levels [25.15 (8.77) out of 50], respectively. The relationship between head nurse's communication skills with work engagement of nurses was positive (r=0.34, p<0.001) and negative with nurses' psychological distress (r= -0.26, p<0.001). There was also a significant and inverse relationship between work engagement and nurses' psychological distress (r = -0.43, p< 0.001). Regression analysis showed that head nurses' communication skills predicted 11.7% of nurses' work engagement and 6.7% of nurses' psychological distress. Conclusion: The communication skills of head nurses were moderate from the nurse's perspective. However, these skills are associated with high levels of nurses' work engagement and less psychological distress. Therefore, it is necessary to plan to implement programs to increase head nurses' communication skills and thus improve the quality of nursing care in the study population.
AN  - 187509745
ID  - 187509745
AU  - Hatef, Fatemeh
AU  - Gheiasi, Seyede Fatemeh
AU  - Amini, Kourosh
DB  - CINAHL Plus with Full Text
DP  - EBSCOhost
EP  - 9
IS  - 1
JO  - Preventive Care in Nursing & Midwifery Journal
KW  - Head Nurses Iran
KW  - Communication Skills
KW  - Staff Nurses Psychosocial Factors
KW  - Work Engagement
KW  - Psychological Distress
KW  - Human
KW  - Male
KW  - Female
KW  - Adult
KW  - Nonexperimental Studies
KW  - Multicenter Studies
KW  - Iran
KW  - Cross Sectional Studies
KW  - Stratified Random Sample
KW  - Scales
KW  - Descriptive Statistics
KW  - Regression
KW  - Quality of Nursing Care
KW  - Correlation Coefficient
KW  - Confidence Intervals
KW  - Pilot Studies
KW  - Linear Regression
KW  - Data Analysis Software
KW  - Funding Source
KW  - Adult: 19-44 years
KW  - Male
KW  - Female
LA  - English
PB  - Zanjan University of Medical Sciences & Health Services
SN  - 2588-4441
SP  - 1
TI  - Communication skills of head nurses and its relationship to work engagement and psychological distress of staff nurses in the Iranian context: An observational multicenter study.
UR  - https://research.ebsco.com/linkprocessor/plink?id=14f9421d-d2d3-3e9a-8793-7bdf9f945b16
VL  - 15
Y1  - 2025/01/01/2025
ER  - 

TY  - JOUR
AB  - Occupational burnout is highly prevalent in the mental healthcare workforce and associated with poorer job satisfaction, performance and outcomes. To evaluate the effects of the Mind Management Skills for Life Programme on burnout and wellbeing. N = 173 mental health nurses were recruited from the English National Health Service during the acute phase of the COVID-19 crisis. Participants were allocated to an immediate intervention or a delayed intervention control group, using a stepped wedge randomized controlled trial design. Measures of burnout (OLBI) and wellbeing (WEMWBS) were completed at four time-points: [1] baseline; [2] after the first group finished the intervention; [3] after the second group finished the intervention; and [4] six-months follow-up. Between-group differences were compared at each time-point using ANCOVA adjusting for baseline severity. Statistically significant effects on burnout (d = 0.60) and wellbeing (d = −0.62) were found at time-point 2, favouring the intervention relative to waitlist control. No significant differences were found at subsequent time-points, indicating that both groups improved and maintained their gains after the intervention. This intervention led to moderate improvements in burnout and wellbeing, despite the adverse circumstances of the COVID-19 pandemic at the time of the study.
AN  - 167364103
ID  - 167364103
ID  - 9212352
AU  - Laker, Victoria
AU  - Simmonds-Buckley, Melanie
AU  - Delgadillo, Jaime
AU  - Palmer, Louis
AU  - Barkham, Michael
DB  - CINAHL Plus with Full Text
DO  - 10.1080/09638237.2023.2182423
DP  - EBSCOhost
EP  - 760
IS  - 4
JO  - Journal of Mental Health
CY  - Philadelphia, Pennsylvania
KW  - Mental Health Personnel Psychosocial Factors
KW  - Burnout, Professional Prevention and Control
KW  - Mind Body Techniques Methods
KW  - Self-Management Education
KW  - Treatment Outcomes Evaluation
KW  - Psychological Well-Being Evaluation
KW  - Program Evaluation
KW  - Human
KW  - Male
KW  - Female
KW  - Adult
KW  - Middle Age
KW  - Random Assignment
KW  - Randomized Controlled Trials
KW  - England
KW  - National Health Programs
KW  - Psychiatric Nurses
KW  - Analysis of Covariance
KW  - Comparative Studies
KW  - Waiting Lists
KW  - COVID-19 Pandemic
KW  - Funding Source
KW  - Adult: 19-44 years
KW  - Middle Aged: 45-64 years
KW  - Male
KW  - Female
LA  - English
PB  - Taylor & Francis Ltd
SN  - 0963-8237
SP  - 752
TI  - Pragmatic randomized controlled trial of the Mind Management Skills for Life Programme as an intervention for occupational burnout in mental healthcare professionals.
UR  - https://research.ebsco.com/linkprocessor/plink?id=55e8d520-6f97-389b-9f24-7c224579865b
VL  - 32
Y1  - 2023/08/01/Aug2023
ER  - 

TY  - JOUR
AB  - Aims: Based on the conservation of resources theory, this study explored the intermediary role of intensive care unit (ICU) nurses' recovery experience and humanistic care ability between leisure crafting and work engagement. Background: As the ICU is an important life‐saving department, the level of work engagement of nurses directly affect the quality of life and health outcomes of patients. Actively seeking countermeasures to improve the work engagement level of ICU nurses is of great significance to enhancing the nursing quality of the ICU. According to the theory of resource conservation, the resources owned by individuals are limited and must be replenished promptly and effectively to maintain relatively stable physical, mental, and working states. Therefore, determining ways for ICU nurses to supplement the consumed resources effectively and efficiently in a limited time to maintain a high level of work engagement is the main concern of this study. Methods: In this cross‐sectional study from January 2023 to March 2023, 478 ICU nurses were recruited by convenience sampling. The survey tools included the Leisure Crafting Scale, the Utrecht Work Engagement Scale‐9, the Caring Ability Inventory, and the Recovery Experience Questionnaire. Descriptive data and Pearson correlation coefficients were analyzed via SPSS 26.0 (IBM Corp.). PROCESS v4.0 (by Andrew F. Hayes) Macro Model 6 was applied to analyze the serial multiple mediator models. We used the STROBE checklist to report the results. Results: First, the results showed that leisure crafting, humanistic care ability, and recovery experience were positively correlated with work engagement. Second, recovery experience and humanistic care ability played a partially mediating role between leisure crafting and work engagement, respectively. Third, recovery experience and humanistic care ability also had a serial mediation effect between leisure crafting and work engagement. Conclusion: The findings of the study indicated that improving nurses' active control of leisure time may have particularly positive effects on ICU nurses' work engagement through increasing recovery experience and humanistic care ability. Implications for nursing and nursing policy: Administrators can formulate intervention measures to improve the leisure crafting level of ICU nurses, promote work–life balance, which enhances recovery and supports engagement with patient‐focused humanistic care, and have a positive impact on the work engagement of ICU nurses.
AN  - 181153786
ID  - 181153786
ID  - 7808754
AU  - Liu, Qingwei
AU  - Zhao, Li
AU  - Guo, Xiaojing
AU  - Zhang, Yuchen
AU  - Xin, Chen
AU  - Gai, Yubiao
DB  - CINAHL Plus with Full Text
DO  - 10.1111/inr.12914
DP  - EBSCOhost
EP  - 785
IS  - 4
JO  - International Nursing Review
CY  - Malden, Massachusetts
KW  - Leisure Activities Psychosocial Factors
KW  - Work Engagement Psychosocial Factors
KW  - Critical Care Nurses Psychosocial Factors
KW  - Recovery
KW  - Humanism
KW  - Nursing Care
KW  - Human
KW  - Funding Source
KW  - Male
KW  - Female
KW  - Adult
KW  - China
KW  - Mediation Analysis
KW  - Nursing Role
KW  - Cross Sectional Studies
KW  - Convenience Sample
KW  - Pearson's Correlation Coefficient
KW  - Data Analysis Software
KW  - Descriptive Research
KW  - Summated Rating Scaling
KW  - Coefficient alpha
KW  - Reliability and Validity
KW  - Social Networks
KW  - T-Tests
KW  - Analysis of Variance
KW  - Confidence Intervals
KW  - Psychological Well-Being
KW  - Health Policy
KW  - Nurse Managers
KW  - Interpersonal Relations
KW  - Communication Skills
KW  - Job Satisfaction
KW  - Questionnaires
KW  - Scales
KW  - Adult: 19-44 years
KW  - Male
KW  - Female
LA  - English
PB  - Wiley-Blackwell
SN  - 0020-8132
SP  - 776
TI  - Leisure crafting and work engagement among Chinese ICU nurses: The multiple mediation effect of recovery experience and humanistic care ability.
UR  - https://research.ebsco.com/linkprocessor/plink?id=f56e5a67-e630-3363-99cd-4ab787f95693
VL  - 71
Y1  - 2024/12/01/Dec2024
ER  - 

TY  - JOUR
AB  - The purpose of this study is to explore pediatric oncology nurses' experiences related to the healing care environment in the pediatric hematology and oncology clinic, guided by Watson's Theory of Human Caring. A descriptive qualitative design was used for the present study. Semi-structured interviews were conducted from December 2022 to February 2023. Data were collected through in-depth individual interviews with 16 nurses at a university hospital's pediatric hematology and oncology clinic. A content analysis was performed. The Consolidated Criteria for Reporting Qualitative Research (COREQ) were used to ensure transparent reporting. The analysis identified three main themes, supported by 11 subthemes: 'contribution of healing care behaviors', 'advantages of being a pediatric oncology nurse', and 'barriers to creating a healing environment'. Watson's Theory of Human Caring could provide a useful and practical framework for conceptualizing the experiences of pediatric oncology nurses in the context of a healing care environment. This study revealed that nurses recognize the contributions of healing care behaviors for both patients and their parents. They observed positive effects and received feedback when providing emotional support through their presence. Working in a pediatric oncology clinic provided professional and personal development opportunities. However, nurses encountered challenges in creating a healing care environment, including compassion fatigue, fear of compassion, communication problems, and high workloads. This study revealed the beneficial effects of nurses' caring behaviors in the clinic, emphasizing the critical role these behaviors play in patient outcomes. • This study highlights nurse presence as the key element of the healing care environment in pediatric oncology. • Nurses wish to provide caring behaviors, but they face challenges in creating a healing care environment and require support. • Nurses state that working with children with cancer transformed their care approach and philosophy. • The findings from nurses, based on Watson's theory, contribute to the knowledge of expressing caring behaviors in nursing.
AN  - 183899494
ID  - 183899494
ID  - 8607529
AU  - Gürcan, Meltem
AU  - Kumbul, Emine
AU  - Erkul, Münevver
AU  - Atay Turan, Sevcan
DB  - CINAHL Plus with Full Text
DO  - 10.1016/j.pedn.2025.02.011
DP  - EBSCOhost
EP  - e152
JO  - Journal of Pediatric Nursing
CY  - Philadelphia, Pennsylvania
KW  - Childhood Neoplasms Nursing
KW  - Pediatric Oncology Nurses Psychosocial Factors
KW  - Work Experiences Evaluation
KW  - Nurse Attitudes Evaluation
KW  - Pediatric Oncology Nursing
KW  - Caring
KW  - Work Environment
KW  - Health Facility Environment
KW  - Hospitals, Pediatric
KW  - Human
KW  - Hematology
KW  - Oncology
KW  - Watson's Theory of Caring
KW  - Descriptive Research
KW  - Qualitative Studies
KW  - Semi-Structured Interview
KW  - Academic Medical Centers
KW  - Content Analysis
KW  - Cancer Patients Psychosocial Factors
KW  - Parents Psychosocial Factors
KW  - Feedback
KW  - Recovery
KW  - Support, Psychosocial
KW  - Professional Development
KW  - Personal Growth
KW  - Compassion Fatigue
KW  - Fear
KW  - Communication Barriers
KW  - Workload
KW  - Nursing Outcomes
KW  - Philosophy, Nursing
KW  - Nurse-Patient Relations
LA  - English
PB  - W B Saunders
SN  - 0882-5963
SP  - e143
TI  - 'I feel like the final missing piece of the puzzle': Examination of pediatric oncology nurses' experiences regarding healing care environment.
UR  - https://research.ebsco.com/linkprocessor/plink?id=9e3e8bb1-d2b5-3292-8614-ab58b93b44e6
VL  - 81
Y1  - 2025/03/01/Mar2025
ER  - 

TY  - JOUR
AB  - To investigate clinical nurses' perception of adverse event risk and to analyze its influencing factors. A proportional stratified random sampling method was applied to recruit nurses from a hospital in Shiyan City, Hubei Province, China. The Nursing Adverse Event Risk Perception Scale, Organizational Support Questionnaire, Nurse Manager Leadership Behavior Questionnaire, Nursing Safety Behavior Questionnaire, and Burnout scale was used to investigate 1084 nurses. Univariate analysis, Pearson correlation analysis, and multiple linear regression analysis were used to analyze the influencing factors. The scores of the Nurses' Risk Perception of Adverse Nursing Event Scale, Organizational Support Questionnaire, Nurse Manager Leadership Behavior Questionnaire, Nursing Safety Behavior Questionnaire, and Burnout Scale were 14.98 ± 5.39, 52.57 ± 10.00, 88.98 ± 21.08, 56.42 ± 5.03, 30.90 ± 21.49, respectively. According to the correlation analysis, nurses' perception of adverse nursing events was positively correlated with the sense of organizational support (r =.457, P <.01), head nurses' leadership behavior (r =.348, P <.01), and nurse safety behavior (r =.457, P <.01), and negatively correlated with the level of burnout (r = −.384, P <.01). According to the Regression analysis, nurses' departments (β =.226, P <.001), daily working hours (β = 1.122, P <.001), adverse events experience (β = −1.505, P <.001), organizational support (β =.105, P <.001), head nurses' leadership behavior (β =.072, P <.001), and burnout (β = −.052, P <.001) held an influence on nurses' risk perception of adverse nursing event. These factors explained 42.5% of the total variation. Nurses' risk perception of adverse nursing events needs to be improved. Nursing managers need to strengthen organizational support for nurses, change the leadership behavior of nurse managers, reduce nurses' burnout, improve nurses' risk perception of adverse nursing events, prevent adverse events, and ensure patient safety.
AN  - 178761745
ID  - 178761745
ID  - 0171671
AU  - Li, Longti
AU  - Ai, Chunqi
AU  - Wang, Menghe
AU  - Chen, Xiong
DB  - CINAHL Plus with Full Text
DO  - 10.1177/00469580241263876
DP  - EBSCOhost
EP  - 8
JO  - Inquiry (00469580)
CY  - Thousand Oaks, California
KW  - Adverse Health Care Event Risk Factors
KW  - Nursing Staff, Hospital Psychosocial Factors
KW  - Nurse Attitudes Evaluation
KW  - Attitude to Risk
KW  - Patient Safety Evaluation
KW  - Risk Assessment
KW  - Human
KW  - Tertiary Health Care
KW  - China
KW  - Random Sample
KW  - Questionnaires
KW  - Scales
KW  - Support, Psychosocial
KW  - Leadership
KW  - Burnout, Professional
KW  - Pearson's Correlation Coefficient
KW  - Chi Square Test
KW  - T-Tests
KW  - Multivariate Analysis
KW  - Univariate Statistics
KW  - Multiple Linear Regression
KW  - Statistical Significance
KW  - Data Analysis Software
KW  - Descriptive Statistics
KW  - Funding Source
LA  - English
PB  - Sage Publications Inc.
SN  - 0046-9580
SP  - 1
TI  - Nurses' Risk Perception of Adverse Events and Its Influencing Factors: A Cross-Sectional Study.
UR  - https://research.ebsco.com/linkprocessor/plink?id=318560ca-efd8-38f7-91f9-4f18a140b8a3
Y1  - 2024/07/31/7-31-2024
ER  - 

TY  - JOUR
AN  - 185544135
ID  - 185544135
AU  - Peñacoba-Puente, Cecilia
AU  - García-Hedrera, Fernando José
AU  - Gómez-Del-Pulgar García-Madrid, Mercedes
AU  - Carmona-Monge, Francisco Javier
AU  - Gil-Almagro, Fernanda
DB  - CINAHL Plus with Full Text
DO  - 10.3390/healthcare13101108
DP  - EBSCOhost
IS  - 10
JO  - Healthcare (2227-9032)
KW  - COVID-19 Pandemic Spain
KW  - Frontline Nurses Psychosocial Factors
KW  - Support, Psychosocial Evaluation
KW  - Stress, Psychological Symptoms
KW  - Burnout, Professional
KW  - Help Seeking Behavior Evaluation
KW  - Nurse Attitudes
KW  - Human
KW  - Spain
KW  - Male
KW  - Female
KW  - Adult
KW  - Middle Age
KW  - Quantitative Studies
KW  - Prospective Studies
KW  - Nonexperimental Studies
KW  - Anxiety
KW  - Insomnia
KW  - Self-Efficacy
KW  - Hardiness
KW  - Fear
KW  - Cognition
KW  - Questionnaires
KW  - Nonprobability Sample
KW  - Convenience Sample
KW  - Descriptive Statistics
KW  - Data Analysis Software
KW  - Pearson's Correlation Coefficient
KW  - Chi Square Test
KW  - T-Tests
KW  - One-Way Analysis of Variance
KW  - Multivariate Analysis
KW  - Logistic Regression
KW  - Critical Care Nursing
KW  - Intensive Care Units
KW  - Emergency Service
KW  - Work Experiences
KW  - Emotional Exhaustion
KW  - Employment Status
KW  - Scales
KW  - Adult: 19-44 years
KW  - Middle Aged: 45-64 years
KW  - Male
KW  - Female
LA  - English
PB  - MDPI
SN  - 2227-9032
SP  - 1108
TI  - Psychological Care in Spanish Nurses at the Frontline of the COVID-19 Pandemic: A Prospective Study on Symptoms, Burnout and Psychological Variables.
UR  - https://research.ebsco.com/linkprocessor/plink?id=bde99275-cf2a-35be-83a0-1e72a4c936ff
VL  - 13
Y1  - 2025/05/15/May2025
ER  - 

TY  - JOUR
AB  - Creating a caring culture can positively impact patient safety and quality of care, and healthcare leaders set the standard for culture change. Compassion satisfaction, compassion fatigue, and burnout have been present in healthcare systems for many years and can influence performance. Interventions are implemented depending on need, context, and evidence. Most research is focused on nurses and physicians. Imaging department leaders and clinicians, who provide care across the healthcare system, also benefit from these interventions. An academic health system imaging department sought implementation of an intervention that would support a culture of caring. The process objective of this evidence-based practice (EBP) project was to implement a small group program for imaging department leaders to improve compassion satisfaction, compassion fatigue, and risk for burnout in this group. The outcome objective was to establish and sustain a culture steering committee for the entire imaging department. A 6-month, hourly, interactive course on caring relationship concepts took place February-July 2019. Imaging leaders engaged in facilitated, intentional conversations during each class and were assigned reflection homework for peer feedback. Framework for a culture steering committee was established. A prepost project design was used to compare compassion satisfaction, compassion fatigue, and risk for burnout at pre, post, and 3 months postproject implementation. Compassion satisfaction remained high and compassion fatigue low at each time point. Risk for burnout showed greater than 20% improvement from baseline to post intervention and sustained improvement at 3 months postintervention. Leaders and clinicians established a culture steering committee focusing on caring relationships. Imaging department leaders engaged in self-care and movement toward creating a culture of caring. Engaging leaders early in the process of change influences success of an EBP implementation. The culture steering committee, focusing on caring relationships, has sustained through the years of the pandemic and continues to date.
AN  - 184011551
ID  - 184011551
ID  - 101189931
AU  - Rettig, Amy E.
AU  - Longworth, Sandra
DB  - CINAHL Plus with Full Text
DO  - 10.1016/j.jradnu.2024.12.006
DP  - EBSCOhost
EP  - 94
IS  - 1
JO  - Journal of Radiology Nursing
CY  - New York, New York
KW  - Technology, Radiologic
KW  - Radiology Personnel Psychosocial Factors
KW  - Burnout, Professional Prevention and Control
KW  - Interpersonal Relations
KW  - Psychological Well-Being
KW  - Professional Practice, Evidence-Based
KW  - Program Implementation
KW  - Human
KW  - Organizational Culture
KW  - Radiology Personnel Education
KW  - Leadership
KW  - Compassion Fatigue Prevention and Control
KW  - Job Satisfaction
KW  - Committees
LA  - English
PB  - Elsevier B.V.
SN  - 1546-0843
SP  - 88
TI  - Team Relationships and Wellness in Radiology: An Evidence-Based Practice Implementation.
UR  - https://research.ebsco.com/linkprocessor/plink?id=2bf61f97-408b-3d5b-a1fe-bd052b5067d6
VL  - 44
Y1  - 2025/03/01/Mar2025
ER  - 

TY  - JOUR
AB  - Background: Newly graduated registered nurses face more challenges than their experienced counterparts, as they not only confront the high pressures of an increasingly complex medical environment but also need to quickly adapt to their jobs and role transitions. The emotional burden arising at this stage is referred to as transitional shock. Self‐depletion, as proposed by Baumeister, refers to the process by which individuals exhaust their internal psychological control resources when facing challenges, subsequently affecting cognition and emotion. The occurrence of transitional shock and the process of individual self‐depletion appear to be closely related. However, to our knowledge, there has been limited research exploring the occurrence of transitional shock from the perspective of self‐depletion theory. Aim: Investigating the emergence process of transition shock through the lens of self‐depletion theory entails an examination of the mechanisms by which individuals engage in self‐regulation when confronted with challenges and how transition shock manifests throughout this process. Designs: A descriptive qualitative study. Methods: Between August and November 2023, using maximum variation sampling and purposive sampling methods, 16 nurses were selected for semistructured interviews at a tertiary hospital in Suzhou, China. Results: Employing thematic analysis, three interconnected themes were identified, encompassing the entry‐level workforce challenges, the subsequent effects of energy depletion, and the sources and replenishment of energy. Conclusion: As new nurses adapt to their roles and environments, they encounter numerous pressures that markedly drain their psychological energy. This ongoing depletion of self‐regulation energy can lead to transitional shock, impulsive decision‐making, and missed nursing care. Implications for Nursing Management: Managers should implement comprehensive support strategies, including optimized work environments, enhanced training, and personal development, to help newly graduated nurses successfully transition and improve care quality and retention.
AN  - 180562523
ID  - 180562523
ID  - 9306050
AU  - Yingnan, Zhao
AU  - Ziqi, Zhang
AU  - Ting, Wang
AU  - Liqin, Chen
AU  - Xiaoqing, Shi
AU  - Lan, Xu
AU  - Alnawafleh, Ahmad
DB  - CINAHL Plus with Full Text
DO  - 10.1155/2024/6722892
DP  - EBSCOhost
EP  - 14
JO  - Journal of Nursing Management
CY  - Malden, Massachusetts
KW  - New Graduate Nurses Psychosocial Factors
KW  - Registered Nurses Psychosocial Factors
KW  - Reality Shock
KW  - Self Regulation
KW  - Cognition
KW  - Emotions
KW  - Decision Making, Clinical
KW  - Psychological Theory
KW  - Nurse Attitudes Evaluation
KW  - Human
KW  - Male
KW  - Female
KW  - Adult
KW  - Phenomenological Research
KW  - Qualitative Studies
KW  - Descriptive Research
KW  - Purposive Sample
KW  - Semi-Structured Interview
KW  - Tertiary Health Care China
KW  - Thematic Analysis
KW  - Workforce
KW  - China
KW  - Descriptive Statistics
KW  - Comparative Studies
KW  - Work Environment
KW  - Personnel Retention
KW  - Questionnaires
KW  - Data Analysis Software
KW  - Nursing Knowledge
KW  - Professional Development
KW  - Burnout, Professional
KW  - Quality of Nursing Care
KW  - Funding Source
KW  - Adult: 19-44 years
KW  - Male
KW  - Female
LA  - English
PB  - Wiley-Blackwell
SN  - 0966-0429
SP  - 1
TI  - Transitional Shock in Newly Graduated Registered Nurses From the Perspective of Self‐Depletion and Impact on Cognitive Decision‐Making: A Phenomenological Study.
UR  - https://research.ebsco.com/linkprocessor/plink?id=2d952215-4c4b-309e-b8a0-27c68b0e71f4
VL  - 2024
Y1  - 2024/10/29/10-29-2024
ER  - 

TY  - JOUR
AB  - Background: The amount of time spent on the electronic health record is often cited as a contributing factor to burnout and work-related stress in nurses. Increased electronic health record use also reduces the time nurses have for direct contact with patients and families. There has been minimal investigation into the amount of time intensive care unit nurses spend on the electronic health record. Objective: To quantify the amount of time spent by intensive care unit nurses on the electronic health record. Methods: In this observational study, active electronic health record use time was analyzed for 317 intensive care unit nurses in a single institution from January 2019 through July 2020. Monthly data on electronic health record use by nurses in the medical, neurosurgical, and surgical-trauma intensive care units were evaluated. Results: Full-time intensive care unit nurses spent 28.9 hours per month on the electronic health record, about 17.5% of their clinical shift, for a total of 346.3 hours per year. Part-time nurses and those working as needed spent 20.5 hours per month (17.6%) and 7.4 hours per month (14.2%) on the electronic health record, respectively. Neurosurgical and medical intensive care unit nurses spent 25.0 hours and 19.9 hours per month, respectively. Nurses averaged 23 clicks per minute during use. Most time was spent on the task of documentation at 12.3 hours per month, which was followed by medical record review at 2.6 hours per month. Conclusion: Intensive care unit nurses spend at least 17% of their shift on the electronic health record, primarily on documentation. Future interventions are necessary to reduce time spent on the electronic health record and to improve nurse and patient satisfaction.
AN  - 159433461
ID  - 159433461
ID  - 8207799
AU  - Khan, Ahsan R.
AU  - Rosenthal, Courtney D.
AU  - Ternes, Kelly
AU  - Sing, Ronald F.
AU  - Sachdev, Gaurav
DB  - CINAHL Plus with Full Text
DO  - 10.4037/ccn2022518
DP  - EBSCOhost
EP  - 50
IS  - 5
JO  - Critical Care Nurse
CY  - Alisa Veijo, California
KW  - Electronic Health Records
KW  - Critical Care Nursing
KW  - Time Factors
KW  - Documentation
KW  - Human
KW  - Retrospective Design
KW  - Nonexperimental Studies
KW  - Patient Satisfaction
KW  - Job Satisfaction
KW  - Audit
KW  - Shiftwork
KW  - Burnout, Professional
KW  - Nursing Staff, Hospital Psychosocial Factors
KW  - Stress, Occupational
LA  - English
PB  - American Association of Critical-Care Nurses
SN  - 0279-5442
SP  - 44
TI  - Time Spent by Intensive Care Unit Nurses on the Electronic Health Record.
UR  - https://research.ebsco.com/linkprocessor/plink?id=d7a6d48a-f057-3e5a-96b1-d6b32d001215
VL  - 42
Y1  - 2022/10/01/Oct2022
ER  - 

TY  - JOUR
AB  - Taking place at a mental health hospital in Toronto, Canada, this project aims to improve care delivery through optimization of digital technology and the electronic health record (EHR) system. This paper outlines the process and results from an interdisciplinary SWAT imitative to support the rapid handling of EHR issues. Through the interdisciplinary SWAT initiative, over 136 issues identified by various clinicians have been triaged and addressed within the hospital, significantly enhancing user experience and system usability. By fostering interdisciplinary collaboration, rapid issue resolution, and clinician-led innovation, these strategies have not only enhanced EHR usability but have also led to measurable improvements in clinician workflow, reducing documentation time and minimizing burnout.
AN  - 187335096
ID  - 187335096
ID  - 9214582
AU  - STRUDWICK, Gillian
AU  - HAIDER, Uzma
AU  - MIRANDA, Morena
AU  - LING, Sara
AU  - TAJIRIAN, Tania
DB  - CINAHL Plus with Full Text
DO  - 10.3233/SHTI251078
DP  - EBSCOhost
EP  - 1451
JO  - Studies in Health Technology & Informatics
CY  - Thousand Oaks, California
KW  - Multidisciplinary Care Team Canada
KW  - Collaboration
KW  - Quality Improvement
KW  - Electronic Health Records
KW  - Health Care Delivery Canada
KW  - Digital Technology
KW  - Physicians
KW  - Nursing Staff, Hospital
KW  - Congresses and Conferences Taiwan
KW  - Taiwan
KW  - Human
KW  - Medical Informatics
KW  - Task Performance and Analysis
KW  - User-Computer Interface
KW  - Descriptive Statistics
KW  - Medication Reconciliation
KW  - Documentation
KW  - Canada
KW  - Quality of Health Care
KW  - Workflow
KW  - Burnout, Professional Prevention and Control
LA  - English
PB  - Sage Publications Inc.
SN  - 0926-9630
SP  - 1447
TI  - Interdiscuplinary SWAT: An Organizational Initiative to Quickly Identify and Resolve EHR Issues...20th World Congress on Medical and Health Informatics (MEDINFO), August 9-13, 2025, Taipei, Taiwan.
UR  - https://research.ebsco.com/linkprocessor/plink?id=d2cca996-f5f0-3ca9-ae55-770220c79ea3
VL  - 329
Y1  - 2025/08/01/2025
ER  - 
