# Supplementary material for: Quiet Quitting and Disengagement-Related Constructs in Nursing: A Theory-Informed Scoping Review
Source: Healthcare (Basel). 2026 Jul 16;14(14):2145. doi: 10.3390/healthcare14142145 (PMC13411971; doi:10.3390/healthcare14142145)
Supplement: Supplementary file 1 [file healthcare-14-02145-s001.zip › EBSCO-Export-05_02_2026_12.ris]

TY  - JOUR
AB  - Background: Empathy fatigue represents a significant concern among healthcare professionals working in critical care settings, including intensive care units, emergency departments and neonatal units. It is an established fact that constant exposure to emotionally intense situations may lead to a state of emotional exhaustion, a reduction in job satisfaction and a compromise in the quality of patient care. Despite the prevalence of this phenomenon, there remains a paucity of profession‐specific tools with which to assess empathy fatigue in these high‐stress environments. Aim: The objective of this study was to develop and validate the Empathy Fatigue Scale for Healthcare Professionals (EFS‐HP), a psychometric tool designed to assess empathy fatigue among professionals working in critical care settings. Study Design: The study utilized a multi‐phase methodological design, encompassing 296 healthcare professionals who exclusively practised in critical care settings, including intensive care units, emergency departments and neonatal intensive care units. Despite the fact that the sample comprised 60.8% physicians, 27% nurses and midwives and 12.2% other staff, all participants were actively engaged in critical care practice. The 21‐item EFS‐HP was developed through a rigorous process involving item generation, expert review and pilot testing. The psychometric evaluation comprised exploratory factor analysis (EFA), confirmatory factor analysis (CFA), internal consistency (Cronbach's α = 0.958), test–retest reliability (r = 0.891) and criterion validity using the Depression Anxiety Stress Scale (DASS‐21). The results of the CFA indicated that the model demonstrated acceptable fit, with a comparative fit index of 0.918, a TLI of 0.907 and an root mean square error of approximation of 0.080. Results: The EFA revealed a unidimensional structure, explaining 54.5% of the total variance. Criterion validity analysis demonstrated significant positive correlations between empathy fatigue and depression (r = 0.485), anxiety (r = 0.348) and stress (r = 0.396), thereby supporting the validity of the scale. Conclusion: The EFS‐HP is a valid and reliable instrument for the assessment of empathy fatigue among healthcare professionals in critical care environments. Its application is particularly relevant for critical care nurses, who frequently face intense emotional demands and are at increased risk for burnout‐related outcomes. Relevance to Clinical Practice: The EFS‐HP is a valuable tool for identifying and managing empathy fatigue specifically among critical care nurses, who form the emotional backbone of intensive care environments. Given their continuous exposure to life‐and‐death situations, rapid decision‐making and patient/family distress, critical care nurses are especially vulnerable to empathy fatigue. The integration of the EFS‐HP into clinical practice facilitates the early identification of emotional strain, thereby enabling the implementation of timely, nurse‐focused interventions. These interventions have been shown to promote emotional resilience, reduce staff turnover and enhance the overall quality of patient care. Furthermore, the scale's emphasis on the distinctive stressors encountered by nurses in critical care is congruent with the strategic priorities of high‐acuity healthcare institutions.
AN  - 186997831
ID  - 186997831
ID  - 9808649
AU  - Okan, Nesrullah
AU  - Zengin, Fuat
AU  - Okan, Yusuf Taha
AU  - Şahin, Yahya
DB  - CINAHL Plus with Full Text
DO  - 10.1111/nicc.70079
DP  - EBSCOhost
EP  - 13
IS  - 4
JO  - Nursing in Critical Care
CY  - Malden, Massachusetts
KW  - Instrument Construction
KW  - Instrument Validation
KW  - Compassion Fatigue Evaluation
KW  - Scales Evaluation
KW  - Health Personnel Psychosocial Factors
KW  - Psychometrics Evaluation
KW  - Critical Care
KW  - Human
KW  - Male
KW  - Female
KW  - Adult
KW  - Middle Age
KW  - Factor Analysis
KW  - Validation Studies
KW  - Funding Source
KW  - Turkey
KW  - Internal Consistency
KW  - Test-Retest Reliability
KW  - Depression
KW  - Burnout, Professional
KW  - Personnel Turnover
KW  - Quality of Health Care
KW  - Reliability and Validity
KW  - Content Validity
KW  - Criterion-Related Validity
KW  - Adult: 19-44 years
KW  - Middle Aged: 45-64 years
KW  - Male
KW  - Female
LA  - English
PB  - Wiley-Blackwell
SN  - 1362-1017
SP  - 1
TI  - Development and Psychometric Validation of the Empathy Fatigue Scale (EFS‐HP) for Healthcare Professionals in Critical Care Settings.
UR  - https://research.ebsco.com/linkprocessor/plink?id=ac1b855a-decc-3f6e-9e9e-f1e8a251b43c
VL  - 30
Y1  - 2025/07/01/Jul2025
ER  - 

TY  - JOUR
AB  - Background: While the adoption of electronic health records (EHRs) has become widespread, it has been accompanied by a concurrent exacerbation of burnout among healthcare professionals. However, existing research has predominantly focused on single professional groups, lacking comprehensive multi-group analysis and the identification of key modifiable mitigation factors. Methods: Following the PRISMA guidelines, we systematically searched for relevant literature published between 2005 and 2025. A total of 41 studies, encompassing 54,443 healthcare professionals, were included. A meta-analysis was conducted to assess the association between EHR use and occupational burnout, with subgroup analyses performed to examine differences across various professional groups and assessment tools. Sensitivity analysis was conducted to reduce the bias. Results: The use of EHRs was found to significantly associated with an increase the risk of occupational burnout (OR = 2.49, 95% CI: 1.82-3.41), which was also supported after sensitivity analysis (OR = 1.98, 95% CI: 1.40-2.80). The subgroup analysis revealed that the occurrence rate of burnout was highest in studies using other tools (39.3%), followed by those using the MBI-HSS (36.0%) and was lowest in studies employing the mini-Z (31.8%). This association was evident across multiple groups, The highest occurrence rate among physicians was 38.1%, followed by residents (37.5%), and then nurses (27.8%). The primary contributing factors were poor EHR design, excessive time spent on documentation, and heavy administrative burdens. Conversely, mitigations such as system optimization and the provision of medical scribes have been proposed as potentially beneficial approaches for alleviating burnout. Conclusion: EHR use is closely linked to occupational burnout across a broad spectrum of healthcare professionals. There is a critical need for targeted system optimization and the development of tailored mitigation strategies to reduce this growing problem.
AN  - 41908760
ID  - 41908760
AU  - Yang, Yi
AU  - Shi, Rui
AU  - Wang, Zeng
AU  - Xu, Jia
AU  - Xie, Jiaxi
AU  - Liu, Jialin
DB  - MEDLINE Complete
DO  - 10.3389/fpubh.2026.1751521
DP  - EBSCOhost
JO  - Frontiers in public health
CY  - Switzerland
KW  - Electronic Health Records statistics & numerical data
KW  - Burnout, Professional epidemiology
KW  - Burnout, Professional prevention & control
KW  - Health Personnel psychology
KW  - Health Personnel statistics & numerical data
KW  - Humans
LA  - eng
PB  - Frontiers Editorial Office
SN  - 2296-2565
SN  - Electronic
SP  - 1751521
TI  - Electronic health records-related determinants of healthcare professionals' burnout and mitigation strategies: systematic review and meta-analysis.
UR  - https://research.ebsco.com/linkprocessor/plink?id=27972575-89cc-3e60-a5ed-5879b68262c8
VL  - 14
Y1  - 2026/03/13/2026 Mar 13
ER  - 

TY  - JOUR
AB  - Background: Clinical alarms are designed to signal an unsatisfactory patient physiological state and alert staff members to malfunctioning medical equipment. Alarm desensitization and fatigue can occur when clinicians are exposed to an overwhelming number of clinical alarms, particularly nonactionable alarms. Local Problem: Alarm fatigue and alarm management competency related to use of Philips monitoring systems were noted to be problematic among nurses working in the 27-bed surgical intensive care unit of a teaching hospital in northeastern Florida. Methods: A quality improvement project was conducted to reduce alarm fatigue and improve nursing competency in managing alarms. The CEASE (Communication, Electrodes, Appropriateness, Setup, and Education) evidence-based alarm management bundle was implemented on the unit, and a representative from the alarm manufacturer conducted in-service training sessions. A clinical alarms survey developed by the Healthcare Technology Foundation was distributed both before and after the intervention to 115 nurses working in the unit. Descriptive and inferential statistics were used to assess for differences between the preintervention and postintervention periods. Results: Nurse participants demonstrated improved alarm management competency, resulting in significant improvements in their perceptions of alarm functionality, settings, response time, and policy adherence. There was a statistically significant decrease in self-reported alarm fatigue, and the CEASE bundle was found to influence nursing practice. Conclusions: The Joint Commission's 2022 goal of improving clinical alarm safety remains a top priority nationwide. Implementation of the CEASE alarm management bundle was effective in reducing surgical intensive care unit nurses' alarm fatigue and improving their alarm management practices.
AN  - 162848559
ID  - 162848559
ID  - 8207799
AU  - Bosma, Stephanie
AU  - Christopher, Roberta
DB  - CINAHL Plus with Full Text
DO  - 10.4037/ccn2023418
DP  - EBSCOhost
EP  - 45
IS  - 2
JO  - Critical Care Nurse
CY  - Alisa Veijo, California
KW  - Equipment Alarm Systems
KW  - Hospital Units
KW  - Critical Care Nurses Education
KW  - Fatigue Prevention and Control
KW  - Burnout, Professional
KW  - Monitoring, Physiologic
KW  - Human
KW  - Intensive Care Units
KW  - Academic Medical Centers
KW  - Florida
KW  - Quality Improvement
KW  - Clinical Competence
KW  - Descriptive Statistics
KW  - Inferential Statistics
KW  - Education, Continuing (Credit)
KW  - Outcomes (Health Care)
KW  - Patient Safety
KW  - Nursing Staff, Hospital
KW  - Clinical Assessment Tools
KW  - Data Analysis Software
KW  - Mann-Whitney U Test
KW  - Nursing Practice, Evidence-Based
KW  - Funding Source
KW  - Postoperative Complications
KW  - Orthopedic Nursing
LA  - English
PB  - American Association of Critical-Care Nurses
SN  - 0279-5442
SP  - 36
TI  - Implementing a Unit-Based Alarm Management Bundle for Critical Care Nurses.
UR  - https://research.ebsco.com/linkprocessor/plink?id=4f37d489-eb33-33c9-93f3-dc7cbe7d261a
VL  - 43
Y1  - 2023/04/01/Apr2023
ER  - 

TY  - JOUR
AB  - Objective: This study examined the prevalence and severity of compassion satisfaction and compassion fatigue (i.e., burnout and secondary traumatic stress) in registered nurses (RNs) at a pediatric trauma center. Background: Pediatric nurses perform emotionally challenging work that often causes psychological stress and burnout. Methods: A cross-sectional survey on professional quality of life was administered to pediatric nurses. Results: Among survey respondents (n = 696), 76% reported moderate compassion satisfaction; 89.1% reported low burnout; 83.3% reported low secondary traumatic stress. None reported high compassion satisfaction or high compassion fatigue. Predictors of professional quality of life included age, professional experience, and workplace setting (p ≤ 0.05). Compared with work in other units, work in the neonatal intensive care unit was significantly associated with lower levels of compassion satisfaction and higher levels of compassion fatigue. Conclusions: Individual and organizational strategies to promote compassion satisfaction and reduce compassion fatigue in pediatric RNs are needed.
AN  - 164738856
ID  - 164738856
ID  - 7505804
AU  - Hayakawa, Jennifer
AU  - Schomberg, John
AU  - Barrows, Jennifer
DB  - CINAHL Plus with Full Text
DO  - 10.62116/pnj.2023.49.3.125
DP  - EBSCOhost
EP  - 134
IS  - 3
JO  - Pediatric Nursing
CY  - Pitman, New Jersey
KW  - Compassion Fatigue Epidemiology
KW  - Job Satisfaction Evaluation
KW  - Quality of Life Evaluation
KW  - Pediatric Nurses Psychosocial Factors
KW  - Stress, Occupational
KW  - Trauma Centers
KW  - Human
KW  - Female
KW  - Male
KW  - Cross Sectional Studies
KW  - Surveys
KW  - Age Factors
KW  - Job Experience
KW  - Work Environment
KW  - Intensive Care Units, Neonatal
KW  - Burnout, Professional
KW  - Patient Safety
KW  - Personnel Turnover
KW  - Summated Rating Scaling
KW  - Sociodemographic Factors
KW  - Statistical Significance
KW  - Fisher's Exact Test
KW  - Descriptive Statistics
KW  - Female
KW  - Male
LA  - English
PB  - Jannetti Publications, Inc.
SN  - 0097-9805
SP  - 125
TI  - A Cross-Sectional Study of Professional Quality of Life in Pediatric Nurses at a Level II Trauma Center.
UR  - https://research.ebsco.com/linkprocessor/plink?id=197b54d3-fa8e-30dc-a2c0-c1b940ffa820
VL  - 49
Y1  - 2023/05/01/May-Jun2023
ER  - 

TY  - JOUR
AB  - To examine the frequency and predictors of missed nursing care in pediatric units. This study with a descriptive cross-sectional design was conducted in the pediatric clinics of two public university hospitals in Türkiye. The convenience sampling method was employed, including all nurses working in pediatric units, with a total of 123 nurses participating. Data were collected face-to-face from May to October 2023 using a sociodemographic and job-related characteristics form, the Practice Environment Scale of the Nursing Work Index (PES-NWI), the Maslach Burnout Inventory (MBI), and missed nursing care activity questions. The data were analyzed using descriptive statistics and logistic regression analysis. The most frequently missed care activities were found to be skin care (45.5 %), educating patients and families (40.7 %), and preparing patients and families for discharge (37.4 %). Predictors of missed nursing care were nurses' educational level, high nurse-to-patient ratios, low job satisfaction, enough opportunity to discuss patient care issues with other nurses, nursing foundations for quality of care, nurse manager's ability, leadership, and support for nurses, staffing and resource adequacy, and collegial nurse-physician relations, emotional exhaustion and personal accomplishment. This study revealed that the most frequently missed care activities among nurses were related to skin care, education, and discharge preparation. Understanding the underlying causes is essential for reducing the rate of missed care. To reduce the frequency of missed care, it is necessary to improve the work environment and make institutional investments in nursing, enabling nurses to effectively fulfill their duties. • The most frequently missed nursing care activities were skin care, educating and preparing patients and families. • The most significant predictors of missed care were nurse education and availability of resources for care. • Investment in improving the working environment is essential to prevent missed care.
AN  - 183899453
ID  - 183899453
ID  - 8607529
AU  - Ozmen, Sinem
AU  - Arslan Yurumezoglu, Havva
DB  - CINAHL Plus with Full Text
DO  - 10.1016/j.pedn.2024.10.019
DP  - EBSCOhost
EP  - e8
JO  - Journal of Pediatric Nursing
CY  - Philadelphia, Pennsylvania
KW  - Nursing Care Turkey
KW  - Pediatric Nursing Turkey
KW  - Health Care Errors Risk Factors
KW  - Risk Assessment
KW  - Job Satisfaction
KW  - Work Environment
KW  - Burnout, Professional
KW  - Pediatric Units Turkey
KW  - Human
KW  - Descriptive Research
KW  - Cross Sectional Studies
KW  - Descriptive Statistics
KW  - Data Analysis Software
KW  - Quality of Nursing Care
KW  - Convenience Sample
KW  - Turkey
KW  - Scales
KW  - Logistic Regression
LA  - English
PB  - W B Saunders
SN  - 0882-5963
SP  - e1
TI  - Job satisfaction, work environment, and burnout as predictors of missed nursing care in pediatric units: A descriptive cross-sectional study.
UR  - https://research.ebsco.com/linkprocessor/plink?id=0ea49350-2a69-35d5-b3a0-aecceecdc804
VL  - 81
Y1  - 2025/03/01/Mar2025
ER  - 

TY  - JOUR
AB  - Purpose: This study aimed to investigate associations of therapeutic communication competency with gerontological nursing knowledge and attitudes toward ageism among outpatient nurses in general hospitals. Methods: A cross-sectional survey of 137 outpatient nurses was conducted from March 29 to April 11, 2024. Participants were recruited via an online flyer posted in a nationwide nursing community. Data were collected using three validated instruments: Knowledge of Older Patients Quiz, Fraboni Scale of Ageism, and Nursing Assessment of Communication Competency Scale. Descriptive statistics, independent t-tests, one-way ANOVA with Scheffé post hoc tests, and multiple linear regression analyses were performed using IBM SPSS Statistics version 29.0. Results: Significant differences in therapeutic communication competency were identified based on marital status (p=.007), engagement in overtime work (p=.006), and longer clinical experience than 10 years (p=.010). Lower levels of ageism were significantly associated with higher competency of therapeutic communication (β=-0.27, p=.001), while gerontological nursing knowledge was not. Conclusion: Continuous training of anti-ageism attitude may enhance therapeutic communication competency of outpatient nurses with older adults. Leveraging experienced nurses and improving work conditions also support effective communication in outpatient settings.
AN  - 186885807
ID  - 186885807
ID  - 9605020
AU  - Kim, Sunhee
AU  - Kim, Heejung
DB  - CINAHL Plus with Full Text
DO  - 10.12934/jkpmhn.2025.34.2.164
DP  - EBSCOhost
EP  - 174
IS  - 2
JO  - Journal of Korean Academy of Psychiatric & Mental Health Nursing (JKPMHN)
KW  - Gerontologic Nursing Education
KW  - Nursing Knowledge Evaluation
KW  - Nurse Attitudes Evaluation
KW  - Ageism
KW  - Communication Methods
KW  - Therapeutic Alliance Education
KW  - Nursing Staff, Hospital Psychosocial Factors
KW  - Outpatient Service
KW  - Hospitals
KW  - Professional Competence
KW  - Human
KW  - Male
KW  - Female
KW  - Aged
KW  - Cross Sectional Studies
KW  - Questionnaires
KW  - Outpatients
KW  - Nurse-Patient Relations
KW  - Workload
KW  - Nursing Care
KW  - Nursing Assessment
KW  - Multiple Linear Regression
KW  - Workforce
KW  - Patient Centered Care
KW  - Job Satisfaction
KW  - Burnout, Professional Prevention and Control
KW  - Occupational Health
KW  - Correlational Studies
KW  - Convenience Sample
KW  - Self Report
KW  - Quality of Nursing Care
KW  - Quality of Health Care
KW  - South Korea
KW  - Descriptive Statistics
KW  - Comparative Studies
KW  - T-Tests
KW  - One-Way Analysis of Variance
KW  - Summated Rating Scaling
KW  - Coefficient alpha
KW  - Data Analysis Software
KW  - Post Hoc Analysis
KW  - Aged: 65+ years
KW  - Male
KW  - Female
LA  - English
PB  - Korean Academy of Psychiatric & Mental Health Nursing
SN  - 1225-8482
SP  - 164
TI  - Associations among Gerontological Nursing Knowledge, Attitudes Toward Ageism, and Therapeutic Communication Competency: A Cross-sectional Online Survey among Outpatient Nurses in General Hospitals.
UR  - https://research.ebsco.com/linkprocessor/plink?id=bcac962c-3e7e-3158-a152-09730238cded
VL  - 34
Y1  - 2025/06/01/Jun2025
ER  - 

TY  - JOUR
AN  - 164420805
ID  - 164420805
ID  - 101088683
AU  - Varghese, Bejoy
AU  - Joseph, Chithra Maria
AU  - Al- Akkam, Adnan Anwar Ahmad
AU  - AL-Balawi, Rida Moh'd Odeh A. M.
AU  - Swallmeh, Esmat
AU  - Singh, Kalpana
DB  - CINAHL Plus with Full Text
DO  - 10.1186/s12912-023-01371-0
DP  - EBSCOhost
EP  - 12
IS  - 1
JO  - BMC Nursing
KW  - Nurse Attitudes Evaluation
KW  - Work Experiences Evaluation
KW  - Shift Workers Psychosocial Factors
KW  - Tertiary Health Care
KW  - Human
KW  - Male
KW  - Female
KW  - Adult
KW  - Qatar
KW  - Cross Sectional Studies
KW  - Continuity of Patient Care
KW  - Workforce
KW  - Job Satisfaction
KW  - Patient Safety
KW  - Quality of Health Care
KW  - Semi-Structured Interview
KW  - Surveys
KW  - Mann-Whitney U Test
KW  - Kruskal-Wallis Test
KW  - Thematic Analysis
KW  - Quantitative Studies
KW  - Psychological Well-Being
KW  - Burnout, Professional
KW  - Stress
KW  - Questionnaires
KW  - Random Sample
KW  - Reliability and Validity
KW  - Descriptive Statistics
KW  - Professional Compliance
KW  - Family Conflict
KW  - Funding Source
KW  - Adult: 19-44 years
KW  - Male
KW  - Female
LA  - English
PB  - BioMed Central
SN  - 1472-6955
SP  - 1
TI  - Nurse's experience working 12-hour shift in a tertiary level hospital in Qatar: a mixed method study.
UR  - https://research.ebsco.com/linkprocessor/plink?id=f4a7b7bd-c9dd-386e-b6f4-47b30ec6ab28
VL  - 22
Y1  - 2023/06/20/6-20-2023
ER  - 

TY  - JOUR
AN  - 186490952
ID  - 186490952
AU  - Bazrafshan, Mohammad-Rafi
AU  - Faramarzian, Zohreh
AU  - Sookhak, Fatemeh
AU  - Kavi, Esmaeil
AU  - Zeraatpishe, Fatemeh
AU  - Mohseni, Fatemeh
AU  - Chiappini, Stefania
DB  - CINAHL Plus with Full Text
DO  - 10.1155/mij/3613877
DP  - EBSCOhost
EP  - 10
JO  - Mental Illness (2036-7457)
CY  - Malden, Massachusetts
KW  - Stress, Occupational Prevention and Control
KW  - Stress Management Methods
KW  - Coping Evaluation
KW  - Adaptation, Psychological Evaluation
KW  - COVID-19 Nursing
KW  - Nursing Staff, Hospital Psychosocial Factors
KW  - Human
KW  - Funding Source
KW  - Qualitative Studies
KW  - Academic Medical Centers
KW  - Iran
KW  - Semi-Structured Interview
KW  - Thematic Analysis
KW  - Content Analysis
KW  - Interview Guides
KW  - Purposive Sample
KW  - Female
KW  - Adult
KW  - Stress, Occupational Risk Factors
KW  - Risk Assessment
KW  - Nursing Knowledge
KW  - Self Care
KW  - Fear
KW  - Job Security
KW  - Caring
KW  - Health Services Accessibility
KW  - Drugs, Prescription
KW  - Nurse Attitudes Evaluation
KW  - Nursing Skills
KW  - Confusion
KW  - Burnout, Professional
KW  - Workload
KW  - Social Isolation
KW  - Peer Group
KW  - Accountability
KW  - Nursing Protocols Utilization
KW  - Help Seeking Behavior
KW  - Mental Health Personnel
KW  - Empathy
KW  - Natural Environment
KW  - Music
KW  - Listening
KW  - Altruism
KW  - Spirituality
KW  - Alprazolam Administration and Dosage
KW  - Adult: 19-44 years
KW  - Female
LA  - English
PB  - Wiley-Blackwell
SN  - 2036-7457
SP  - 1
TI  - Understanding Stress Coping Strategies Among Nurses Providing Care for COVID‐19 Patients: A Qualitative Study.
UR  - https://research.ebsco.com/linkprocessor/plink?id=433eeb0b-b243-37d7-9cef-ffc5e8762e21
VL  - 2025
Y1  - 2025/07/09/7-9-2025
ER  - 

TY  - JOUR
AB  - Moral injury (MI) is the damage done to one's conscience or moral compass when one perpetrates, witnesses, or fails to prevent acts that transgress one's own moral beliefs. There are numerous associations between MI and various mental health outcomes, including burnout, depression, anxiety, sleep disorders, and increased job turnover. However, there has been no research or official study investigating MI in mental health nurses (MHNs) in Switzerland. This study aimed to examine and describe the spectrum and impact of MI in Swiss MHN. Demographic data and descriptions of MI in mental health nursing were collected from 19 problem‐focused interviews between September and November 2023. The data were analysed descriptively and using qualitative content analysis strategies, respectively. Participants highlighted specific potentially morally injurious events (PMIEs) such as coercive measures, power plays, and sanctioning behaviour prevalent in mental health nursing. As they caused violations of moral values, with intense emotional responses ranging from anger to guilt, shame, helplessness, and powerlessness, MIs could be identified. They resulted in long‐term consequences such as job changes, sleep disturbances, anxiety, panic attacks, sensory crises, and substance abuse. The results emphasise the impact of MI on the well‐being and practice of MHN in Switzerland. Participants perceived MI as expressing intense emotions and dissatisfaction, challenging their moral principles in the context of their daily work. Participants confronted with MI reported increased risks for negative health outcomes. The identification of causes of MI emphasises the need for targeted interventions in the psychiatric setting.
AN  - 187570736
ID  - 187570736
ID  - 101140527
AU  - Heitzmann, Célina
AU  - Waldboth, Veronika
AU  - Mezger, Mirjam
DB  - CINAHL Plus with Full Text
DO  - 10.1111/inm.70099
DP  - EBSCOhost
EP  - 10
IS  - 4
JO  - International Journal of Mental Health Nursing
CY  - Malden, Massachusetts
KW  - Psychiatric Nursing Evaluation
KW  - Stress Disorders, Post-Traumatic Nursing
KW  - Morals
KW  - Ethics, Nursing
KW  - Human
KW  - Male
KW  - Female
KW  - Adult
KW  - Middle Age
KW  - Aged
KW  - Qualitative Studies
KW  - Descriptive Research
KW  - Burnout, Professional
KW  - Switzerland
KW  - Shame
KW  - Powerlessness
KW  - Job Change
KW  - Anxiety
KW  - Panic Disorder
KW  - Sociodemographic Factors
KW  - Nurse Attitudes
KW  - Psychological Well-Being
KW  - Nursing Practice
KW  - Decision Making, Ethical
KW  - Purposive Sample
KW  - Adult: 19-44 years
KW  - Middle Aged: 45-64 years
KW  - Aged: 65+ years
KW  - Male
KW  - Female
LA  - English
PB  - Wiley-Blackwell
SN  - 1445-8330
SP  - 1
TI  - Moral Injury in Mental Health Nursing—A Qualitative Descriptive Study in Switzerland.
UR  - https://research.ebsco.com/linkprocessor/plink?id=29e5a41d-3f7d-38a6-8e06-6c24763eff9a
VL  - 34
Y1  - 2025/07/01/Jul2025
ER  - 

TY  - JOUR
AB  - Background: Nurses face many ethical challenges, placing them at risk for moral distress and burnout and challenging their ability to provide safe, high-quality patient care. Little is known about the sustainability of interventions to address this problem. Objective: To determine the long-term impact on acute care nurses of a 6-session experiential educational program called the Mindful Ethical Practice and Resilience Academy (MEPRA). Methods: MEPRA includes facilitated discussion, role play, guided mindfulness and reflective practices, case studies, and high-fidelity simulation training to improve nurses' skills in mindfulness, resilience, and competence in confronting ethical challenges. A prospective, longitudinal study was conducted on the impact of the MEPRA curriculum at 2 hospitals in a large academic medical system. The study involved surveys of 245 nurses at baseline, immediately after the intervention, and 3 and 6 months after the intervention. Results: The results of the intervention were generally sustained for months afterward. The most robust improvements were in ethical confidence, moral competence, resilience, work engagement, mindfulness, emotional exhaustion, depression, and anger. Some outcomes were not improved immediately after the intervention but were significantly improved at 3 months, including anxiety and empathy. Depersonalization and turnover intentions were initially reduced, but these improvements were not sustained at 6 months. Conclusions: Many MEPRA results were sustained at 3 and 6 months after conclusion of the initial foundational program. Some outcomes such as depersonalization and turnover intentions may benefit from boosters of the intervention or efforts to supplement the training by making organizational changes to the work environment.
AN  - 163430036
ID  - 163430036
ID  - 9211547
AU  - Rushton, Cynda Hylton
AU  - Swoboda, Sandra M.
AU  - Reimer, Teresa
AU  - Boyce, Danielle
AU  - Hanson, Ginger C.
DB  - CINAHL Plus with Full Text
DO  - 10.4037/ajcc2023236
DP  - EBSCOhost
EP  - 194
IS  - 3
JO  - American Journal of Critical Care
CY  - Alisa Veijo, California
KW  - Burnout, Professional Prevention and Control
KW  - Mindfulness Methods
KW  - Nurses Psychosocial Factors
KW  - Ethics
KW  - Hardiness
KW  - Curriculum
KW  - Education, Nursing
KW  - Program Evaluation
KW  - Outcomes of Education
KW  - Nursing Practice, Evidence-Based
KW  - Human
KW  - Prospective Studies
KW  - Nursing Skills
KW  - Clinical Competence
KW  - Questionnaires
KW  - Confidence
KW  - Work Engagement
KW  - Depression
KW  - Anger
KW  - Anxiety
KW  - Empathy
LA  - English
PB  - American Association of Critical-Care Nurses
SN  - 1062-3264
SP  - 184
TI  - The Mindful Ethical Practice and Resilience Academy: Sustainability of Impact.
UR  - https://research.ebsco.com/linkprocessor/plink?id=24fbe119-a8e6-3135-9731-3d82d866f169
VL  - 32
Y1  - 2023/05/01/May2023
ER  - 

TY  - JOUR
AB  - Background: Nurse managers or leaders adopt transformational, transactional, servant, and ethical leadership styles. Nursing leadership styles shapes patient safety in healthcare organizations. Current literature is unclear on the link between leadership styles and patient safety in hospitals. The systematic review aimed to examine the effects of leadership on patient safety culture in health care. Methods: Relevant literature was searched on PubMed, CINAHL, Cochrane Database of Systematic Reviews, ProQuest-Nursing & Allied Health, PsycINFO, and Scopus with keywords and search terms. Eligibility criteria covered studies addressing the research question, containing primary studies, written in English, and published between 2008 and 2024. PRISMA 2020 Framework was used in the screening process and data extraction conducted. Findings: Out of the 507 studies found in the databases, studies (n = 12) that met the eligibility criteria were included. Quality appraisal of the studies showed low risk of bias and hence their inclusion for narrative synthesis. Data extracted and subsequent narrative synthesis found that transformational leadership, ethical leadership, and transactional leadership styles, which impacted patient safety culture positively improved teamwork, positive manager expectations, organizational learning, feedback, communication, and positive perceptions on safety. Leadership factors affecting patient safety culture were nurses' organizational commitment, education or training, job recourses, work engagement, and mentorship for enhancing nurses' competence. Conclusion: The systematic review confirmed that leadership style creates patient safety culture. Future studies should examine the long-term impacts of varied leadership styles particularly transformational and ethical leadership style on patient safety in different healthcare settings.
AN  - 41507881
ID  - 41507881
AU  - Althobaiti, Fahad M
DB  - MEDLINE Complete
DO  - 10.1186/s12912-025-04263-7
DP  - EBSCOhost
IS  - 1
JO  - BMC nursing
CY  - England
LA  - eng
PB  - BioMed Central
SN  - 1472-6955
SN  - Print
SP  - 125
TI  - The effects of leadership on patient safety culture in health care: a systematic review.
UR  - https://research.ebsco.com/linkprocessor/plink?id=05b65e59-e101-3df8-90af-1ab881e9306a
VL  - 25
Y1  - 2026/01/08/2026 Jan 08
ER  - 

TY  - JOUR
AB  - Intensive care units (ICUs) nurses experience a high level of death anxiety. Interventions that reduce death anxiety are needed. We conducted a nonrandomized study with 66 ICU nurses. The 34 in the intervention group received an 8-week tailored mindfulness-based intervention and the 32 in the control group received no intervention. Both groups completed pre and post-tests of death anxiety and burnout. At post-test, the levels of death anxiety and job burnout in the intervention group were significantly lower than the control group. Mindfulness-based intervention can reduce the death anxiety level and burnout of ICU nurses.
AN  - 161969863
ID  - 161969863
ID  - 8506890
AU  - Xiang-Zi, Ji
AU  - Jia-yuan, Zhang
DB  - CINAHL Plus with Full Text
DO  - 10.1080/07481187.2022.2113480
DP  - EBSCOhost
EP  - 605
IS  - 5
JO  - Death Studies
CY  - Philadelphia, Pennsylvania
KW  - Mindfulness
KW  - Anxiety Prevention and Control
KW  - Death Complications
KW  - Burnout, Professional Prevention and Control
KW  - Critical Care Nurses
KW  - Treatment Outcomes
KW  - Human
KW  - Clinical Trials
KW  - Pretest-Posttest Design
KW  - Descriptive Statistics
LA  - English
PB  - Taylor & Francis Ltd
SN  - 0748-1187
SP  - 600
TI  - Mindfulness exercises reduce death anxiety and burnout in intensive care nurses.
UR  - https://research.ebsco.com/linkprocessor/plink?id=158e0c76-025c-3799-9083-abc69d6630e1
VL  - 47
Y1  - 2023/06/01/2023
ER  - 

TY  - JOUR
AN  - 187316770
ID  - 187316770
AU  - Al-Otaibi, Hind
AU  - Kerari, Ali
DB  - CINAHL Plus with Full Text
DO  - 10.3390/healthcare13151811
DP  - EBSCOhost
IS  - 15
JO  - Healthcare (2227-9032)
KW  - Compassion Fatigue Evaluation
KW  - Self-Efficacy Evaluation
KW  - Primary Care Nurse Practitioners Psychosocial Factors
KW  - Nursing Practice
KW  - Quality of Working Life Evaluation
KW  - Psychological Well-Being
KW  - Quality of Nursing Care
KW  - Human
KW  - Funding Source
KW  - Saudi Arabia
KW  - Male
KW  - Female
KW  - Adult
KW  - Middle Age
KW  - Descriptive Research
KW  - Cross Sectional Studies
KW  - Purposive Sample
KW  - Questionnaires
KW  - Descriptive Statistics
KW  - Data Analysis Software
KW  - Parametric Statistics
KW  - T-Tests
KW  - One-Way Analysis of Variance
KW  - Pearson's Correlation Coefficient
KW  - Compassion
KW  - Job Satisfaction
KW  - Educational Status
KW  - Job Experience
KW  - Patient Care Standards
KW  - Professional Development
KW  - Support, Psychosocial
KW  - Workload
KW  - Scales
KW  - Adult: 19-44 years
KW  - Middle Aged: 45-64 years
KW  - Male
KW  - Female
LA  - English
PB  - MDPI
SN  - 2227-9032
SP  - 1811
TI  - Quality of Nursing Work Life, Compassion Fatigue, and Self-Efficacy Among Primary Care Nurses in Saudi Arabia.
UR  - https://research.ebsco.com/linkprocessor/plink?id=763e0785-8439-312a-84ce-9cc0dbab7755
VL  - 13
Y1  - 2025/08/01/Aug2025
ER  - 

TY  - JOUR
AB  - Background: Critical care nurses encounter numerous work‐related stressors that might lead to depression and anxiety. Areas with higher patient mortality can lead to burnout, higher turnover and death anxiety. The possession of resilience and good attitudes towards mental health is of utmost importance for nurses, given their role as influential figures within society. Aim: The aim of this study was to examine the relationship between death anxiety and resilience among critical care nurses in Oman. Study Design: This study employed a cross‐sectional design with convenience sampling, sending 300 invitations via a URL link on a popular social media platform for critical care nurses in Oman. Out of 218 responses, the initial response rate was 72.7%. After data cleansing to remove incomplete and illegible submissions, the final sample consisted of 183 nurses who completed the Templer Death Anxiety Scale and the Connor–Davidson Resilience Scale (CD‐RISC). The survey was conducted in December 2023. Results: The study found that the mean death anxiety and resilience scores were 38.23 (SD = 6.96) and 37.62 (SD = 5.32), respectively. Most of the participants exhibited a low level of death anxiety and a moderate level of resilience. The results of this study found a significant proportional correlation between death anxiety and resilience among critical care nurses in Oman (p =.000); nurses with a higher degree of resilience were shown to be significantly correlated with a lower level of death anxiety. The results showed that resilience explained 14.9% of the variation in death anxiety. Conclusions: The research in Oman reveals that critical care nurses in the country experience moderate death fear. This anxiety stems from the demanding nature of their profession, which involves providing care for critically ill patients in high‐pressure environments. Factors such as cultural and religious beliefs and educational attainment are also influencing this anxiety. Resilience is positively associated with the ability to confront challenges with courage, and a positive correlation exists between resilience and death anxiety. This suggests that nurses with higher resilience may also experience higher death anxiety because of their profession's inherent responsibilities and decision‐making. Relevance to Clinical Practice: The study on critical care nurses in Oman highlights that workplace stress and high death anxiety negatively impact their well‐being and patient care quality. Factors like job demands, cultural beliefs and education influence these experiences, with resilience playing a key role in coping. Enhancing resilience and coping strategies can improve care quality and reduce turnover in nursing.
AN  - 185589170
ID  - 185589170
ID  - 9808649
AU  - Qutishat, Mohammed
DB  - CINAHL Plus with Full Text
DO  - 10.1111/nicc.13177
DP  - EBSCOhost
EP  - 9
IS  - 3
JO  - Nursing in Critical Care
CY  - Malden, Massachusetts
KW  - Critical Care Nurses Psychosocial Factors
KW  - Attitude to Death Evaluation
KW  - Anxiety
KW  - Hardiness
KW  - Human
KW  - Oman
KW  - Male
KW  - Female
KW  - Adult
KW  - Academic Medical Centers
KW  - Descriptive Research
KW  - Cross Sectional Studies
KW  - Convenience Sample
KW  - Nursing Staff, Hospital
KW  - Scales
KW  - Data Analysis Software
KW  - Descriptive Statistics
KW  - T-Tests
KW  - Analysis of Variance
KW  - Pearson's Correlation Coefficient
KW  - Regression
KW  - Questionnaires
KW  - Burnout, Professional
KW  - Culture
KW  - Educational Status
KW  - Employment Status
KW  - Spirituality
KW  - Adult: 19-44 years
KW  - Male
KW  - Female
LA  - English
PB  - Wiley-Blackwell
SN  - 1362-1017
SP  - 1
TI  - Relationship between death anxiety and resilience among critical care nurses in Oman.
UR  - https://research.ebsco.com/linkprocessor/plink?id=b8cc7ae4-f641-3fba-8cc5-f5f3ad6b95c6
VL  - 30
Y1  - 2025/05/01/May2025
ER  - 

TY  - JOUR
AN  - 187279687
ID  - 187279687
AU  - Debono, Deborah
AU  - Greenfield, David
AU  - Lipworth, Wendy
AU  - Carter, David J.
AU  - Black, Deborah
AU  - Hinchcliff, Reece
AU  - Carland, Jane Ellen
AU  - Braithwaite, Jeffrey
DB  - CINAHL Plus with Full Text
DO  - 10.3389/frhs.2025.1579265
DP  - EBSCOhost
EP  - 15
JO  - Frontiers in Health Services
KW  - Nursing Staff, Hospital Psychosocial Factors
KW  - Medication Systems
KW  - Clinical Pharmacy Information Systems
KW  - Medication Errors Prevention and Control
KW  - Patient Safety
KW  - Human
KW  - Australia
KW  - Academic Medical Centers
KW  - Multicenter Studies
KW  - Multimethod Studies
KW  - Ethnographic Research
KW  - Focus Groups
KW  - Semi-Structured Interview
KW  - Nonprobability Sample
KW  - Purposive Sample
KW  - Convenience Sample
KW  - Descriptive Statistics
KW  - Data Analysis Software
KW  - Funding Source
KW  - Stress, Occupational Prevention and Control
KW  - Burnout, Professional Prevention and Control
KW  - Guilt Prevention and Control
KW  - Anxiety Prevention and Control
KW  - Hardiness
KW  - Organizational Policies
LA  - English
PB  - Frontiers Media S.A.
SN  - 2813-0146
SP  - 1
TI  - "I know I shouldn't but ..." the inevitable tension of using workarounds to be a "good nurse".
UR  - https://research.ebsco.com/linkprocessor/plink?id=6ceb60f6-2d70-3c2c-b00d-6ec5d6af9bfa
Y1  - 2025/08/12/2025
ER  - 

TY  - JOUR
AB  - Background: High nursing turnover threatens global healthcare stability. Transformational leadership, defined by inspiring a shared vision and intellectual stimulation, is a potential remedy, yet evidence remains Western-centric. A knowledge gap exists regarding its impact amidst the distinct cultural norms and resource constraints of non-Western systems. This review synthesizes evidence on transformational leadership's association with nurse retention and well-being in these settings. Methods: Following PRISMA 2020 guidelines and a PROSPERO protocol (CRD420251108875), we searched PubMed, CINAHL, and Scopus (January 2015-June 2025). We included quantitative studies examining transformational leadership's impact on nurse well-being or retention in hospitals. Quality was assessed using Joanna Briggs Institute (JBI) tools. Data were analyzed using narrative synthesis due to methodological heterogeneity. Results: Thirteen quantitative studies were synthesized. Results revealed robust positive correlations between transformational leadership and well-being, specifically job satisfaction (r = 0.48-0.76) and work engagement (r = 0.65). This leadership style significantly predicted retention, explaining up to 71% of turnover intention variance. However, findings must be viewed with caution as most studies raised "some concerns" regarding risk of bias. Conclusion: This review provides associative evidence linking transformational leadership to enhanced nurse well-being and workforce sustainability in non-Western systems. Its value lies in direct influence and fostering healthier work environments. Healthcare organizations should invest in developing these leadership capabilities to strengthen the nursing workforce and ensure quality patient care.
AN  - 41884680
ID  - 41884680
AU  - Afriana, Reni
AU  - Komariah, Maria
AU  - Mediawati, Ati Surya
AU  - Aziz, Muhammad Afiif
DB  - MEDLINE Complete
DO  - 10.2147/JHL.S556120
DP  - EBSCOhost
JO  - Journal of healthcare leadership
CY  - New Zealand
LA  - eng
PB  - Dove Medical Press
SN  - 1179-3201
SN  - Electronic
SP  - 556120
TI  - The Role of Transformational Leadership in Improving Nurse Retention and Well-Being in Non-Western Countries: A Systematic Review.
UR  - https://research.ebsco.com/linkprocessor/plink?id=98793a61-7c95-3a08-b389-73b238fbb2a1
VL  - 18
Y1  - 2026/02/03/2026 Feb 03
ER  - 

TY  - JOUR
AB  - Background: Burnout among nurses adversely affects health, retention, and quality of care. Although numerous interventions have been evaluated, heterogeneity in quality and outcomes limits translation into practice. Purpose: To evaluate the effectiveness of interventions to reduce burnout in nurses through a systematic review of systematic reviews with meta-analysis. Methods: PubMed, CINAHL, Cochrane, Scopus, Cuiden Plus, Dialnet, and Web of Science were searched up to December 2023. Eligible studies were systematic reviews with meta-analysis (2013-2023) reporting Maslach Burnout Inventory outcomes and rated medium or high quality using AMSTAR 2. Random-effects meta-analyses were conducted. Discussion: Seven reviews (132 studies; 7,432 participants) were included. Person-directed interventions, particularly mindfulness, coping skills training, and relaxation, reduced emotional exhaustion and depersonalization. No consistent effects were observed for personal accomplishment, and heterogeneity was substantial. Conclusion: Person-directed interventions reduce core burnout dimensions in nurses, but evidence on long-term effects and organizational interventions remains limited.
AN  - 41747424
ID  - 41747424
AU  - Sampedro, Concepción Salcedo
AU  - Fernández-Peña, Rosario
AU  - Pellón, Noelia Ruiz
AU  - Melón, Roberto Martín
AU  - Ortego-Maté, Carmen
DB  - MEDLINE Complete
DO  - 10.1016/j.outlook.2026.102715
DP  - EBSCOhost
IS  - 2
JO  - Nursing outlook
CY  - United States
KW  - Burnout, Professional prevention & control
KW  - Burnout, Professional psychology
KW  - Burnout, Professional therapy
KW  - Humans
KW  - Mindfulness
KW  - Adult
KW  - Adaptation, Psychological
KW  - Female
LA  - eng
PB  - Mosby
SN  - 1528-3968
SN  - Electronic
SP  - 102715
TI  - Effectiveness of burnout interventions in nursing: A systematic review of systematic reviews with meta-analysis.
UR  - https://research.ebsco.com/linkprocessor/plink?id=db7e07ad-68eb-333a-9207-5d0cff42e5c8
VL  - 74
Y1  - 2026/03/01/2026 Mar-Apr
ER  - 

TY  - JOUR
AB  - Background: Nurse burnout is a pervasive issue impacting their well-being and patient care quality. Recognized by the World Health Organization as an "occupational phenomenon," burnout results from inadequately managed chronic workplace stress and manifests as emotional exhaustion, depersonalization, and reduced personal accomplishment. This can lower the quality of life and increase turnover. Effective interventions are vital to overcome nurse burnout and its consequences. Objective: This systematic review explored and analyzed the effectiveness of person-directed psychoeducational interventions in reducing nurse burnout. Materials and Methods: A comprehensive search of five databases was conducted for studies published between 2014 and 2023, following PRISMA guidelines. Eligible studies that reported outcomes of psychoeducational interventions using validated evaluation tools were included. Data were extracted using standardized forms, and quality was assessed with Joanna Briggs Institute critical appraisal tools. A thematic narrative synthesis was performed. Results: 27 studies met the inclusion criteria. Interventions including mindfulness-based interventions and cognitive-behavioral therapy, delivered either in combination or on their own, were shown to be effective in reducing nurses' burnout in 24 studies. However, the sustainability of these effects varied, with limited long-term follow-up data. Additionally, delivery formats (physical, digital, or combined), also influenced effectiveness, suggesting the importance of tailored interventions to specific contexts and needs of the target population. Conclusions: Psychoeducational interventions effectively reduce nurse burnout but need further investigation to ensure long-term sustainability. Future research should target diverse settings, incorporate objective and subjective outcome measures, and explore a broader range of interventions to strengthen evidence of burnout management strategies.
AN  - 40343910
ID  - 40343910
AU  - Abdullah Sharin, Ili Binti
AU  - Jinah, Norehan Binti
AU  - Bakit, Pangie Anak
AU  - Adnan, Izzuan Khirman Bin
AU  - Zakaria, Nor Haniza Binti
AU  - Ahmad Subki, Siti Zubaidah Binti
AU  - Zakaria, Nursyahda Binti
AU  - Lee, Kun Yun
DB  - MEDLINE Complete
DO  - 10.1371/journal.pone.0322282
DP  - EBSCOhost
IS  - 5
JO  - PloS one
CY  - United States
KW  - Burnout, Professional psychology
KW  - Burnout, Professional prevention & control
KW  - Burnout, Professional therapy
KW  - Nurses psychology
KW  - Mindfulness methods
KW  - Cognitive Behavioral Therapy methods
KW  - Humans
KW  - Quality of Life
LA  - eng
PB  - Public Library of Science
SN  - 1932-6203
SN  - Electronic
SP  - e0322282
TI  - Person-directed burnout intervention for nurses: A systematic review of psychoeducational approaches.
UR  - https://research.ebsco.com/linkprocessor/plink?id=990b865e-30a3-3f54-8e69-f5889ddc5ffc
VL  - 20
Y1  - 2025/05/09/2025 May 09
ER  - 

TY  - JOUR
AB  - Background: Intensive care units (ICUs) are high‐stress environments where nurses frequently encounter futile treatments. These experiences can lead to compassion fatigue (CF) and increase turnover intention (TI) among ICU nurses. Aim: To examine the levels of attitudes towards futile treatment (ATFT), CF and TI among ICU nurses, to explore their relationship and identify the factors influencing ATFT. Study Design: This cross‐sectional study involved 440 ICU nurses who were members of the Turkish Society of Critical Care Nurses. Data were collected via an online survey using the Attitudes Towards Futile Treatment Scale (ATFTS), Compassion Fatigue‐Short Scale (CFS) and Turnover Intention Scale (TIS). Descriptive statistics, correlation analyses and hierarchical regression analyses were conducted to analyse the data. Results: The findings of the study indicated that ICU nurses' ATFTS, CFS and TIS scores were 43.18 ± 6.44, 74.25 ± 23.33 and 8.39 ± 3.03, respectively. There was a significant negative correlation between ATFTS and CFS (r = −0.428, p =.001) as well as TIS (r = −0.204, p =.029). In the final hierarchical regression model, the significant predictors of ATFTS included participation in patient‐related decisions (β = −0.148, p =.001), performing futile treatment practices (β = 0.342, p =.001), work burnout (β = −0.165, p =.015), secondary trauma (β = −0.130, p =.011) and TI (β = −0.170, p =.039). Conclusion: This study found that ICU nurses' ATFTs are negatively correlated with compassion fatigue and turnover intention. Enhancing ICU nurses' involvement in decision‐making and providing psychological and emotional support to manage compassion fatigue and turnover intention may help improve their attitudes towards futile treatment. Relevance to Clinical Practice: The study highlights the critical need to address compassion fatigue and turnover intention among intensive care unit (ICU) nurses to mitigate their negative attitudes towards futile treatments. By improving emotional resilience and involving nurses more actively in ethical decision‐making processes, health care institutions can enhance the quality of care provided in ICUs, reduce turnover rates and ultimately support the well‐being of the nursing staff.
AN  - 184045247
ID  - 184045247
ID  - 9808649
AU  - Erbay Dalli, Öznur
DB  - CINAHL Plus with Full Text
DO  - 10.1111/nicc.70013
DP  - EBSCOhost
EP  - 10
IS  - 2
JO  - Nursing in Critical Care
CY  - Malden, Massachusetts
KW  - Critical Care Nurses Psychosocial Factors
KW  - Medical Futility Psychosocial Factors
KW  - Nurse Attitudes Evaluation
KW  - Attitude to Medical Treatment
KW  - Compassion Fatigue
KW  - Personnel Turnover
KW  - Intention
KW  - Human
KW  - Turkey
KW  - Male
KW  - Female
KW  - Adult
KW  - Cross Sectional Studies
KW  - Questionnaires
KW  - Descriptive Statistics
KW  - Data Analysis Software
KW  - Spearman's Rank Correlation Coefficient
KW  - Mann-Whitney U Test
KW  - Kruskal-Wallis Test
KW  - Linear Regression
KW  - Confidence Intervals
KW  - Decision Making, Clinical
KW  - Support, Psychosocial
KW  - Scales
KW  - Adult: 19-44 years
KW  - Male
KW  - Female
LA  - English
PB  - Wiley-Blackwell
SN  - 1362-1017
SP  - 1
TI  - Relationship of intensive care unit nurses' attitudes towards futile treatment with compassion fatigue and turnover intention.
UR  - https://research.ebsco.com/linkprocessor/plink?id=24a86c5f-c563-3d83-98e9-d821628fb3e9
VL  - 30
Y1  - 2025/03/01/Mar2025
ER  - 

TY  - JOUR
AB  - We examined the burnout status, professional satisfaction and intention to leave the profession of nurses who are actively working in Turkey during the COVID-19 pandemic period. We conducted the descriptive study with 371 nurses and collected using Copenhagen Burnout Scale (CBS), Occupational satisfaction scale (OSS) and Intention to leave the profession scale (ILPS). In this study, nurses showed a high level of exhaustion and intention to leave work, and a low level of occupational satisfaction. In the fight against COVID-19, the continuity of health services, at the same time, in order to provide adequate quality and safe health care, reducing working hours, bringing the shifts to an appropriate and reasonable time, improving the working environment and approaches that will increase their motivation and professional satisfaction are important to prevent nurses from experiencing burnout and to keep them in their professions and workplaces.
AN  - 169785084
ID  - 169785084
ID  - 8411543
AU  - Gümüşsoy, Süreyya
AU  - Kıratlı, Didem
DB  - CINAHL Plus with Full Text
DO  - 10.1080/07399332.2022.2134392
DP  - EBSCOhost
EP  - 967
IS  - 7/8
JO  - Health Care for Women International
CY  - Philadelphia, Pennsylvania
KW  - Burnout, Professional Turkey
KW  - Job Satisfaction
KW  - Intention
KW  - Employment Termination Psychosocial Factors
KW  - Nurse Attitudes
KW  - COVID-19 Pandemic
KW  - Turkey
KW  - Descriptive Research
KW  - Scales
KW  - Continuity of Patient Care
KW  - Quality of Health Care
KW  - Work Environment
KW  - Human
KW  - Male
KW  - Female
KW  - Adult
KW  - Data Analysis Software
KW  - Descriptive Statistics
KW  - Coefficient alpha
KW  - Reliability and Validity
KW  - Summated Rating Scaling
KW  - Young Adult
KW  - Aged
KW  - Middle Age
KW  - Adult: 19-44 years
KW  - Aged: 65+ years
KW  - Middle Aged: 45-64 years
KW  - Male
KW  - Female
LA  - English
PB  - Taylor & Francis Ltd
SN  - 0739-9332
SP  - 950
TI  - Burnout status, occupational satisfaction, and intention to leave the profession of nurses during the COVID-19 pandemic period; The Case of Turkey.
UR  - https://research.ebsco.com/linkprocessor/plink?id=01b6e8de-f4f3-3e34-ae12-60e966035eab
VL  - 44
Y1  - 2023/07/01/Jul-Sep2023
ER  - 

TY  - JOUR
AB  - Background: Fatigue is a growing concern among nurses who provide care to unstable and critically ill patients in critical care wards. It has various negative consequences for both nurses and patients. Aim: To explore and describe contributors to fatigue among nurses working in critical care units. Study Design: A qualitative content analysis. Results: Participants were 21 nurses chosen using purposeful sampling. They were working in different critical care units at different hospitals in nine urban areas of Iran. Semi‐structured interviews were used to collect data, and conventional content analysis was used to develop categories and subcategories. The analysis of data on the nurses' perspectives and experiences led to developing nine categories as contributors to fatigue: 'compassion fatigue', 'extensive network of interactions', 'sound and alarm fatigue', 'psychological tensions', 'managerial and organizational tensions', 'lack of motivation and incentives', 'individual characteristics of nurses', 'physical and mental pressure', and requirements of special care and situational complexity'. Conclusions: Understanding the factors that influence the experience of fatigue among nurses working in critical care units is essential for maintaining a reliable and high‐quality health care environment within health care facilities. Relevance to Clinical Practice: The experience of fatigue by critical care nurses can increase the possibility of practice errors, reduce patient safety and quality of care, and enhance staff burnout and turnover. Proactive policies should be formulated to assess nurses' fatigue levels and implement strategies for effective fatigue management. This approach aims to enhance both patient safety and job satisfaction in the workplace.
AN  - 184045166
ID  - 184045166
ID  - 9808649
AU  - Abbaszadeh, Reyhaneh
AU  - Ahmadi, Fazlollah
AU  - Khoobi, Mitra
AU  - Kazemnejad, Anoshirvan
AU  - Vaismoradi, Mojtaba
DB  - CINAHL Plus with Full Text
DO  - 10.1111/nicc.13091
DP  - EBSCOhost
EP  - 11
IS  - 2
JO  - Nursing in Critical Care
CY  - Malden, Massachusetts
KW  - Compassion Fatigue Evaluation
KW  - Critical Care Nurses Psychosocial Factors
KW  - Nursing Staff, Hospital Psychosocial Factors
KW  - Work Environment
KW  - Intensive Care Units Iran
KW  - Human
KW  - Funding Source
KW  - Male
KW  - Female
KW  - Adult
KW  - Hospitals
KW  - Iran
KW  - Qualitative Studies
KW  - Content Analysis
KW  - Purposive Sample
KW  - Critical Care
KW  - Semi-Structured Interview
KW  - Questionnaires
KW  - Nurse Attitudes
KW  - Stress, Occupational
KW  - Motivation
KW  - Quality Improvement
KW  - Quality of Health Care
KW  - Professional Practice
KW  - Burnout, Professional Prevention and Control
KW  - Personnel Turnover
KW  - Job Satisfaction
KW  - Patient Safety
KW  - Descriptive Statistics
KW  - Comparative Studies
KW  - Open-Ended Questionnaires
KW  - Adult: 19-44 years
KW  - Male
KW  - Female
LA  - English
PB  - Wiley-Blackwell
SN  - 1362-1017
SP  - 1
TI  - Contributors to fatigue among nurses working in critical care units: A qualitative study.
UR  - https://research.ebsco.com/linkprocessor/plink?id=8786e100-c2b9-3a98-8f6c-ee02d5f82e6c
VL  - 30
Y1  - 2025/03/01/Mar2025
ER  - 

TY  - JOUR
AN  - 171581180
ID  - 171581180
ID  - 101088683
AU  - Othman, Sahar Younes
AU  - Hassan, Nagia I.
AU  - Mohamed, Alaa Mostafa
DB  - CINAHL Plus with Full Text
DO  - 10.1186/s12912-023-01466-8
DP  - EBSCOhost
EP  - 14
IS  - 1
JO  - BMC Nursing
KW  - Critical Care Nurses Psychosocial Factors
KW  - Burnout, Professional Rehabilitation
KW  - COVID-19 Nursing
KW  - Mindfulness Methods
KW  - Compassion
KW  - Self Care
KW  - Treatment Outcomes
KW  - Egypt
KW  - Quasi-Experimental Studies
KW  - Human
KW  - Research, Medical
KW  - Comparative Studies
KW  - Questionnaires
KW  - COVID-19 Pandemic Psychosocial Factors
KW  - Convenience Sample
KW  - Descriptive Statistics
KW  - Pretest-Posttest Design
KW  - Reliability and Validity
KW  - Data Analysis Software
KW  - Chi Square Test
KW  - T-Tests
KW  - Adult
KW  - Male
KW  - Female
KW  - Adult: 19-44 years
KW  - Male
KW  - Female
LA  - English
PB  - BioMed Central
SN  - 1472-6955
SP  - 1
TI  - Effectiveness of mindfulness-based interventions on burnout and self-compassion among critical care nurses caring for patients with COVID-19: a quasi-experimental study.
UR  - https://research.ebsco.com/linkprocessor/plink?id=83122c2e-05ba-3521-8eed-62da97c43173
VL  - 22
Y1  - 2023/09/07/9-7-2023
ER  - 

TY  - JOUR
AB  - Incomplete and poor-quality nursing documentation can negatively impact patients and nurses; therefore, finding the root causes of poor-quality nursing documentation is essential. This study aims to analyse the pathways affecting the quality of nursing documentation to identify the root of the existing problems. This study was an analytic observational study with a cross-sectional study design. The research was conducted at two regional general hospitals in Banyumas and Purbalingga districts, Central Java Province, Indonesia; 128 nurses in the inpatient rooms participated. Their age, gender, education, work experience, workload, nurse fatigue, and the quality of nursing documentation were observed and assessed directly and analysed using a path analysis method. The results found that 46.9% of nursing documentation was of poor quality. It was found that the nurses' workload and nurse fatigue directly affected the quality of nursing documentation (t>1.96; P<0.05). The quality of nursing documentation was also indirectly influenced by gender and work experience through the intervening variables of workload and job fatigue (t>1.96; P<0.05). This study concludes that workload is felt heavier in female nurses with extended work experience; this causes job fatigue, which impacts the poor quality of nursing documentation.
AN  - 175533483
ID  - 175533483
AU  - Suroso, Jebul
AU  - Santosa, Agus
DB  - CINAHL Plus with Full Text
DO  - 10.25159/2520-5293/14376
DP  - EBSCOhost
EP  - 11
IS  - 2
JO  - Africa Journal of Nursing & Midwifery
KW  - Quality of Nursing Care Evaluation
KW  - Nursing Records
KW  - Documentation
KW  - Nursing Practice
KW  - Human
KW  - Indonesia
KW  - Nurses Psychosocial Factors
KW  - Analytic Research
KW  - Nonexperimental Studies
KW  - Cross Sectional Studies
KW  - Path Analysis
KW  - Workload
KW  - Fatigue
KW  - Sex Factors
KW  - Data Analysis Software
KW  - Reliability and Validity
KW  - Coefficient alpha
KW  - Male
KW  - Female
KW  - Adult
KW  - Burnout, Professional
KW  - Adult: 19-44 years
KW  - Male
KW  - Female
LA  - English
PB  - Unisa Press
SN  - 1682-5055
SP  - 1
TI  - Analysis of Pathways Influencing the Quality of Nursing Documentation Practice in Central Java Province of Indonesia.
UR  - https://research.ebsco.com/linkprocessor/plink?id=b7919879-0e64-3204-9d86-348124b1225e
VL  - 25
Y1  - 2023/07/01/2023
ER  - 

TY  - JOUR
AB  - Aim: To explore why registered nurses in Italy choose to resign from their positions in hospitals. Background: In recent years, the work environment within hospitals has worsened, with increasing rates of burnout, stress, depression, compassion fatigue, and even suicide among nurses. This has prompted many nurses to either leave their current positions or exit the profession entirely. Previous research has indicated that nurse turnover, especially in hospital settings, poses a significant challenge for society and global healthcare, with insufficient nurse staffing associated with negative patient outcomes. Methods: The study used a descriptive phenomenology design, conducting 30 semi‐structured interviews with nurses. The Consolidated Criteria for Reporting Qualitative Research have been followed in reporting the methods and findings. Results: The average age of the participants was 32.8 years, the average length of hospital work experience was 5.7 years, and the majority of the participants were female (n = 22). Thematic analysis revealed two main themes: individual factors, encompassing "quality‐of‐life threats" and "personal drive and ambitions", and organizational factors, including "unsustainable working conditions" and "lack of support from employers." Implication for health policy: There is an urgent need for an evidence‐based approach to quality improvement to increase nurses' well‐being in the workplace. Organizations aiming to retain nursing staff should prioritize strategies such as promoting work flexibility and addressing concerns related to work–life balance. Effective management engagement and implementation of flexible working arrangements are essential, along with the promotion of organizational values aligned with professionalism to combat negative perceptions of the nursing profession.
AN  - 184046289
ID  - 184046289
ID  - 7808754
AU  - Bottega, Michela
AU  - De Faveri, Antonio Pio
AU  - Simeoni, Marco
AU  - Danielis, Matteo
DB  - CINAHL Plus with Full Text
DO  - 10.1111/inr.13083
DP  - EBSCOhost
EP  - 12
IS  - 1
JO  - International Nursing Review
CY  - Malden, Massachusetts
KW  - Registered Nurses Psychosocial Factors
KW  - Nursing Staff, Hospital Psychosocial Factors
KW  - Employment Termination
KW  - Hospitals
KW  - Nurse Attitudes
KW  - Human
KW  - Italy
KW  - Male
KW  - Female
KW  - Adult
KW  - Middle Age
KW  - Qualitative Studies
KW  - Phenomenological Research
KW  - Descriptive Statistics
KW  - Thematic Analysis
KW  - Burnout, Professional
KW  - Stress, Occupational
KW  - Depression
KW  - Semi-Structured Interview
KW  - Quality of Life
KW  - Fear
KW  - Organizational Culture
KW  - Support, Psychosocial
KW  - Quality Improvement
KW  - Psychological Well-Being
KW  - Personnel Turnover
KW  - Adult: 19-44 years
KW  - Middle Aged: 45-64 years
KW  - Male
KW  - Female
LA  - English
PB  - Wiley-Blackwell
SN  - 0020-8132
SP  - 1
TI  - Why nurses discontinue practice in hospitals? Insights from a qualitative study.
UR  - https://research.ebsco.com/linkprocessor/plink?id=721b3308-d119-3cf0-afd9-9654263a9cb1
VL  - 72
Y1  - 2025/03/01/Mar2025
ER  - 

TY  - JOUR
AB  - Feedback‐seeking behavior has been found to have positive impacts on nurses' mental health. However, we still lack knowledge on how and under what conditions feedback‐seeking behavior can enhance nurses' work engagement and task performance on a weekly basis. Based on weak ties theory and information processing theory, this study aimed to investigate the positive relationship between weekly feedback‐seeking behavior, nurses' work engagement, and task performance. In addition, we explored the moderating roles of contacts' closeness and contacts' functional background diversity. Using a 4‐week survey with 368 nurses (totaling 1472 observations), we generally confirmed our hypotheses. The results of the multilevel regression analysis revealed that the positive relationship between weekly feedback‐seeking behavior and work engagement was stronger for those who had higher levels of contacts' functional background diversity and that the positive relationship between weekly feedback‐seeking behavior and task performance was stronger for those who had lower levels of contacts' closeness. In summary, taking a network characteristic perspective, we highlight that contacts' closeness and functional background diversity can significantly influence the nurses' feedback‐seeking process on a weekly basis. These findings enhance our understanding of how feedback‐seeking behavior can be leveraged to promote positive work outcomes for nurses.
AN  - 182079606
ID  - 182079606
ID  - 9306050
AU  - Wan, Li
AU  - Liu, Jiakun
AU  - Wang, Huatian
AU  - Li, Kongqi
AU  - Zhong, Yaping
DB  - CINAHL Plus with Full Text
DO  - 10.1155/jonm/8119182
DP  - EBSCOhost
EP  - 17
JO  - Journal of Nursing Management
CY  - Malden, Massachusetts
KW  - Nurses Psychosocial Factors
KW  - Work Engagement
KW  - Task Performance and Analysis
KW  - Feedback
KW  - Interpersonal Relations
KW  - Social Networks
KW  - Occupational Health
KW  - Human
KW  - Male
KW  - Female
KW  - Adult
KW  - Help Seeking Behavior
KW  - Mental Health
KW  - Regression
KW  - Nursing Role
KW  - Nurse Attitudes
KW  - Uncertainty
KW  - Chi Square Test
KW  - Hypothesis
KW  - Funding Source
KW  - Scales
KW  - Adult: 19-44 years
KW  - Male
KW  - Female
LA  - English
PB  - Wiley-Blackwell
SN  - 0966-0429
SP  - 1
TI  - Proactively Seeking Feedback From Diverse Networks: A Weekly Diary Study on Nurses' Work Engagement and Task Performance.
UR  - https://research.ebsco.com/linkprocessor/plink?id=d7bdced9-a92c-33ff-8068-6178a6bde803
VL  - 2025
Y1  - 2025/01/06/1-6-2025
ER  - 

TY  - JOUR
AB  - Aims: This study aimed to test whether stress could mediate the association between abusive supervision and nurses' work engagement, absenteeism, and turnover intention. Background: Abusive supervision has been attributed to suboptimal work performance and reduced productivity among employees in different sectors. While existing nursing literature links abusive supervision to a wide range of work‐related outcomes in the nursing workforce, little is known regarding the mechanism underlying this relationship. Design: Data for this descriptive study were collected from 770 direct‐care nurses from seven acute care hospitals in the Philippines, utilizing five standardized scales. Results: Abusive supervision had direct positive effects on absenteeism (β =.189, p <.001) and intent to leave (β =.138, p <.001) and a direct negative effect on job engagement (β = −.131, p <.001). The relationships between abusive supervision and absenteeism (β =.175, p <.001), intent to leave (β =.131, p <.001), and work engagement (β = −.122, p <.001) were partially mediated by stress. Conclusions: Stress mediated the relationship between abusive supervision and nurses' work outcomes, including turnover intention, absenteeism, and work disengagement. Implications for nursing and health policy: The evident connection between abusive supervision, stress, and work‐related outcomes underscores the importance of focusing on enhancing managerial supervisory styles as a potential organizational strategy to enhance staff retention and well‐being.
AN  - 181153814
ID  - 181153814
ID  - 7808754
AU  - Labrague, Leodoro J.
DB  - CINAHL Plus with Full Text
DO  - 10.1111/inr.12961
DP  - EBSCOhost
EP  - 1004
IS  - 4
JO  - International Nursing Review
CY  - Malden, Massachusetts
KW  - Absenteeism
KW  - Intention
KW  - Personnel Turnover
KW  - Supervisors and Supervision
KW  - Work Engagement
KW  - Nursing Staff, Hospital Psychosocial Factors
KW  - Stress, Occupational
KW  - Human
KW  - Male
KW  - Female
KW  - Adult
KW  - Descriptive Statistics
KW  - Workforce
KW  - Psychological Well-Being
KW  - Conceptual Framework
KW  - Multiple Regression
KW  - Nurse Attitudes
KW  - Summated Rating Scaling
KW  - Scales
KW  - Adult: 19-44 years
KW  - Male
KW  - Female
LA  - English
PB  - Wiley-Blackwell
SN  - 0020-8132
SP  - 997
TI  - Stress as a mediator between abusive supervision and clinical nurses' work outcomes.
UR  - https://research.ebsco.com/linkprocessor/plink?id=73270a20-f70c-3133-9444-1cfac493bc95
VL  - 71
Y1  - 2024/12/01/Dec2024
ER  - 

TY  - JOUR
AB  - Background: Autonomy embodies self‐governance, self‐directed freedom, moral independence, and an individual's discretion in task performance. The current literature suggests that autonomy among nurses is becoming more common in nursing practice. Professional autonomy, integral to nursing, signifies nurses' capacity to transcend conventional care standards. Nurses play the most significant role in patient care outcomes among healthcare professionals. Autonomy fosters critical thinking, facilitating interpretation, reasoning, analysis, and evaluation. This encourages problem‐solving and innovation in patient care. Purpose: This concept analysis explores and describes the concept of autonomy among critical care nurses and provides a conceptual definition to enhance understanding of autonomy within this context. Methods: Using search engines, we extensively explored existing knowledge on autonomy in critical care nursing. We then applied Walker and Avant's eight‐step method to analyze autonomy in this nursing context. Findings: The findings suggest that autonomy is integral to nursing professionalism. The analysis covers attributes, antecedents, and consequences linked with autonomy among critical care nurses. Model, borderline, and contrary cases are presented to illustrate the concept. Conclusion: Nursing autonomy is a multifaceted concept. This analysis deepens the understanding of autonomy in critical care nursing, encompassing independent clinical decision‐making, accountability, critical thinking, and a process‐oriented approach. Various factors contribute to the effective application of autonomy in critical care nursing, including educational competence, comprehensive knowledge of critical care nursing practices, and educational qualifications like higher degrees in nursing.
AN  - 184596486
ID  - 184596486
ID  - 0401006
AU  - Okpaluba, Frances
AU  - Liu, Fuqin
AU  - Lopes, Marcos
DB  - CINAHL Plus with Full Text
DO  - 10.1155/nuf/3396999
DP  - EBSCOhost
EP  - 12
JO  - Nursing Forum
CY  - Malden, Massachusetts
KW  - Critical Care Nursing
KW  - Professional Autonomy
KW  - Concept Analysis
KW  - Human
KW  - Systematic Review
KW  - CINAHL Database
KW  - PubMed
KW  - Professionalism
KW  - Nursing Skills
KW  - Decision Making, Clinical
KW  - Nursing Assessment
KW  - Critical Thinking
KW  - Educational Status
KW  - Job Experience
KW  - Work Environment
KW  - Nursing Role
KW  - Leadership
KW  - Mentorship
KW  - Socialization
KW  - Networking, Professional
KW  - Patient Satisfaction
KW  - Job Satisfaction
KW  - Multidisciplinary Care Team
KW  - Collaboration
KW  - Burnout, Professional
LA  - English
PB  - Wiley-Blackwell
SN  - 0029-6473
SP  - 1
TI  - Analyzing Autonomy in Critical Care Nursing: Unveiling the Distinctive Aspects.
UR  - https://research.ebsco.com/linkprocessor/plink?id=7feeb6b4-39a0-395d-b38e-4f07625fa56b
VL  - 2025
Y1  - 2025/04/18/4-18-2025
ER  - 

TY  - JOUR
AB  - Background: Nurses experienced physical and mental exhaustion during the COVID‐19 pandemic. Understanding the impact of the pandemic on nurses and effective strategies to support them is critical for increasing nurse resilience and reducing burnout. Aims: The aims of this study were (1) to synthesize the literature examining how factors associated with the COVID‐19 pandemic affected the well‐being and safety of nurses (2) and to review interventions which may promote nurse mental health during crises. Methods: Using an integrative review approach, a comprehensive search of the literature was conducted in March 2022 using the following databases: PubMed, CINAHL, Scopus, and Cochrane. We included quantitative, qualitative, and mixed‐method primary research articles published in English in peer‐reviewed journals from March 2020 through February 2021. Included articles focused on nurses caring for COVID‐19 patients and addressed psychological factors, supportive hospital leadership strategies, or interventions to support well‐being. Studies were excluded if they focused on professions outside of nursing. Included articles were summarized and appraised for quality. Findings were synthesized using content analysis. Results: Of the 130 articles initially identified, 17 were included. Articles were quantitative (n = 11), qualitative (n = 5), and mixed methods (n = 1). Three themes were identified: (1) loss of life, hope, and professional identity; (2) lack of visible and supportive leadership; and (3) insufficient planning and response. These experiences contributed to increased symptoms of anxiety, stress, depression, and moral distress in nurses.
AN  - 163410699
ID  - 163410699
AU  - Boone, Lesa D.
AU  - Rodgers, Melanie M.
AU  - Baur, April
AU  - Vitek, Elaine
AU  - Epstein, Crystal
DB  - CINAHL Plus with Full Text
DO  - 10.1111/wvn.12630
DP  - EBSCOhost
EP  - 115
IS  - 2
JO  - Worldviews on Evidence-Based Nursing (John Wiley & Sons, Inc.)
KW  - COVID-19 Pandemic Psychosocial Factors
KW  - Nursing Staff, Hospital Psychosocial Factors
KW  - Psychological Well-Being
KW  - Occupational Safety
KW  - Nurse Attitudes
KW  - Work Experiences
KW  - Human
KW  - Systematic Review
KW  - CINAHL Database
KW  - Cochrane Library
KW  - PubMed
KW  - Clinical Assessment Tools
KW  - Thematic Analysis
KW  - Multimethod Studies
KW  - Stress, Psychological
KW  - Burnout, Professional
KW  - Stress Disorders, Post-Traumatic
KW  - Anxiety
KW  - Depression
KW  - Worry
KW  - Sleep Deprivation
KW  - Surveys
KW  - Regression
KW  - Professional Identity
KW  - Self Care
KW  - Stress Management
KW  - Support, Psychosocial
KW  - Hardiness
KW  - Quality of Health Care
LA  - English
PB  - John Wiley & Sons, Inc.
SN  - 1741-6787
SP  - 107
TI  - An integrative review of factors and interventions affecting the well‐being and safety of nurses during a global pandemic.
UR  - https://research.ebsco.com/linkprocessor/plink?id=9ab8b179-a3f3-3711-9e5a-caf523244428
VL  - 20
Y1  - 2023/04/01/Apr2023
ER  - 

TY  - JOUR
AB  - The objectives of this study were to characterize burnout in five different health professions (i.e., pharmacists, nurses, occupational therapists, psychologists, and mental health counselors) as well as to determine if moral distress, ethical stress, and/or ethical climate were predictive of burnout and job satisfaction. Cross‐sectional survey data were collected in the USA using validated measures from a sample of 291 in early 2022 (COVID‐19 Omicron wave). The average age of participants was 51 years (s.d. = 12.59) and most identified as female (78%), White/Caucasian (82%), married/in a domestic partnership (72%), without dependents (57%), and had > 20 years of experience (53%). Results demonstrated that two of the three dimensions of burnout (i.e., emotional exhaustion and depersonalization) reached clinically significant levels among nurses, occupational therapists, and pharmacists, but not among psychologists or mental health counselors. In testing an exploratory structural equation model, moral distress, ethics stress, and ethical climate contributed significantly to the burnout and job satisfaction of all professionals (CFI = 0.905; SRMR = 0.056; Gamma hat scaled = 0.931). These findings support a theoretical framework for explaining associations between ethical indicators and burnout and job satisfaction. Future research should explore if professions with less burnout experience differences in the organizational environment, autonomy, and independence of clinical work, and/or professional identity. Exploration into professional socialization, such as strategies learned as part of training and development, may be warranted to identify factors that buffer or mitigate burnout risk.
AN  - 186111996
ID  - 186111996
ID  - 7806136
AU  - Kjos, Andrea L.
AU  - Gnacinski, Stacy L.
AU  - Wahl, Carly A.
DB  - CINAHL Plus with Full Text
DO  - 10.1002/nur.22453
DP  - EBSCOhost
EP  - 323
IS  - 3
JO  - Research in Nursing & Health
CY  - Malden, Massachusetts
KW  - Burnout, Professional Psychosocial Factors
KW  - Health Personnel Psychosocial Factors
KW  - Clinical Indicators Ethical Issues
KW  - Morals
KW  - Psychological Distress
KW  - Stress, Occupational Ethical Issues
KW  - Organizational Culture Ethical Issues
KW  - Job Satisfaction
KW  - Models, Psychological
KW  - Human
KW  - Funding Source
KW  - United States
KW  - Female
KW  - Male
KW  - Surveys
KW  - Cross Sectional Studies
KW  - Adult
KW  - Middle Age
KW  - Pharmacists
KW  - Nursing Staff, Hospital
KW  - Occupational Therapists
KW  - Psychologists
KW  - Mental Health Counselors
KW  - Scales
KW  - Data Analysis Software
KW  - Descriptive Statistics
KW  - Power Analysis
KW  - Comparative Studies
KW  - Coefficient alpha
KW  - Chi Square Test
KW  - Conceptual Framework
KW  - Depersonalization
KW  - Adult: 19-44 years
KW  - Middle Aged: 45-64 years
KW  - Female
KW  - Male
LA  - English
PB  - Wiley-Blackwell
SN  - 0160-6891
SP  - 310
TI  - An Exploratory Model of How Ethical Indicators Predict Health Professional Burnout.
UR  - https://research.ebsco.com/linkprocessor/plink?id=4281e006-faf5-3abb-8f37-729e5cf1d99b
VL  - 48
Y1  - 2025/06/01/Jun2025
ER  - 

TY  - JOUR
AB  - Background: Burnout not only affects the health and work efficiency of nurses but also poses a potential threat to patient safety. The relationship and longitudinal mechanisms between inclusive leadership and nurse burnout in nursing work environments are unclear. Objective: To analyze the pathways and mechanisms by which inclusive leadership influences nurse burnout through a longitudinal study and to explore the mediating role of professional identity and workplace social capital in this association. Method: A two‐wave study was conducted among 360 Chinese nurses from Baoding No. 4 Central Hospital in March 2024 and October 2024, respectively. The self‐report questionnaire consisted of inclusive leadership scale, professional identity scale, workplace social capital scale, and Maslach Burnout Inventory. Pearson's correlation analysis was employed to explore the relationships among study variables. The structural equation modeling was applied to test the proposed model. Results: The scores for inclusive leadership, professional identity, workplace social capital, and burnout among nurses were 36.35 ± 7.04, 37.80 ± 6.96, 33.22 ± 5.31, and 30.03 ± 14.23, respectively. There is a significant correlation between the above study variables (p < 0.001). Inclusive leadership negatively influenced burnout directly and indirectly through professional identity and workplace social capital (all p < 0.001). The indirect effects accounted for 65.58% of the total effect, with significant mediation through both pathways. Conclusions: Inclusive leadership contributed to the elimination of burnout in nurses at work. In addition, professional identity and workplace social capital had chain mediation roles between the effects of the inclusive leadership and burnout. Implications for Nursing Management: Nursing mangers should actively adopt an inclusive leadership to improve nurses' professional identity and workplace social capital to ameliorate burnout among clinical nurses.
AN  - 184769293
ID  - 184769293
ID  - 9306050
AU  - Wu, Yifan
AU  - Chen, Wenwen
AU  - Zhang, Ruihong
AU  - Yang, Yang
AU  - Wang, Hui
AU  - Xu, Yang
AU  - Zang, Shuang
AU  - Cerveny, Martin
DB  - CINAHL Plus with Full Text
DO  - 10.1155/jonm/4713030
DP  - EBSCOhost
EP  - 13
JO  - Journal of Nursing Management
CY  - Malden, Massachusetts
KW  - Burnout, Professional Prevention and Control
KW  - Nurses Psychosocial Factors
KW  - Leadership
KW  - Professional Identity
KW  - Work Environment
KW  - Social Capital
KW  - Professional Role
KW  - Human
KW  - Male
KW  - Female
KW  - Adult
KW  - Middle Age
KW  - China
KW  - Prospective Studies
KW  - Pearson's Correlation Coefficient
KW  - Structural Equation Modeling
KW  - Confidence Intervals
KW  - Chi Square Test
KW  - Statistical Significance
KW  - Data Analysis Software
KW  - Descriptive Statistics
KW  - Scales
KW  - Questionnaires
KW  - Adult: 19-44 years
KW  - Middle Aged: 45-64 years
KW  - Male
KW  - Female
LA  - English
PB  - Wiley-Blackwell
SN  - 0966-0429
SP  - 1
TI  - The Chain Mediating Roles of Professional Identity and Workplace Social Capital in the Relationship Between Inclusive Leadership and Burnout of Nurses: A Longitudinal Study.
UR  - https://research.ebsco.com/linkprocessor/plink?id=e8fc31df-622b-34c3-8784-62c26f1cb918
VL  - 2025
Y1  - 2025/04/25/4-25-2025
ER  - 

TY  - JOUR
AB  - High nurse turnover is a worldwide problem that was exacerbated by COVID‐19, leading to further staffing shortages and negatively affecting patient care quality. Although options to minimize nurse turnover are frequently discussed, and high levels of work‐family conflict are known to increase turnover intentions while high levels of work engagement are associated with lower turnover intentions, not much is known about how the two interact to affect turnover intentions. This study investigated the impact of work‐family conflict, work engagement, and their interaction on turnover intentions among Japanese hospital nurses. A cross‐sectional design was employed. Hobfoll's conservation of resources theory was applied as the theoretical framework. A total of 827 nurses working at public or similar to public hospitals in the Tokyo metropolitan area participated in a web‐based survey. The survey included personal characteristics, turnover intentions, the Japanese version of the Work‐Family Conflict Scale, and the Work Engagement Scale of the New Simplified Work Stress Questionnaire. Correlation analysis, hierarchical multiple regression analysis, and simple slope analysis were used to examine the associations among turnover intention, work‐family conflict, and work engagement, and their interactions. A significance level of 0.05 (two‐tailed) was chosen. Analysis of 124 data sets revealed an average participant age of 40.0 years, with 94.4% being female. Hierarchical multiple regression identified significant relationships among work‐family conflict, work engagement, work‐family conflict x work engagement, full‐time employment, marital status, and having children. Simple slope analysis demonstrated a significant positive link between work‐family conflict and turnover intention, irrespective of work engagement level, with the effect of work‐family conflict buffered by high work engagement. Work‐family conflict must be reduced to minimize nurse turnover, but given the buffering effect of work engagement, measures to increase work engagement should be promoted.
AN  - 179962936
ID  - 179962936
ID  - 0401006
AU  - Saigusa, Toru
AU  - Yokomichi, Hiroshi
AU  - Miyamura, Toshihiro
AU  - Atashzadeh-Shoorideh, Foroozan
DB  - CINAHL Plus with Full Text
DO  - 10.1155/2024/5510374
DP  - EBSCOhost
EP  - 11
JO  - Nursing Forum
CY  - Malden, Massachusetts
KW  - COVID-19 Pandemic Japan
KW  - Nursing Staff, Hospital Psychosocial Factors
KW  - Role Conflict
KW  - Family Conflict
KW  - Work Engagement
KW  - Personnel Turnover
KW  - Intention Evaluation
KW  - Funding Source
KW  - Japan
KW  - Human
KW  - Cross Sectional Studies
KW  - Hospitals, Public
KW  - Hospitals, Urban
KW  - Psychological Theory
KW  - Conceptual Framework
KW  - Questionnaires
KW  - Scales
KW  - Multiple Regression
KW  - Employment Status
KW  - Marital Status
KW  - Stress, Occupational
KW  - Summated Rating Scaling
KW  - Coefficient alpha
KW  - Data Analysis Software
KW  - Descriptive Statistics
KW  - Pearson's Correlation Coefficient
KW  - Confidence Intervals
KW  - Male
KW  - Female
KW  - Adult
KW  - Middle Age
KW  - Aged
KW  - Adult: 19-44 years
KW  - Middle Aged: 45-64 years
KW  - Aged: 65+ years
KW  - Male
KW  - Female
LA  - English
PB  - Wiley-Blackwell
SN  - 0029-6473
SP  - 1
TI  - Effects of Work‐Family Conflict and Work Engagement Interactions on Hospital Nurses' Turnover Intentions during the COVID‐19 Pandemic: A Cross‐Sectional Study.
UR  - https://research.ebsco.com/linkprocessor/plink?id=70fab9d2-4623-3246-9356-008bebb9aa78
VL  - 2024
Y1  - 2024/09/27/9-27-2024
ER  - 

TY  - JOUR
AB  - Background: compassion fatigue is a phenomenon in areas of nursing practice such as oncology, ICU, palliative care, hospice, and dementia care, but less so among community nurses (Joinson, 1992). A gap in enquiry exists around CN and compassion fatigue around end-of-life patient care. Methods: a scoping review with narrative analysis of selected literature on compassion fatigue in nursing using CINHAL, ProQuest, Science Direct, and the Cochrane Library. Findings: whilst no specific studies were located on compassion fatigue and UK community nurses. Australian, Spanish, and Taiwanese studies report of environment, care relationship duration, resources and poor organisational support being linked to a likelihood of developing compassion fatigue. Conclusion: compassion fatigue is under-researched in community nursing and merits further enquiry to understand the challenges posed by providing end-of-life care.
AN  - 170751200
ID  - 170751200
ID  - 9815827
AU  - Adia, Rizwana
DB  - CINAHL Plus with Full Text
DO  - 10.12968/bjcn.2023.28.9.456
DP  - EBSCOhost
EP  - 462
IS  - 9
JO  - British Journal of Community Nursing
KW  - Compassion Fatigue
KW  - Community Health Nursing
KW  - Workforce
KW  - Nurses Psychosocial Factors
KW  - Nurse Attitudes
KW  - Human
KW  - Scoping Review
KW  - CINAHL Database
KW  - Cochrane Library
KW  - Descriptive Statistics
LA  - English
PB  - Mark Allen Holdings Limited
SN  - 1462-4753
SP  - 456
TI  - Compassion fatigue in the community nursing workforce: a scoping review.
UR  - https://research.ebsco.com/linkprocessor/plink?id=91091b59-f550-31c8-bf4a-345616b74d42
VL  - 28
Y1  - 2023/09/01/Sep2023
ER  - 

TY  - JOUR
AB  - Nurses working in the emergency department experience high rates of burnout. The purpose of this study was to determine job-related factors affecting the well-being of emergency nurses. In this cross-sectional study data were collected through multiple methods. An anonymous survey was used to collect data on emergency nurses' perceptions of the work environment, self-reported outcomes of well-being, and demographic characteristics. Administrative and electronic health record data were used to collect team and ED-level variables. Descriptive statistics, linear models, and Lasso regression were used to analyze data. Fifty-three percent (n = 175/337) of responding emergency nurses reported high burnout. High levels of psychological safety were linked to lower levels of burnout (P <.05) and increased work engagement (P <.05). Perceptions of adequate compensation were inversely associated with burnout (P <.01). Workplace violence from patients (P <.01) and peers (P <.001) was associated with higher levels of burnout, and workplace violence from peers was associated with lower levels of work engagement (P <.05). Recognition (P <.05) and well-being support from the organization (P <.01) were associated with higher levels of work engagement. To improve emergency nurse well-being, systems-focused interventions should address nurse compensation, psychological safety among the ED team, workplace violence, and meaningful recognition of nurses and well-being support from the organization.
AN  - 183437316
ID  - 183437316
ID  - 7605913
AU  - Munn, Lindsay T.
AU  - O'Connell, Nathaniel
AU  - Huffman, Carolyn
AU  - McDonald, Stephanie
AU  - Gibbs, Michael
AU  - Miller, Chadwick
AU  - Danhauer, Suzanne C.
AU  - Reed, Michelle
AU  - Mason, Leslie
AU  - Foley, Kristie L.
AU  - Stopyra, Jason
AU  - Gesell, Sabina B.
DB  - CINAHL Plus with Full Text
DO  - 10.1016/j.jen.2024.10.007
DP  - EBSCOhost
EP  - 260
IS  - 2
JO  - Journal of Emergency Nursing
CY  - New York, New York
KW  - Job Satisfaction
KW  - Burnout, Professional
KW  - Work Engagement
KW  - Emergency Nurses Psychosocial Factors
KW  - Emergency Nursing Psychosocial Factors
KW  - Workplace Violence Psychosocial Factors
KW  - Human
KW  - Male
KW  - Female
KW  - Adult
KW  - Middle Age
KW  - Cross Sectional Studies
KW  - Surveys
KW  - Work Environment
KW  - Descriptive Statistics
KW  - Linear Regression
KW  - Occupational Safety
KW  - Worker's Compensation
KW  - Recognition (Psychology)
KW  - Psychological Well-Being
KW  - Support, Psychosocial
KW  - Adult: 19-44 years
KW  - Middle Aged: 45-64 years
KW  - Male
KW  - Female
LA  - English
PB  - Elsevier B.V.
SN  - 0099-1767
SP  - 249
TI  - Job-Related Factors Associated with Burnout and Work Engagement in Emergency Nurses: Evidence to Inform Systems-Focused Interventions.
UR  - https://research.ebsco.com/linkprocessor/plink?id=7f11709b-1952-3c23-a84d-602057643813
VL  - 51
Y1  - 2025/03/01/Mar2025
ER  - 

TY  - JOUR
AB  - Safety culture in healthcare settings is recognized as a critical issue as it enhances the care quality. This predictive study aimed to examine the safety culture and factors predicting safety culture among registered nurses working in four tertiary care hospitals in Thailand. Data were collected from 471 nurses using five research instruments: a demographic data form, the Hospital Survey on Patient Safety Culture, the Managers' Safety Commitment Scale, the Modified Gallup Q12 Employee Engagement Survey, and the Conditions of Work Effectiveness Questionnaire-II-Thai version. Descriptive statistics and stepwise multiple regression were adopted for data analysis. The results revealed that the strength composites of safety culture were the feedback and communication about errors (92.63%) and organizational learning continuous improvement (89.57%), while the composites needing improvement were frequency of events reported (44.20%), staffing (40.70%), and non-punitive response to errors (38.93%). The significant predictive factors that explained 33% of the variance in safety culture included structural empowerment, management safety commitment, work engagement, and nurse working hours. Based on the research findings, nursing administrators should strive for an active reporting system for adverse events, particularly non-punitive responses to errors, and manage adequate staffing for patient safety. Critical safety information and necessary resources for nursing practices should be provided to overcome the challenges in their work and thus enhance their learning and growth.
AN  - 154207052
ID  - 154207052
AU  - Pakamas Boonyaphisompan
AU  - Thitinut Akkadechanunt
AU  - Wipada Kunaviktikul
AU  - Chawapornpan Chanprasit
DB  - CINAHL Plus with Full Text
DP  - EBSCOhost
EP  - 49
IS  - 1
JO  - Pacific Rim International Journal of Nursing Research
KW  - Patient Safety
KW  - Organizational Culture
KW  - Nurse Attitudes
KW  - Tertiary Health Care Thailand
KW  - Human
KW  - Thailand
KW  - Predictive Research
KW  - Descriptive Statistics
KW  - Multiple Regression
KW  - Scales
KW  - Questionnaires
KW  - Feedback
KW  - Cross Sectional Studies
KW  - Registered Nurses
KW  - Summated Rating Scaling
KW  - Content Validity
KW  - Coefficient alpha
LA  - English
PB  - Thailand Nursing & Midwifery Council
SN  - 1906-8107
SP  - 37
TI  - Factors Predicting Safety Culture Among Nurses in Tertiary Care Hospitals, Thailand.
UR  - https://research.ebsco.com/linkprocessor/plink?id=39f0c153-28b9-3f1e-a876-d9d5a4a8df7d
VL  - 26
Y1  - 2022/01/01/Jan-Mar2022
ER  - 

TY  - JOUR
AB  - Objective: Study 5, from a series of six, examines the influence of attendance rates and personal attendance preferences on the effectiveness of Reflective Practice Groups (RPGs). It also explores participant perceptions regarding benefits and barriers of RPG. This article presents the current study in context of associated research and attempts to synthesise the collective findings. Background: Nursing can be associated with burnout, secondary traumatic stress (STS) and compassion fatigue. RPGs might help mitigate these negative impacts. Study Design/Methods: This cross-sectional study surveyed a cohort of 190 nurses (88% female) using validated scales to assess professional quality of life (ProQOL), job satisfaction (JS) and psychological distress, alongside perceived effectiveness of RPG, attendance rates and preferences. Open-ended questions explored perceived barriers and benefits to attendance. Results: Nurses who attended less RPGs reported higher STS. Those who preferred to go more frequently also reported higher STS however level of attendance and personal preference did not affect each other. Nurses attending 'as often as groups are run' also rated the effectiveness of RPG more highly. Other outcome measures were not significant for either variable. Perceived benefits of RPG included sharing, support, cohesiveness, skills development and facilitatory alliance. Barriers included workloads, rostering, time constraints and discomfort in a group setting. Discussion: The majority of nurses reported higher STS, preferred to attend RPGs more frequently, and rated them as more effective. Nurses who attended more RPGs reported significantly lower STS, indicating a restorative benefit. The lack of significance for Compassion Satisfaction (CS) ratings contrasted with findings of earlier studies. Logistical issues and discomfort in groups were barriers to RPG attendance. Perceived benefits related to personal and workgroup development. Alongside findings from the overarching project, results indicate a positive correlation between effective RPGs, personal and job resources, and aspects of ProQOL. Conclusion: Nurses with higher STS find RPGs more useful and want to attend more often. Higher RPG attendance is associated with lower STS. Voluntary attendance, facilitatory alliance, promotion of psychological safety, and organisational support are key considerations. In context of the overarching project, RPG attendance has been positively correlated with various aspects of ProQOL, personal and job resources. Cause and effect are still not clear and further research is required. What is already known about the topic? * RPGs are positively correlated with personal and job resources and CS. * Barriers to reflecting in RPGs include workplace logistical issues. What this paper adds: * Greater RPG attendance is associated with lower STS. * Nurses with higher STS prefer to attend more often and find RPGs more useful. * Discomfort in a group setting is an important consideration and should be addressed through effective facilitation and management of group process to promote psychological safety. * RPGs have now been positively associated with a greater number of personal resources, job resources and aspects ProQOL.
AN  - 164291274
ID  - 164291274
ID  - 8409358
AU  - RATTRAY, PHOEBE
AU  - DAWBER, CHRIS
AU  - MILLEAR, PRUDENCE M.
DB  - CINAHL Plus with Full Text
DO  - 10.37464/2023.402.893
DP  - EBSCOhost
EP  - 40
IS  - 2
JO  - Australian Journal of Advanced Nursing
CY  - Melbourne, &lt;Blank&gt;
KW  - Professional Compliance Evaluation
KW  - Decision Making Evaluation
KW  - Reflection
KW  - Nursing Practice
KW  - Group Processes
KW  - Clinical Supervision
KW  - Nurse Attitudes Evaluation
KW  - Human
KW  - Cross Sectional Studies
KW  - Prospective Studies
KW  - Male
KW  - Female
KW  - Descriptive Statistics
KW  - Quality of Life Evaluation
KW  - Job Satisfaction Evaluation
KW  - Psychological Distress Evaluation
KW  - Compassion Fatigue
KW  - Support, Psychosocial
KW  - Skill Acquisition
KW  - Collaboration
KW  - Workload
KW  - Personnel Staffing and Scheduling
KW  - Multimethod Studies
KW  - Analysis of Variance
KW  - Thematic Analysis
KW  - Analysis of Covariance
KW  - Adult
KW  - Middle Age
KW  - Aged
KW  - Questionnaires
KW  - Clinical Assessment Tools
KW  - Scales
KW  - Adult: 19-44 years
KW  - Middle Aged: 45-64 years
KW  - Aged: 65+ years
KW  - Male
KW  - Female
LA  - English
PB  - Australian Nursing & Midwifery Federation
SN  - 0813-0531
SP  - 31
TI  - Reflective Practice Groups for nurses: perceptions and preferences, considerations and cautions.
UR  - https://research.ebsco.com/linkprocessor/plink?id=71964856-a6ae-32fd-b09b-0dbfd4ed864d
VL  - 40
Y1  - 2023/03/01/Mar-May2023
ER  - 

TY  - JOUR
AB  - Background: The importance of the role of nurse technicians lies in the fact that they are becoming the main providers of health care for psychiatric patients, in addition to providing them with appropriate care. We aimed to examine predictors of quality of life of nurse technicians caring for psychiatric patients. Methods: The sample consisted of 260 nurse technicians caring for psychiatric patients at the Special Hospital for Psychiatric Diseases "Dr Slavoljub Bakalović" in Vršac and the Special Hospital for Psychiatric Diseases in Kovin, Serbia. The following instruments were used in the study: a questionnaire to collect sociodemographic characteristics, the World Health Organization Quality of Life Self-Assessment Questionnaire -- Short Version, the Depression Anxiety Stress Scales, the Brief Resilience Scale, and the Fatigue Assessment Scale -- FAS Serbian and the Zarit Stress Interview. Results: On the physical and mental aspects of the quality of life of medical technicians, the greatest negative impact is the physical aspect of fatigue (P=0.036) and anxiety (P=0.017), and the positive impact is the number of household members (P=0.001). On the environmental aspect of the quality of life, the greatest negative impact is the burden of caregivers (P=0.000). Conclusion: Due to unique working environment of care-giving medical nurses, the quality of life has become very considering aspect. Fatigue, stress, anxiety can have a cumulative effect of those individuals, and lead to the burnout syndrome.
AN  - 188509639
ID  - 188509639
ID  - 7505531
AU  - Djacic, Mihael
AU  - Radovanovic, Snezana
AU  - Zdravkovic, Nebojsa
AU  - Stojic, Vladislava
AU  - Milojevic, Stefan
AU  - Darijan, Albert
AU  - Lazin, Stefani
AU  - Glisic, Ilija
AU  - Stepovic, Milos
AU  - Boskovic Matic, Tatjana
DB  - CINAHL Plus with Full Text
DP  - EBSCOhost
EP  - 1974
IS  - 9
JO  - Iranian Journal of Public Health
KW  - Quality of Life Evaluation
KW  - Psychiatric Patients
KW  - Nursing Care
KW  - Psychiatric Nurses Psychosocial Factors
KW  - Nursing Staff, Hospital Psychosocial Factors
KW  - Human
KW  - Male
KW  - Female
KW  - Adult
KW  - Middle Age
KW  - Cross Sectional Studies
KW  - Questionnaires
KW  - Scales
KW  - Serbia
KW  - Mental Disorders Nursing
KW  - Sick Leave
KW  - Marital Status
KW  - Alcohol Drinking
KW  - Smoking
KW  - Economic Status
KW  - Physical Activity
KW  - Shiftwork
KW  - Work Environment
KW  - Coefficient alpha
KW  - Data Analysis Software
KW  - Descriptive Statistics
KW  - T-Tests
KW  - Multiple Regression
KW  - Pearson's Correlation Coefficient
KW  - Sociodemographic Factors
KW  - Depression
KW  - Anxiety
KW  - Mental Fatigue
KW  - Hardiness
KW  - Nursing Role
KW  - Caregiver Burden
KW  - Burnout, Professional
KW  - Psychological Distress
KW  - Work-Life Balance
KW  - Adult: 19-44 years
KW  - Middle Aged: 45-64 years
KW  - Male
KW  - Female
LA  - English
PB  - Tehran University of Medical Sciences
SN  - 2251-6085
SP  - 1965
TI  - Factors that Affect the Quality of Life of Caregiving Nursing Technicians of Psychiatric Patients.
UR  - https://research.ebsco.com/linkprocessor/plink?id=5908251d-d58c-39f6-b46f-175ee0e2d37e
VL  - 54
Y1  - 2025/09/01/Sep2025
ER  - 

TY  - JOUR
AB  - Introduction: Despite prior efforts to improve well-being in emergency medicine, clinician burnout in the specialty is rising. In this study we examined the acceptability and feasibility of using a method called "experience sampling" to explore factors important to clinician experience in emergency departments (ED). Experience sampling enables the measuring of work experience in real time, with more granular detail than in usual burnout surveys. The approach may reveal new opportunities for improving work experience in emergency medicine at a critical time. Methods: We conducted this pilot study in a large, urban, academic, quaternary care ED. Iterative multidisciplinary focus groups were used to generate a brief, experience-sampling tool that was comprised of three different surveys to assess emergency clinician experience before, during, and after shifts. These were deployed using a smartphone application to a convenience sample of 11 clinicians (three attending physicians, two residents, five physician assistants, and one registered nurse) during four shifts each. A post-pilot survey was also sent to all participants to evaluate their experience of using the tool. Our primary outcome measures were feasibility, assessed by the survey response rates during the pilot, and acceptability, assessed by participant sentiment as expressed in the post-pilot surveys. Secondary outcomes were quantitative- and qualitative- experience data collected using the tool. Results: The overall response rates for pre-shift, on-shift, and post-shift surveys were 79%, 73%, and 91%, respectively. All participants responded to the post-pilot survey and indicated they would be willing to use the experience-sampling tool again in the future. Many participants noted that the simple and open-ended on-shift questions were relatively easy to complete; some also said on-shift survey questions could present added difficulty during busy shifts. Four participants said the exercise of completing surveys itself improved on-shift experience by prompting reflection. Common themes associated with positive experiences included manageable patient volumes, excellent teamwork, interesting cases, adequate staffing, and feeling able to provide adequate care. Common themes associated with negative experiences included crowding, inadequate staffing, feeling overwhelmed, complex patient cases, difficult disposition plans, and feeling unable to provide adequate care. Conclusion: Experience sampling is an acceptable and feasible method for measuring clinician experience in a busy academic ED. Further studies could potentially use this approach to identify targets for reducing burnout in emergency medicine.
AN  - 186857450
ID  - 186857450
ID  - 101476450
AU  - Baugh, Joshua J.
AU  - Margolin, Justin
AU  - Raja, Ali S.
AU  - White, Benjamin A.
DB  - CINAHL Plus with Full Text
DO  - 10.5811/westjem.39651
DP  - EBSCOhost
EP  - 1111
IS  - 4
JO  - Western Journal of Emergency Medicine: Integrating Emergency Care with Population Health
CY  - Orange, California
KW  - Burnout, Professional Evaluation
KW  - Emergency Medicine
KW  - Work Experiences
KW  - Emergency Service
KW  - Personnel, Health Facility Psychosocial Factors
KW  - Work Environment
KW  - Human
KW  - Pilot Studies
KW  - Hospitals, Urban
KW  - Academic Medical Centers
KW  - Focus Groups
KW  - Questionnaires
KW  - Mobile Applications
KW  - Smartphone
KW  - Convenience Sample
KW  - Medical Staff, Hospital
KW  - Interns and Residents
KW  - Physician Assistants
KW  - Registered Nurses
KW  - Descriptive Statistics
KW  - Thematic Analysis
KW  - Teamwork
KW  - Personnel Staffing and Scheduling
KW  - Crowding
KW  - Quality of Health Care
LA  - English
PB  - Western Journal of Emergency Medicine: Integrating Emergency Care with Population Health
SN  - 1936-900X
SP  - 1105
TI  - Experience Sampling to Assess Burnout in Emergency Medicine: An Acceptability and Feasibility Pilot.
UR  - https://research.ebsco.com/linkprocessor/plink?id=60a901e7-3f16-3001-b268-4d66203af424
VL  - 26
Y1  - 2025/07/01/Jul2025
ER  - 

TY  - JOUR
AB  - Background: Paediatric emergency and critical care require skilled nurses, but they often face a lack of motivation during continuing professional development. Motivation‐based, engaging activities in training programmes are essential to sustain interest and improve learning outcomes in these high‐stress environments. Aim: This study aims to develop, implement and evaluate the effectiveness of a Paediatric Emergency Course (PEC) using the ARCS (Attention, Relevance, Confidence, Satisfaction) Motivational Design Model to equip nurses with the knowledge and skills needed to manage paediatric patients in emergency and critical care settings. Study Design: The study employed a quasi‐experimental pretest/post‐test design. The PEC was conducted from 1 June to 31 December 2023, with the participation of 57 nurses working in emergency and critical care units. To evaluate the programme's effectiveness, a paired t‐test was used for pre‐test and post‐test comparisons, and logistic regression analysis was conducted to determine the factors affecting course success (lecture test activities and motivational tactics). Results: Pre‐lecture assessments averaged 9.55, significantly increasing to 16.88 post‐lecture (out of 22), indicating a substantial improvement in knowledge after the lecture series (t = −20.26, df = 55, p <.001; 95% CI [−8.05, −6.60]). Similarly, pre‐course scores rose from 7.21 to 17.14 post‐course (out of 25), reflecting significant gains in overall understanding and competency (t = −20.83, df = 56, p <.001; 95% CI [−10.89, −8.97]). Logistic regression analysis demonstrated that a one‐unit increase in post‐lecture test scores increased the likelihood of course success by 22.5%, with an odds ratio of 1.225 (B =.203, SE = 0.092, p =.028; 95% CI [1.023, 1.468]). Additionally, motivational design significantly influenced course success, increasing the likelihood by 433.3%, with an odds ratio of 5.333 (B = 1.674, SE = 0.363, p <.001; 95% CI [3.134, 9.074]). Conclusion: The PEC continuing education programme, developed using the ARCS Motivational Design Model to support the professional development of nurses in emergency and critical care, was successfully implemented. These results suggest that both knowledge acquisition and motivational factors play a substantial role in enhancing course success among participants. Significant improvements in pre‐ and post‐test results, along with high scores on the motivational design scale, demonstrated the effectiveness of the programme. Relevance to Clinical Practice: The use of motivation‐enhancing tactics and strategies in training has led to successful outcomes, demonstrating that structured programmes designed with these methods can significantly improve the clinical competencies, expertise, decision‐making and patient safety of nurses working in paediatric emergency and critical care services in high‐pressure environments.
AN  - 186997816
ID  - 186997816
ID  - 9808649
AU  - Başer, Aysel
AU  - Anil, Murat
DB  - CINAHL Plus with Full Text
DO  - 10.1111/nicc.13238
DP  - EBSCOhost
EP  - 11
IS  - 4
JO  - Nursing in Critical Care
CY  - Malden, Massachusetts
KW  - Pediatric Emergency Nursing Education
KW  - Models, Educational
KW  - Professional Development
KW  - Program Development
KW  - Outcomes of Education
KW  - Human
KW  - Quasi-Experimental Studies
KW  - Pretest-Posttest Design
KW  - Paired T-Tests
KW  - Comparative Studies
KW  - Logistic Regression
KW  - Motivation
KW  - Descriptive Statistics
KW  - Confidence Intervals
KW  - Odds Ratio
KW  - Nursing Skills
KW  - Clinical Competence
KW  - Decision Making
KW  - Patient Safety
KW  - Pediatrics
KW  - Attention
KW  - Confidence
KW  - Personal Satisfaction
KW  - Nursing Knowledge
KW  - Critical Care
KW  - Turkey
KW  - Data Analysis Software
LA  - English
PB  - Wiley-Blackwell
SN  - 1362-1017
SP  - 1
TI  - 'Paediatric Emergency Course' for nursing continuing professional development programme evaluation: ARCS Motivational Design Model.
UR  - https://research.ebsco.com/linkprocessor/plink?id=c450fe72-55d2-32a4-a624-c9b8e9e59df8
VL  - 30
Y1  - 2025/07/01/Jul2025
ER  - 

TY  - JOUR
AB  - Background: Mistreatment by patients is a detrimental phenomenon predominant in healthcare organizations. However, there is a lack of nursing literature regarding the underlying mechanisms and boundary conditions that exist between mistreatment by patients and its detrimental consequences. Aim: By integrating the Job Demands–Resources Model and the Conservation of Resources Theory, the study aimed to unveil the mediating role of psychological detachment from work in the relationship between mistreatment by patients and nurses' caring behaviors, as well as the moderating effect of supervisor positive gossip. Methods: This multicenter, cross‐sectional study involved 341 nurses from five hospitals across two cities in Egypt. Data were collected using an introductory information form, the Mistreatment by Patients Scale, the Psychological Detachment Scale, the Caring Behaviors Scale, and the Supervisor Positive Gossip Scale. The study's hypotheses were tested using the PROCESS macro. Results: The results showed that mistreatment by patients was negatively related to nurses' caring behaviors via an increased psychological detachment. Further, higher levels of supervisor positive gossip were shown to weaken the direct effect of mistreatment by patients in increasing nurses' psychological detachment, as well as the indirect negative effect of mistreatment by patients on nurses' caring behaviors via psychological detachment. Conclusions: Mistreatment by patients contributes to nurses' psychological detachment and decreased caring behaviors; however, these negative outcomes can be mitigated by supervisor positive gossip. Implication for nursing policymaking: Nursing managers should adopt strategies to deter the rise of mistreatment by patients, and utilize positive gossip to support nurses exposed to such mistreatment to alleviate its consequences.
AN  - 184046255
ID  - 184046255
ID  - 7808754
AU  - Zoromba, Mohamed A.
AU  - Abousoliman, Ali D.
AU  - Zakaria, Abeer Mohamed
AU  - El‐Monshed, Ahmed Hashem
AU  - El‐Gazar, Heba E.
DB  - CINAHL Plus with Full Text
DO  - 10.1111/inr.12970
DP  - EBSCOhost
EP  - 10
IS  - 1
JO  - International Nursing Review
CY  - Malden, Massachusetts
KW  - Nurse Attitudes Evaluation
KW  - Nurse-Patient Relations
KW  - Nursing Staff, Hospital Psychosocial Factors
KW  - Patient Assault Psychosocial Factors
KW  - Psychology, Social
KW  - Supervisors and Supervision
KW  - Work Engagement Psychosocial Factors
KW  - Human
KW  - Male
KW  - Female
KW  - Adult
KW  - Multicenter Studies
KW  - Cross Sectional Studies
KW  - Egypt
KW  - Funding Source
KW  - Empathy
KW  - Interpersonal Relations
KW  - Models, Theoretical
KW  - Job Characteristics
KW  - Psychological Well-Being
KW  - Quality of Nursing Care
KW  - Scales
KW  - Work Environment
KW  - Support, Psychosocial
KW  - Convenience Sample
KW  - Job Experience
KW  - Descriptive Research
KW  - Descriptive Statistics
KW  - Confidence Intervals
KW  - Shiftwork
KW  - Survey Research
KW  - Questionnaires
KW  - Bivariate Statistics
KW  - Pearson's Correlation Coefficient
KW  - Data Analysis Software
KW  - Factor Analysis
KW  - Chi Square Test
KW  - Coefficient alpha
KW  - Adult: 19-44 years
KW  - Male
KW  - Female
LA  - English
PB  - Wiley-Blackwell
SN  - 0020-8132
SP  - 1
TI  - Mistreatment of nurses by patients and its impact on their caring behaviors: The roles of psychological detachment and supervisor positive gossip.
UR  - https://research.ebsco.com/linkprocessor/plink?id=3b3ca754-0d6e-3513-be3f-0081b366ef3c
VL  - 72
Y1  - 2025/03/01/Mar2025
ER  - 

TY  - JOUR
AB  - Despite national efforts, gaps persist in Ethiopian perioperative care. This reflexive thematic analysis aimed to investigate the contextual challenges faced in delivering perioperative care. In-depth interviews were conducted with 20 healthcare professionals, including anesthetists, nurses, and surgeons, to gain a frontline perspective of perioperative practice realities. The analysis revealed eight interconnected themes: systemic infrastructure vulnerabilities, workforce expansion uncertainties, workforce demoralization, fragile perioperative safety culture, hierarchical structures and communication barriers, financial barriers to care, fragmented information systems, and fragile governance with sociopolitical instability. Local deficiencies in resources and equipment were amplified by global challenges, creating a precarious care environment. While workforce numbers increased, concerns persisted about competency and training quality. Systemic pressures and unmet professional needs contributed to staff demoralization. Inconsistent safety practices and top-down quality improvement initiatives hindered sustainable progress. Rigid hierarchies and departmental silos impeded effective teamwork and resource coordination. Financial constraints created significant barriers to care access and ethical dilemmas for providers. Incomplete digitalization and inconsistent documentation practices compromised continuity of care and data-driven improvements. Overarching sociopolitical instability and weak governance cascaded into healthcare system disruptions. The findings underscore the need for a multifaceted approach to strengthen perioperative care, including improving infrastructure, enhancing workforce development, fostering a culture of safety, breaking down hierarchical barriers, addressing financial accessibility, implementing robust information systems, and building resilient governance structures amidst adversity.
AN  - 186246158
ID  - 186246158
ID  - 9202144
AU  - Mulugeta, Hailemariam
AU  - Zemedkun, Abebayehu
AU  - Mergia, Getachew
AU  - Abate, Semagn Mekonnen
AU  - Gebremariam, Mintesnot
AU  - Nenko, Getachew
AU  - Gebremichael, Genet
AU  - Besha, Aschalew
AU  - Aregu, Mekonnen Birhanie
DB  - CINAHL Plus with Full Text
DO  - 10.1177/10497323241293035
DP  - EBSCOhost
EP  - 1067
IS  - 9
JO  - Qualitative Health Research
CY  - Thousand Oaks, California
KW  - Perioperative Care
KW  - Health Services Accessibility
KW  - Health Personnel Psychosocial Factors
KW  - Health Systems Agencies Administration
KW  - Surgery, Operative
KW  - Developing Countries
KW  - Attitude of Health Personnel
KW  - Human
KW  - Male
KW  - Female
KW  - Thematic Analysis
KW  - Interviews
KW  - Health Resource Utilization
KW  - Health Information Systems
KW  - Workforce Education
KW  - Burnout, Professional
KW  - Ethics
KW  - Sociodemographic Factors
KW  - Politics
KW  - Patient Safety
KW  - Quality of Health Care
KW  - Ethiopia
KW  - Audiorecording
KW  - Trust
KW  - Male
KW  - Female
LA  - English
PB  - Sage Publications Inc.
SN  - 1049-7323
SP  - 1053
TI  - Voices From the Frontline: A Reflexive Thematic Analysis Illuminating Perioperative Practice Realities in Southern Ethiopian Teaching Hospitals.
UR  - https://research.ebsco.com/linkprocessor/plink?id=f9762e4e-10af-343e-8d3e-dd6ec4a38364
VL  - 35
Y1  - 2025/08/01/Aug2025
ER  - 

TY  - JOUR
AB  - Background: Intensive care units (ICUs) are complex and fast‐paced environments where nurse‐to‐patient ratios significantly influence patient outcomes. Existing research highlights the relationship between staffing levels and outcomes such as mortality, hospital‐acquired infections, length of ICU stays, patient safety incidents, and nurse job satisfaction. Aim: This systematic review aims to evaluate the impact of nurse‐to‐patient ratios on patient outcomes and nurse well‐being in ICUs, providing evidence to guide staffing policies. Study Design: A systematic review of 20 studies conducted across various locations was undertaken. The review includes retrospective cohort studies, cross‐sectional designs, and other methodologies. The studies were analysed to determine the influence of staffing levels on patient and nurse outcomes. Results: Safe nurse staffing levels were associated with a 14% reduction in hospital mortality, shorter ICU stays, a 20% improvement in infection prevention, and an average ICU stay reduction of 1.5 days. Enhanced patient satisfaction by 18% in units with adequate staffing. Conversely, lower staffing ratios were linked to a 25% increase in adverse events, nurse fatigue, and diminished patient safety outcomes. The findings underscore the necessity of adequate staffing strategies and the adoption of workforce technologies to enhance care quality in ICUs. Conclusions: This review highlights the critical role of nurse‐to‐patient ratios in improving patient outcomes and nurse well‐being in ICUs. Future research should focus on standardizing methodologies to evaluate staffing strategies and exploring their long‐term impacts on both patient and nurse outcomes. Relevance to Clinical Practice: These findings emphasize the importance of implementing evidence‐based staffing policies and integrating supportive technologies to ensure optimal care delivery and staff satisfaction in ICUs.
AN  - 185589229
ID  - 185589229
ID  - 9808649
AU  - Elmdni, Ashraf Abdelrhman Elbashir
DB  - CINAHL Plus with Full Text
DO  - 10.1111/nicc.70054
DP  - EBSCOhost
EP  - 13
IS  - 3
JO  - Nursing in Critical Care
CY  - Malden, Massachusetts
KW  - Nurse-Patient Ratio Evaluation
KW  - Outcomes (Health Care)
KW  - Intensive Care Units
KW  - Staff Development
KW  - Patient Care
KW  - Patient Safety
KW  - Patient Satisfaction
KW  - Human
KW  - Systematic Review
KW  - Nursing Outcomes
KW  - Hospital Mortality Prevention and Control
KW  - Infection Control
KW  - Critical Care Nursing
KW  - Quality of Health Care
KW  - Burnout, Professional
KW  - Job Satisfaction
KW  - Patient Participation
KW  - Workforce
KW  - Leadership
LA  - English
PB  - Wiley-Blackwell
SN  - 1362-1017
SP  - 1
TI  - The Impact of Nurse–Patient Ratios on Patient Outcomes in Intensive Care Units.
UR  - https://research.ebsco.com/linkprocessor/plink?id=0a7bab08-9959-37cb-a9ff-db439cb44108
VL  - 30
Y1  - 2025/05/01/May2025
ER  - 

TY  - JOUR
AB  - Background: The main risk factors for the occurrence of burnout in nurses include difficult working conditions prevailing in a hospital premise and complex relationships that may develop with other staff or patients. Caring for patients is a truly burdensome task that puts substantial physical and psychological pressure on nurses. Objective: the aim of this critical review is to elaborate on the escalating phenomenon of nursing burnout and the factors associated with it across a variety of health care systems and to identify a common sequence that explains the phenomena in routine clinical terms and within contemporary practice. Methods: For this review's needs, a critical search was undertaken in MEDLINE, CINAHL, and PsycINFO. Both quantitative primary empirical studies and qualitative which examined associations between burnout and work-related factors in the nursing workforce. Articles included were published either in English or in Greek, predominately within the last decade. Results: There are four main elements that are highly associated with nursing burnout. These factors include Effects of burnout on nursing staff, Symptoms of burnout, Quality of patient care and Prevention of burnout. These can be found in table 1 together with their sub-categories. These will be further elaborated upon and critically appraised in the next section, i.e. discussion. Discussion: Nursing burnout has a direct effect on the care provided for patients and studies report that high emotional exhaustion, high depersonalization and low personal goals result in poor quality of care provided to patients. Achieving personal goals is related to better quality of care and emotional exhaustion results in a low quality of care provided by the nursing staff. Conclusions: As the nursing workforce represents the largest section within health care workers and given their valuable input as recently proven during the COVID-19 pandemic, and since the nurse workforce is predominantly female and married, their domestic responsibilities on top of a highly demanding shift work can only increase their overall burden and risk of burnout.
AN  - 162044699
ID  - 162044699
AU  - Theofanidis, Dimitrios
AU  - Boukas, Athanasios
AU  - Fountouki, Antigoni
DB  - CINAHL Plus with Full Text
DP  - EBSCOhost
EP  - 2035
IS  - 3
JO  - International Journal of Caring Sciences
KW  - Burnout, Professional Psychosocial Factors
KW  - Nursing Practice
KW  - Nursing Staff, Hospital Psychosocial Factors
KW  - Medical Organizations
KW  - Human
KW  - Medline
KW  - CINAHL Database
KW  - Psycinfo
KW  - Quantitative Studies
KW  - Qualitative Studies
KW  - Work Psychosocial Factors
KW  - Signs and Symptoms
KW  - Quality of Health Care
KW  - Burnout, Professional Prevention and Control
KW  - Nursing Care
KW  - Depersonalization
KW  - Goals and Objectives
KW  - Emotions
KW  - Workforce
KW  - Job Performance
KW  - Burnout, Professional Economics
LA  - English
PB  - International Journal of Caring Sciences
SN  - 1791-5201
SP  - 2028
TI  - A 'New Pandemic' at Hand: Burnout of Nursing Staff.
UR  - https://research.ebsco.com/linkprocessor/plink?id=9479126e-25ad-38ee-933f-bb7162f65025
VL  - 15
Y1  - 2022/09/01/Sep-Dec2022
ER  - 

TY  - JOUR
AN  - 172841346
ID  - 172841346
ID  - 101088683
AU  - Lotfi-Bejestani, Sara
AU  - Atashzadeh-Shoorideh, Foroozan
AU  - Ghafouri, Raziyeh
AU  - Nasiri, Malihe
AU  - Ohnishi, Kayoko
AU  - Ghadirian, Fataneh
DB  - CINAHL Plus with Full Text
DO  - 10.1186/s12912-023-01536-x
DP  - EBSCOhost
EP  - 14
IS  - 1
JO  - BMC Nursing
KW  - Nurse Attitudes Evaluation
KW  - Organizational Culture
KW  - Social Justice Evaluation
KW  - Morals Evaluation
KW  - Courage
KW  - Psychological Distress
KW  - Burnout, Professional
KW  - Human
KW  - Male
KW  - Female
KW  - Psychiatric Nursing
KW  - Variable
KW  - Descriptive Research
KW  - Correlational Studies
KW  - Scales
KW  - Nursing Knowledge
KW  - Quality of Health Care
KW  - Health Care Industry
KW  - Sample Size
KW  - Male
KW  - Female
LA  - English
PB  - BioMed Central
SN  - 1472-6955
SP  - 1
TI  - Is there any relationship between nurses' perceived organizational justice, moral sensitivity, moral courage, moral distress and burnout?
UR  - https://research.ebsco.com/linkprocessor/plink?id=a53c3959-2eb8-3f2c-963d-a45ed155d9f8
VL  - 22
Y1  - 2023/06/10/Dec2023
ER  - 

TY  - JOUR
AB  - This qualitative study explores the contexts in which clinical supervision is implemented from the perspective of mental health nurses in Victoria, Australia. Clinical supervision has long been viewed as beneficial, offering the potential for increased job satisfaction, reduced stress and enhanced competencies. However, its implementation often faces challenges, with discrepancies between ideal outcomes and real‐world supervision practices. Through semistructured interviews with 12 nurses, the study uncovers the complex dynamics influencing clinical supervision implementation, highlighting two key themes: (1) projecting hopes onto clinical supervision as a solution to systemic challenges, such as burnout and high staff turnover, and (2) noticing a disconnect between organisational emphasis on clinical supervision and the realities of the nursing work environment, especially facing a hierarchical culture that expects obedience and gratitude for minimal provision. For clinical supervision practice to be effective, it is essential to address the broader systemic and cultural challenges facing the nursing workforce through multiple solutions. Relying solely on clinical supervision, without addressing more fundamental underlying issues, will only perpetuate the challenges that clinical supervision aims to resolve. It also risks turning clinical supervision into a tool to shift the responsibility onto individual nurses to cope with systemic problems. Therefore, acknowledging the wider systemic challenges and demonstrating commitment to implementation through tangible support are essential to make clinical supervision truly meaningful for nurses.
AN  - 187433209
ID  - 187433209
ID  - 9306050
AU  - Ryu, Hosu
AU  - Hamilton, Bridget
AU  - Naccarella, Lucio
AU  - Buus, Niels
AU  - Colet, Paolo C.
DB  - CINAHL Plus with Full Text
DO  - 10.1155/jonm/9963345
DP  - EBSCOhost
EP  - 11
JO  - Journal of Nursing Management
CY  - Malden, Massachusetts
KW  - Clinical Supervision, Mental Health
KW  - Program Implementation
KW  - Psychiatric Nurses Psychosocial Factors
KW  - Nurse Attitudes Evaluation
KW  - Psychiatric Nurses Education
KW  - Psychiatric Nursing Education
KW  - Work Environment Evaluation
KW  - Human
KW  - Male
KW  - Female
KW  - Middle Age
KW  - Aged
KW  - Funding Source
KW  - Victoria
KW  - Semi-Structured Interview
KW  - Thematic Analysis
KW  - Burnout, Professional Prevention and Control
KW  - Personnel Turnover Evaluation
KW  - Qualitative Studies
KW  - Organizational Culture
KW  - Mentorship
KW  - Adult
KW  - Interview Guides
KW  - Audiorecording
KW  - Data Analysis Software
KW  - Descriptive Statistics
KW  - Hope
KW  - Nursing Shortage
KW  - Workplace Violence
KW  - Clinical Competence
KW  - Professional Identity
KW  - Middle Aged: 45-64 years
KW  - Aged: 65+ years
KW  - Adult: 19-44 years
KW  - Male
KW  - Female
LA  - English
PB  - Wiley-Blackwell
SN  - 0966-0429
SP  - 1
TI  - Understanding the Contexts Where Clinical Supervision Is Implemented: An Interview Study.
UR  - https://research.ebsco.com/linkprocessor/plink?id=536ea517-232a-39e6-a075-f54b11084d46
VL  - 2025
Y1  - 2025/08/20/8-20-2025
ER  - 

TY  - JOUR
AB  - Introduction: Home visitor well-being is integral to delivering effective home visiting services and a core component of successful home visiting program implementation. While burnout (BO), compassion fatigue (CF), and compassion satisfaction (CS) have been studied extensively in physicians, nurses, and other health providers, little is known about the correlates of these phenomena in home visitors. Methods: This cross-sectional study examined demographic characteristics (age, race, gender), health and personal experiences (anxiety, physical health, and adverse childhood experiences), and job-related factors (caseload, role certainty, job satisfaction) as correlates of BO, CF and CS among a sample of 75 home visitors employed across six MIECHV-funded agencies in New York State. Descriptive statistics were used to characterize our sample; linear regressions were employed to investigate correlates with outcomes of interest. Results: Anxiety was significantly and positively associated with BO (β = 2.5, p < 0.01) and CF (β = 3.08, p < 0.01). Overall job satisfaction was significantly and inversely associated with BO only (β = -0.11, p < 0.001). Participants who identified as white were less likely to report higher levels of CS relative to non-white counterparts (β = -4.65, p = 0.014). Examinations of specific aspects of job satisfaction revealed significant associations between satisfaction with workplace operating conditions, nature of the work, and contingent rewards and select outcomes of interest. Discussion: Prioritizing preventive measures that target correlates of BO and CF, such as higher levels of anxiety and lower levels of job satisfaction – particularly operating conditions – may improve workforce well-being, continuity of service delivery, and ultimately quality of care provided to clients. Significance: What is known about this subject? Burnout (BO) and compassion fatigue (CF) pose serious threats to the home visiting workforce and quality of service delivery. Little is known about the relationships between demographic characteristics, health, child adversity, and job-related factors and outcomes of BO, CF, and compassion satisfaction (CS). What this study adds? Anxiety was significantly and positively associated with BO and CF. Job satisfaction was inversely associated with CF. Satisfaction with operating conditions was inversely correlated with BO and CF, suggesting that interventions that address organizational-level operating procedures may reduce risk of BO and CF in home visitors.
AN  - 172312472
ID  - 172312472
ID  - 9715672
AU  - Ross, Abigail M.
AU  - Rahman, Rahbel
AU  - Huang, Debbie
AU  - Kirkbride, Gwyneth
DB  - CINAHL Plus with Full Text
DO  - 10.1007/s10995-023-03727-z
DP  - EBSCOhost
EP  - 1794
IS  - 10
JO  - Maternal & Child Health Journal
CY  - New York, New York
KW  - Health Personnel Psychosocial Factors
KW  - Home Visits
KW  - Home Health Care
KW  - Burnout, Professional New York
KW  - Compassion Fatigue
KW  - Job Satisfaction
KW  - Workforce Education
KW  - Professional Development
KW  - Personnel Retention
KW  - Work Environment
KW  - New York
KW  - Cross Sectional Studies
KW  - Age Factors
KW  - Race Factors
KW  - Sex Factors
KW  - Descriptive Statistics
KW  - Linear Regression
KW  - Quality of Health Care
KW  - Funding Source
KW  - Correlational Studies
KW  - Human
KW  - Male
KW  - Female
KW  - Adult
KW  - Middle Age
KW  - Data Analysis Software
KW  - Continuity of Patient Care
KW  - Adult: 19-44 years
KW  - Middle Aged: 45-64 years
KW  - Male
KW  - Female
LA  - English
PB  - Springer Nature
SN  - 1092-7875
SP  - 1787
TI  - Investigating Correlates of Home Visitor Burnout, Compassion Fatigue, and Compassion Satisfaction in New York State: Implications for Home Visiting Workforce Development and Sustainability.
UR  - https://research.ebsco.com/linkprocessor/plink?id=ff7f48fb-c61b-3a21-a364-ba48c41ccef9
VL  - 27
Y1  - 2023/10/01/Oct2023
ER  - 

TY  - JOUR
AB  - Purpose: Leadership plays a critical role in improving the quality of care, minimizing risks to patients and staff and improving patient care outcomes. The purpose of this study is to analyze the structure of publications in the field of clinical leadership in nursing and to provide an overview of its development, trends and focus. Design/methodology/approach: This study is descriptive bibliometric study. Data were collected from Web of Science on August 24, 2023. The population of the study consisted of 1,979 articles between 1994 and 2023 in the field of clinical leadership in nursing obtained from R Studio and WoS database. Findings: The country where clinical leadership was most frequently studied was USA (n = 706). The most frequently used keywords by authors were leadership (843 times), nursing (329 times) and nurses (143 times). In the early years, the most frequently used trending topics were "quality," "culture," "change" and "leadership style," while in recent years the trending topics were "burnout" and "COVID-19." Practical implications: Due to the limited knowledge on this subject, this study will make an important contribution to the literature and will shed light on new studies to be planned on clinical leadership. Originality/value: It has been observed that the issue of clinical leadership in nursing has become even more important in recent years following radical changes in the world such as pandemics and disasters. It has been observed that studies on this subject have increased rapidly in recent years. While the topics of job satisfaction, burnout and Covid-19 were frequently studied, it was observed that mentoring, collaboration, organization of new graduate nurses, moral difficulties and clinical leadership in nursing education were studied more limitedly.
AN  - 185784232
ID  - 185784232
ID  - 101464443
AU  - Yesildere Saglam, Havva
AU  - Karakisla, Fatmanur Sena
DB  - CINAHL Plus with Full Text
DO  - 10.1108/LHS-12-2024-0149
DP  - EBSCOhost
EP  - 475
IS  - 3
JO  - Leadership in Health Services (1751-1879)
KW  - Leadership
KW  - Quality of Health Care
KW  - Nursing Care
KW  - Clinical Competence
KW  - Outcomes (Health Care)
KW  - Bibliometrics
KW  - Descriptive Research
KW  - Descriptive Statistics
KW  - Data Analysis Software
KW  - COVID-19 Pandemic
KW  - Burnout, Professional
KW  - Quantitative Studies
KW  - Workload
KW  - Thematic Analysis
KW  - Personnel Turnover
LA  - English
PB  - Emerald Publishing Limited
SN  - 1751-1879
SP  - 464
TI  - Clinical leadership in nursing in an ever-changing world: a bibliometric analysis.
UR  - https://research.ebsco.com/linkprocessor/plink?id=b552128b-4665-3f6b-b63b-5bf8088657d8
VL  - 38
Y1  - 2025/06/01/2025
ER  - 

TY  - JOUR
AB  - Aim: To explore the mediating effect of work engagement and the moderated mediating effect of emotional workload on the relationship between job demands and job performance among nurses. Background: Nurses work in a high‐demand situation that could affect their job performance. However, previous studies have reported an inconsistent relationship between job demands and job performance. The underlying mechanism of how job demands influence job performance remains unclear. Methods: An online cross‐sectional survey was conducted with a convenience sample of 893 nurses from 14 cities in Sichuan Province between November and December 2021. Data were collected using the Job Demands Scale, Job Performance Scale, Utrecht Work Engagement Scale, and emotional workload subscale of the Questionnaire on the Experience and Evaluation of Work. Bootstrap and simple slope methods were used to test a moderated mediation model using Hayes' PROCESS macro. The STROBE reporting guidelines were utilized. Results: Job demands had a positive effect on job performance, and this effect was mediated by work engagement. Emotional workload moderated the indirect relationship between job demands and job performance. Specifically, the positive effect of job demands on job performance via work engagement was attenuated in nurses with a high emotional workload. Conclusion: This study sheds light on the complex relationship between job demands and job performance. Work engagement and emotional workload deserve more attention to improve nurses' performance. Implications for nursing and nursing policy: Policymakers and nurse managers should make efforts to develop and implement strategies to foster nurses' work engagement, reduce their emotional workload, and further help nurses efficiently deal with job demands.
AN  - 181153802
ID  - 181153802
ID  - 7808754
AU  - Ni, Yun‐xia
AU  - Xu, Ying
AU  - He, Li
AU  - Wen, Ya
AU  - You, Gui‐ying
DB  - CINAHL Plus with Full Text
DO  - 10.1111/inr.12941
DP  - EBSCOhost
EP  - 932
IS  - 4
JO  - International Nursing Review
CY  - Malden, Massachusetts
KW  - Job Characteristics
KW  - Work Engagement
KW  - Job Performance
KW  - Workload
KW  - Emotions
KW  - Nursing Staff, Hospital Psychosocial Factors
KW  - Human
KW  - Cross Sectional Studies
KW  - Convenience Sample
KW  - Male
KW  - Female
KW  - Adult
KW  - Middle Age
KW  - Descriptive Statistics
KW  - Confidence Intervals
KW  - Scales
KW  - Policy Making
KW  - Data Analysis Software
KW  - Pearson's Correlation Coefficient
KW  - Funding Source
KW  - Adult: 19-44 years
KW  - Middle Aged: 45-64 years
KW  - Male
KW  - Female
LA  - English
PB  - Wiley-Blackwell
SN  - 0020-8132
SP  - 924
TI  - Relationship between job demands, work engagement, emotional workload and job performance among nurses: A moderated mediation model.
UR  - https://research.ebsco.com/linkprocessor/plink?id=0a9fd047-f729-385e-a464-501f472108a7
VL  - 71
Y1  - 2024/12/01/Dec2024
ER  - 

TY  - JOUR
AB  - Background: Nurses in surgical-trauma units are susceptible to compassion fatigue due to work-related stressors. Mitigating and preventing compassion fatigue are critical to supporting the health and well-being of surgical-trauma nurses. Local Problem: During the COVID-19 pandemic, a surgical-trauma unit was converted to a designated COVID-19 unit. Nurses verbalized feelings of burnout and stress during the pandemic and did not have a mechanism to cope with work-related stress. This project evaluated the impact of brief mindfulness-based interventions on compassion fatigue. Methods: From February 2021 to March 2022, mindfulness champions led 5 minutes of mindfulness-based interventions, including meditation, deep breathing, and self-compassion exercises, during shift huddles. The Professional Quality of Life, version 5, questionnaire was used to evaluate preintervention and postintervention burnout, secondary traumatic stress, and compassion satisfaction. Paired-sample t tests were used to evaluate the results. Results: Twenty-nine of 34 nurses responded (85% response rate) with matched preintervention and postintervention questionnaires. All subscale scores showed significant improvement after intervention. The mean burnout subscale score decreased by 9.35% (P =.003), mean secondary traumatic stress subscale score decreased by 11.89% (P =.005), and mean compassion satisfaction subscale score increased by 6.44% (P =.03) after intervention. Discussion: After implementing brief mindfulness-based interventions in shift huddles, nurses reported reductions in elements of compassion fatigue (burnout and secondary traumatic stress). Nurses reported that adding brief mindfulness-based interventions to shift huddles helped them cope with work-related stress. Conclusions: Brief mindfulness-based interventions can improve nurses' compassion satisfaction while reducing compassion fatigue measurements.
AN  - 172447833
ID  - 172447833
ID  - 8207799
AU  - Tripathi, Sharada K.
AU  - Mulkey, David C.
DB  - CINAHL Plus with Full Text
DO  - 10.4037/ccn2023745
DP  - EBSCOhost
EP  - 40
IS  - 5
JO  - Critical Care Nurse
CY  - Alisa Veijo, California
KW  - Compassion Fatigue Prevention and Control
KW  - Mindfulness Utilization
KW  - Program Implementation
KW  - Trauma Centers
KW  - Trauma Nurses Psychosocial Factors
KW  - COVID-19 Pandemic
KW  - Burnout, Professional Prevention and Control
KW  - Stress, Occupational Prevention and Control
KW  - Coping
KW  - Human
KW  - Male
KW  - Female
KW  - Meditation
KW  - Breathing Exercises
KW  - Self-Compassion
KW  - Scales
KW  - Clinical Assessment Tools
KW  - Paired T-Tests
KW  - Descriptive Statistics
KW  - Education, Continuing (Credit)
KW  - Guided Imagery
KW  - Quantitative Studies
KW  - Stress Management
KW  - Hardiness
KW  - Southwestern United States
KW  - Pretest-Posttest Design
KW  - Quality Improvement
KW  - Summated Rating Scaling
KW  - Data Analysis Software
KW  - Confidence Intervals
KW  - Male
KW  - Female
LA  - English
PB  - American Association of Critical-Care Nurses
SN  - 0279-5442
SP  - 32
TI  - Implementing Brief Mindfulness-Based Interventions to Reduce Compassion Fatigue.
UR  - https://research.ebsco.com/linkprocessor/plink?id=4d7778cc-6e64-3916-b98f-db111042b954
VL  - 43
Y1  - 2023/10/01/Oct2023
ER  - 

TY  - JOUR
AB  - Objective Australia is currently experiencing a shortage of nursing staff that will have a negative impact on nursing specialties. We examined the current Australian and New Zealand nephrology nursing workforce for measures of burnout as well as for the features of 'magnet' qualities that can attract staff, support the workforce and reduce attrition. Methods A co-designed 57-item survey was distributed to the nephrology nursing workforce online through membership of the Renal Society of Australasia. The survey used the Oldenburg Burnout Inventory (OLBI) and included a discreet choice experiment (DCE) in which respondents are offered different choices, blinded to the intention, and asked to rank in order of highest priority what they considered to be the most valuable organisational attributes. Results The 253 respondents to the OLBI described moderate burnout (mean score 40.4); however, the respondents were mostly still able to describe feeling a sense of achievement most days. For the 143 respondents who completed the DCE, they chose professional educational opportunities to be ranked number one as the most important organisational attribute for recruiting and retaining nephrology nurses, with options for career progression ranked number two. Conclusion The sustainability of the nephrology nursing profession depends upon organisations recognising burnout in their workforce and taking action to incorporate 'magnet' qualities to increase professional education opportunities and career progression opportunities to stabilise the workforce.
AN  - 174168607
ID  - 174168607
AU  - Hill, Kathleen
AU  - Neylon, Kim
AU  - Gunn, Kate
AU  - Sharplin, Greg
AU  - Eckert, Marion
DB  - CINAHL Plus with Full Text
DO  - 10.33235/rsaj.19.1.87-92
DP  - EBSCOhost
EP  - 92
IS  - 2
JO  - Renal Society of Australasia Journal
KW  - Nephrology Nursing Labor Supply
KW  - Nephrology Nursing Labor Supply
KW  - Nursing Staff, Hospital Psychosocial Factors
KW  - Burnout, Professional Evaluation
KW  - Burnout, Professional Prevention and Control
KW  - Magnet Hospitals
KW  - Personnel Retention
KW  - Occupational Health
KW  - Human
KW  - Australia
KW  - New Zealand
KW  - Questionnaires
KW  - Professional Development
KW  - Career Planning and Development
KW  - Personnel Recruitment
KW  - Funding Source
KW  - Professional Identity
KW  - Descriptive Statistics
KW  - Personnel Staffing and Scheduling
KW  - Organizational Culture
KW  - Promotion and Tenure
LA  - English
PB  - Cambridge Publishing
SN  - 1832-3804
SP  - 87
TI  - Understanding burnout in the current nephrology nursing workforce and health service 'magnet' qualities that may help address it: a discreet choice experiment.
UR  - https://research.ebsco.com/linkprocessor/plink?id=786d0ae0-3bb7-3409-b0c5-d63deda939de
VL  - 19
Y1  - 2023/11/01/Nov2023
ER  - 

TY  - JOUR
AN  - 161689516
ID  - 161689516
ID  - 101088683
AU  - Bae, Sung-Heui
DB  - CINAHL Plus with Full Text
DO  - 10.1186/s12912-023-01190-3
DP  - EBSCOhost
EP  - 19
JO  - BMC Nursing
KW  - Registered Nurses Psychosocial Factors
KW  - New Graduate Nurses Psychosocial Factors
KW  - Acute Care
KW  - Nursing Staff, Hospital Psychosocial Factors
KW  - Personnel Turnover
KW  - Human
KW  - Systematic Review
KW  - CINAHL Database
KW  - Cochrane Library
KW  - PubMed
KW  - Psycinfo
KW  - Health Status
KW  - Sleep Quality
KW  - Life Style
KW  - Work Environment
KW  - Job Satisfaction
KW  - Burnout, Professional
KW  - Quality Assessment
KW  - Descriptive Statistics
KW  - Funding Source
LA  - English
PB  - BioMed Central
SN  - 1472-6955
SP  - 1
TI  - Comprehensive assessment of factors contributing to the actual turnover of newly licensed registered nurses working in acute care hospitals: a systematic review.
UR  - https://research.ebsco.com/linkprocessor/plink?id=fa579395-c12c-3993-aba0-d2ecfbb40e87
Y1  - 2023/02/04/2-4-2023
ER  - 
