# Supplementary material for: Quiet Quitting and Disengagement-Related Constructs in Nursing: A Theory-Informed Scoping Review
Source: Healthcare (Basel). 2026 Jul 16;14(14):2145. doi: 10.3390/healthcare14142145 (PMC13411971; doi:10.3390/healthcare14142145)
Supplement: Supplementary file 1 [file healthcare-14-02145-s001.zip › EBSCO-Export-05_02_2026_13.ris]

TY  - JOUR
AB  - Aims: The study aims to conduct a thematic synthesis approach of existing qualitative research to synthesise the real experiences of nurses dealing with compassion fatigue. This integration seeks to provide a comprehensive overview, identify common themes, and offer theoretical support for developing effective intervention strategies to mitigate compassion fatigue in healthcare settings. Design: A thematic synthesis approach was utilised, synthesising qualitative studies on nurses' experiences of compassion fatigue. Data Sources: Data were collected from major academic databases, including PubMed, CINAHL, Scopus, and Web of Science. A total of 15 studies met the inclusion criteria. Review Methods: This study systematically reviewed 11 qualitative research articles from China, the United States, Japan, Spain, Iran and Finland, involving 1076 nurses, to analyse and integrate the phenomenon of compassion fatigue among nurses and extract common themes. Results: The analysis revealed that the leading causes of compassion fatigue include insufficient time and resources, psychosocial stressors, compassion overload and organisational and environmental factors. The manifestations of compassion fatigue primarily consist of work‐related difficulties and impacts on family life, emotional and physical exhaustion and a mix of positive and negative emotions. Coping strategies focus on self‐care and emotional regulation, symptom recognition and response strategies and organisational interventions and training. Conclusion: This study's findings provide theoretical support for healthcare institutions to develop effective intervention strategies to alleviate compassion fatigue among nurses and improve the quality of care. Impact: The study contributes to the body of knowledge by systematically synthesising qualitative evidence on compassion fatigue among nurses. The results have practical implications for nursing management and policy, emphasising the need for supportive measures to protect nurses from compassion fatigue and ensure sustainable care practices. Patient or Public Contribution: This research does not directly involve patients or public participants but focuses on synthesising the experiences of nurses as reported in existing studies, thereby indirectly contributing to improving patient care by addressing the well‐being of healthcare providers.
AN  - 187575513
ID  - 187575513
AU  - Zhang, Huiling
AU  - Dator, Wireen Leila
DB  - CINAHL Plus with Full Text
DO  - 10.1111/jan.16785
DP  - EBSCOhost
EP  - 3385
IS  - 6
JO  - Journal of Advanced Nursing (John Wiley & Sons, Inc.)
KW  - Nursing Staff, Hospital Psychosocial Factors
KW  - Compassion Fatigue Psychosocial Factors
KW  - Compassion Fatigue Prevention and Control
KW  - Work Experiences Evaluation
KW  - Occupational Health Evaluation
KW  - Job Satisfaction Evaluation
KW  - Nurse Attitudes Evaluation
KW  - Human
KW  - Hospitals
KW  - Systematic Review
KW  - PubMed
KW  - CINAHL Database
KW  - Cochrane Library
KW  - Embase
KW  - Psycinfo
KW  - China
KW  - United States
KW  - Japan
KW  - Spain
KW  - Iran
KW  - Finland
KW  - Organizational Culture
KW  - Health Facility Environment
KW  - Workload
KW  - Work-Life Balance
KW  - Emotions
KW  - Coping
KW  - Self-Management
KW  - Emotional Regulation
KW  - Adaptation, Psychological
KW  - Organizational Change
KW  - Descriptive Statistics
KW  - Organizational Policies
KW  - Quality of Nursing Care
KW  - Support, Psychosocial
KW  - Meta Synthesis
KW  - Funding Source
LA  - English
PB  - John Wiley & Sons, Inc.
SN  - 0309-2402
SP  - 3376
TI  - Toward a Comprehensive Understanding of Nurses' Compassion Fatigue: A Meta‐Integrative Qualitative Synthesis.
UR  - https://research.ebsco.com/linkprocessor/plink?id=bbd715bb-46e4-3bd5-914d-2ff07ec587f9
VL  - 81
Y1  - 2025/06/01/Jun2025
ER  - 

TY  - JOUR
AB  - Malpractice, which occurs when a reasonable standard of service cannot be provided, is a critical situation in nursing care and interventions. Nurses' tendency toward medical errors and burnout levels are important due to their impact on patient safety and the quality of care. This study was conducted to investigate nurses' malpractice tendencies and burnout levels and the relationship between the two. The data of this descriptive, cross‐sectional, and correlational study were collected from 292 nurses working in a training and research hospital in Istanbul province between January and February 2021. A Descriptive Information Form, the Malpractice Trend Scale in Nursing (MTSN), and the Maslach Burnout Inventory (MBI) were used to collect data. In data analysis, internal consistency coefficient, descriptive, non‐parametric comparisons, and correlation analyses were performed. The mean age of the nurses participating in the research was 31.13 ± 7.87 years; 79.8% were women, 50.7% were single, and 68.5% had an undergraduate degree. When nurses' opinions about malpractice were examined, it was determined that 88.7% had not committed malpractice before and 53.4% had witnessed someone who committed malpractice. Nurses' overall MTSN score was 233.48 ± 15.32. Their Maslach Burnout Inventory score was 18.20 ± 8.83 on the emotional exhaustion subscale, 8.07 ± 3.86 on the depersonalization subscale, and 21.31 ± 4.00 on the personal accomplishment subscale. The reliability coefficients of the scales and subscales ranged between 0.61 and 0.95. There was a significant difference between the MTSN scale and MBI subscales according to nurses' positions and satisfaction with the environment (p < 0.05). A negative correlation was found between the mean scores on the total MTSN and the MBI emotional exhaustion (r = −0.314) and depersonalization (r = −0.293) subscales, and a positive and statistically significant relationship (p < 0.001) existed between the MTSN total scale and the personal accomplishment (r = 0.359) subscale. The level of burnout is associated with a tendency to malpractice. Taking measures to prevent nurses from experiencing burnout may be important for reducing medical errors. These measures will be reflected in better care service and quality.
AN  - 186112000
ID  - 186112000
ID  - 7806136
AU  - Şenturan, Leman
AU  - Kaya, Gizem
AU  - Emirtaş, Tuba
DB  - CINAHL Plus with Full Text
DO  - 10.1002/nur.22460
DP  - EBSCOhost
EP  - 397
IS  - 3
JO  - Research in Nursing & Health
CY  - Malden, Massachusetts
KW  - Malpractice
KW  - Nursing Staff, Hospital
KW  - Burnout, Professional Psychosocial Factors
KW  - Human
KW  - Funding Source
KW  - Turkey
KW  - Male
KW  - Female
KW  - Adult
KW  - Nurses
KW  - Descriptive Research
KW  - Cross Sectional Studies
KW  - Correlational Studies
KW  - Scales
KW  - Questionnaires
KW  - Confidence Intervals
KW  - Surveys
KW  - Coefficient alpha
KW  - Nonparametric Statistics
KW  - Data Analysis Software
KW  - Mann-Whitney U Test
KW  - Kruskal-Wallis Test
KW  - Spearman's Rank Correlation Coefficient
KW  - Job Satisfaction
KW  - Continuity of Patient Care
KW  - Job Change
KW  - Adult: 19-44 years
KW  - Male
KW  - Female
LA  - English
PB  - Wiley-Blackwell
SN  - 0160-6891
SP  - 385
TI  - Study of Nurses' Malpractice Tendencies and Burnout Levels.
UR  - https://research.ebsco.com/linkprocessor/plink?id=7172f270-0770-3bf4-a783-93510d20e47f
VL  - 48
Y1  - 2025/06/01/Jun2025
ER  - 

TY  - JOUR
AB  - Introduction: Nursing advocacy represents an important factor in professional nursing ethics, as a combined element of the nurse's achievements to enhance and assure both the well‐being and interests of patients, ensuring their rights and accessibility to information to achieve a more informed decision. As burnout was associated to the working condition, we also hypothesized that years of work experience could worsen advocacy, too. Thus, the present study aimed to assess any differences that existed in oncology nursing advocacy according to work experience and burnout subdimensions, as emotional exhaustion, depersonalization, and personal accomplishment. Methods: An observational, cross‐sectional, national study was conducted from December 2023 to August 2024. Nursing advocacy attitudes and burnout levels were collected with also sociodemographic characteristics. Results: A total of 183 Italian oncology nurses were enrolled. Data reported that there were no significant differences recorded among recruited nurses and their work experience associated to cognitive and behavioral attitudes in advocacy. Considering advocacy subdimensions related to burnout ones, significant differences were recorded between E.E. and behavior aspect of advocacy attitude (p = 0.038). Additionally, nurses, who recorded lower P.A. levels, registered higher values in behavioral attitudes in advocacy, too (p = 0.042). Conclusion: Advocacy would seem to be inherent in nursing practice. However, in oncology settings, advocacy seemed to be more difficult to implement, both because the patient would seem more reluctant to communicate and because the nurse is more prone to burnout.
AN  - 189524288
ID  - 189524288
ID  - 9301979
AU  - Vitale, Elsa
AU  - Lupo, Roberto
AU  - De Nunzio, Giorgio
AU  - Botti, Stefano
AU  - Maci, Serena
AU  - Baldini, Ilaria
AU  - Rizzo, Valentina
AU  - Carvello, Maicol
AU  - Massafra, Raffaella
AU  - Pasquinelli, Gianandrea
AU  - Cremonini, Valeria
AU  - Rubbi, Ivan
AU  - Conte, Luana
AU  - Thatikonda, Sowjanya
DB  - CINAHL Plus with Full Text
DO  - 10.1155/ecc/9811411
DP  - EBSCOhost
EP  - 7
JO  - European Journal of Cancer Care
CY  - Malden, Massachusetts
KW  - Oncology Nurses Psychosocial Factors
KW  - Oncology Nursing Psychosocial Factors
KW  - Patient Advocacy Evaluation
KW  - Burnout, Professional Evaluation
KW  - Work Experiences Evaluation
KW  - Emotional Exhaustion Evaluation
KW  - Depersonalization Psychosocial Factors
KW  - Achievement Evaluation
KW  - Nurse Attitudes Evaluation
KW  - Human
KW  - Male
KW  - Female
KW  - Adult
KW  - Middle Age
KW  - Italy
KW  - Nonexperimental Studies
KW  - Cross Sectional Studies
KW  - Comparative Studies
KW  - Descriptive Statistics
KW  - Data Analysis Software
KW  - Questionnaires
KW  - Chi Square Test
KW  - Analysis of Variance
KW  - Sociodemographic Factors
KW  - Self-Efficacy
KW  - Nursing Role
KW  - Nurse-Patient Relations
KW  - Self-Advocacy
KW  - Quality of Nursing Care
KW  - Attention
KW  - Psychological Well-Being
KW  - Nursing Practice
KW  - Funding Source
KW  - Adult: 19-44 years
KW  - Middle Aged: 45-64 years
KW  - Male
KW  - Female
LA  - English
PB  - Wiley-Blackwell
SN  - 0961-5423
SP  - 1
TI  - Oncology Nursing Advocacy According to Burnout Subdimensions and Work Experience: An Investigational Study.
UR  - https://research.ebsco.com/linkprocessor/plink?id=34c73cfd-8139-39ad-9db0-169b0e97fbee
VL  - 2025
Y1  - 2025/11/24/11-24-2025
ER  - 

TY  - JOUR
AB  - Aims: Few studies have explored empowerment as a predictor of mental health outcomes in geriatric healthcare professionals. This research addresses this gap by using the 'effort‐reward imbalance' theory of work‐related stress to develop a comprehensive model, examining the role of psychological empowerment in the psychological outcomes of nursing home professionals. Design: This cross‐sectional exploratory study used structural equation modelling (SEM) to test a model on the mediating role of psychological empowerment in the relationship between effort–reward ratio and burnout, anxiety and depression. Methods: From 2021 to 2023, we used convenience sampling to enrol 280 physicians, nurses and other healthcare workers from 13 nursing homes in France. Self‐administered measurements included Psychological Empowerments Scale, Effort–Reward Imbalance Questionnaire, Maslach burnout inventory—Human Services Survey and Hospital Anxiety and Depression Scale. Of the 280 healthcare professionals included, 245 had complete data. Results: Findings confirmed direct predictive paths from the effort–reward ratio to burnout, anxiety and depression. The negative direct path between effort–reward ratio and psychological empowerment was significant, as was burnout and depression prediction by psychological empowerment. Anxiety was not explained by psychological empowerment. Mediation effects were confirmed. Model fit indices indicated a good fit, supporting the role of psychological empowerment in reducing the negative impact of effort–reward imbalance on psychological outcomes, except for anxiety. Conclusion: Psychological empowerment appears to be a promising way to enhance and protect psychological work‐related health of nursing home healthcare professionals. Implications for the Profession and/or Patient Care: Understanding the impact of psychological empowerment on healthcare is a first step towards implementing interventions for healthcare professionals to enhance the quality of care and work conditions.
AN  - 187503145
ID  - 187503145
AU  - Bouche, Amélie
AU  - Jaussaud, Jacques
AU  - Pic, Océane
AU  - Koleck, Michèle
AU  - Dupuy, Lucile
AU  - Ouvrard, Camille
AU  - Amieva, Hélène
AU  - Rascle, Nicole
DB  - CINAHL Plus with Full Text
DO  - 10.1111/jan.16709
DP  - EBSCOhost
EP  - 5869
IS  - 9
JO  - Journal of Advanced Nursing (John Wiley & Sons, Inc.)
KW  - Burnout, Professional Prevention and Control
KW  - Anxiety Prevention and Control
KW  - Depression Prevention and Control
KW  - Nursing Home Personnel
KW  - Empowerment France
KW  - Support, Psychosocial
KW  - Reward
KW  - Mental Health
KW  - Human
KW  - Cross Sectional Studies
KW  - Exploratory Research
KW  - Structural Equation Modeling
KW  - Convenience Sample
KW  - France
KW  - Surveys
KW  - Stress, Occupational
KW  - Descriptive Statistics
KW  - Chi Square Test
KW  - Data Analysis Software
KW  - Male
KW  - Female
KW  - Adult
KW  - Middle Age
KW  - Adolescence
KW  - Job Experience
KW  - Depersonalization
KW  - Emotional Exhaustion
KW  - Funding Source
KW  - Questionnaires
KW  - Scales
KW  - Adult: 19-44 years
KW  - Middle Aged: 45-64 years
KW  - Adolescent: 13-18 years
KW  - Male
KW  - Female
LA  - English
PB  - John Wiley & Sons, Inc.
SN  - 0309-2402
SP  - 5858
TI  - Psychological Empowerment as a Mediator of Effort–Reward Imbalance Effects on Burnout, Anxiety and Depression Among Nursing Home Professionals: A Cross‐Sectional Study.
UR  - https://research.ebsco.com/linkprocessor/plink?id=64ddcad2-fc64-34e2-bfd3-34952955279e
VL  - 81
Y1  - 2025/09/01/Sep2025
ER  - 

TY  - JOUR
AB  - Non‐suicidal self‐injury (NSSI), deliberate damage to body tissue with no intent to die, is not engaged with suicidal intent but is the most reliable predictor of later suicidal behaviour. This makes efforts to reduce self‐injury critical. Emergency departments can be the gateways to care for many people who have self‐injured and optimal sites for interventions that promote recovery. However, emergency nurses have anecdotally reported that they lack training and feel ill‐equipped to provide care for patients who self‐injure. In this open label trial (where both participants and researchers were aware who received the intervention), all nurses in a metropolitan emergency department were invited to complete a multi‐modal training programme designed to improve their knowledge, attitudes, confidence, and resilience, and reduce burnout related to caring for patients who self‐injure. We also invited nurses to provide feedback in one‐on‐one interviews. Sixty nurses completed self‐report measures at pre, post (immediately following training), and 1‐month following training. Gains were seen immediately post‐training in knowledge, empathy, self‐compassion, and resilience, while reductions were seen in negative attitudes and burnout. In all cases these changes were maintained at 1‐month follow‐up. Eighteen nurses participated in interviews, who reported on the impact of the training on improving understanding of NSSI and confidence in working with patients who self‐injure at both a personal and institutional level. They also identified barriers to implementing training, many of which require system‐level changes within the health system. Findings suggest that training integrated within emergency settings can have a significant impact, not only on knowledge and confidence but on the wellbeing of emergency staff working with patients who self‐injure.
AN  - 186138262
ID  - 186138262
ID  - 101140527
AU  - Hasking, Penelope
AU  - Aiyana, Amanda
AU  - Burcham, Jonathon
AU  - Carey, Samantha
AU  - Dickson, Joanne M.
AU  - Fatovich, Daniel
AU  - Hopkins, Logan
AU  - John, Eme
AU  - McGough, Shirley
AU  - McLean, Chloe
AU  - Ngune, Irene
AU  - Wheeler, Alex
DB  - CINAHL Plus with Full Text
DO  - 10.1111/inm.70064
DP  - EBSCOhost
EP  - 13
IS  - 3
JO  - International Journal of Mental Health Nursing
CY  - Malden, Massachusetts
KW  - Self-Injurious Behavior Nursing
KW  - Emergency Nurses Education
KW  - Skill Acquisition
KW  - Injuries, Self-Inflicted
KW  - Outcomes of Education
KW  - Nursing Care
KW  - Human
KW  - Descriptive Statistics
KW  - Nursing Knowledge
KW  - Nurse Attitudes
KW  - Confidence
KW  - Hardiness
KW  - Burnout, Professional Prevention and Control
KW  - Interviews
KW  - Feedback
KW  - Self-Compassion
KW  - Multivariate Analysis of Variance
KW  - Thematic Analysis
LA  - English
PB  - Wiley-Blackwell
SN  - 1445-8330
SP  - 1
TI  - Working With Patients Who Self‐Injure: An Open Label Study of an Educational Intervention to Upskill Emergency Nurses on Non‐Suicidal Self‐Injury.
UR  - https://research.ebsco.com/linkprocessor/plink?id=7eeb1e31-5c29-3c8a-8b46-e548cec17821
VL  - 34
Y1  - 2025/06/01/Jun2025
ER  - 

TY  - JOUR
AB  - Worldwide, emergency nurses experience worse nurse outcomes (burnout, physical and mental health, compassion fatigue, and job and career satisfaction), further exacerbated by the coronavirus disease 2019 pandemic, although poorly reported in developing countries. Therefore, this study aimed to determine the pandemic's impact on nurse and patient outcomes in emergency units in South Africa. A cross-sectional correlational design was used, with data collected from 2 different groups in the public and private sectors after the second and third coronavirus disease 2019 waves using a questionnaire. Purposive sampling of 116 private sector and 27 public sector emergency units (total n = 143) and total population sampling of nurses (n = 332) were used. South African emergency nurses experienced high levels of emotional exhaustion (mean = 28.03; SD = 1.08) and moderate job satisfaction (mean = 2.81; SD = 0.07), being particularly dissatisfied with salary/wages (mean = 2.15; SD = 0.07). More than a quarter (25.30%) planned to quit their jobs. Participants rated patient safety positively (mean = 2.32; SD = 0.09). Nurses responding after the third wave of the pandemic reported higher rates of compassion fatigue (odds ratio, 3.2; 95% CI, 1.01-10.1; P =.047) and dissatisfaction with both professional status (odds ratio, 2.23; 95% CI, 1.13-4.40; P =.02) and independence at work (odds ratio, 2.21; 95% CI, 1.24-3.94; P =.047, P =.01). There were practically significant correlations between job satisfaction and recommending one's workplace (r = −0.44; P <.001) and emotional exhaustion and confidence in postdischarge care (r = 0.40; P <.001). An association between coronavirus disease 2019 and nurse and patient outcomes in South African emergency units exists, highlighting emotional exhaustion, compassion fatigue, and job dissatisfaction concerns. Significant correlations were identified between nurse and nurse-reported patient outcomes. Addressing these concerns is critical to achieving better outcomes and planning for future health emergencies.
AN  - 186285499
ID  - 186285499
ID  - 7605913
AU  - Pienaar, Annette L.
AU  - Blignaut, Alwiena J.
AU  - Coetzee, Siedine K.
AU  - Mather, Marcel F.
AU  - Fourie, Erika
DB  - CINAHL Plus with Full Text
DO  - 10.1016/j.jen.2025.02.016
DP  - EBSCOhost
EP  - 660
IS  - 4
JO  - Journal of Emergency Nursing
CY  - New York, New York
KW  - Emergency Service South Africa
KW  - COVID-19 Psychosocial Factors
KW  - Emergency Nurses Psychosocial Factors
KW  - Critically Ill Patients
KW  - Treatment Outcomes Evaluation
KW  - Human
KW  - South Africa
KW  - Cross Sectional Studies
KW  - Correlational Studies
KW  - Purposive Sample
KW  - Questionnaires
KW  - Emotional Exhaustion
KW  - Job Satisfaction
KW  - Salaries and Fringe Benefits
KW  - Employment Termination
KW  - Intention
KW  - Patient Safety
KW  - Compassion Fatigue
KW  - Confidence
KW  - Descriptive Statistics
KW  - Confidence Intervals
LA  - English
PB  - Elsevier B.V.
SN  - 0099-1767
SP  - 644
TI  - Impact of COVID-19 on Selected Nurse and Patient Outcomes in Emergency Units Across South Africa.
UR  - https://research.ebsco.com/linkprocessor/plink?id=1fa4687e-96cb-32c9-a45d-d6ba69a18258
VL  - 51
Y1  - 2025/07/01/Jul2025
ER  - 

TY  - JOUR
AB  - Background: Moral distress occurs when nurses know the ethically correct action to take but are restrained from taking it. Moral distress is prevalent in nurses who work in intense stress situations, as do extracorporeal membrane oxygenation nurses. Local Problem: Nurses who work in critical care settings have higher levels of moral distress than nurses who work in other practice areas. The purpose of this project was to evaluate the effectiveness of case review debriefings on moral distress of extracorporeal membrane oxygenation nurses. Methods: Thirty-nine critical care registered nurses with specialty training in extracorporeal membrane oxygenation were invited to participate in this clinical improvement project. The intervention consisted of 2 case review debriefings. The Moral Distress Scale–Revised and the Moral Distress Thermometer were used to measure long-term and acute (short-term) moral distress. Results: Of a potential range of 0 to 336, the mean Moral Distress Scale–Revised score was 134.0 before intervention and 131.8 after intervention. The frequency of experiencing moral distress did not change after intervention, but the level of moral distress increased after intervention. Moral Distress Thermometer scores decreased for 80% of participants and increased for 20%. Five items related to perceptions of prolonging death and suffering were the most frequent causes of moral distress. Conclusions: Developing strategies and providing opportunities to mitigate moral distress are crucial to a healthy future nursing workforce. Implications include the potential for improved patient care, decreased turnover rates and costs, and improved nurse satisfaction rates.
AN  - 164008424
ID  - 164008424
ID  - 8207799
AU  - Griggs, Sherry
AU  - Hampton, Debra
AU  - Edward, Jean
AU  - McFarlin, Jessica
DB  - CINAHL Plus with Full Text
DO  - 10.4037/ccn2023870
DP  - EBSCOhost
EP  - 18
IS  - 3
JO  - Critical Care Nurse
CY  - Alisa Veijo, California
KW  - Extracorporeal Membrane Oxygenation
KW  - Critical Care Nurses Psychosocial Factors
KW  - Registered Nurses Psychosocial Factors
KW  - Burnout, Professional Prevention and Control
KW  - Simulations
KW  - Quality of Nursing Care
KW  - Quality Improvement
KW  - Education, Continuing (Credit)
KW  - Human
KW  - Male
KW  - Female
KW  - United States
KW  - Academic Medical Centers
KW  - Questionnaires
KW  - Descriptive Statistics
KW  - Data Analysis Software
KW  - Paired T-Tests
KW  - Job Experience
KW  - Hopelessness
KW  - Critically Ill Patients
KW  - Scales
KW  - Male
KW  - Female
LA  - English
PB  - American Association of Critical-Care Nurses
SN  - 0279-5442
SP  - 12
TI  - Impact of Case Review Debriefings on Moral Distress of Extracorporeal Membrane Oxygenation Nurses.
UR  - https://research.ebsco.com/linkprocessor/plink?id=1a7beaab-2b46-3179-aef5-20c7ea251724
VL  - 43
Y1  - 2023/06/01/Jun2023
ER  - 

TY  - JOUR
AB  - Background: Emergency nurses frequently encounter traumatic events and have difficulty coping with the stress they experience. The stress nurses experience increases the likelihood of secondary traumatic stress. It is important to address the concept of psychological resilience in order for emergency nurses to cope with the difficulties they encounter. The aim of this systematic review is to explore the effect of secondary traumatic stress on psychological resilience in emergency nurses. Methods: The systematic review was prepared according to the PRISMA guidelines. Studies evaluating the effects of secondary traumatic stress on psychological resilience in emergency nurses were eligible. The Cochrane risk of bias tool was used for quality assessment. The findings of this review are presented using a narrative synthesis. Data Sources: Web of Science, Scopus, CINAHL Complete, Science Direct, Ebsco, PubMED/MEDLINE, TR Index, Index Copernicus and Sobiad databases were searched between the October 2021 and January 2024 without language and year restriction. Results: This review included five studies involving 234 emergency nurses. Two of these studies were written with qualitative methods, two with quantitative methods, and one with mixed methods. The search was conducted without any year limitation. The studies included in the review were between 2013 and 2022. Discussion: Only five studies that met the inclusion criteria could be accessed. It was determined that the secondary traumatic stress level of emergency nurses was high and secondary traumatic stress decreased as psychological resilience increased. It is thought that this study will guide future studies planned to reduce secondary traumatic stress and increase psychological resilience of emergency nurses. Relevance to Clinical Practice: Detailed studies are needed to determine the relationship between secondary traumatic stress and psychological resilience in emergency nurses, to determine its impact on health care services and its impact on clinical practice. Reporting Method: PRISMA guidelines. Patient or Public Contribution: No Patient or Public Contribution. Trial Registration: ClinicalTrials.gov identifier: PROSPERO CRD42022322117
AN  - 187575455
ID  - 187575455
AU  - Şimşek, Belkıs
AU  - Özer, Zeynep
AU  - Buldukoğlu, Kadriye
DB  - CINAHL Plus with Full Text
DO  - 10.1111/jocn.17688
DP  - EBSCOhost
EP  - 2572
IS  - 7
JO  - Journal of Clinical Nursing (John Wiley & Sons, Inc.)
KW  - Emergency Nurses Psychosocial Factors
KW  - Emergency Nursing Psychosocial Factors
KW  - Compassion Fatigue Psychosocial Factors
KW  - Hardiness Evaluation
KW  - Adaptation, Psychological Evaluation
KW  - Human
KW  - Emergency Service
KW  - Systematic Review
KW  - CINAHL Database
KW  - PubMed
KW  - Medline
KW  - Checklists
KW  - Quality Assessment
KW  - Descriptive Statistics
KW  - Quality of Working Life
KW  - Health Facility Environment
KW  - Workload
KW  - Quality of Nursing Care
KW  - Compassion Fatigue Prevention and Control
KW  - Work Experiences
KW  - Nurse Attitudes
LA  - English
PB  - John Wiley & Sons, Inc.
SN  - 0962-1067
SP  - 2564
TI  - Investigation of the Effect of Secondary Traumatic Stress on Psychological Resilience in Emergency Nurses: A Systematic Review.
UR  - https://research.ebsco.com/linkprocessor/plink?id=7277f6fa-3586-393a-be44-0d2ce5e99516
VL  - 34
Y1  - 2025/07/01/Jul2025
ER  - 

TY  - JOUR
AN  - 187980052
ID  - 187980052
AU  - Falatah, Rawaih
AU  - Beati, Nahlah Yahya
DB  - CINAHL Plus with Full Text
DO  - 10.3390/healthcare13172204
DP  - EBSCOhost
IS  - 17
JO  - Healthcare (2227-9032)
KW  - COVID-19 Pandemic Saudi Arabia
KW  - New Graduate Nurses Psychosocial Factors
KW  - Nursing Staff, Hospital Psychosocial Factors
KW  - Entry Into Practice Psychosocial Factors
KW  - Work Experiences Evaluation
KW  - Quality of Working Life Evaluation
KW  - Empowerment Evaluation
KW  - Human
KW  - Male
KW  - Female
KW  - Adult
KW  - Saudi Arabia
KW  - Academic Medical Centers
KW  - Hospitals, Public
KW  - Multicenter Studies
KW  - Descriptive Research
KW  - Cross Sectional Studies
KW  - Correlational Studies
KW  - Mediation Analysis
KW  - Purposive Sample
KW  - Descriptive Statistics
KW  - Data Analysis Software
KW  - Funding Source
KW  - Questionnaires
KW  - Scales
KW  - Confidence Intervals
KW  - Organizational Culture
KW  - Work Environment
KW  - Education, Nursing, Baccalaureate
KW  - Online Education
KW  - Compassion
KW  - Job Satisfaction
KW  - Stress Disorders, Post-Traumatic
KW  - Burnout, Professional
KW  - Compassion Fatigue
KW  - Stress, Occupational
KW  - Pearson's Correlation Coefficient
KW  - Multiple Linear Regression
KW  - Interprofessional Relations
KW  - Leadership
KW  - Patient Safety
KW  - Support, Psychosocial
KW  - Adult: 19-44 years
KW  - Male
KW  - Female
LA  - English
PB  - MDPI
SN  - 2227-9032
SP  - 2204
TI  - The Mediating Role of Professional Quality of Life in the Association Between Structural Empowerment and Transition Among Newly Hired Nurses Educated During the COVID-19 Pandemic.
UR  - https://research.ebsco.com/linkprocessor/plink?id=c6b80edd-5947-3e54-9ed4-184e60f4f3d4
VL  - 13
Y1  - 2025/09/01/Sep2025
ER  - 

TY  - JOUR
AN  - 189606115
ID  - 189606115
AU  - Santos, Ana Rita
AU  - Costa, Patrícia
AU  - Figueiredo, Ana Rita
AU  - Nunes, Elisabete
AU  - Cruchinho, Paulo
AU  - Santos, Marta
AU  - Lucas, Pedro
DB  - CINAHL Plus with Full Text
DO  - 10.3390/healthcare13212713
DP  - EBSCOhost
IS  - 21
JO  - Healthcare (2227-9032)
KW  - Leadership
KW  - Nursing Leaders
KW  - Management Styles
KW  - Nursing Staff, Hospital Administration
KW  - Human
KW  - Systematic Review
KW  - Cumulative Index to Nursing & Allied Health Literature Print Index
KW  - Medline
KW  - Questionnaires
KW  - Teamwork
KW  - Commitment
KW  - Job Satisfaction
KW  - Burnout, Professional
KW  - Work Environment
KW  - Quality of Working Life
KW  - Trust
KW  - Quality of Nursing Care
LA  - English
PB  - MDPI
SN  - 2227-9032
SP  - 2713
TI  - Authentic Leadership of Nurses in the Hospital: A Scoping Review.
UR  - https://research.ebsco.com/linkprocessor/plink?id=e80e879a-32d6-3c29-acfc-f661de4dd118
VL  - 13
Y1  - 2025/11/01/Nov2025
ER  - 

TY  - JOUR
AB  - Objectives: The benefits of empowering leadership have been documented, but few studies have examined its impacts on nursing staff job well‐being and resident outcomes in long‐term care (LTC) settings. In this study, we evaluated the effects of an empowering leadership training program, delivered via a flipped learning approach for LTC leaders, on nursing staff and resident well‐being. Design: A quasiexperimental pre‐post design with a control group was used. Setting and Participants: Participants were recruited from six residential facilities in central Taiwan, and included 80 staff (40 per group), 186 residents (intervention: 100; control: 86), and 21 leaders (10 in the intervention group and 11 in the control group). Intervention: A 12‐module intervention for LTC leaders comprised e‐learning, face‐to‐face classes, and post‐class assignments focused on empowering leadership. Each module lasted 2 h per week. The control group received an educational brochure covering the same topics. Methods: Postintervention data were collected 3 months after the intervention. Staff measures included the Leader Empowerment Behavior Scale, Occupational Burnout Inventory Scale, Spreitzer's Empowerment Scale, Minnesota Job Satisfaction Questionnaire, and a single‐item about job stress. Resident measures were the SF‐36 health survey, WHO Quality of Life Questionnaire, and Customer Satisfaction Scale. Linear mixed models were employed to assess intervention effects. This study complied with the TREND checklist. Results: Compared to controls, the intervention group demonstrated significant improvements over time in staff perceptions of empowering leader behaviors (p < 0.001), psychological empowerment (p < 0.001), job satisfaction (p < 0.001), and reduced burnout (p < 0.001). For residents, significant improvements in psychological health (p < 0.05), quality of life (p < 0.05), and care quality (p < 0.001) were detected in the intervention group. Conclusions and Implications: The empowering leadership educational intervention for leaders using a flipped learning approach enhanced nursing staff job well‐being and resident health outcomes in LTC settings. This intervention can provide a sustainable model for cultivating empowering leadership to optimize LTC workforce stability and resident care. Further research exploring mechanisms and long‐term sustainability is warranted.
AN  - 186955818
ID  - 186955818
ID  - 9306050
AU  - Yeh, Tzu-Pei
AU  - Lin, Yen-Kuang
AU  - Lu, Hsin-Yi
AU  - Bloomfield, Jacqueline
AU  - Chen, I-Hui
AU  - Islam, Talat
DB  - CINAHL Plus with Full Text
DO  - 10.1155/jonm/5815383
DP  - EBSCOhost
EP  - 18
JO  - Journal of Nursing Management
CY  - Malden, Massachusetts
KW  - Empowerment Education
KW  - Leadership Education
KW  - Teaching Methods
KW  - Nursing Staff, Hospital
KW  - Nursing Home Residents
KW  - Long Term Care
KW  - Program Evaluation
KW  - Psychological Well-Being
KW  - Outcomes of Education
KW  - Human
KW  - Male
KW  - Female
KW  - Adult
KW  - Clinical Trials
KW  - Taiwan
KW  - Residential Facilities
KW  - Quasi-Experimental Studies
KW  - Pretest-Posttest Design
KW  - Learning Environment
KW  - Pamphlets
KW  - Short Form-36 Health Survey (SF-36)
KW  - Scales
KW  - Questionnaires
KW  - Job Satisfaction
KW  - Burnout, Professional
KW  - Autonomy
KW  - Quality of Life
KW  - Quality of Nursing Care
KW  - Chi Square Test
KW  - T-Tests
KW  - Statistical Significance
KW  - Data Analysis Software
KW  - Descriptive Statistics
KW  - Funding Source
KW  - Adult: 19-44 years
KW  - Male
KW  - Female
LA  - English
PB  - Wiley-Blackwell
SN  - 0966-0429
SP  - 1
TI  - Impact of Empowering Leadership Training Through Flipped Learning Approach on the Well‐Being of Nursing Staff and Residents in Long‐Term Care Settings.
UR  - https://research.ebsco.com/linkprocessor/plink?id=ea1a77ab-6af6-3570-94d5-8680fc47db1c
VL  - 2025
Y1  - 2025/07/28/7-28-2025
ER  - 

TY  - JOUR
AB  - The quality of nursing care is essential and contributes to restoring people's health and well-being, especially when people are hospitalized. Various factors relating to the quality of nursing care have been identified, including nursing shortages. However, in China, there has been little research undertaken on factors influencing nursing care quality. This cross-sectional study aimed to develop and test the Chinese Model of Quality Nursing Care. A multi-stage, proportional stratified random sampling was used to recruit 784 registered nurses in three affiliated hospitals of a medical university in the People's Republic of China. Eight Instruments were used for data collection: a demographic data form, the Good Nursing Care Scale, the Nurse Staffing Item, the Practice Environment Scale of the Nursing Work Index, the 3-item Utrecht Work Engagement Scale, the Psychological Empowerment Scale, the High-performance Work Systems Scale, the 8-item Survey of Perceived Organizational Support. In addition, the Analysis of Moment Structure software program was used to test the hypothesized model. Results indicated that the modified model fitted the empirical data and explained 31% of the variance in the quality of nursing care. Nursing practice environment, psychological empowerment and work engagement had positive direct effects on the quality of nursing care, with the nursing practice environment having the strongest total effect. Nursing practice environment, high-performance work systems, and perceived organizational support indirectly positively affected the quality of nursing care through psychological empowerment and work engagement. Unexpectedly, the patient-to-nurse ratio had no significant influence on the quality of nursing care. The results support the need for hospital managers to take action to improve the organizational support and work environment and create high-performance work systems to retain more nurses and midwives to enhance the quality of nursing care. The model requires further testing in practice and possible refinement.
AN  - 172261841
ID  - 172261841
AU  - Xiaolu Xue
AU  - Wipada Kunaviktikul
AU  - Kulwadee Abhicharttibutra
AU  - Orn-Anong Wichaikhum
DB  - CINAHL Plus with Full Text
DO  - 10.60099/prijnr.2023.261537
DP  - EBSCOhost
EP  - 430
IS  - 3
JO  - Pacific Rim International Journal of Nursing Research
KW  - Causal Modeling
KW  - Quality of Nursing Care China
KW  - Hospitalization
KW  - Psychological Well-Being
KW  - Theory Construction
KW  - Models, Theoretical Evaluation
KW  - Nursing Theory Evaluation
KW  - Human
KW  - Male
KW  - Female
KW  - Adult
KW  - China
KW  - Inpatients
KW  - Cross Sectional Studies
KW  - Multicenter Studies
KW  - Stratified Random Sample
KW  - Registered Nurses
KW  - Scales
KW  - Questionnaires
KW  - Psychological Tests
KW  - Nursing Practice
KW  - Work Environment
KW  - Work Engagement
KW  - Empowerment
KW  - Conceptual Framework
KW  - Structural Equation Modeling
KW  - Summated Rating Scaling
KW  - Data Analysis Software
KW  - Descriptive Statistics
KW  - Chi Square Test
KW  - Comparative Studies
KW  - Checklists
KW  - Adult: 19-44 years
KW  - Male
KW  - Female
LA  - English
PB  - Thailand Nursing & Midwifery Council
SN  - 1906-8107
SP  - 417
TI  - Causal Modelling of Factors Influencing Quality of Nursing Care in China.
UR  - https://research.ebsco.com/linkprocessor/plink?id=00044d05-515b-3243-94dc-aed1d7916f5e
VL  - 27
Y1  - 2023/07/01/Jul-Sep2023
ER  - 

TY  - JOUR
AB  - Aim: This study aims to explore the experiences and challenges faced by rural nurses in Botswana who manage births outside the hospital environment, providing insights into the impact of these experiences on maternal and neonatal health outcomes. Design: A qualitative descriptive design was employed to gain a comprehensive understanding of the participants' perspectives and experiences. Methods: Twenty‐six registered nurses from four remote health districts in Botswana were selected using a purposive convenience sampling technique. Semi‐structured interviews were conducted to gather in‐depth data regarding their experiences managing childbirth in rural settings. Results: The analysis revealed that nurses face significant emotional and practical challenges, including feeling unprepared for emergencies, lack of access to resources, and high levels of stress associated with managing complications without specialized training. Many participants reported a strong commitment to their communities despite the hurdles, underscoring their vital roles in maternal healthcare. Discussion: The findings indicate a pressing need for enhanced training programs and support systems for rural nurses to better equip them for the complexities of childbirth management outside hospital settings. Addressing these gaps is essential to improve clinical outcomes for mothers and infants and to minimize the risks associated with unsupervised births. Clinical Relevance: This study highlights the crucial role rural nurses play in maternal health and stresses the need for targeted training and policy interventions. By strengthening the capacity of these healthcare providers, we can work toward reducing maternal and neonatal morbidity and mortality rates in Botswana and similar rural settings worldwide.
AN  - 186526618
ID  - 186526618
ID  - 100911591
AU  - Mamalelala, Tebogo T.
AU  - Holzemer, William L.
AU  - Seloilwe, Esther S.
AU  - Iwu, Emilia
DB  - CINAHL Plus with Full Text
DO  - 10.1111/jnu.70015
DP  - EBSCOhost
EP  - 702
IS  - 4
JO  - Journal of Nursing Scholarship
CY  - Malden, Massachusetts
KW  - Rural Nurses Psychosocial Factors
KW  - Attitude of Health Personnel
KW  - Health Services Accessibility
KW  - Home Childbirth
KW  - Rural Health Services
KW  - Pregnancy Outcomes
KW  - Maternal Health Services
KW  - Labor and Delivery Nursing
KW  - Human
KW  - Botswana
KW  - Pregnancy
KW  - Female
KW  - Qualitative Studies
KW  - Descriptive Research
KW  - Registered Nurses
KW  - Certified Nurse Midwives
KW  - Purposive Sample
KW  - Convenience Sample
KW  - Transportation of Patients
KW  - Adult
KW  - Middle Age
KW  - Semi-Structured Interview
KW  - Primary Health Care
KW  - Pilot Studies
KW  - Thematic Analysis
KW  - Data Analysis Software
KW  - Health Care Delivery
KW  - Health Labor Supply
KW  - Health Information Systems
KW  - Equipment and Supplies
KW  - Leadership
KW  - Clinical Governance
KW  - Stress, Psychological
KW  - Nursing Role
KW  - Job Satisfaction
KW  - Nurse-Patient Relations
KW  - Burnout, Professional
KW  - Adult: 19-44 years
KW  - Middle Aged: 45-64 years
KW  - Female
LA  - English
PB  - Wiley-Blackwell
SN  - 1527-6546
SP  - 695
TI  - Experiences and Challenges of Rural Nurses in Botswana Handling Births Outside the Hospital Environment.
UR  - https://research.ebsco.com/linkprocessor/plink?id=4eca98e5-c036-3448-8b77-442a999296b6
VL  - 57
Y1  - 2025/07/01/Jul2025
ER  - 

TY  - JOUR
AB  - Background: This research aims to investigate how the presence of natural light and windows in the operating room environment affects burnout syndrome and depression, which are common in employees. Materials and Methods: The prospective and multicenter study was conducted in two different hospitals with and without windows in the operating rooms after ethics committee approval. The participants were anesthesiologists, nurses, and anesthesia technicians who spent all their shifts in the operating room environment. The participants were asked to fill out a questionnaire, the first part inquired about socio-demographic data of the participants, the second part included the Beck Depression Inventory, which measured their depression levels, and finally the third part comprised the Maslach Burnout Inventory, which determined the burnout levels of participants. Results: The study included individuals working in operating rooms with (92) and without (97) windows. The participants were doctors (28.05%), nurses (29.55%) and technicians (42.35%). Of the participants, 95.85% answered yes to the question ''should there be windows in the work environment?" The depersonalization and emotional exhaustion levels on the Maslach Burnout Inventory were significantly lower in individuals working in operating rooms with windows. The Beck Depression Inventory results of individuals working in hospitals with windows were significantly lower than those in hospitals without windows. Conclusions: Designing operating rooms in hospitals to receive daylight reduces the rate of burnout syndrome and depression. This will increase the work performance and efficiency of healthcare professionals working in operating rooms and will also reduce the possibility of medical errors.
AN  - 189102176
ID  - 189102176
AU  - METİN YAMAÇ, Dilek
AU  - YILMAZ, Yadigâr
AU  - ÇALIŞKAN, Berna
AU  - ERSOY, Ayşın
DB  - CINAHL Plus with Full Text
DO  - 10.35440/hutfd.1651460
DP  - EBSCOhost
EP  - 455
IS  - 3
JO  - Journal of Harran University Medical Faculty / Harran Üniversitesi Tıp Fakültesi Dergisi
KW  - Operating Room Personnel Psychosocial Factors
KW  - Burnout, Professional
KW  - Depression
KW  - Ventilation
KW  - Sunlight
KW  - Work Environment
KW  - Operating Rooms
KW  - Hospital Design and Construction
KW  - Human
KW  - Prospective Studies
KW  - Multicenter Studies
KW  - Descriptive Statistics
KW  - Adult
KW  - Mann-Whitney U Test
KW  - Data Analysis Software
KW  - Comparative Studies
KW  - Psychological Well-Being
KW  - Beck Depression Inventory, Revised Edition
KW  - Questionnaires
KW  - Adult: 19-44 years
LA  - English
PB  - Harran University Medical Faculty
SN  - 1304-9623
SP  - 450
TI  - The Effect of Windows and Daylight on Depression and Burnout Syndrome in Operating Room Workers.
UR  - https://research.ebsco.com/linkprocessor/plink?id=0adfaa60-230f-3745-90b3-bb39916bfd25
VL  - 22
Y1  - 2025/09/01/2025
ER  - 

TY  - JOUR
AB  - Aim: This study aims to investigate the association between difficult patients and work burnout, work passion, quality of care and psychological resilience in nursing personnel. Background: Dealing with difficult patients is a common managerial problem in hospitals, and this topic has received increasing attention in healthcare studies. Understanding how difficult patients influence the quality of care may assist increase in patient safety and healthcare quality. Methods: In this descriptive, cross‐sectional survey study, we collected 250 valid questionnaires from nursing personnel at a regional hospital in Taipei City. Results: The results revealed a significant negative correlation between difficult patients and negative care behaviours, with work burnout mediating this association. In addition, work passion mediated the associations among difficult patients and negative behaviours, supportive behaviours and service performance. The interaction between psychological resilience and difficult patients also affected the quality of care through work passion. Conclusions: Hospital administrators should implement interventions to mitigate the influence of difficult patients on the quality of care, strengthen the psychological resilience of nursing staff to prevent burnout and enhance the work passion of personnel.
AN  - 186137469
ID  - 186137469
AU  - Kao, Feng‐Hsia
AU  - Liu, Tsui‐Yao
DB  - CINAHL Plus with Full Text
DO  - 10.1111/ijn.70018
DP  - EBSCOhost
EP  - 11
IS  - 3
JO  - International Journal of Nursing Practice (John Wiley & Sons, Inc.)
KW  - Quality of Health Care Evaluation
KW  - Problem Patients Psychosocial Factors
KW  - Burnout, Professional Risk Factors
KW  - Job Satisfaction
KW  - Hardiness Evaluation
KW  - Nursing Staff, Hospital Psychosocial Factors
KW  - Risk Assessment
KW  - Human
KW  - Funding Source
KW  - Male
KW  - Female
KW  - Adult
KW  - Descriptive Research
KW  - Cross Sectional Studies
KW  - Questionnaires
KW  - Stress, Occupational
KW  - Occupational Health
KW  - Hospitals
KW  - Attention
KW  - Patient Safety
KW  - Quality Improvement
KW  - Burnout, Professional Prevention and Control
KW  - Pretest-Posttest Design
KW  - Factor Analysis
KW  - Regression
KW  - Path Analysis
KW  - Descriptive Statistics
KW  - Comparative Studies
KW  - Summated Rating Scaling
KW  - Coefficient alpha
KW  - Data Analysis Software
KW  - Adult: 19-44 years
KW  - Male
KW  - Female
LA  - English
PB  - John Wiley & Sons, Inc.
SN  - 1322-7114
SP  - 1
TI  - Investigation on the Relationship Between Difficult Patients and Quality of Care: The Moderating Effect of Psychological Resilience.
UR  - https://research.ebsco.com/linkprocessor/plink?id=f0124402-2136-37fc-afc8-03af04178f68
VL  - 31
Y1  - 2025/06/01/Jun2025
ER  - 

TY  - JOUR
AB  - Workplace cyberbullying is a growing issue that raises serious public health concerns due to its potential for physical and emotional harm. Previous studies on workplace bullying in the healthcare industry have mainly focused on traditional bullying or explored cyberbullying's effect in specific regions or demographic groups. This study aims to systematically review the prevalence, antecedents and consequences of workplace cyberbullying among healthcare workers. Following the Preferred Reporting Items for Systematic Reviews and Meta‐Analyses (PRISMA) reporting guidelines, four academic databases (i.e., Web of Science, PubMed, Scopus and EBSCO) were systematically searched on July 31, 2025. Data were extracted on cyberbullying characteristics, classification, prevalence, antecedents and consequences. Out of 821 studies, 21 were eligible for inclusion. The study's results indicate that victimisation rates of workplace cyberbullying among healthcare workers range from 1.5% to 46.6%, with an incidence rate of workplace cyberincivility of 36.8% for nurses. Drawing on the Social‐Ecological Model and Organisational Conflict Theory, the antecedents of workplace cyberbullying among healthcare workers can be classified at the individual, organisational and social levels. Consequences include personal and work‐related outcomes. This systematic review suggests that the prevalence of workplace cyberbullying among healthcare workers is highly variable and that uniform standards and tools are needed for its measurement. The identified antecedents and consequences are specific and complex, requiring targeted interventions to prevent and manage cyberbullying in healthcare settings.
AN  - 188860245
ID  - 188860245
ID  - 101140527
AU  - Zhang, Wei
AU  - Guo, Ziqi
AU  - Zhu, Chengyan
AU  - Bakaev, Maxim
AU  - Zhang, Jianwei
AU  - Evans, Richard
DB  - CINAHL Plus with Full Text
DO  - 10.1111/inm.70157
DP  - EBSCOhost
EP  - 24
IS  - 5
JO  - International Journal of Mental Health Nursing
CY  - Malden, Massachusetts
KW  - Work Environment
KW  - Cyberbullying Epidemiology
KW  - Health Personnel Psychosocial Factors
KW  - Psychiatric Nursing Psychosocial Factors
KW  - Human
KW  - Systematic Review
KW  - Funding Source
KW  - China
KW  - Male
KW  - Female
KW  - Adult
KW  - PubMed
KW  - Prevalence
KW  - Public Health
KW  - Health Care Industry
KW  - Stress, Occupational
KW  - Mental Health
KW  - Organizational Culture
KW  - Cyberbullying Risk Factors
KW  - Risk Assessment
KW  - Conceptual Framework
KW  - Personnel Turnover
KW  - Occupational Safety
KW  - Social Media
KW  - Nursing Staff, Hospital Psychosocial Factors
KW  - Burnout, Professional Prevention and Control
KW  - Descriptive Statistics
KW  - Summated Rating Scaling
KW  - Checklists
KW  - Adult: 19-44 years
KW  - Male
KW  - Female
LA  - English
PB  - Wiley-Blackwell
SN  - 1445-8330
SP  - 1
TI  - Workplace Cyberbullying Among Healthcare Workers: A Systematic Review of the Prevalence, Antecedents and Consequences.
UR  - https://research.ebsco.com/linkprocessor/plink?id=4ba7fcde-4041-3897-aba9-42c40651a498
VL  - 34
Y1  - 2025/10/01/Oct2025
ER  - 

TY  - JOUR
AB  - Background: Work engagement, a multifaceted concept encompassing dedication, vigour and absorption, is critical for paediatric intensive care unit (PICU) nurses who are providing critical care to ensure optimal patient care and maintain their well‐being. Aim: This study examines the effect of a brief mindfulness‐based intervention (MBI) on different dimensions of work engagement among PICU nurses. Study Design: Using a quasi‐experimental design with pretests and posttests across two groups, we evaluated the impact of a brief MBI on work engagement. Two hospitals were randomly selected to implement the intervention, and the other two served as controls. Results: A total of 204 nurses participated, with 101 in the intervention group and 103 in the control group. Post‐intervention, the intervention group exhibited significantly higher levels of vigour (M = 3.88, SD = 0.56), dedication (M = 4.67, SD = 0.64) and absorption (M = 4.18, SD = 0.56) compared with the control group (p <.001 with 95% CI of −2.02, −1.62 for vigour; −2.23, −1.78 for dedication; and −1.89, −1.50 for absorption). The multivariate analysis of variance results indicated a significant effect of the intervention on the linear combination of dependent variables (V =.30, F[3, 200] = 29.22, p <.001), with a substantial effect size (partial η2 =.30). Conclusion: The current study highlights the efficacy of a brief MBI in enhancing work engagement among paediatric ICU nurses. Thus, MBIs could be a practical solution to issues encountered in a demanding work environment. Relevance to Clinical Practice: The brief MBI significantly enhanced the work engagement dimensions of vigour, dedication and absorption among PICU nurses. These improvements suggest that mindfulness practices effectively boost nurses' energy levels, sense of purpose and deep concentration, which are essential for high‐quality patient care. The findings highlight the potential of integrating mindfulness interventions into health care settings to promote caregiver well‐being and better patient outcomes.
AN  - 184045222
ID  - 184045222
ID  - 9808649
AU  - Al‐Hammouri, Mohammed Munther
AU  - Rababah, Jehad A.
AU  - Al‐Jdeetawey, Nid'a Ahmad
DB  - CINAHL Plus with Full Text
DO  - 10.1111/nicc.13295
DP  - EBSCOhost
EP  - 8
IS  - 2
JO  - Nursing in Critical Care
CY  - Malden, Massachusetts
KW  - Mindfulness Evaluation
KW  - Work Engagement
KW  - Pediatric Nurses
KW  - Critical Care Nurses
KW  - Intensive Care Units, Pediatric
KW  - Human
KW  - Female
KW  - Male
KW  - Quasi-Experimental Studies
KW  - Clinical Trials
KW  - Pretest-Posttest Control Group Design
KW  - Control Group
KW  - Hospitals
KW  - Random Sample
KW  - Psychological Well-Being
KW  - Comparative Studies
KW  - Confidence Intervals
KW  - Multivariate Analysis
KW  - Effect Size
KW  - Multivariate Analysis of Variance
KW  - T-Tests
KW  - Data Analysis Software
KW  - Descriptive Statistics
KW  - Funding Source
KW  - Female
KW  - Male
LA  - English
PB  - Wiley-Blackwell
SN  - 1362-1017
SP  - 1
TI  - The impact of a brief mindfulness‐based intervention on different dimensions of work engagement among paediatric ICU nurses: A quasi‐experimental study.
UR  - https://research.ebsco.com/linkprocessor/plink?id=c54439d8-31ec-314e-839e-149a13289ca3
VL  - 30
Y1  - 2025/03/01/Mar2025
ER  - 

TY  - JOUR
AN  - 192334504
ID  - 192334504
AU  - Tinoco, Nuno
DB  - CINAHL Plus with Full Text
DO  - 10.26650/CURARE.2025.1661292
DP  - EBSCOhost
EP  - 35
IS  - 9
JO  - CURARE Journal of Nursing
KW  - Noise Evaluation
KW  - Emergency Service Psychosocial Factors
KW  - Emergency Nurses Psychosocial Factors
KW  - Nurse Attitudes Evaluation
KW  - Occupational Health Evaluation
KW  - Noise Prevention and Control
KW  - Work Environment
KW  - Health Facility Environment
KW  - Hospitals
KW  - Human
KW  - Nonexperimental Studies
KW  - Multimethod Studies
KW  - Questionnaires
KW  - Inferential Statistics
KW  - Descriptive Statistics
KW  - Hand Off (Patient Safety)
KW  - Patient Safety
KW  - Organizational Structure
KW  - Architecture
KW  - Professional Knowledge
KW  - Male
KW  - Female
KW  - Adult
KW  - Middle Age
KW  - Shiftwork
KW  - Convenience Sample
KW  - Nonprobability Sample
KW  - Unpaired T-Tests
KW  - Spearman's Rank Correlation Coefficient
KW  - Confidence Intervals
KW  - Content Analysis
KW  - Thematic Analysis
KW  - Data Analysis Software
KW  - Referral and Consultation
KW  - Hospital Design and Construction
KW  - Noise Education
KW  - Communication
KW  - Equipment Alarm Systems
KW  - Burnout, Professional
KW  - Adult: 19-44 years
KW  - Middle Aged: 45-64 years
KW  - Male
KW  - Female
LA  - English
PB  - CURARE Journal of Nursing
SN  - 2980-1133
SP  - 27
TI  - Understanding Noise in the Emergency Department: Nurses' Perceptions, Quantitative Measurements, and Practical Implications.
UR  - https://research.ebsco.com/linkprocessor/plink?id=f8b3f052-b5ef-31b5-9b25-a5c8f051a553
Y1  - 2025/09/01/2025
ER  - 

TY  - JOUR
AB  - • Nurses face a significant amount of stress and challenges at work, resulting in burnout and nurses leaving the profession at an alarming rate. • Nurse burnout affects the quality and safe care of patients and the well-being of nurses. • REST holistic resilience model is acceptable, usable, and adoptable by nurses to promote resilience and learn strategies to cope with adversity. • Resilience strategies based on the REST model may increase nurses' general well-being and sustain them in the nursing profession. Nurse burnout impacts the profession at alarming rates, evidenced by one in three nurses exiting in the first 24 months. Burnout results in depersonalization and low levels of satisfaction that can lead to depression. The aim of this study was to examine the acceptability, usability, and adoptability of the REST (Relationship, Exercise, Self-compassion, Transformative thinking) model with nurses. A convergent mixed methods design was used, including focus groups and surveys. The data was analyzed using descriptive statistics and thematic analysis. A total of 35 nurses from diverse backgrounds and geographical locations participated in this study. Thematic analysis identified three themes and one overarching theme. Theme 1: Appreciative Learning and Embracing the Experience of the REST workshop. Theme 2: Shifting inwards: Reflecting on how the learning impacted them personally and professionally. Theme 3: Looking to the Future by Empowering Self and Others. Overarching theme: Pathway to Action. Conclusion: Findings reinforced the aims of the study. Future directions include embedding REST in prelicensure nursing curricula and healthcare infrastructures.
AN  - 185650892
ID  - 185650892
ID  - 101256570
AU  - Rajamohan, Santhiny
AU  - Chalmers, Kristen
AU  - Zoucha, Rick
AU  - Brasher, Susan
DB  - CINAHL Plus with Full Text
DO  - 10.1016/j.teln.2025.01.022
DP  - EBSCOhost
EP  - e657
IS  - 3
JO  - Teaching & Learning in Nursing
CY  - New York, New York
KW  - Burnout, Professional
KW  - Nurses
KW  - Hardiness
KW  - Outcome Assessment
KW  - Human
KW  - Male
KW  - Female
KW  - Adult
KW  - Questionnaires
KW  - Holistic Health
KW  - Occupational Health
KW  - Multimethod Studies
KW  - Work Environment
KW  - Curriculum
KW  - Focus Groups
KW  - Patient Care
KW  - Descriptive Statistics
KW  - Thematic Analysis
KW  - Adult: 19-44 years
KW  - Male
KW  - Female
LA  - English
PB  - Elsevier B.V.
SN  - 1557-3087
SP  - e651
TI  - Use of the REST model to build resilience among nurses with implications for nurse educators.
UR  - https://research.ebsco.com/linkprocessor/plink?id=0de4bc64-60d1-31ad-848e-ad2872cc2481
VL  - 20
Y1  - 2025/07/01/Jul2025
ER  - 

TY  - JOUR
AB  - Aim: This study examines the association between burnout, nurse safety behaviors, and patient safety competency among nurses working in cancer hospitals using person‐centered and variable‐centered methodologies. Background: Burnout is prevalent among nurses worldwide, with cancer hospital nurses exhibiting high levels of burnout. Burnout correlates with a higher incidence of adverse events and diminished patient safety. Nurse safety behaviors and patient safety competency play protective roles in ensuring patient safety. Methods: This study used a cross‐sectional online survey and included 2092 eligible nurses, with 95.0% being female. We invited nurses from cancer hospitals in 12 provinces in China to complete an online survey from April to June 2023. Through the online Questionnaire Star platform, invited nurses provided demographic information and completed the Maslach Burnout Inventory, the Nurse Safety Behaviors Scale, and the Patient Safety Competency Scale. Latent profile analysis was used to identify heterogeneous characteristics of nurse burnout. Results: From a person‐centered perspective, nurse burnout was categorized into three latent profiles: "high achievement stable type" (70.3%), "high‐efficiency contradictory type" (6.6%), and "high‐pressure adaptive type" (23.1%). From a variable‐centered perspective, patient safety competency partially mediated the relationship between burnout profiles and nurse safety behaviors. Conclusion: This study identified three heterogeneous latent profiles of burnout among cancer hospital nurses and highlighted the significant impact of excessive working hours and lack of safety training on burnout across different job titles and income levels. Additionally, it verified the mediation effect of patient safety competency between burnout profiles and nurse safety behaviors. Future treatments should focus on high‐risk populations by offering improved safety training and suitable work schedules to reduce burnout. Furthermore, personalized measures to enhance nurses' safety competencies should be adopted to improve burnout and safety behaviors. This study integrates person‐centered and variable‐centered methods, offering new insights and underscoring the critical role of safety in mitigating burnout.
AN  - 184144741
ID  - 184144741
ID  - 9306050
AU  - Ma, Fengyan
AU  - Zhu, Yajing
AU  - Liu, Lu
AU  - Chen, Helin
AU  - Liu, Yan
AU  - Zhang, Fan
AU  - Colet, Paolo C.
DB  - CINAHL Plus with Full Text
DO  - 10.1155/jonm/3793927
DP  - EBSCOhost
EP  - 12
JO  - Journal of Nursing Management
CY  - Malden, Massachusetts
KW  - Nurses Psychosocial Factors
KW  - Professional Competence Evaluation
KW  - Patient Safety Evaluation
KW  - Burnout, Professional Evaluation
KW  - Cancer Care Facilities
KW  - Adverse Health Care Event
KW  - Funding Source
KW  - China
KW  - Human
KW  - Male
KW  - Female
KW  - Adult
KW  - Cross Sectional Studies
KW  - Descriptive Statistics
KW  - Questionnaires
KW  - Scales
KW  - Convenience Sample
KW  - Data Analysis Software
KW  - Confidence Intervals
KW  - Multiple Logistic Regression
KW  - Emotional Exhaustion
KW  - Stress, Occupational
KW  - Adult: 19-44 years
KW  - Male
KW  - Female
LA  - English
PB  - Wiley-Blackwell
SN  - 0966-0429
SP  - 1
TI  - Assessing the Impact of Burnout on Nurse Safety Behaviors and Patient Safety Competence: A Latent Profile Analysis Study.
UR  - https://research.ebsco.com/linkprocessor/plink?id=a633be40-b44c-37de-8b89-0210f87abf81
Y1  - 2025/03/28/3-28-2025
ER  - 

TY  - JOUR
AB  - Background: Burnout is a prevalent occupational phenomenon among healthcare workers. To evaluate the current evidence on nurses' burnout and the impact of turnover intention during the pandemic is imperative. Objective: We aimed to comprehensively synthesize and quantify the impact of health emergencies caused by the COVID-19 pandemic outbreak on nurses' burnout and identify factors associated with the negative impact. Methods: Systematic searches were conducted in PubMed, Web of Science, EBSCO (ASP), Cochrane Library, and supplemented by a manual search, for publications from December 2019 to February 2023. Results: A total of 176 articles involving 110,316 nurses were identified. The overall pooled estimate of the prevalence of burnout was 48% (95% confidence interval [CI] 42-55%). The mean score for overall burnout on the 22-item (7-point) Maslach Burnout Inventory (MBI) was 59.83 (95% CI 49.33 to 70.34). In the work environment, nurses who were exposed to COVID-19 (SMD 0.19, 95% CI 0.04 to 0.33) or worked in emergency departments and ICUs (SMD 0.10, 95% CI 0.06 to 0.14) scored higher for burnout compared to those in general wards. In the presence of increased burnout, overall burnout in nurses was associated with a sevenfold increase in depression (OR 7.40, 95% CI 3.82 to 14.35), a fourfold increase in anxiety (OR 4.14, 95% CI 2.15 to 7.98) and stress (OR 4.60, 95% CI 2.31 to 9.17), and a fourfold increase in low resilience (OR 4.06, 95% CI 2.13 to 7.76) in mental health outcomes. As burnout increased, turnover intention was nearly four times as likely compared with retention (OR 3.55, 95% CI 1.73 to 7.28), and it was related to the quality of care. Conclusion: The results of this meta-analysis indicate that half of the nurses experienced burnout during the COVID-19. Nurses' burnout is associated with the sustainability of healthcare organizations. Healthcare organizations and societies should invest more time and effort in implementing evidence-based strategies to mitigate nurses' burnout across specialties, especially in emergency medicine and for younger nurses in specialized departments, to better prepare for future public health emergencies.
AN  - 40830785
ID  - 40830785
AU  - Liang, Yinxia
AU  - Peng, Hongbin
AU  - Luo, Xia
AU  - Wang, Min
AU  - Zhang, Yun
AU  - Huang, Haimei
AU  - Zhu, Jiawen
AU  - Chen, Mei
AU  - Tian, Weiyi
AU  - Mo, Jinli
AU  - Nong, Yuhong
AU  - Wang, Yangfang
AU  - Huang, Yingqiong
AU  - Tan, Sumin
AU  - Jiang, Li
AU  - Pan, Wei
AU  - Ning, Chuanyi
DB  - MEDLINE Complete
DO  - 10.1186/s12889-025-24150-9
DP  - EBSCOhost
IS  - 1
JO  - BMC public health
CY  - England
KW  - Burnout, Professional epidemiology
KW  - Burnout, Professional psychology
KW  - COVID-19 epidemiology
KW  - Emergencies psychology
KW  - Nurses psychology
KW  - Nursing Staff, Hospital psychology
KW  - Humans
KW  - SARS-CoV-2
KW  - Personnel Turnover
LA  - eng
PB  - BioMed Central
SN  - 1471-2458
SN  - Electronic
SP  - 2847
TI  - The impact of health emergencies on nurses' burnout: a systematic review and meta-analysis.
UR  - https://research.ebsco.com/linkprocessor/plink?id=4b401b95-6bba-36a4-aa6d-d885c7205836
VL  - 25
Y1  - 2025/08/19/2025 Aug 19
ER  - 

TY  - JOUR
AB  - Background: Psychiatric nurses are exposed to patients experiencing severe emotional, psychological and behavioural challenges, which can lead to diminished empathy, compassion and overall well‐being. Compassion fatigue, primarily work‐related burnout, stems explicitly from the emotional strain of caregiving. The increasing prevalence of compassion fatigue among psychiatric nurses is a significant issue that threatens their ability to deliver competent and compassionate care. Aim: This study seeks to explore the relationship between compassion fatigue, spiritual care and the competence of psychiatric nurses, emphasising the effect of compassion fatigue on spiritual and competent care. Method: This study employed a cross‐sectional and correlational design on 322 psychiatric nurses from four hospitals in Alexandria, Sohag, Portsaid and Cairo, selected using convenience sampling. Data were collected through anonymous self‐administered questionnaires distributed from March to May 2024. The instruments used included the Compassion Fatigue Self‐Test (CFST) scale, the Spirituality and Spiritual Care Rating Scale (SSCRS), the Self‐Liking and Competence Scale‐Revised Version (SLCS‐R) and a demographic questionnaire. Findings: The study's findings revealed significant relationships between compassion fatigue, spirituality, spiritual care and competence among psychiatric nurses. Nurses reported a mean compassion fatigue score of 128.22, and the analyses showed that compassion fatigue negatively correlated with both spirituality and spiritual care (r = −0.411, p < 0.001) and competence (r = −0.196, p < 0.001). Additionally, spirituality and spiritual care were positively correlated with competence (r = 0.357, p < 0.001). Also, linear regression analyses indicated that compassion fatigue negatively impacted spirituality and spiritual care (β = −0.196, p < 0.001). Implication: Enhancing nurses' spiritual care competence through training and support can foster a more compassionate and spiritually supportive environment for patients, which is crucial in psychiatric care settings where patients often face complex emotional and mental health challenges. Conclusion: These findings suggest that psychiatric nurses can improve their ability to deliver spiritually and professionally competent care by mitigating compassion fatigue, thus improving patient outcomes and nurse well‐being.
AN  - 186458196
ID  - 186458196
AU  - Hamzaa, Huda Gaber
AU  - Abdelaal, Mona Hassan
AU  - Hussein Ramadan Atta, Mohamed
AU  - Abdelnaby, Hoda Sayed Mohamed
AU  - Othman, Ahmed Abdellah
DB  - CINAHL Plus with Full Text
DO  - 10.1111/jpm.13174
DP  - EBSCOhost
EP  - 997
IS  - 4
JO  - Journal of Psychiatric & Mental Health Nursing (John Wiley & Sons, Inc.)
KW  - Compassion Fatigue Evaluation
KW  - Compassion Fatigue Risk Factors
KW  - Psychiatric Nurses Psychosocial Factors
KW  - Spiritual Care
KW  - Clinical Competence
KW  - Quality of Nursing Care
KW  - Risk Assessment
KW  - Human
KW  - Male
KW  - Female
KW  - Adult
KW  - Middle Age
KW  - Egypt
KW  - Cross Sectional Studies
KW  - Correlational Studies
KW  - Nursing Staff, Hospital Psychosocial Factors
KW  - Emotions
KW  - Empathy
KW  - Psychological Well-Being
KW  - Hospitals
KW  - Convenience Sample
KW  - Questionnaires
KW  - Spirituality
KW  - Factor Analysis
KW  - Content Validity
KW  - Pilot Studies
KW  - Reliability and Validity
KW  - Nurse-Patient Relations
KW  - Quality of Health Care
KW  - Descriptive Statistics
KW  - Comparative Studies
KW  - Coefficient alpha
KW  - Data Analysis Software
KW  - Pearson's Correlation Coefficient
KW  - Multiple Linear Regression
KW  - Adult: 19-44 years
KW  - Middle Aged: 45-64 years
KW  - Male
KW  - Female
LA  - English
PB  - John Wiley & Sons, Inc.
SN  - 1351-0126
SP  - 986
TI  - Analysis of Compassion Fatigue Among Psychiatric Nurses and Its Effect on Spiritual and Competent Care.
UR  - https://research.ebsco.com/linkprocessor/plink?id=85638593-9680-3cec-a470-32e0bc7f98a9
VL  - 32
Y1  - 2025/08/01/Aug2025
ER  - 

TY  - JOUR
AB  - Background: Compassion fatigue and satisfaction impact nurses' patient care. Resilience acts as a mediator between protective organizational practices and mental health. Objective: This study aimed to examine the mediating effect of resilience among nurses during the recent emerging infectious disease outbreak, the COVID-19 pandemic. Methods: This is a cross-sectional study of 233 nurses who were caring for COVID-19 patients in the United States, Japan, Korea, and Guinea. Path analysis was used to assess associations between protective organizational practices and compassion fatigue and satisfaction. Results: Path analysis indicated that resilience significantly mediated the association between protective organizational practices and the study outcomes of compassion satisfaction (indirect effect: β = 0.11, p <.01) and compassion fatigue (indirect effect: β = −0.11, p <.01). The analysis also indicated that resilience mediated associations between being asked to work at a higher patient acuity level and compassion satisfaction (indirect effect: β = −0.09, p <.05) and compassion fatigue (indirect effect: β = 0.09, p <.01). Our results provide further support for the mediating effect of resilience on compassion fatigue and compassion satisfaction during the COVID-19 crisis and the impact of poor protective organizational practices on compassion fatigue and compassion satisfaction. Conclusions: This study highlights the critical impact of supportive protective organizational practices in enhancing nurse resilience, reducing compassion fatigue, and improving compassion satisfaction during emerging infectious disease outbreaks, such as the COVID-19 pandemic. The results emphasize the need for robust resiliency programs and organizational resources for infection control in health care settings to enhance nurses' psychological well-being.
AN  - 185098451
ID  - 185098451
ID  - 7905435
AU  - Jo, Soojung
AU  - Reifsnider, Elizabeth
AU  - Pituch, Keenan A.
AU  - Takagi, Etsuko
AU  - Mayer, Kala
AU  - Simpson, Vicki
AU  - Skibiski, Jeanie
AU  - Bennett, Jo Anne
AU  - Kurt, Sule
DB  - CINAHL Plus with Full Text
DO  - 10.1177/01939459251324838
DP  - EBSCOhost
EP  - 479
IS  - 6
JO  - Western Journal of Nursing Research
CY  - Thousand Oaks, California
KW  - Hardiness Evaluation
KW  - Quality of Working Life Evaluation
KW  - Nurse Attitudes Evaluation
KW  - Nursing Care
KW  - COVID-19 Pandemic
KW  - Compassion Fatigue
KW  - Job Satisfaction
KW  - Nurses Psychosocial Factors
KW  - Organizational Culture
KW  - Human
KW  - Female
KW  - Male
KW  - Adult
KW  - Middle Age
KW  - Cross Sectional Studies
KW  - Sociodemographic Factors
KW  - Work Environment
KW  - Stress, Occupational
KW  - Summated Rating Scaling
KW  - Scales
KW  - Burnout, Professional
KW  - Correlation Coefficient
KW  - Data Analysis Software
KW  - Factor Analysis
KW  - Path Analysis
KW  - Structural Equation Modeling
KW  - Descriptive Statistics
KW  - Funding Source
KW  - Adult: 19-44 years
KW  - Middle Aged: 45-64 years
KW  - Female
KW  - Male
LA  - English
PB  - Sage Publications Inc.
SN  - 0193-9459
SP  - 470
TI  - Mediating Effect of Resilience Between Protective Organizational Practices and Professional Quality of Life: An International Perspective Among Nurses Caring for Patients With Emerging Infectious Diseases.
UR  - https://research.ebsco.com/linkprocessor/plink?id=b25d07f9-1358-341f-950b-0a04a61abd77
VL  - 47
Y1  - 2025/06/01/Jun2025
ER  - 

TY  - JOUR
AB  - Purpose: Although emotional freedom techniques (EFT) have shown efficacy in treating various psychological conditions, their application to occupational stress remains underexplored. This paper aims to investigate the potential of EFT tapping as an intervention for managing job stress and preventing burnout in workplace environments. Traditional interventions often emphasize cognitive or organizational solutions, but EFT provides a novel approach by simultaneously addressing both emotional and physiological stress responses. Design/methodology/approach: This review scrutinized studies sourced from databases like PubMed, PsycINFO, Web of Science, Medline and the CINAHL Plus (Cumulative Index of Nursing and Allied Health Literature) databases, focusing on randomized controlled trials and observational studies that measure the impact of EFT on job stress and job burnout. Studies were selected based on their relevance to EFT applications in occupational settings, with a focus on research design, intervention protocols and outcome measures. Findings: Findings from studies conducted across health care, education and corporate settings demonstrated EFT's capacity to alleviate job-related psychological distress and improve overall well-being. It was found that EFT's dual mechanism, which combines cognitive reframing with somatic stimulation, acts as a more comprehensive framework for stress relief compared to conventional methods. This analysis identified key patterns and limitations in the existing body of research, such as small sample sizes, reliance on self-reported data and a lack of long-term follow-up assessments. These limitations highlight the need for more rigorous research, including randomized controlled trials and neurobiological investigations, to strengthen the evidence base and understand the mechanisms through which EFT exerts its effects. The effectiveness of the interventions supports the integration of EFT into broader organizational wellness programs. Originality/value: Findings suggest that combining EFT with initiatives like workload management and social support enhancements means creating holistic strategies that promote employee well-being and resilience. Future studies should consider the way for more effective, adaptable workplace interventions that support the mental and emotional health of diverse professional groups.
AN  - 189716933
ID  - 189716933
AU  - Rizzo, Amelia
AU  - Laachi, Safaa
AU  - Ait Ali, Driss
AU  - Khabbache, Hicham
AU  - Güler Öztekin, Gülçin
AU  - Aksoy, Şeyhmus
AU  - Mohammed Abdullah Alkhulayfi, Abdulmohsen
AU  - Yıldırım, Murat
AU  - Chirico, Francesco
DB  - CINAHL Plus with Full Text
DO  - 10.1108/MHSI-02-2025-0078
DP  - EBSCOhost
EP  - 799
IS  - 6
JO  - Mental Health & Social Inclusion
KW  - Mind Body Techniques Evaluation
KW  - Emotional Regulation Evaluation
KW  - Stress, Occupational Prevention and Control
KW  - Burnout, Professional Prevention and Control
KW  - Acupressure
KW  - Treatment Outcomes
KW  - Human
KW  - Male
KW  - Female
KW  - Systematic Review
KW  - Work Environment
KW  - Cognitive Therapy
KW  - Stress, Physiological Prevention and Control
KW  - Health Care Industry
KW  - Corporations
KW  - PubMed
KW  - Psycinfo
KW  - Psychological Well-Being
KW  - Stress Management
KW  - Medline
KW  - Organizational Culture
KW  - Occupational Health
KW  - CINAHL Database
KW  - Education
KW  - Workload Measurement
KW  - Support, Social
KW  - Hardiness
KW  - Acupuncture Points
KW  - Psychological Distress Prevention and Control
KW  - Anxiety Prevention and Control
KW  - Depression Prevention and Control
KW  - Pain Prevention and Control
KW  - COVID-19 Pandemic Psychosocial Factors
KW  - Emergency Service In Infancy and Childhood
KW  - Nursing Staff, Hospital Psychosocial Factors
KW  - Coping
KW  - Mindfulness
KW  - Descriptive Statistics
KW  - Data Analysis Software
KW  - Child
KW  - Child: 6-12 years
KW  - Male
KW  - Female
LA  - English
PB  - Emerald Publishing Limited
SN  - 2042-8308
SP  - 782
TI  - The efficacy of emotional freedom techniques and tapping in reducing job stress and burnout: a review of research.
UR  - https://research.ebsco.com/linkprocessor/plink?id=e36aedb6-bbed-3fb7-9ad6-7e99f1d3308d
VL  - 29
Y1  - 2025/11/01/2025
ER  - 

TY  - JOUR
AN  - 189325645
ID  - 189325645
ID  - 9507418
AU  - Gianella, Elizabeth
AU  - Owens, Rebecca A.
AU  - Quinn Griffin, Mary T.
AU  - Fitzpatrick, Joyce J.
DB  - CINAHL Plus with Full Text
DO  - 10.1177/10783903251341548
DP  - EBSCOhost
EP  - 674
IS  - 6
JO  - Journal of the American Psychiatric Nurses Association
CY  - Thousand Oaks, California
KW  - Mindfulness Evaluation
KW  - Burnout, Professional Prevention and Control
KW  - Psychological Well-Being
KW  - Psychiatric Nurses Psychosocial Factors
KW  - Treatment Outcomes Evaluation
KW  - Breathing Exercises Methods
KW  - Human
KW  - United States
KW  - Female
KW  - Male
KW  - Adult
KW  - Middle Age
KW  - Pilot Studies
KW  - Clinical Trials
KW  - Pretest-Posttest Design
KW  - Scales
KW  - Summated Rating Scaling
KW  - Psychological Tests
KW  - Paired T-Tests
KW  - Data Analysis Software
KW  - Descriptive Statistics
KW  - Adult: 19-44 years
KW  - Middle Aged: 45-64 years
KW  - Female
KW  - Male
LA  - English
PB  - Sage Publications Inc.
SN  - 1078-3903
SP  - 670
TI  - A Mindfulness-Based Intervention: Effects on Psychiatric Nurses Well-being and Burnout.
UR  - https://research.ebsco.com/linkprocessor/plink?id=5b8aadbf-9650-3103-abb2-df2717fbe596
VL  - 31
Y1  - 2025/11/01/Nov-Dec2025
ER  - 

TY  - JOUR
AB  - Introduction: Despite the increasing body of research exploring the role of compassionate care in inpatient experiences and the growing emphasis on compassion as a key component of high‐quality healthcare, a significant gap remains in understanding compassionate care from the perspectives of psychiatric patients. Furthermore, no studies have specifically examined this issue within the context of acute psychiatric settings in Türkiye. Aim: This qualitative study aimed to explore psychiatric patients' perceptions and experiences of compassionate care. Method: Fourteen phenomenological, semi‐structured interviews were conducted with psychiatric patients between October 2024 and February 2025. Results: The data were analysed using Colaizzi's seven‐step descriptive analysis method, revealing five key themes: (Bond et al. 2022) Compassionate Care, (Bond et al. 2024) Non‐Compassionate Care, (Brown et al. 2014) The Healing Power of Compassion, (Camenzuli‐Chetcuti and Haslam 2021) Perceptions of Compassionate Care Barriers and (Creswell 2012) Suggestions for Improvement. Discussion: As reported by participants, compassionate care primarily includes therapeutic communication skills and a responsive, attentive approach to patients' needs. In contrast, non‐compassionate care is characterised by ineffective communication, as well as practices such as coercive treatment and the use of restraints. The findings suggest that compassionate care plays a crucial role in facilitating the recovery process of psychiatric patients. Absence of compassion, on the other hand, can prevent effective communication, exacerbate psychiatric symptoms, delay treatment adherence and ultimately worsen patient prognosis. Implications for Practice: Psychiatric nurses should be provided with continuous professional development opportunities designed to enhance their understanding of compassionate care and cultivate the skills necessary for effective delivery. Institutional leaders are also responsible for reducing patient–nurse ratios, monitoring for signs of compassion fatigue among psychiatric nurses, and implementing strategies for coping with and preventing compassion fatigue.
AN  - 187844314
ID  - 187844314
AU  - Saribudak, Tuğba Pehlivan
AU  - Üstün, Besti
AU  - Kalyoncu, Nesiba
AU  - Bozkurt, Müge
AU  - Polat, Irmak
DB  - CINAHL Plus with Full Text
DO  - 10.1111/jpm.70009
DP  - EBSCOhost
EP  - 1110
IS  - 5
JO  - Journal of Psychiatric & Mental Health Nursing (John Wiley & Sons, Inc.)
KW  - Patient Attitudes Evaluation
KW  - Compassion
KW  - Acute Care
KW  - Psychiatric Nursing
KW  - Turkey
KW  - Human
KW  - Inpatients
KW  - Academic Medical Centers
KW  - Psychiatric Patients
KW  - Qualitative Studies
KW  - Phenomenological Research
KW  - Descriptive Research
KW  - Semi-Structured Interview
KW  - Thematic Analysis
KW  - Conceptual Framework
KW  - Purposive Sample
KW  - Questionnaires
KW  - Audiorecording
KW  - Empathy
KW  - Patient Centered Care
KW  - Male
KW  - Female
KW  - Salaries and Fringe Benefits
KW  - Coping
KW  - Compassion Fatigue Prevention and Control
KW  - Male
KW  - Female
LA  - English
PB  - John Wiley & Sons, Inc.
SN  - 1351-0126
SP  - 1097
TI  - Understanding Compassionate Care in Acute Psychiatric Settings: A Phenomenological Study From the Perspectives of Patients With Psychiatric Diagnoses.
UR  - https://research.ebsco.com/linkprocessor/plink?id=78eff661-7690-37af-b4d0-8e1014ed3cb9
VL  - 32
Y1  - 2025/10/01/Oct2025
ER  - 

TY  - JOUR
AB  - • Clinical stress increases burnout among critical care nursing students. • Resilience mediates stress and reduces burnout in nursing students. • Findings support resilience-based interventions in nursing education. Burnout among critical care nursing students is a global concern driven by clinical demands, emotional strain, and academic pressure. These stressors negatively impact students' well-being and career readiness. Building resilience is a promising approach to mitigate stress and reduce burnout, supporting healthier, more sustainable nursing education experiences. Assess the mediating role of resilience between clinical practice stressors and burnout among critical care nursing students. A cross-sectional descriptive design was used, involving 780 critical care nursing students. Validated instruments were employed, including the Copenhagen Burnout Inventory, Connor-Davidson Resilience Scale, and Perceived Stress Scale. Perceived stress was positively correlated with burnout, while resilience was negatively correlated with burnout. Multivariate regression analysis revealed that stress predicted both burnout and intention to leave, whereas resilience was associated with reduced burnout levels. Resilience partially mediated the stress-burnout relationship. Resilience plays a crucial protective role against burnout in nursing education. Targeted interventions such as stress management workshops and resilience training should be prioritized by nurse educators and clinical mentors.
AN  - 187941171
ID  - 187941171
ID  - 101256570
AU  - Ghoneam, Mohamed Adel
AU  - El-Ashry, Ayman Mohamed
AU  - Sabek, Elsayed Mahmoud
AU  - Seweid, Mohamed Mahmoud
DB  - CINAHL Plus with Full Text
DO  - 10.1016/j.teln.2025.05.031
DP  - EBSCOhost
EP  - e1144
IS  - 4
JO  - Teaching & Learning in Nursing
CY  - New York, New York
KW  - Critical Care Nursing Education
KW  - Students, Nursing Psychosocial Factors
KW  - Nursing Practice
KW  - Stress, Occupational Complications
KW  - Burnout, Professional Risk Factors
KW  - Hardiness Evaluation
KW  - Stress, Occupational Prevention and Control
KW  - Burnout, Professional Prevention and Control
KW  - Stress Management
KW  - Human
KW  - Mediation Analysis
KW  - Cross Sectional Studies
KW  - Descriptive Research
KW  - Questionnaires
KW  - Scales
KW  - Student Attitudes
KW  - Correlational Studies
KW  - Multiple Regression
KW  - Intention
KW  - Personnel Turnover
KW  - Education, Nursing
LA  - English
PB  - Elsevier B.V.
SN  - 1557-3087
SP  - e1136
TI  - Influence of clinical practice stressors on critical care nursing student's burnout: Resilience as a mediating factor.
UR  - https://research.ebsco.com/linkprocessor/plink?id=96b5c5b0-6c9f-3886-b511-c17018d0c7b5
VL  - 20
Y1  - 2025/10/01/Oct2025
ER  - 

TY  - JOUR
AB  - Background. Mental health is declining in health care workers. Objectives. To provide a comprehensive assessment of intervention literature focused on the support and treatment of mental health within the health care workforce. Search Methods. We searched online databases (e.g., Medline, PsycINFO). Selection Criteria. We selected manuscripts published before March 2022 that evaluated the target population (e.g., nurses), mental health outcomes (e.g., burnout, depression), and intervention category (e.g., mindfulness). Data Collection and Analysis. Of 5158 publications screened, 118 interventions were included. We extracted relevant statistics and information. Main Results. Twenty (17%) earned study quality ratings indicating design, analysis, and implementation strengths. Randomized controlled trials were used by 52 studies (44%). Thirty-eight percent were conducted in the United States (n = 45). Ninety (76%) reported significant changes, and 46 (39%) reported measurable effect sizes. Multiple interventions significantly reduced stress (n = 29; 24%), anxiety (n = 20; 17%), emotional exhaustion or compassion fatigue (n = 16; 14%), burnout (n = 15; 13%), and depression (n = 15; 13%). Authors' Conclusions. Targeted, well-designed mental health interventions can improve outcomes among health care workers. Public Health Implications. Targeted health care‒focused interventions to address workers' mental health could improve outcomes within this important and vulnerable workforce. (Am J Public Health. 2024;114(S2):S213–S226. https://doi.org/10.2105/AJPH.2023.307556)
AN  - 175459729
ID  - 175459729
ID  - 1254074
AU  - Anger, W. Kent
AU  - Dimoff, Jennifer K.
AU  - Alley, Lindsey
DB  - CINAHL Plus with Full Text
DO  - 10.2105/AJPH.2023.307556
DP  - EBSCOhost
EP  - 226
JO  - American Journal of Public Health
CY  - Washington, District of Columbia
KW  - Personnel, Health Facility Psychosocial Factors
KW  - Workforce
KW  - Mental Health
KW  - Human
KW  - Systematic Review
KW  - Medical Practice, Evidence-Based
KW  - Mental Disorders Therapy
KW  - Medline
KW  - Psycinfo
KW  - Treatment Outcomes
KW  - Burnout, Professional
KW  - Depression
KW  - Mindfulness
KW  - United States
KW  - Descriptive Statistics
LA  - English
PB  - American Public Health Association
SN  - 0090-0036
SP  - 213
TI  - Addressing Health Care Workers' Mental Health: A Systematic Review of Evidence-Based Interventions and Current Resources.
UR  - https://research.ebsco.com/linkprocessor/plink?id=9fc12778-9d4a-3573-978a-611fb6e921a0
VL  - 114
Y1  - 2024/02/02/2024 Suppl 2
ER  - 

TY  - JOUR
AN  - 174298143
ID  - 174298143
ID  - 101088683
AU  - El-Ashry, Ayman Mohamed
AU  - Elsayed, Shimmaa Mohamed
AU  - Ghoneam, Mohamed Adel
AU  - Atta, Mohamed Hussein Ramadan
DB  - CINAHL Plus with Full Text
DO  - 10.1186/s12912-023-01640-y
DP  - EBSCOhost
EP  - 11
IS  - 1
JO  - BMC Nursing
KW  - Stress, Occupational Complications
KW  - Compassion Fatigue Risk Factors
KW  - Burnout, Professional Risk Factors
KW  - Resuscitation, Cardiopulmonary Psychosocial Factors
KW  - Stress, Occupational Evaluation
KW  - Resuscitation, Cardiopulmonary Nursing
KW  - Critical Care Nursing Psychosocial Factors
KW  - Risk Assessment
KW  - Human
KW  - Egypt
KW  - Descriptive Research
KW  - Correlational Studies
KW  - Critical Care Nurses Psychosocial Factors
KW  - Scales
KW  - Nurse Attitudes Evaluation
KW  - Work Experiences Evaluation
KW  - Questionnaires
KW  - Self Report
KW  - Convenience Sample
KW  - Summated Rating Scaling
KW  - Data Analysis Software
KW  - Descriptive Statistics
KW  - One-Way Analysis of Variance
KW  - T-Tests
KW  - Simple Linear Regression
KW  - Pearson's Correlation Coefficient
KW  - Confidence Intervals
KW  - Adult
KW  - Middle Age
KW  - Female
KW  - Male
KW  - Funding Source
KW  - Adult: 19-44 years
KW  - Middle Aged: 45-64 years
KW  - Female
KW  - Male
LA  - English
PB  - BioMed Central
SN  - 1472-6955
SP  - 1
TI  - Compassion fatigue and stress related to cardiopulmonary resuscitation: a study of critical care nurses' experiences.
UR  - https://research.ebsco.com/linkprocessor/plink?id=73092ca5-56e6-3884-af44-a5b6417781fc
VL  - 22
Y1  - 2023/12/18/12-18-2023
ER  - 

TY  - JOUR
AB  - Background: The novel demands on hospital capacity arising from the COVID-19 pandemic revealed already-existing systemic weaknesses. Intensive care units experienced a sustained surge capacity and were forced to introduce modified standards of care and practices. Purpose: In this article we use punctuated entropy as a conceptual lens to reveal the impact of the COVID-19 pandemic on Ontario hospitals by drawing attention to the cumulative impact of repeated disaster events on their capacity to recover. Methods: This qualitative instrumental case study took place at a Medical-Surgical Intensive Care Unit in a university-affiliated teaching community hospital in a large urban center in Ontario, Canada. Twelve healthcare professionals from the ICU participated in in-depth semi-structured interviews. Results: In-depth interviews with healthcare providers revealed an already-vulnerable system and the disproportionate impact of COVID-19 on the nursing workforce, compounding pre- burnout and compassion injury. Conclusion: The structure of intensive care and the dynamics of collaborative practices within ICUs are subject to continual reconfiguration, potentially leading to punctuated entropy – a permanent state of a lack of capacity to recover. Disaster recovery planning in healthcare services delivery should not be focussed simply on navigating the 'temporary' effects of a single event, but rather on how the event interacts with the already existing 'pathological' state of the healthcare system. In this way solutions to longitudinal systemic problems in ICU healthcare delivery can be anticipated and plans for mitigation can be put in place.
AN  - 187280881
ID  - 187280881
ID  - 8910581
AU  - Kitto, Simon
AU  - Alexanian, Janet
AU  - Vanderspank-Wright, Brandi
AU  - Xyrichis, Andreas
DB  - CINAHL Plus with Full Text
DO  - 10.1177/08445621251336445
DP  - EBSCOhost
EP  - 389
IS  - 3
JO  - Canadian Journal of Nursing Research
CY  - Thousand Oaks, California
KW  - COVID-19 Pandemic
KW  - Team Nursing
KW  - Critical Care Nursing Psychosocial Factors
KW  - Burnout, Professional
KW  - Recovery
KW  - Intensive Care Units
KW  - Hospitals, Community Ontario
KW  - Academic Medical Centers Ontario
KW  - Funding Source
KW  - Ontario
KW  - Human
KW  - Qualitative Studies
KW  - Case Studies
KW  - Semi-Structured Interview
KW  - Workforce
KW  - Compassion Fatigue
KW  - Collaboration
KW  - Pandemic Preparedness
KW  - Physicians
KW  - Nursing Staff, Hospital
KW  - Pharmacists
KW  - Social Workers
KW  - Spiritual Care
KW  - Respiratory Therapists
KW  - Interview Guides
KW  - Audiorecording
KW  - Thematic Analysis
KW  - Data Analysis Software
KW  - Male
KW  - Female
KW  - Document Analysis
KW  - Frustration
KW  - Personnel Staffing and Scheduling
KW  - Hospitals, Urban
KW  - Snowball Sample
KW  - Work Experiences Evaluation
KW  - Male
KW  - Female
LA  - English
PB  - Sage Publications Inc.
SN  - 0844-5621
SP  - 375
TI  - Punctuated Entropy in the ICU During COVID-19: Team Nursing and Burnout.
UR  - https://research.ebsco.com/linkprocessor/plink?id=82cdef09-0963-3b0c-8e33-25ffe1a2135f
VL  - 57
Y1  - 2025/09/01/Sep2025
ER  - 

TY  - JOUR
AN  - 189742973
ID  - 189742973
AU  - Aljedaani, Shafeah
AU  - El-Bilsha, Mona
DB  - CINAHL Plus with Full Text
DO  - 10.33546/bnj.4124
DP  - EBSCOhost
EP  - 702
IS  - 6
JO  - Belitung Nursing Journal (BNJ)
KW  - Hospitals Saudi Arabia
KW  - Suicide Prevention and Control
KW  - Suicide Risk Factors
KW  - Risk Assessment
KW  - Nursing Staff, Hospital
KW  - Psychiatric Nursing
KW  - Nursing Assessment
KW  - Nursing Knowledge Evaluation
KW  - Hospital Programs Evaluation
KW  - Nurse Attitudes Evaluation
KW  - Human
KW  - Saudi Arabia
KW  - Male
KW  - Female
KW  - Cross Sectional Studies
KW  - Quantitative Studies
KW  - Descriptive Research
KW  - Structured Questionnaires
KW  - Conceptual Framework
KW  - Descriptive Statistics
KW  - Data Analysis Software
KW  - T-Tests
KW  - Multiple Linear Regression
KW  - Time
KW  - Workload
KW  - Professional Development
KW  - Education, Nursing, Continuing
KW  - Educational Status
KW  - Job Experience
KW  - Personnel Shortage
KW  - Burnout, Professional
KW  - Culture
KW  - Stigma
KW  - Attitude to Mental Illness
KW  - Religion and Religions
KW  - Leadership
KW  - Support, Psychosocial
KW  - Male
KW  - Female
LA  - English
PB  - Belitung Nursing Journal
SN  - 2528-181X
SP  - 692
TI  - Barriers and facilitators affecting nurses’ ability to assess and prevent suicide in general hospitals in the Kingdom of Saudi Arabia: A cross-sectional study.
UR  - https://research.ebsco.com/linkprocessor/plink?id=575c8d0f-ee2d-3eb0-ac2f-dfd1574c608e
VL  - 11
Y1  - 2025/11/01/Nov-Dec2025
ER  - 

TY  - JOUR
AB  - Despite being an integral part of the pediatric workforce, little is known about the current trends and challenges facing pediatric nursing in the United States. The aim of this survey-based analysis was to identify 1) characteristics of the pediatric nursing workforce post-pandemic, 2) data on perceived challenges, 3) examine intent to leave, and 4) quantify compassion fatigue and burnout among pediatric nurses. A survey-based descriptive design was used for data collection and analysis. Electronic recruitment was used to reach participants from June–August 2023. Descriptive statistics were calculated for all categorical variables to identify trends; subgroup analyses were conducted for main outcome variables including 1) perceived challenges, 2) intent to leave, 3) burnout, and 4) compassion fatigue. 6590 United States based pediatric nurses participated, with 93 % identifying as female and over half (60.9 %) indicating employment in direct care roles. The top three concerns post-pandemic included staffing ratios, lower pay than other specialties, and student preparedness to practice. Close to a third of participants indicated that they either intended to leave the profession in the next 5 years (13.1 %), or were unsure if they would stay (17.8 %). Close to a third of respondents reported experiencing compassion fatigue and burnout either often or daily. Years of experience were associated with both burnout (p <.001) and compassion fatigue (p <.001), with both dropping after 16 years of experience. Significant challenges face the pediatric nursing workforce, including high levels of burnout, compassion fatigue, intent to leave the profession, and concerns regarding adequate staffing. • Key concerns for pediatric nurses include staffing ratios and salary/pay. • 30.2 % of respondents reported experiencing compassion fatigue either often or daily. • 39.5 % of respondents reported experiencing burnout often or daily. • Policy and practice solutions are key to a robust pediatric nurse workforce.
AN  - 189670507
ID  - 189670507
ID  - 8607529
AU  - Sarik, Danielle Altares
AU  - Garcia, Julia
AU  - Gattamorta, Karina A.
AU  - Reynolds, Lovelle
AU  - Andrews, Susan P.
DB  - CINAHL Plus with Full Text
DO  - 10.1016/j.pedn.2025.08.003
DP  - EBSCOhost
EP  - 300
JO  - Journal of Pediatric Nursing
CY  - Philadelphia, Pennsylvania
KW  - Pediatric Nursing Trends
KW  - Pediatric Nurses Psychosocial Factors
KW  - Workforce
KW  - Personnel Turnover
KW  - Intention
KW  - Compassion Fatigue
KW  - Burnout, Professional
KW  - COVID-19 Pandemic
KW  - Human
KW  - United States
KW  - Female
KW  - Male
KW  - Survey Research
KW  - Descriptive Research
KW  - Personnel Staffing and Scheduling
KW  - Salaries and Fringe Benefits
KW  - Job Experience
KW  - Descriptive Statistics
KW  - Female
KW  - Male
LA  - English
PB  - W B Saunders
SN  - 0882-5963
SP  - 294
TI  - Current trends and challenges in the United States of America based pediatric nursing workforce.
UR  - https://research.ebsco.com/linkprocessor/plink?id=d411ca5c-d97a-3cce-b217-4475925ec291
VL  - 85
Y1  - 2025/11/01/Nov2025
ER  - 

TY  - JOUR
AN  - 188326092
ID  - 188326092
AU  - Bailey, Amanda K.
AU  - Tao, Hong
AU  - Sawyer, Amanda T.
DB  - CINAHL Plus with Full Text
DO  - 10.3390/healthcare13182369
DP  - EBSCOhost
IS  - 18
JO  - Healthcare (2227-9032)
KW  - Burnout, Professional Prevention and Control
KW  - Psychological Well-Being
KW  - Nursing Staff, Hospital Psychosocial Factors
KW  - Nursing Practice, Evidence-Based
KW  - Psychoeducation
KW  - Program Implementation
KW  - Human
KW  - Adult
KW  - Middle Age
KW  - Aged
KW  - Male
KW  - Female
KW  - Florida
KW  - Quality Improvement
KW  - Quality Assurance
KW  - Mindfulness
KW  - Cognition
KW  - Acceptance and Commitment Therapy
KW  - Mental Health Personnel Education
KW  - Health Care Delivery
KW  - Job Satisfaction
KW  - Organizational Culture
KW  - Acute Care
KW  - Hospitals
KW  - Collaboration
KW  - Descriptive Statistics
KW  - Questionnaires
KW  - Nonrandomized Trials
KW  - Scales
KW  - Documentation
KW  - Data Analysis Software
KW  - Wilcoxon Rank Sum Test
KW  - Adult: 19-44 years
KW  - Middle Aged: 45-64 years
KW  - Aged: 65+ years
KW  - Male
KW  - Female
LA  - English
PB  - MDPI
SN  - 2227-9032
SP  - 2369
TI  - From Research to Practice: Implementing an Evidence-Based Intervention for Nurse Well-Being in a Healthcare System.
UR  - https://research.ebsco.com/linkprocessor/plink?id=e74b9e3d-be86-3f94-9319-58fba2990488
VL  - 13
Y1  - 2025/09/15/Sep2025
ER  - 

TY  - JOUR
AN  - 189482802
ID  - 189482802
AU  - Omer, Hala Salah
AU  - Ghadery, Samar Hosny
AU  - Eid, Walaa Mustafa
DB  - CINAHL Plus with Full Text
DP  - EBSCOhost
EP  - 232
JO  - Tanta Scientific Nursing Journal
KW  - Job Characteristics Evaluation
KW  - Work Engagement Evaluation
KW  - Critical Care Nurses Psychosocial Factors
KW  - Intensive Care Units
KW  - Workload
KW  - Human
KW  - Male
KW  - Female
KW  - Adult
KW  - Job Performance Evaluation
KW  - Work Environment
KW  - Burnout, Professional
KW  - Nursing Role
KW  - Professional Competence
KW  - Descriptive Research
KW  - Correlational Studies
KW  - Scales
KW  - Egypt
KW  - Staff Nurses Education
KW  - Questionnaires
KW  - Head Nurses Education
KW  - Shiftwork
KW  - Stress, Occupational
KW  - Social Behavior
KW  - Trauma Nursing
KW  - Anesthesia Nursing
KW  - Ophthalmology
KW  - Neurology
KW  - Cardiology
KW  - Pulmonary Medicine
KW  - Intensive Care Units, Pediatric
KW  - Intensive Care Units, Neonatal
KW  - Job Experience
KW  - Marital Status
KW  - Educational Status
KW  - Family
KW  - Emotional Intelligence
KW  - Cognition
KW  - Chi Square Test
KW  - Pearson's Correlation Coefficient
KW  - Workforce
KW  - Adult: 19-44 years
KW  - Male
KW  - Female
LA  - English
PB  - Tanta Scientific Nursing Journal
SN  - 2314-5595
SP  - 217
TI  - The relation between Job Demands and Work Engagement among Nurses in Intensive Care Unit.
UR  - https://research.ebsco.com/linkprocessor/plink?id=386d8c98-d9c2-3f5a-ae88-b25261788b78
VL  - 38
Y1  - 2025/08/03/2025 Supplement
ER  - 

TY  - JOUR
AN  - 187979961
ID  - 187979961
AU  - Abundo, Mark Fredrick
AU  - Sav, Adem
DB  - CINAHL Plus with Full Text
DO  - 10.3390/healthcare13172113
DP  - EBSCOhost
IS  - 17
JO  - Healthcare (2227-9032)
KW  - Burnout, Professional Prevention and Control
KW  - Psychiatric Nurses Psychosocial Factors
KW  - Treatment Outcomes
KW  - Seminars and Workshops
KW  - Psychoeducation
KW  - Psychiatric Nurses Education
KW  - Human
KW  - Systematic Review
KW  - Embase
KW  - CINAHL Database
KW  - Medline
KW  - PubMed
KW  - Psychiatric Nursing
KW  - Pretest-Posttest Design
KW  - Checklists
KW  - Mindfulness
KW  - Descriptive Statistics
KW  - Program Evaluation
LA  - English
PB  - MDPI
SN  - 2227-9032
SP  - 2113
TI  - A Decade of Advancements: A Systematic Review of Effectiveness of Interventions to Reduce Burnout AmongMental Health Nurses.
UR  - https://research.ebsco.com/linkprocessor/plink?id=f4fd9ecf-bf72-37c6-8f2d-557e4a9ea571
VL  - 13
Y1  - 2025/09/01/Sep2025
ER  - 

TY  - JOUR
AB  - Background: Many nurses with little critical care experience were redeployed to critical care units during the COVID‐19 pandemic to assist with the increased numbers of critically ill patients. The impact of this redeployment on nurses and their employing organization merits detailed assessment. Aims: To (a) measure the impact on redeployed nurses of working in critical care during the COVID‐19 pandemic and identify the predictors of that impact, (b) identify any differences between redeployed and critical care nurses and (c) measure the organizational impact. Study Design: A cross‐sectional study of redeployed (n = 200) and critical care nurses (n = 461) within the United Kingdom's National Health Service between January 2021 and March 2022. A survey measured components of the Job Demand‐Resources Model of occupational stress. Free text questions enabled nurses to describe their experiences of being redeployed to critical care during the pandemic. Results: Survey data indicated high levels of health impairment; 70% of redeployed nurses met the threshold for psychological distress, 52% for burnout and 35% had clinically significant symptoms of posttraumatic stress. When job demands (emotional load, mental load, pace and amount of work and role conflict) were high, health impairment was worse and when job resources (staffing, focus on well‐being and learning opportunities) were low, work engagement was reduced. Free text comments illustrated both the stress and distress experienced by redeployed nurses. Conclusion: Many redeployed nurses experienced significant negative consequences and potentially enduring sequelae of working in critical care during the pandemic. These may continue to affect individual and organizational outcomes. Relevance to Clinical Practice: Nurses' well‐being should be monitored, and appropriate services provided. Improvements in ongoing and meaningful communications with senior management alongside prioritization of ongoing professional development are required.
AN  - 186997837
ID  - 186997837
ID  - 9808649
AU  - Mccallum, Louise
AU  - Dixon, Diane
AU  - Pollard, Beth
AU  - Miller, Jordan
AU  - Hull, Alastair
AU  - Scott, Teresa
AU  - Salisbury, Lisa
AU  - Ramsay, Pam
AU  - Rattray, Janice
DB  - CINAHL Plus with Full Text
DO  - 10.1111/nicc.70085
DP  - EBSCOhost
EP  - 14
IS  - 4
JO  - Nursing in Critical Care
CY  - Malden, Massachusetts
KW  - Personnel Staffing and Scheduling Methods
KW  - COVID-19 Pandemic Psychosocial Factors
KW  - Critical Care Nursing
KW  - COVID-19 Nursing
KW  - Work Engagement
KW  - Stress, Occupational
KW  - Job Characteristics
KW  - Organizational Efficiency
KW  - Human
KW  - United Kingdom
KW  - Funding Source
KW  - Male
KW  - Female
KW  - Adult
KW  - Middle Age
KW  - Cross Sectional Studies
KW  - Surveys
KW  - Questionnaires
KW  - Scales
KW  - Descriptive Statistics
KW  - Data Analysis Software
KW  - Analysis of Variance
KW  - Logistic Regression
KW  - Psychological Distress
KW  - Stress Disorders, Post-Traumatic Symptoms
KW  - Role Conflict
KW  - Adult: 19-44 years
KW  - Middle Aged: 45-64 years
KW  - Male
KW  - Female
LA  - English
PB  - Wiley-Blackwell
SN  - 1362-1017
SP  - 1
TI  - The Impact on Redeployed Nurses Working in Critical Care During the COVID‐19 Pandemic: A Cross‐Sectional Study.
UR  - https://research.ebsco.com/linkprocessor/plink?id=12204b23-9d50-3ec5-bd14-a253798c4216
VL  - 30
Y1  - 2025/07/01/Jul2025
ER  - 

TY  - JOUR
AB  - Background: Two major earthquakes occurred within 10 hours in Kahramanmaraş on February 6, 2023, which resulted in thousands of deaths and injured people within Turkey. Aim: To determine the relationship between moral sensitivity, spiritual care perception, and compassion fatigue among nurses caring for earthquake victims. Methods: The study population consisted of 483 nurses working in public, private, and university hospitals in earthquake‐affected areas in Turkey. The sociodemographic characteristics form, moral sensitivity questionnaire, spirituality and spiritual care rating scale, and compassion fatigue short scale were used for data collection. Results: There was a statistically significant negative relationship between nurses' moral sensitivity and compassion fatigue; in other words, as compassion fatigue increases, nurses' moral sensitivity decreases. A statistically significant negative relationship was found between nurses' perception of spiritual care and their compassion fatigue; in other words, as compassion fatigue increases, nurses' perception of spirituality and spiritual care decreases. Conclusion: This study provides valuable insights into moral sensitivity, perceptions of spiritual care, and compassion fatigue among nurses caring for earthquake victims. Implications for nursing and health policy: Minimizing nurses' compassion fatigue improves quality patient care, increases patient and employee satisfaction, and maintains commitment to the profession. To achieve this goal, it is essential to offer in‐service training, conferences, or seminar programs to nurses focused on fostering a sense of compassion. Nurses should be provided with environments that will improve their self‐care, and institutional policies and strategies should be developed to cope effectively with this situation.
AN  - 186162931
ID  - 186162931
ID  - 7808754
AU  - Karaca, Turkan
AU  - Aydin Ozkan, Semiha
DB  - CINAHL Plus with Full Text
DO  - 10.1111/inr.13066
DP  - EBSCOhost
EP  - 9
IS  - 2
JO  - International Nursing Review
CY  - Malden, Massachusetts
KW  - Natural Disasters Psychosocial Factors
KW  - Nursing Staff, Hospital Psychosocial Factors
KW  - Morals
KW  - Spiritual Care
KW  - Compassion Fatigue
KW  - Human
KW  - Male
KW  - Female
KW  - Adult
KW  - Middle Age
KW  - Turkey
KW  - Academic Medical Centers
KW  - Public Sector
KW  - Private Sector
KW  - Descriptive Research
KW  - Correlational Studies
KW  - Adult: 19-44 years
KW  - Middle Aged: 45-64 years
KW  - Male
KW  - Female
LA  - English
PB  - Wiley-Blackwell
SN  - 0020-8132
SP  - 1
TI  - Moral sensitivity, spiritual care perception, and compassion fatigue of nurses caring for earthquake victims.
UR  - https://research.ebsco.com/linkprocessor/plink?id=db05549e-95ac-3d1b-9257-85f989d4753a
VL  - 72
Y1  - 2025/06/01/Jun2025
ER  - 

TY  - JOUR
AB  - Introduction: Forensic healthcare workers in mental health settings face significant challenges when working with sex offenders. Balancing staff wellbeing with effective offender rehabilitation remains critical. Aim: This study examined how attitudes, perceptions and workplace factors influence the wellbeing of frontline forensic healthcare workers caring for sex offenders. Method: A cross‐sectional design, adhering to the STROBE checklist, was used. Ninety‐one participants from UK privatised mental health settings completed an online survey. Wellbeing was assessed using measures of compassion satisfaction, burnout and secondary traumatic stress, with predictors including attitudes, perceptions and workplace factors. Results: Positive attitudes, such as understanding offender intent, were associated with improved wellbeing, while excessive trust reduced compassion satisfaction. Perceptions like risk awareness acted as psychological buffers. Workplace factors, including environmental safety and quality supervision, enhanced wellbeing, whereas co‐worker support unexpectedly reduced compassion satisfaction. Discussion: The findings highlight the importance of rational attitudes in enhancing wellbeing. While punitive perceptions offered emotional buffering, fostering balanced approaches is essential for improving therapeutic environments. Limitations and Implications: The study focused on privatised UK settings, limiting generalisability to NHS contexts. Future research should explore broader populations. Recommendations: Employers should enhance environmental safety, supervision and training to foster rational attitudes and address peer dynamics.
AN  - 187844323
ID  - 187844323
AU  - Wheeler, Chloe
AU  - Colloff, Melissa
AU  - Brzozowski, Artur
DB  - CINAHL Plus with Full Text
DO  - 10.1111/jpm.70018
DP  - EBSCOhost
EP  - 1221
IS  - 5
JO  - Journal of Psychiatric & Mental Health Nursing (John Wiley & Sons, Inc.)
KW  - Attitude of Health Personnel Evaluation
KW  - Forensic Psychiatry
KW  - Personnel, Health Facility Psychosocial Factors
KW  - Sex Offenders
KW  - Work Environment Psychosocial Factors
KW  - Health Facility Environment Psychosocial Factors
KW  - Frontline Personnel Psychosocial Factors
KW  - Psychological Well-Being Evaluation
KW  - Occupational Health Evaluation
KW  - Human
KW  - Quantitative Studies
KW  - Cross Sectional Studies
KW  - Male
KW  - Female
KW  - Adult
KW  - Middle Age
KW  - United Kingdom
KW  - Hospitals, Psychiatric
KW  - Comparative Studies
KW  - Job Satisfaction
KW  - Burnout, Professional
KW  - Compassion Fatigue
KW  - Trust
KW  - Professional-Patient Relations
KW  - Attitude to Risk
KW  - Professional Knowledge
KW  - Quality Assurance
KW  - Peer Group
KW  - Support, Psychosocial
KW  - Occupational Safety
KW  - Mental Health Services
KW  - Scales
KW  - Multiple Regression
KW  - Post Hoc Analysis
KW  - Professional Boundaries
KW  - Social Distancing
KW  - Association (Research)
KW  - Nursing Staff, Hospital Psychosocial Factors
KW  - Allied Health Personnel Psychosocial Factors
KW  - Hospitals, Private
KW  - Summated Rating Scaling
KW  - Quality of Working Life Evaluation
KW  - Supervisors and Supervision
KW  - Descriptive Statistics
KW  - Data Analysis Software
KW  - Adult: 19-44 years
KW  - Middle Aged: 45-64 years
KW  - Male
KW  - Female
LA  - English
PB  - John Wiley & Sons, Inc.
SN  - 1351-0126
SP  - 1211
TI  - Attitudes, Perceptions and Workplace Factors Predict Well‐Being in Forensic Healthcare Workers Caring for Sex Offenders.
UR  - https://research.ebsco.com/linkprocessor/plink?id=8a0a1641-fa49-3cdb-ad85-d940cdb644ad
VL  - 32
Y1  - 2025/10/01/Oct2025
ER  - 

TY  - JOUR
AN  - 189606159
ID  - 189606159
AU  - Lalani, Nasreen
AU  - Ali, Gulnar
AU  - Hamash, Kawther
AU  - Jimenez Paladines, Aracely Ines
DB  - CINAHL Plus with Full Text
DO  - 10.3390/healthcare13212757
DP  - EBSCOhost
IS  - 21
JO  - Healthcare (2227-9032)
KW  - Blogs
KW  - Writing
KW  - Psychological Well-Being
KW  - Hardiness
KW  - Posttraumatic Growth, Psychological
KW  - Palliative Care Nurses Psychosocial Factors
KW  - COVID-19 Pandemic
KW  - Outcomes (Health Care)
KW  - Narratives
KW  - Human
KW  - Funding Source
KW  - Burnout, Professional Risk Factors
KW  - Psychological Trauma
KW  - Reflection
KW  - Pilot Studies
KW  - Registered Nurses
KW  - Clinical Assessment Tools
KW  - Scales
KW  - Male
KW  - Female
KW  - Emotions
KW  - Convenience Sample
KW  - Descriptive Statistics
KW  - Adult
KW  - Multimethod Studies
KW  - Data Analysis Software
KW  - Paired T-Tests
KW  - Analysis of Covariance
KW  - Content Analysis
KW  - Random Assignment
KW  - Adult: 19-44 years
KW  - Male
KW  - Female
LA  - English
PB  - MDPI
SN  - 2227-9032
SP  - 2757
TI  - Effectiveness of Blog Writing Intervention for Promoting Subjective Well-Being, Resilience, and Post-Traumatic Growth of Palliative Care Nurses.
UR  - https://research.ebsco.com/linkprocessor/plink?id=6c83ed4c-0b13-3f1f-925c-39e90669d2f9
VL  - 13
Y1  - 2025/11/01/Nov2025
ER  - 

TY  - JOUR
AN  - 187973248
ID  - 187973248
AU  - Lonsako, Deginat Tesfaye
AU  - Geda, Biftu
AU  - Gobena, Tesfaye
AU  - Kechine, Temesgen
AU  - Wolde, Yisehak
AU  - Samuel, Sintayehu
DB  - CINAHL Plus with Full Text
DO  - 10.1007/s44250-025-00274-y
DP  - EBSCOhost
EP  - 16
IS  - 1
JO  - Discover Health Systems
CY  - New York, New York
KW  - Preoperative Care
KW  - Perioperative Nurses Psychosocial Factors
KW  - Nursing Practice Evaluation
KW  - Perioperative Nursing
KW  - Human
KW  - Ethiopia
KW  - Multicenter Studies
KW  - Cross Sectional Studies
KW  - Simple Random Sample
KW  - Funding Source
KW  - Male
KW  - Female
KW  - Adult
KW  - Middle Age
KW  - Questionnaires
KW  - Pearson's Correlation Coefficient
KW  - Nursing Knowledge
KW  - Data Analysis Software
KW  - Multiple Logistic Regression
KW  - Confidence Intervals
KW  - Descriptive Statistics
KW  - Educational Status
KW  - Job Experience
KW  - Odds Ratio
KW  - Workload
KW  - Burnout, Professional
KW  - Adult: 19-44 years
KW  - Middle Aged: 45-64 years
KW  - Male
KW  - Female
LA  - English
PB  - Springer Nature
SN  - 2731-7501
SP  - 1
TI  - Practice of preoperative care among nurses in southern Ethiopia: a multi center cross-sectional study.
UR  - https://research.ebsco.com/linkprocessor/plink?id=a3b160b8-1da9-37b0-ac4b-6d9a5fa27fbd
VL  - 4
Y1  - 2025/09/13/9-13-2025
ER  - 

TY  - JOUR
AN  - 188681428
ID  - 188681428
AU  - Wedster, Jennifer
AU  - DiBenedetto, Jennifer
DB  - CINAHL Plus with Full Text
DO  - 10.3390/healthcare13192386
DP  - EBSCOhost
IS  - 19
JO  - Healthcare (2227-9032)
KW  - Mindfulness
KW  - Mobile Applications Utilization
KW  - Burnout, Professional Prevention and Control
KW  - Psychological Well-Being
KW  - Program Evaluation
KW  - Critical Care Nursing
KW  - Critical Care Nurses Psychosocial Factors
KW  - Quality of Nursing Care
KW  - Quality Improvement
KW  - Human
KW  - Male
KW  - Female
KW  - Adult
KW  - Middle Age
KW  - Pretest-Posttest Design
KW  - Descriptive Research
KW  - Conceptual Framework
KW  - Descriptive Statistics
KW  - Data Analysis Software
KW  - Wilcoxon Rank Sum Test
KW  - Pearson's Correlation Coefficient
KW  - Clinical Assessment Tools
KW  - Scales
KW  - Educational Status
KW  - Thematic Analysis
KW  - Reflection
KW  - Affect
KW  - Adult: 19-44 years
KW  - Middle Aged: 45-64 years
KW  - Male
KW  - Female
LA  - English
PB  - MDPI
SN  - 2227-9032
SP  - 2386
TI  - A Mindfulness-Based Mobile Application's Impact on Nurse Burnout Syndrome and Well-Being.
UR  - https://research.ebsco.com/linkprocessor/plink?id=65b23f10-98f5-35d9-955a-b25a79cd2a7e
VL  - 13
Y1  - 2025/10/01/Oct2025
ER  - 

TY  - JOUR
AB  - Background: We developed a needs-based communication program for fostering the organizational adaptation of new Korean nurses. It tested the program's effects on their intentions to stay in their job, burnout, fear of negative evaluations, self-encouragement, workplace friendships, communication, and nonviolent communication. Methods: The communication program was developed based on the nonviolent communication approach. Its effectiveness was tested using a non-equivalent control group pretest-posttest design. The participants were Korean nurses with less than six months of experience working in general hospitals located in Busan City and Gyeongsangnam-do Province, Republic of Korea. The experimental group, comprising 49 participants, underwent the needs-based communication program consisting of daily workshops and weekly practice sessions for eight weeks. The control group, comprising 44 participants, received no treatment. The data were collected from May to July, 2025, and analyzed using descriptive statistics, χ² test, t-test, analysis of covariance, ranked analysis of covariance, Wilcoxon signed-rank test, Fisher's exact test, and McNemar's test. Results: Compared to the control group, the experimental group showed significantly improved intentions to stay in the job, self-encouragement, workplace friendships, communication, and nonviolent communication (P<0.05). However, burnout and fear of negative evaluations did not differ between the two groups (P>0.05). Conclusion: The needs-based communication program can be applied to new nurses' introductory training curricula and is expected to enhance their adaptation to clinical practice.
AN  - 189737775
ID  - 189737775
ID  - 7505531
AU  - Park, Jung-ha
AU  - Yu, Heejung
DB  - CINAHL Plus with Full Text
DP  - EBSCOhost
EP  - 2453
IS  - 11
JO  - Iranian Journal of Public Health
KW  - Program Development
KW  - Needs Assessment
KW  - New Graduate Nurses Psychosocial Factors
KW  - Communication
KW  - Adaptation, Occupational
KW  - Program Evaluation
KW  - Human
KW  - Nonequivalent Control Group
KW  - Pretest-Posttest Design
KW  - Validation Studies
KW  - Intention
KW  - Burnout, Professional
KW  - Fear
KW  - Support, Psychosocial
KW  - Work Environment
KW  - Friendship
KW  - Scales
KW  - Quantitative Studies
KW  - Convenience Sample
KW  - Descriptive Statistics
KW  - Chi Square Test
KW  - T-Tests
KW  - Analysis of Covariance
KW  - Wilcoxon Signed Rank Test
KW  - Fisher's Exact Test
KW  - McNemar's Test
KW  - Data Analysis Software
KW  - South Korea
KW  - Hospitals South Korea
KW  - Funding Source
LA  - English
PB  - Tehran University of Medical Sciences
SN  - 2251-6085
SP  - 2444
TI  - Developing and Testing the Validity of a Needs-Based Communication Program for New Korean Nurses' Organizational Adaptation.
UR  - https://research.ebsco.com/linkprocessor/plink?id=fabe44d2-8c6a-3a93-b66b-fc1d3f878655
VL  - 54
Y1  - 2025/11/01/Nov2025
ER  - 

TY  - JOUR
AB  - This study examines the effects of social support and psychological capital on job burnout and leisure crafting among emergency department nurses, focusing on the serial‐mediating roles of psychological capital and job burnout. AMOS 26 was used to test serial mediation by administering 317 survey questionnaires to conveniently selected nurses employed at nine Grade‐A hospitals in China. Results showed social support significantly influenced leisure crafting (β = 0.94, p = 0.014, CI = 0.150–2.131), with psychological capital (β = 0.82, p = 0.005, CI = 0.315–10.354) and job burnout (β = 0.28, p = 0.036, CI = 0.032–0.722) serving as significant mediators. A serial‐mediating effect was also observed (β = 0.16, p = 0.042, CI = 0.003–0.477), accounting for 57.3% of the total effect. The findings suggest that enhancing social support, psychological capital, and reducing burnout can improve nurses' well‐being, work performance, and leisure crafting.
AN  - 185939096
ID  - 185939096
ID  - 100891857
AU  - Li, Chaofeng
AU  - Liu, Dan
AU  - Wang, Hengxu
AU  - Deng, Fengliang
AU  - Zhu, Qingxiang
AU  - Yin, Zhuan
AU  - Fang, Yuqi
DB  - CINAHL Plus with Full Text
DO  - 10.1111/nhs.70107
DP  - EBSCOhost
EP  - 11
IS  - 2
JO  - Nursing & Health Sciences
CY  - Malden, Massachusetts
KW  - Emergency Nurses Psychosocial Factors
KW  - Leisure Activities Psychosocial Factors
KW  - Psychological Well-Being
KW  - Burnout, Professional
KW  - Support, Social
KW  - Human
KW  - Mediation Analysis
KW  - Cross Sectional Studies
KW  - Descriptive Research
KW  - Correlational Studies
KW  - Structural Equation Modeling
KW  - Descriptive Statistics
KW  - Data Analysis Software
KW  - Analysis of Variance
KW  - Male
KW  - Female
KW  - Adult
KW  - Multivariate Analysis
KW  - Linear Regression
KW  - Funding Source
KW  - Scales
KW  - Adult: 19-44 years
KW  - Male
KW  - Female
LA  - English
PB  - Wiley-Blackwell
SN  - 1441-0745
SP  - 1
TI  - The Role of Psychological Capital and Job Burnout in the Serial Mediation Between Social Support and Leisure Crafting of Nurses in Emergency Department.
UR  - https://research.ebsco.com/linkprocessor/plink?id=8cbeec09-45e3-33de-b773-f3a985ad42a2
VL  - 27
Y1  - 2025/06/01/Jun2025
ER  - 

TY  - JOUR
AB  - Research in nursing and midwifery continues to grow and inform evidence-based practice. However, intentions to pursue an academic research pathway and heavy teaching workloads impede research outcomes in academia, with the nursing and midwifery academic workforce being at particular risk. Determine research activity among the nursing and midwifery academic Australian workforce and explore how academic roles, qualifications, tenure, and workload profiles influence research engagement, productivity, and outcomes. An online survey was circulated throughout Australian universities, social media platforms, and professional websites. Data were analysed using descriptive and inferential statistics. Of the 250 respondents, the majority (n=164) were research-active and were employed in blended teaching and research roles (n = 126). Tenured academics reported a significantly higher rate of research-active status (p ≤ 0.001). The mean number of papers published in the previous 12 months was 3.31 (Standard Deviation [SD] 2.28), with a career mean of 26.47 (SD 46.25). Respondents who were research active were engaged in Higher Degree Research (HDR) supervision, and research-active academics were more likely to apply for and be successful in grant outcomes (p<.001); however, they had lower levels of satisfaction with workload. Job security through tenure is significantly associated with research activity, indicating that research productivity may be lost through non-tenured positions. Whilst research-active respondents were engaged in HDR supervision, which is essential for workforce growth and scholarship, a significant portion were not, placing the workforce pipeline at risk. Research activity in academia is essential for tenure and to support evidence-based practice. By fostering enabling research environments, the contribution of nursing and midwifery academics to support evidence-based practice and scholarship can be enhanced.
AN  - 187793630
ID  - 187793630
ID  - 9612493
AU  - East, Leah
AU  - Terry, Daniel
AU  - Halcomb, Elizabeth
AU  - Jackson, Debra
AU  - Hutchinson, Marie
DB  - CINAHL Plus with Full Text
DO  - 10.1016/j.colegn.2025.08.006
DP  - EBSCOhost
EP  - 363
IS  - 5
JO  - Collegian
CY  - New York, New York
KW  - Education, Midwifery Australia
KW  - Education, Nursing, Baccalaureate Australia
KW  - Faculty, Nursing Labor Supply
KW  - Faculty
KW  - Promotion and Tenure
KW  - Workload
KW  - Productivity
KW  - Research Nurses
KW  - Research Nursing
KW  - Human
KW  - Australia
KW  - Cross Sectional Studies
KW  - Descriptive Statistics
KW  - Inferential Statistics
KW  - Job Satisfaction
KW  - Burnout, Professional
LA  - English
PB  - Elsevier B.V.
SN  - 1322-7696
SP  - 357
TI  - Research activity among the Australian nursing and midwifery academic workforce: A cross-sectional study.
UR  - https://research.ebsco.com/linkprocessor/plink?id=ac2bc2f0-a0ed-3670-8beb-7ca9a722064f
VL  - 32
Y1  - 2025/10/01/Oct2025
ER  - 

TY  - JOUR
AB  - Aim: This qualitative study aimed to identify nurses' and allied health professionals' perceptions and experiences of providing hospital‐acquired pressure injury (HAPI) prevention in a paediatric tertiary hospital in Australia, as well as understand the perceived barriers and facilitators to preventing HAPI. Design: A qualitative, exploratory study of hospital professionals was undertaken using semi‐structured interviews between February 2022 and January 2023. Methods: Two frameworks, the Capability, Opportunity and Motivation Model of Behaviour (COM‐B) and the Theoretical Domains Framework (TDF), were used to give both theoretical and pragmatic guidance. Participants included 19 nursing and allied health professionals and data analysis was informed by the framework approach. Results: Analysis revealed nine core themes regarding professionals' beliefs about the barriers and facilitators to HAPI prevention practices across seven TDF domains. Themes included HAPI prevention skills and education, family‐centred care, automated feedback and prompts, allocation and access to equipment, everybody's responsibility, prioritizing patients and clinical demands, organizational expectations and support, integrating theory and reality in practice and emotional influence. Conclusion: These findings provide valuable insights into the barriers and facilitators that impact paediatric HAPI prevention and can help identify and implement strategies to enhance evidence‐based prevention care and prevent HAPI in paediatric settings. Impact: Overcoming barriers through evidence‐based interventions is essential to reduce HAPI cases, improve patient outcomes, and cut healthcare costs. The findings have practical implications, informing policy and practice for improved preventive measures, education, and staffing in paediatric care, ultimately benefiting patient well‐being and reducing HAPIs. Patient or Public Contribution: No patient or public contribution. The focus of the study is on healthcare professionals and their perspectives and experiences in preventing HAPIs in paediatric patients. Therefore, the involvement of patients or the public was not deemed necessary for achieving the specific research objectives.
AN  - 188757871
ID  - 188757871
AU  - Dimanopoulos, Tanesha A.
AU  - Chaboyer, Wendy
AU  - Plummer, Karin
AU  - Mickan, Sharon
AU  - Ullman, Amanda J.
AU  - Campbell, Jill
AU  - Griffin, Bronwyn R.
DB  - CINAHL Plus with Full Text
DO  - 10.1111/jan.16002
DP  - EBSCOhost
EP  - 7115
IS  - 11
JO  - Journal of Advanced Nursing (John Wiley & Sons, Inc.)
KW  - Attitude of Health Personnel Evaluation
KW  - Pressure Ulcer Prevention and Control
KW  - Child, Hospitalized
KW  - Health Care Delivery
KW  - Tertiary Health Care Australia
KW  - Human
KW  - Qualitative Studies
KW  - Funding Source
KW  - Australia
KW  - Exploratory Research
KW  - Semi-Structured Interview
KW  - Conceptual Framework
KW  - Thematic Analysis
KW  - Clinical Competence
KW  - Health Personnel Education
KW  - Family Centered Care
KW  - Feedback
KW  - Health Resource Allocation
KW  - Health Priorities
KW  - Emotions
KW  - Support, Psychosocial
KW  - Health Care Costs
KW  - Outcomes (Health Care)
KW  - Purposive Sample
KW  - Snowball Sample
KW  - Reminder Systems
KW  - Communication
KW  - Documentation
KW  - Hand Off (Patient Safety)
KW  - Workload
KW  - Personnel Shortage
KW  - Burnout, Professional
KW  - Interview Guides
KW  - Child
KW  - Male
KW  - Female
KW  - Child: 6-12 years
KW  - Male
KW  - Female
LA  - English
PB  - John Wiley & Sons, Inc.
SN  - 0309-2402
SP  - 7103
TI  - Perceived barriers and facilitators to preventing hospital‐acquired pressure injury in paediatrics: A qualitative analysis.
UR  - https://research.ebsco.com/linkprocessor/plink?id=3141a25f-7f2f-311f-8275-111eea64d8a0
VL  - 81
Y1  - 2025/11/01/Nov2025
ER  - 

TY  - JOUR
AB  - Purpose: The study was conducted to examine the level of alarm fatigue of intensive care nurses and the affecting factors. Method: The study had a cross-sectional design and was conducted with nurses working in the intensive care units of a state university between January and March 2022, after the necessary permissions were obtained. The data of the study were collected with Questionnaire and Alarm Fatigue Scale. A minimum of 0 and a maximum of 36 points can be obtained from the Alarm Fatigue Scale. As the score obtained from the scale increases, so does the level of alarm fatigue. The data were evaluated with the Student t, One-Way ANOVA, Kruskal Wallis, and p<0.05 was considered statistically significant. Results: The level of alarm fatigue of intensive care nurses was found to be 24.18±4.60. It was also found that alarm fatigue was associated with age, marital status, working time in nursing and intensive care, and using technological devices (p<0.05). A total of 62.0% of the intensive care nurses considered that the use of medical technology devices affected care and 61.2% had difficulties in using medical technological devices. Conclusion and Suggestions: It was found that the level of alarm fatigue of the nurses was "moderate", and the duration of work in the profession and the intensive care unit affected alarm fatigue. It was also determined that the nurses had difficulties in the use of technological devices in the intensive care unit. In this direction, it is recommended to evaluate the alarm fatigue level of intensive care nurses and to provide training to nurses on the use of technological devices in intensive care.
AN  - 175488142
ID  - 175488142
AU  - Ilter, Sumeyra Mihrap
AU  - Ovayolu, Ozlem
DB  - CINAHL Plus with Full Text
DP  - EBSCOhost
EP  - 1530
IS  - 3
JO  - International Journal of Caring Sciences
KW  - Fatigue
KW  - Equipment Alarm Systems
KW  - Intensive Care Units Psychosocial Factors
KW  - Nurses Psychosocial Factors
KW  - Human
KW  - Burnout, Professional
KW  - Cross Sectional Studies
KW  - Questionnaires
KW  - Scales
KW  - T-Tests
KW  - One-Way Analysis of Variance
KW  - Kruskal-Wallis Test
KW  - Patient Safety
KW  - Descriptive Research
KW  - Male
KW  - Female
KW  - Young Adult
KW  - Adult
KW  - Descriptive Statistics
KW  - Adult: 19-44 years
KW  - Male
KW  - Female
LA  - English
PB  - International Journal of Caring Sciences
SN  - 1791-5201
SP  - 1523
TI  - Alarm Fatigue and the Factors that Affect iIt in Intensive Care Unit Nurses: A Cross-Sectional Study.
UR  - https://research.ebsco.com/linkprocessor/plink?id=8d113e18-abb2-33d8-bdc6-606b508195dc
VL  - 16
Y1  - 2023/09/01/Sep-Dec2023
ER  - 

TY  - JOUR
AB  - Background: Work-related stressors are present in almost every profession, but many believe nurses caring for critically ill patients experience additional and unique stresses. Results of previous studies have demonstrated the potential benefits of various interventions to reduce stress among intensive care nurses. However, the practicality of nurses taking time out from a busy unit to meet their own needs remains in question. Objectives: To assess intensive care nurses' perceptions of the usability of a lounge designed to support them in refreshing and renewing themselves after stressful clinical situations. Methods: This study used a descriptive, cross-sectional design and survey methodology with a convenience sample of registered nurses from a medical intensive care unit. Results: Of 250 registered nurses eligible for participation, 54 (21.6%) completed surveys, and of those, 31 (57%) reported having used the lounge within the past month. Nurses reported having coverage provided by colleagues, visiting during their lunch break, and having low unit acuity were facilitators of lounge use. Barriers included high unit acuity, high unit census, and high patient care demands with no one available to cover patient assignments. Conclusions: The variables that lead to stress and burnout among medical intensive care unit nurses also prevent nurses from using a "relaxation room." A more effective approach may be organizational change that supports reduction of workload through increased staffing, prearranged breaks during shifts, and increased recovery time between shifts by limiting work to no more than 40 hours per week.
AN  - 163430038
ID  - 163430038
ID  - 9211547
AU  - Smith, Stephanie A.
AU  - Kokoczka, Lynne
AU  - Cottrell, Constance
DB  - CINAHL Plus with Full Text
DO  - 10.4037/ajcc2023721
DP  - EBSCOhost
EP  - 204
IS  - 3
JO  - American Journal of Critical Care
CY  - Alisa Veijo, California
KW  - Lavender
KW  - Stress Management
KW  - Critical Care Nurses Psychosocial Factors
KW  - Nursing Staff, Hospital Psychosocial Factors
KW  - Human
KW  - Female
KW  - Adult
KW  - Cross Sectional Studies
KW  - Descriptive Research
KW  - Questionnaires
KW  - Workload
KW  - Workforce
KW  - Census
KW  - Burnout, Professional
KW  - Organizational Change
KW  - Job Satisfaction
KW  - Intensive Care Units
KW  - Nurse Attitudes
KW  - Critically Ill Patients
KW  - Stress, Occupational
KW  - Scales
KW  - APACHE (Acute Physiology and Chronic Health Evaluation)
KW  - Treatment Errors
KW  - Decision Making
KW  - Mortality Risk Factors
KW  - COVID-19 Pandemic Psychosocial Factors
KW  - Caregivers Psychosocial Factors
KW  - Registered Nurses Psychosocial Factors
KW  - Health Services Accessibility
KW  - Job Experience
KW  - Descriptive Statistics
KW  - Comparative Studies
KW  - Data Analysis Software
KW  - Adult: 19-44 years
KW  - Female
LA  - English
PB  - American Association of Critical-Care Nurses
SN  - 1062-3264
SP  - 198
TI  - Utility of a "Lavender Lounge" to Reduce Stress Among Critical Care Registered Nurses: A Cross-Sectional Study.
UR  - https://research.ebsco.com/linkprocessor/plink?id=276417be-5c9c-351b-9374-a2e5254ea6e5
VL  - 32
Y1  - 2023/05/01/May2023
ER  - 

TY  - JOUR
AB  - This descriptive and correlation-seeking study was planned to determine the depression, anxiety, and burnout levels experienced by nurses working in COVID intensive care units. The survey consisted of three instruments: Nurse Identification Form, Hospital Anxiety and Depression Scale (HADS), and Burnout Measure Short Form (BMS). It was determined that the mean anxiety score of the nurses was 11.31 ± 4.41, the mean depression score was 10.03 ± 3.54, and the mean of burnout was 3.92 ± 1.75. In addition, it was determined that 53.3% of the nurses experienced burnout and 27.0% were so exhausted that they needed professional help. Also, it was determined that there was a moderately significant positive relationship between anxiety and burnout and depression and burnout (p < 0.001). Protecting the mental health of nurses is very important in terms of both improving the quality of care and increasing the productivity of nurses.
AN  - 186128653
ID  - 186128653
ID  - 1272106
AU  - Karadağ, Songul
AU  - Çiçek, Bahar
DB  - CINAHL Plus with Full Text
DO  - 10.1177/00302228231156313
DP  - EBSCOhost
EP  - 1421
IS  - 3
JO  - Omega: Journal of Death & Dying
CY  - Thousand Oaks, California
KW  - Anxiety
KW  - Depression
KW  - Burnout, Professional
KW  - Nurses Psychosocial Factors
KW  - COVID-19
KW  - Intensive Care Units Turkey
KW  - Work Experiences
KW  - Human
KW  - Male
KW  - Female
KW  - Adolescence
KW  - Adult
KW  - Middle Age
KW  - Descriptive Research
KW  - Correlational Studies
KW  - Scales
KW  - Psychological Tests
KW  - Turkey
KW  - Adolescent: 13-18 years
KW  - Adult: 19-44 years
KW  - Middle Aged: 45-64 years
KW  - Male
KW  - Female
LA  - English
PB  - Sage Publications Inc.
SN  - 0030-2228
SP  - 1406
TI  - Anxiety, Depression and Burnout Levels of Nurses Working in COVID-19 Intensive Care Units.
UR  - https://research.ebsco.com/linkprocessor/plink?id=60c0dad8-b31e-366c-8101-6e6a4216eaa5
VL  - 91
Y1  - 2025/08/01/Aug2025
ER  - 

TY  - JOUR
AB  - Background: Medical gaslighting refers to the mistreatment that patients experience following interactions with clinicians when their medical complaints and suffering are discounted, doubted, questioned, second-guessed, or denied, resulting in self-doubts of patients and psychological ramifications. This research focuses on the ethical aspects of medical gaslighting among hospitalized patients by nurses. Research Question: What are the nursing care and nursing ethics perspectives concerning medical gaslighting? Research Design: A narrative review. Research Method: Interpretation of two narrative interviews with each participant through the lenses of nursing ethics. Participants: 14 hospitalized patients, males and females, ages 30–81, from the majority group in the population. Context: Lengthy hospitalizations. Ethical considerations: Ethical approval was granted; all participants signed an informed consent form for participation and publication. Findings: Patient experiences demonstrate medical gaslighting by nurses, violating relational autonomy and resulting in delayed care. Discussion: Medical gaslighting contradicts ethics of care, the professional values of nursing, and patient-centered care constituting obstacles to respectful patient–nurse relationships and to relational autonomy. Conclusions: Medical gaslighting is a profoundly concerning ethical phenomenon that adversely affects patient well-being and trust in nursing as a significant profession in a just society.
AN  - 188884199
ID  - 188884199
ID  - 9433357
AU  - Gillie, Gabay
AU  - Bokek-Cohen, Yaarit
DB  - CINAHL Plus with Full Text
DO  - 10.1177/09697330251331194
DP  - EBSCOhost
EP  - 2269
IS  - 7
JO  - Nursing Ethics
CY  - Thousand Oaks, California
KW  - Emotional Abuse Ethical Issues
KW  - Relational Autonomy
KW  - Nursing Care
KW  - Ethics, Nursing
KW  - Hospitalization
KW  - Nurse Attitudes
KW  - Nurse-Patient Relations
KW  - Human
KW  - Male
KW  - Female
KW  - Adult
KW  - Middle Age
KW  - Aged
KW  - Aged, 80 and Over
KW  - Inpatients
KW  - Exploratory Research
KW  - Narratives
KW  - Snowball Sample
KW  - Interviews
KW  - Patient Attitudes
KW  - Thematic Analysis
KW  - Descriptive Statistics
KW  - Data Analysis Software
KW  - kappa Statistic
KW  - Attitude of Health Personnel
KW  - Stigma
KW  - Diagnostic Errors
KW  - Treatment Errors
KW  - Pain Management
KW  - Trust
KW  - Support, Psychosocial
KW  - Empathy
KW  - Beneficence
KW  - Accountability
KW  - Compassion
KW  - Nursing Shortage
KW  - Burnout, Professional
KW  - Organizational Culture
KW  - Stress, Occupational
KW  - Quality of Nursing Care
KW  - Treatment Delay
KW  - Adult: 19-44 years
KW  - Middle Aged: 45-64 years
KW  - Aged: 65+ years
KW  - Aged, 80 & over
KW  - Male
KW  - Female
LA  - English
PB  - Sage Publications Inc.
SN  - 0969-7330
SP  - 2257
TI  - Gaslighting of Inpatients—A threat to nursing care and a violation of relational autonomy.
UR  - https://research.ebsco.com/linkprocessor/plink?id=8fb89a59-41fb-371e-ad69-751877d6ae0c
VL  - 32
Y1  - 2025/11/01/Nov2025
ER  - 

TY  - JOUR
AB  - Aim: To conduct a child and family health nursing service redesign to improve pathways of access, response and outcomes for all families with children aged 0–5 years. Design: The study was conducted as an iterative, mixed‐method study of the process and impact of the service redesign, informed by a participatory action research paradigm and the NSW Agency for Clinical Innovation process for developing a model of care. Methods: Diagnostic, solution design, implementation and sustainability phases were undertaken. Quantitative analyses were undertaken of administrative data, and child and family health nurse and client surveys. Qualitative analyses were undertaken of design workshops. Results: The administrative data demonstrated that prior to the redesign service provision was the same for all clients regardless of levels of risk. The design solution, developed through a series of diagnostic and visioning workshops, included multiple new client response pathways. Implementation included development of tools and training. Sustainability of the redistribution of resources to the new pathways was assessed though an evaluation demonstrating a positive impact for families with adversity, with no deleterious effects for families receiving a universal response, and improvements in the emotional labour undertaken by nurses. Despite this, nurse burnout increased post‐redesign. Conclusion: The shift from equal services (everyone receives the same) to equitable proportionate universal provision in response to need can be achieved and has positive impacts for nurses and families. Impact: This study shows the value of undertaking a systematic and participatory approach to service redesign. A proportionate universalism approach can ensure that early childhood nursing services are available to all in relation to needs. Reporting method: The Revised Standards for Quality Improvement Reporting Excellence (SQUIRE 2.0) check‐list was used to guide reporting. Patient or public contribution: No patient or public contribution.
AN  - 188757883
ID  - 188757883
AU  - Kemp, Lynn
AU  - Donohoe, Kathy
AU  - Matthews, Prue
AU  - Aspery, Wendy
DB  - CINAHL Plus with Full Text
DO  - 10.1111/jan.16298
DP  - EBSCOhost
EP  - 7244
IS  - 11
JO  - Journal of Advanced Nursing (John Wiley & Sons, Inc.)
KW  - Universal Health Care
KW  - Child Health Services
KW  - Family Nursing
KW  - Pediatric Nursing
KW  - Health Services Accessibility
KW  - Outcomes (Health Care)
KW  - Program Development
KW  - Program Evaluation
KW  - Human
KW  - Australia
KW  - Female
KW  - Male
KW  - Infant
KW  - Child, Preschool
KW  - Child
KW  - Multimethod Studies
KW  - Action Research
KW  - Edinburgh Postnatal Depression Scale
KW  - Surveys
KW  - Burnout, Professional
KW  - Maternal Health Services
KW  - Psychological Tests
KW  - Risk Assessment
KW  - Depersonalization
KW  - Emotional Exhaustion
KW  - Effect Size
KW  - Chi Square Test
KW  - Data Analysis Software
KW  - Descriptive Statistics
KW  - Infant: 1-23 months
KW  - Child, Preschool: 2-5 years
KW  - Child: 6-12 years
KW  - Female
KW  - Male
LA  - English
PB  - John Wiley & Sons, Inc.
SN  - 0309-2402
SP  - 7231
TI  - Translating 'proportionate universal healthcare' into meaningful system design to optimize equity in child and family services.
UR  - https://research.ebsco.com/linkprocessor/plink?id=a689b7fd-56a6-3edc-b194-7618df7ea6cf
VL  - 81
Y1  - 2025/11/01/Nov2025
ER  - 
