# Supplementary material for: Quiet Quitting and Disengagement-Related Constructs in Nursing: A Theory-Informed Scoping Review
Source: Healthcare (Basel). 2026 Jul 16;14(14):2145. doi: 10.3390/healthcare14142145 (PMC13411971; doi:10.3390/healthcare14142145)
Supplement: Supplementary file 1 [file healthcare-14-02145-s001.zip › EBSCO-Export-05_02_2026_14.ris]

TY  - JOUR
AB  - Background: Nursing shift work disrupts circadian rhythms, negatively impacting physical and mental health. Night shift workers face the added challenge of shift work disorder. Resilience training may help mitigate these effects and improve perceived organizational support. Objective: We aimed to examine the effect of the Community Resilience Model<sup>®</sup> training on outcomes (ie, perception of organizational support, resilience, burnout, distress, and intention to leave) among shift workers at an academic medical center while exploring differences in demographics, work characteristics, and outcomes by shift type (day vs night). Methods: Training was offered to all nursing roles. Work characteristics, demographics, and nurse outcomes were collected via an online survey. Binomial logistic regressions were conducted for all outcomes. Results: Of our sampling (N = 878), 52.6% were nurse staff, 23% usually worked night shifts, and 28% attended training. Night shift workers reported significantly lower perceptions of organizational support (P =.03) and resilience (P =.005). Over 55% of night shift workers reported burnout compared to 45% of day shift workers. Sixty-three percent of night and 51% of day shift workers were distressed (P =.002). Training attendees reported significantly higher perceptions of organizational support. Participants reporting higher perceived organizational support also reported less burnout, distress, and intention to leave. Conclusion: Participants in resilience training rated higher perceptions of organizational support, particularly among night shift workers, who reported lower support, resilience, and higher burnout and distress. These results suggest that resilience training may benefit night shift workers by enhancing support and reducing negative outcomes.
AN  - 187976907
ID  - 187976907
ID  - 7905435
AU  - Montgomery, Aoyjai P.
AU  - Carter, Ja-Lin
AU  - Stevens, Joyce B.
AU  - Beam, Toni
AU  - Blackburn, Cindy
AU  - Dick, Tracey K.
AU  - Layton, Shannon S.
AU  - Meese, Katherine A.
AU  - Morson, Dana M.
AU  - Polancich, Shea
AU  - Ruffin, Asiah
AU  - Stewart, Jill R.
AU  - Travis, Joseph R.
AU  - Westbrook, Jacqueline
AU  - Werthman, Jennifer A.
AU  - Patrician, Patricia A.
DB  - CINAHL Plus with Full Text
DO  - 10.1177/01939459251340779
DP  - EBSCOhost
EP  - 951
IS  - 10
JO  - Western Journal of Nursing Research
CY  - Thousand Oaks, California
KW  - Nursing Staff, Hospital Psychosocial Factors
KW  - Shift Workers Psychosocial Factors
KW  - Shiftwork Classification
KW  - Shift Workers Education
KW  - Nursing Staff, Hospital Education
KW  - Hardiness Education
KW  - Models, Educational
KW  - Organizational Culture Evaluation
KW  - Support, Psychosocial Evaluation
KW  - Burnout, Professional Evaluation
KW  - Psychological Distress Evaluation
KW  - Personnel Turnover Evaluation
KW  - Intention Evaluation
KW  - Sociodemographic Factors
KW  - Job Characteristics Evaluation
KW  - Age Factors
KW  - Sex Factors
KW  - Race Factors
KW  - Nurse Attitudes Evaluation
KW  - Outcomes of Education Evaluation
KW  - Human
KW  - Male
KW  - Female
KW  - Adult
KW  - Middle Age
KW  - Tertiary Health Care United States
KW  - Clinical Trials
KW  - Cross Sectional Studies
KW  - United States
KW  - Academic Medical Centers United States
KW  - Nursing Leaders
KW  - Staff Nurses
KW  - Repeated Measures
KW  - Comparative Studies
KW  - Questionnaires
KW  - Unpaired T-Tests
KW  - Chi Square Test
KW  - Fisher's Exact Test
KW  - Logistic Regression
KW  - Data Analysis Software
KW  - Quality of Nursing Care
KW  - Personnel Staffing and Scheduling
KW  - Funding Source
KW  - Adult: 19-44 years
KW  - Middle Aged: 45-64 years
KW  - Male
KW  - Female
LA  - English
PB  - Sage Publications Inc.
SN  - 0193-9459
SP  - 942
TI  - Shift Type and Resilience Training Effect on Nurse Outcomes.
UR  - https://research.ebsco.com/linkprocessor/plink?id=923bf564-8b00-31f1-af9e-0e072b970d5a
VL  - 47
Y1  - 2025/10/01/Oct2025
ER  - 

TY  - JOUR
AB  - Background Improving retention of nurses working in critical care is an urgent priority. Ideas on how to do this abound, but actual data are inconclusive. One common theory is that simply increasing nurse resiliency will minimize turnover. Objective To determine whether knowledge and application of compassionate self-care practices can significantly improve nurses' professional quality of life and thereby promote their retention. Methods This pilot study had a mixed-methods design. A training program in self-care techniques was implemented in a level IV trauma care secondary hospital, with data collected before and after the intervention by means of written surveys. Study participants were 40 nursing professionals working in an intensive care unit and a medical/surgical unit. The underlying theory was Jean Watson's framework of human caring. Results The study results showed that, although the participants evaluated the training program positively and reported improved work-life balance, they did not experience a statistically significant change in professional quality of life from before the intervention to after the intervention. Conclusions The study findings are consistent with current literature indicating that prevention of compassion fatigue and burnout cannot be achieved by the efforts of individuals alone but requires collaboration between professionals and their institutions, with special attention to 3 elements: (1) a healthy work environment, (2) organizational support, and (3) nurse resiliency.
AN  - 174723441
ID  - 174723441
ID  - 9211547
AU  - Watson, Adrianna Lorraine
DB  - CINAHL Plus with Full Text
DO  - 10.4037/ajcc2024714
DP  - EBSCOhost
EP  - 69
IS  - 1
JO  - American Journal of Critical Care
CY  - Alisa Veijo, California
KW  - Nursing Staff, Hospital Education
KW  - Quality of Life Evaluation
KW  - Self Care Education
KW  - Personnel Retention Evaluation
KW  - Nursing Knowledge
KW  - Compassion Fatigue Prevention and Control
KW  - Human
KW  - Multimethod Studies
KW  - Pilot Studies
KW  - Trauma Centers
KW  - Hospitals, Public
KW  - Intensive Care Units
KW  - Hospital Units
KW  - Conceptual Framework
KW  - Work-Life Balance
KW  - Descriptive Statistics
KW  - Program Implementation
KW  - Critical Care Nursing
KW  - Cross Sectional Studies
KW  - Scales
KW  - Coefficient alpha
KW  - Adolescence
KW  - Adult
KW  - Middle Age
KW  - Data Analysis Software
KW  - T-Tests
KW  - Thematic Analysis
KW  - Burnout, Professional Prevention and Control
KW  - Collaboration
KW  - Work Environment
KW  - Pretest-Posttest Design
KW  - Adolescent: 13-18 years
KW  - Adult: 19-44 years
KW  - Middle Aged: 45-64 years
LA  - English
PB  - American Association of Critical-Care Nurses
SN  - 1062-3264
SP  - 66
TI  - NURSES' PROFESSIONAL QUALITY OF LIFE AND SELF-CARE: A MIXED-METHODS STUDY.
UR  - https://research.ebsco.com/linkprocessor/plink?id=49ad2f85-92a9-3615-8fcd-19e0323e7a16
VL  - 33
Y1  - 2024/01/01/Jan2024
ER  - 

TY  - JOUR
AB  - Missed nursing care is defined as omitting or delaying the whole or part of required care for patients. This cross-sectional descriptive study assessed missed nursing care and related factors from the perspective of nurses in oncology departments of medical universities in southeastern Iran.
AN  - 174591244
ID  - 174591244
ID  - 9300545
AU  - Shamsi, Ala
AU  - Dehghan, Mahlagha
AU  - Canillas-Dufau, Tori
AU  - Forouzi, Mansooreh A.
DB  - CINAHL Plus with Full Text
DO  - 10.62116/msj.2023.32.6.395
DP  - EBSCOhost
EP  - 402
IS  - 6
JO  - MEDSURG Nursing
CY  - Pitman, New Jersey
KW  - Cancer Care Facilities
KW  - Nurse Attitudes
KW  - Oncology Nurses Psychosocial Factors
KW  - Quality of Nursing Care Evaluation
KW  - Quality of Health Care Evaluation
KW  - Patient Care
KW  - Human
KW  - Male
KW  - Female
KW  - Adult
KW  - Oncology Care Units
KW  - Iran
KW  - Cross Sectional Studies
KW  - Questionnaires
KW  - Patient Admission
KW  - Patient Discharge
KW  - Outcomes (Health Care)
KW  - Nursing Care
KW  - Education, Nursing, Research-Based
KW  - Quality of Care Research
KW  - Cancer Patients
KW  - Nursing Shortage
KW  - Sociodemographic Factors
KW  - Content Validity
KW  - Coefficient alpha
KW  - Data Analysis Software
KW  - T-Tests
KW  - Analysis of Variance
KW  - Pearson's Correlation Coefficient
KW  - Chi Square Test
KW  - Logistic Regression
KW  - Confidence Intervals
KW  - Post Hoc Analysis
KW  - Job Experience
KW  - Employment Status
KW  - Kruskal-Wallis Test
KW  - Workload
KW  - Burnout, Professional
KW  - Descriptive Statistics
KW  - Adult: 19-44 years
KW  - Male
KW  - Female
LA  - English
PB  - Jannetti Publications, Inc.
SN  - 1092-0811
SP  - 395
TI  - Cancer Care Unit Missed Care and Related Factors: View of Nurses of Southeastern Iran.
UR  - https://research.ebsco.com/linkprocessor/plink?id=6c867970-d412-3755-a1d3-dc0871ca63ed
VL  - 32
Y1  - 2023/11/01/Nov-Dec2023
ER  - 

TY  - JOUR
AB  - Aim: This systematic review aimed to investigate the impact of data analytics on nurse managers' administrative decision‐making process and roles. Background: The growing integration of data analytics in health care has accelerated the shift toward data‐driven decision‐making in nursing management, aiming to optimize patient care quality and enhance organizational performance within digital healthcare environments. Nurse managers play a pivotal role in leveraging data analytics to support evidence‐based management, facilitating more informed, efficient, and strategic administrative decision‐making. Method: This systematic review was conducted in accordance with PRISMA guidelines. A comprehensive search strategy was employed to identify relevant studies published from 2019 through 2024 using four electronic databases—PubMed, CINAHL, MEDLINE, and Embase. A total of 2051 studies were screened, and 83 studies were eligible for full‐text screening according to the established inclusion and exclusion criteria. Eight different quality assessment tools were applied. Data tabulation and narrative synthesis were employed. Results: Twenty‐one studies representing eight different study designs were included in the review. There were diverse applications of data analytics across four analytics levels: descriptive (n = 4), diagnostic (n = 2), predictive (n = 9), and prescriptive (n = 1). Additionally, integrated approaches combining two levels of analytics were identified (n = 5). Conclusion: The integration of data analytics into nursing management has the potential to enhance an administrative decision‐making process across diverse nursing management roles, particularly in four key areas: improving patient care quality, strategic management, nurse staffing and work engagement, and nursing management during health crises. Implications for Nursing Management: Strengthening nurse managers' analytical and digital competencies through targeted education and continuous training is essential. Ensuring supportive infrastructure can enable more informed, efficient, and evidence‐based management, ultimately leading to improved healthcare quality and operational performance. Future research should explore the long‐term impact and broader applicability across diverse healthcare settings.
AN  - 189105015
ID  - 189105015
ID  - 9306050
AU  - Darach, Nathidathip
AU  - Kim, Min Su
AU  - Wisesrith, Wasinee
AU  - Collins, Eileen G.
AU  - Mrayyan, Majd
DB  - CINAHL Plus with Full Text
DO  - 10.1155/jonm/4344147
DP  - EBSCOhost
EP  - 18
JO  - Journal of Nursing Management
CY  - Malden, Massachusetts
KW  - Decision Making
KW  - Nursing Management
KW  - Data Analytics
KW  - Nurse Managers
KW  - Nursing Administration
KW  - Nursing Role
KW  - Human
KW  - Systematic Review
KW  - PubMed
KW  - CINAHL Database
KW  - Medline
KW  - Embase
KW  - Checklists
KW  - Patient Care
KW  - Quality Improvement
KW  - Decision Support Systems, Clinical
KW  - Thailand
KW  - Descriptive Statistics
LA  - English
PB  - Wiley-Blackwell
SN  - 0966-0429
SP  - 1
TI  - Data Analytics and Administrative Decision‐Making in Nursing Management: A Systematic Review.
UR  - https://research.ebsco.com/linkprocessor/plink?id=5745a357-242d-3241-bdf3-0f6051b948be
VL  - 2025
Y1  - 2025/11/05/11-5-2025
ER  - 

TY  - JOUR
AB  - Mental health nurses (MHNs) face unique occupational challenges, including high emotional demands, frequent exposure to workplace violence, and risk of burnout. Social support is widely recognised as a protective factor that can enhance well‐being and job satisfaction in this high‐stress profession. In this research, social support is defined as the emotional, informational, and instrumental assistance that MHNs receive from interpersonal relationships in the workplace, such as from colleagues, immediate supervisors, and informal peer networks. HR support or organisational support, by contrast, refers to formal structures and resources provided by the organisation itself. Despite this, little is known about MHNs' perceptions of the availability, accessibility, and value of social support within their workplace settings. This qualitative study explored the perceived levels and effects of social support among MHNs using semi‐structured interviews. Six MHNs were recruited via purposive and snowball sampling. Interviews were conducted online, transcribed, and analysed thematically to identify common patterns and variations in participants' experiences. Thematic analysis identified five key themes: agency in seeking support, forming alliances, the informal nature of support, its varying availability, and the necessity of support to sustain a career in MHN. Peer support was described as essential, informal, and self‐initiated, while formal organisational support was often viewed as lacking. Digital platforms emerged as supplementary sources. The findings underscore social support's crucial role in MHNs resilience and well‐being, and highlight the need for healthcare organisations to strengthen both informal and formal support structures to improve job satisfaction, reduce burnout, and promote retention.
AN  - 188860228
ID  - 188860228
ID  - 101140527
AU  - Barry, Sinead
AU  - Leifels, Katrin
AU  - Walter, Ruby
AU  - Rahman, Azizur
DB  - CINAHL Plus with Full Text
DO  - 10.1111/inm.70132
DP  - EBSCOhost
EP  - 8
IS  - 5
JO  - International Journal of Mental Health Nursing
CY  - Malden, Massachusetts
KW  - Support, Social
KW  - Psychiatric Nurses Psychosocial Factors
KW  - Work Environment
KW  - Work Experiences Evaluation
KW  - Human
KW  - Funding Source
KW  - Qualitative Studies
KW  - Semi-Structured Interview
KW  - Audiorecording
KW  - Purposive Sample
KW  - Snowball Sample
KW  - Thematic Analysis
KW  - Reflexivity (Research)
KW  - Psychiatric Nursing
KW  - Stress Management
KW  - Support, Psychosocial
KW  - Interpersonal Relations
KW  - Emotions
KW  - Supervisors and Supervision
KW  - Organizational Structure
KW  - Hardiness
KW  - Psychological Well-Being
KW  - Job Satisfaction
KW  - Burnout, Professional
KW  - Personnel Retention
LA  - English
PB  - Wiley-Blackwell
SN  - 1445-8330
SP  - 1
TI  - Silent Strength: The Social Support of Mental Health Nurses.
UR  - https://research.ebsco.com/linkprocessor/plink?id=9b8b7672-5192-38f1-bec0-e0a0cc62c88b
VL  - 34
Y1  - 2025/10/01/Oct2025
ER  - 

TY  - JOUR
AB  - Aim: This study aims to explore whether, how, and when negative beneficiary contact (NBC) harms nurses' mental health. Design: This was a quantitative time‐lagged study, collecting data across three distinct time points. Method: We collected data from 422 nurses in 2024, conducting a series of hierarchical regression analyses to test our hypothesis. Results: The results revealed that NBC positively affects strain, which in turn mediates the negative relationship between NBC and nurses' mental health. More importantly, the influence of nurses' resilience and supervisors' appreciation moderates these relationships. Specifically, when nurses are less resilient or receive less appreciation from their supervisors, NBC demonstrates a strong positive association with strain and mental health issues. In contrast, for nurses with higher resilience or with supervisors who demonstrate higher appreciation, this impact is nonsignificant. Conclusion: The results indicated that NBC leads to psychological problems of nurses via increased strain. Nurses' resilience and supervisors' appreciation could buffer the negative impact of NBC on the nurse's mental health due to strain. Impact: On the whole, this paper aims to examine the impact of NBC on nurses' mental health and potential remedies. By shedding light on this underexplored area, we hope to contribute to the broader discourse on improving working conditions for nurses and ensuring their mental well‐being. Addressing this critical issue is not only vital for the health and safety of nurses but also for the sustainability of the healthcare system. No Patient or Public Contribution: Nurses from a hospital in China contributed to this study by completing questionnaires during non‐working hours. No other participants were involved in the study.
AN  - 188235642
ID  - 188235642
AU  - Xu, Tong
AU  - Xu, Haihong
AU  - Wang, Zhen
DB  - CINAHL Plus with Full Text
DO  - 10.1111/jan.16760
DP  - EBSCOhost
EP  - 6379
IS  - 10
JO  - Journal of Advanced Nursing (John Wiley & Sons, Inc.)
KW  - Mental Health Evaluation
KW  - Nursing Staff, Hospital Psychosocial Factors
KW  - Stress, Occupational Psychosocial Factors
KW  - Hardiness Evaluation
KW  - Work Environment Psychosocial Factors
KW  - Frontline Nurses Psychosocial Factors
KW  - Burnout, Professional Psychosocial Factors
KW  - Supervisors and Supervision
KW  - Human
KW  - Male
KW  - Female
KW  - Adult
KW  - Middle Age
KW  - China
KW  - Quantitative Studies
KW  - Regression
KW  - Quality of Nursing Care
KW  - Psychological Distress
KW  - Nurse-Patient Relations Evaluation
KW  - Psychological Well-Being
KW  - Occupational Safety
KW  - Health Status
KW  - Questionnaires
KW  - Shiftwork
KW  - Disruptive Behavior
KW  - Occupational Health
KW  - Patient Assault Psychosocial Factors
KW  - Professional-Family Relations
KW  - Models, Theoretical
KW  - Sex Factors
KW  - Age Factors
KW  - Educational Status
KW  - Personnel Staffing and Scheduling
KW  - Job Characteristics
KW  - Promotion and Tenure
KW  - Workload
KW  - Factor Analysis
KW  - Linear Regression
KW  - Descriptive Statistics
KW  - Data Analysis Software
KW  - Confidence Intervals
KW  - Support, Psychosocial
KW  - Leadership
KW  - Logistic Regression
KW  - Funding Source
KW  - Scales
KW  - Random Sample
KW  - Adult: 19-44 years
KW  - Middle Aged: 45-64 years
KW  - Male
KW  - Female
LA  - English
PB  - John Wiley & Sons, Inc.
SN  - 0309-2402
SP  - 6364
TI  - Frontline Fallout in Chinese Healthcare: Does Negative Beneficiary Contact Harm Nurses' Mental Health?
UR  - https://research.ebsco.com/linkprocessor/plink?id=dfa11a6d-9fba-32a7-b980-b8f8681339a0
VL  - 81
Y1  - 2025/10/01/Oct2025
ER  - 

TY  - JOUR
AN  - 177555566
ID  - 177555566
AU  - Alexander, Karen E.
AU  - Mathews, Nisha
AU  - Jenkins, Sandra K.
DB  - CINAHL Plus with Full Text
DP  - EBSCOhost
EP  - 16
IS  - 1
JO  - ABNFF Journal
CY  - Frederick, Maryland
KW  - Faculty-Student Relations Evaluation
KW  - Faculty Attitudes
KW  - Education, Nursing
KW  - Nursing Shortage
KW  - Workforce
KW  - Teaching Methods
KW  - Program Evaluation
KW  - Faculty, Nursing
KW  - Human
KW  - United States
KW  - Workload
KW  - Stress, Occupational
KW  - Burnout, Professional
KW  - Student Attitudes
KW  - Online Education
KW  - Learning Methods
KW  - Videorecording
KW  - Pilot Studies
KW  - Professional Development
KW  - Questionnaires
KW  - Communication
LA  - English
PB  - Association of Black Nursing Faculty Foundation
SN  - 3064-9927
SP  - 8
TI  - Expanding Educational Opportunities for Nurses: Faculty and Student Reflections of a HyFlex Pilot Program.
UR  - https://research.ebsco.com/linkprocessor/plink?id=dcb67cde-4078-33eb-888a-9385614cc5c0
VL  - 1
Y1  - 2024/06/01/Jun2024
ER  - 

TY  - JOUR
AB  - Background: Mental health outcomes in nurses have historically indicated a greater prevalence of anxiety, depression, and suicide than the general population. It is vital to provide programming for healthcare workers to gain the necessary skills to reduce burnout and improve their mental and physical health. Aims: The aims of this study were to evaluate mental health outcomes and healthy lifestyle beliefs and behaviors among nurses and other hospital employees who completed MINDBODYSTRONG, a cognitive‐behavioral skill building program. Methods: A pre‐experimental, pre‐ and poststudy design was used to examine mental health and well‐being outcomes among 100 hospital personnel who participated in MINDBODYSTRONG, a program designed to improve coping and resiliency and decrease stress, anxiety, and depressive symptoms. Outcomes measured included healthy lifestyle behaviors, healthy lifestyle beliefs, anxiety, depression, stress, and burnout. Results: One hundred hospital personnel, including 93 nurses, completed the pre‐ and post‐survey. Among all participants, post‐ MINDBODYSTRONG scores for healthy lifestyle beliefs (p =.00; Cohen's d = 0.52) and healthy lifestyle behaviors (p =.00; Cohen's d = −0.74) increased significantly with medium effects, while depression (p =.00; Cohen's d = −0.51), anxiety (p =.00; Cohen's d = −0.54), stress (p =.00; Cohen's d = −0.33), and burnout (p =.00; Cohen's d = −0.37) decreased significantly with small and medium effects. The program produced even stronger positive effects on mental health outcomes for participants who started the study with higher levels of depression and anxiety. Linking Evidence to Practice: Anxiety, depression, stress, and burnout decreased significantly postintervention. Participants also significantly improved their healthy lifestyle beliefs and behaviors with the MINDBODYSTRONG program. MINDBODYSTRONG is an effective program that reduces anxiety, depression, burnout, and stress and improves healthy lifestyle beliefs and behaviors in hospital‐based clinicians. It is of utmost importance to provide evidence‐based programs to improve mental resiliency and decrease stress, anxiety, burnout, and depressive symptoms, which will ultimately improve the safety and quality of health care.
AN  - 174345042
ID  - 174345042
AU  - Hoying, Jacqueline
AU  - Terry, Ayanna
AU  - Kelly, Stephanie
AU  - Melnyk, Bernadette Mazurek
DB  - CINAHL Plus with Full Text
DO  - 10.1111/wvn.12686
DP  - EBSCOhost
EP  - 549
IS  - 6
JO  - Worldviews on Evidence-Based Nursing (John Wiley & Sons, Inc.)
KW  - Nurses Psychosocial Factors
KW  - Personnel, Health Facility Psychosocial Factors
KW  - Mental Health Evaluation
KW  - Health Beliefs
KW  - Health Behavior
KW  - Life Style
KW  - Cognitive Therapy
KW  - Program Evaluation
KW  - Human
KW  - Ohio
KW  - Clinical Trials
KW  - Experimental Studies
KW  - Male
KW  - Female
KW  - Adult
KW  - Descriptive Statistics
KW  - Scales
KW  - T-Tests
KW  - Questionnaires
KW  - Data Analysis Software
KW  - Anxiety Prevention and Control
KW  - Depression Prevention and Control
KW  - Burnout, Professional
KW  - Adult: 19-44 years
KW  - Male
KW  - Female
LA  - English
PB  - John Wiley & Sons, Inc.
SN  - 1741-6787
SP  - 542
TI  - A cognitive‐behavioral skills building program improves mental health and enhances healthy lifestyle behaviors in nurses and other hospital employees.
UR  - https://research.ebsco.com/linkprocessor/plink?id=8a25c723-cd1a-3a8d-884c-a430ae6cf6e1
VL  - 20
Y1  - 2023/12/01/Dec2023
ER  - 

TY  - JOUR
AB  - Background: Alarm fatigue in ICU settings contributes to desensitisation, emotional exhaustion and job burnout, threatening nurse well‐being and patient safety. Aim: To measure alarm fatigue and burnout levels among ICU nurses and assess their correlation. Study Design: A cross‐sectional survey study. Between February and March 2022, 140 ICU nurses in a tertiary hospital in Baoding were surveyed using a general information questionnaire, the Clinical Alarm Fatigue Scale and the Maslach Burnout Inventory. Correlation and subgroup analyses stratified by working years and professional title were performed to examine the relationship between alarm fatigue and the three dimensions of job burnout: emotional exhaustion, depersonalisation and personal achievement. Results: Intensive care unit nurses exhibited moderate alarm fatigue and severe burnout, highlighting the urgent need for interventions such as alarm management systems and mental health support programs. The three dimensions of burnout—emotional exhaustion, depersonalisation and reduced personal achievement—were scored as severe. Alarm fatigue and depersonalisation among ICU nurses were positively correlated (r = 0.288, p < 0.001), indicating that higher alarm fatigue exacerbates these dimensions of burnout. A negative correlation with personal accomplishment was observed (r = −0.218, p = 0.022), suggesting a reduction in the sense of achievement. Subgroup analyses revealed differential impacts: alarm fatigue correlated more strongly with depersonalisation in junior nurses (≤ 10 years) but showed stronger associations with emotional exhaustion and reduced accomplishment in senior nurses (> 10 years). Conclusions: Alarm fatigue is closely linked to burnout dimensions in ICU nurses, with effects varying significantly by professional seniority, emphasising the need for tailored strategies to mitigate these effects and improve nurse and patient outcomes. Relevance to Clinical Practice: The findings emphasise implementing alarm management training, optimised shift scheduling and emotional support programs to mitigate fatigue, enhance well‐being and improve patient safety.
AN  - 189526222
ID  - 189526222
ID  - 9808649
AU  - Qi, XiaoHui
AU  - Fu, Cong
AU  - Wang, XiaoXing
AU  - Wang, Ying
AU  - Liu, WeiHua
DB  - CINAHL Plus with Full Text
DO  - 10.1111/nicc.70175
DP  - EBSCOhost
EP  - 12
IS  - 6
JO  - Nursing in Critical Care
CY  - Malden, Massachusetts
KW  - Critical Care Nurses Psychosocial Factors
KW  - Equipment Alarm Systems Adverse Effects
KW  - Mental Fatigue Complications
KW  - Burnout, Professional Evaluation
KW  - Burnout, Professional Risk Factors
KW  - Risk Assessment
KW  - Burnout, Professional Prevention and Control
KW  - Mental Fatigue Prevention and Control
KW  - Tertiary Health Care China
KW  - Human
KW  - China
KW  - Cross Sectional Studies
KW  - Scales
KW  - Questionnaires
KW  - Emotional Exhaustion Risk Factors
KW  - Depersonalization Risk Factors
KW  - Personal Growth
KW  - Mental Health
KW  - Occupational Health
KW  - Support, Psychosocial
KW  - Convenience Sample
KW  - Data Analysis Software
KW  - Unpaired T-Tests
KW  - Chi Square Test
KW  - Pearson's Correlation Coefficient
KW  - Multiple Linear Regression
KW  - Multivariate Analysis
KW  - Summated Rating Scaling
KW  - Descriptive Statistics
LA  - English
PB  - Wiley-Blackwell
SN  - 1362-1017
SP  - 1
TI  - Alarm Fatigue and Job Burnout Among Intensive Care Unit Nurses: A Cross‐Sectional Study in a Tertiary Hospital in China.
UR  - https://research.ebsco.com/linkprocessor/plink?id=b2b13c19-8c72-3fe8-9702-559ff59b91be
VL  - 30
Y1  - 2025/11/01/Nov2025
ER  - 

TY  - JOUR
AB  - Globally, there is a nursing shortage which is expected to worsen in the next two decades. To increase nursing workforce numbers, retention of early-career nurses is vital. One such method stipulated to improve workforce retention is increasing thriving in the workplace. This study aimed to investigate the factors that influence the thriving of early-career nurses in Aotearoa New Zealand. Guided by a qualitative descriptive design, this study used semi-structured interviews to explore factors influencing the thriving of New Zealand nurses from an urban hospital. Data analysis was completed using reflexive thematic analysis. Participants included nine early-career nurses. We identified four themes affecting thriving in the workplace: interpersonal relationships, work environment, finding positive meaning, and ongoing learning and development. Early-career nurses experience multiple factors that increase and decrease thriving. Early-career nurses commonly reported high workloads, which affected multiple dimensions of their ability to thrive in the workplace. Interpersonal relationships can increase or decrease elements of thriving at work depending on the nature of the relationship. Early-career nurses also experienced a large amount of job satisfaction from the act of caring. Roles that promoted ongoing learning similarly increased thriving. Early-career nurses play an important role in the future of the Aotearoa New Zealand health workforce. Results from this study can help inform organisations on the experience of thriving for early-career nurses in order to improve retention and wellbeing of early-career nurses.
AN  - 182622512
ID  - 182622512
AU  - Satchell, Eillish
AU  - Jacobs, Stephen
DB  - CINAHL Plus with Full Text
DO  - 10.36951/001c.120581
DP  - EBSCOhost
EP  - 12
IS  - 1
JO  - Nursing Praxis in Aotearoa New Zealand
CY  - Palmerston North, &lt;Blank&gt;
KW  - New Graduate Nurses Psychosocial Factors
KW  - Work Environment
KW  - Job Satisfaction
KW  - Nurse Attitudes
KW  - Human
KW  - Male
KW  - Female
KW  - Adolescence
KW  - Adult
KW  - New Zealand
KW  - Qualitative Studies
KW  - Descriptive Research
KW  - Burnout, Professional Prevention and Control
KW  - Interpersonal Relations
KW  - Organizational Culture
KW  - Learning Methods
KW  - Health Labor Supply
KW  - Workload
KW  - Personnel Retention
KW  - Semi-Structured Interview
KW  - Questionnaires
KW  - Thematic Analysis
KW  - Nursing Shortage
KW  - Nursing Models, Theoretical
KW  - Descriptive Statistics
KW  - Comparative Studies
KW  - Quality of Health Care
KW  - Adolescent: 13-18 years
KW  - Adult: 19-44 years
KW  - Male
KW  - Female
LA  - English
PB  - Nursing Praxis in New Zealand
SN  - 2703-4542
SP  - 1
TI  - What Matters to You? A Qualitative Investigation of Factors That Influence Aotearoa New Zealand Early-Career Nurses to Thrive in the Workplace.
UR  - https://research.ebsco.com/linkprocessor/plink?id=56be2d7e-60e9-300e-bc56-71e83876cc4b
VL  - 40
Y1  - 2024/01/01/2024
ER  - 

TY  - JOUR
AB  - This study aimed to explore the roles and impacts of NAs in integrated medical and IMECS institutions. Methods: A descriptive qualitative study was conducted using purposive sampling at the largest IMECS institution in Zhengzhou, Central China, from December 2024 to February 2025. Semi-structured interviews were conducted with 23 RNs. Thematic analysis was employed to analyze the interview data. Findings: Four themes and twelve sub-themes emerged from the analysis: 1) role identity, 2) high role expectations, 3) role conflict, and 4) low role authorization. Conclusion: While RNs value NAs' contributions, challenges in training and competency lead to job instability and restricted practice. Tailored strategies are recommended, with future multi-center studies needed for broader validation.
AN  - 192047420
ID  - 192047420
AU  - Song, Anni
AU  - Yan, Xiaoling
AU  - Yao, Liqun
AU  - Shao, Mengwei
AU  - Zhou, Huiyue
AU  - Zhou, Na
AU  - Si, Huibin
AU  - Zhou, Jiao
AU  - Li, Xiaowan
AU  - Li, Ying
DB  - CINAHL Plus with Full Text
DO  - 10.2147/JMDH.S576618
DP  - EBSCOhost
EP  - 11
JO  - Journal of Multidisciplinary Healthcare
CY  - Auckland, &lt;Blank&gt;
KW  - Professional Role
KW  - Certified Nursing Assistants
KW  - Gerontologic Care Organizations
KW  - Medical Care Organizations
KW  - Health Care Delivery, Integrated
KW  - Human
KW  - Registered Nurses Psychosocial Factors
KW  - Nurse Attitudes
KW  - Professional Recognition
KW  - Grooming
KW  - Accountability
KW  - Workload
KW  - Friendship
KW  - Role Conflict
KW  - Certified Nursing Assistants Education
KW  - Motivation
KW  - Clinical Competence
KW  - Adaptation, Occupational
KW  - Hospital Units
KW  - Task Performance and Analysis
KW  - Collaboration
KW  - Income
KW  - Work
KW  - Job Security
KW  - Personnel Turnover
KW  - Patient Safety
KW  - Pressure Ulcer Risk Factors
KW  - Accidental Falls Risk Factors
KW  - Authority
KW  - Professionalism
KW  - Emotions
KW  - Burnout, Professional Risk Factors
KW  - Emotional Exhaustion Risk Factors
KW  - Hospitals
KW  - China
KW  - Semi-Structured Interview
KW  - Male
KW  - Female
KW  - Adult
KW  - Middle Age
KW  - Descriptive Research
KW  - Qualitative Studies
KW  - Purposive Sample
KW  - Role Theory
KW  - Checklists
KW  - Content Analysis
KW  - Data Analysis Software
KW  - Funding Source
KW  - Adult: 19-44 years
KW  - Middle Aged: 45-64 years
KW  - Male
KW  - Female
LA  - English
PB  - Dove Medical Press Ltd
SN  - 1178-2390
SP  - 1
TI  - Roles and Influence of Nursing Assistants in Integrated Medical and Elderly Care Institutions: A Qualitative Study.
UR  - https://research.ebsco.com/linkprocessor/plink?id=60aeb16d-d9d7-3193-b8cc-d1ff30d4ebdb
VL  - 19
Y1  - 2026/02/01/Feb2026
ER  - 

TY  - JOUR
AB  - BACKGROUND: This study introduced Zentangle®, which involves drawing simple, repetitive lines and shapes to create patterns, as a tool to promote wellness for oncology nurses in a clinical practice setting. OBJECTIVES: The purpose of this study was to determine whether Zentangle used as a meditative activity in an acute time frame decreased stress, fatigue, and burnout while increasing professional quality of life and well-being in oncology nurses. METHODS: Twenty-six oncology nurses participated in a two-hour Zentangle class and received materials to complete art over four weeks. The Perceived Stress Scale, the Warwick--Edinburgh Mental Wellbeing Scale, the Patient-Reported Outcomes Measurement Information System--29, and the Professional Quality of Life measure were administered at selected periods. Twenty-four participants completed the study. FINDINGS: Nurses' well-being, socialization, anxiety, fatigue, secondary traumatic stress levels, and stress levels improved significantly. Most participants noted they would continue using Zentangle after the study. Zentangle is another tool to advance nurses' wellness by encouraging self-care.
AN  - 176165392
ID  - 176165392
ID  - 9705336
AU  - Klee, McKenzie
AU  - Heitschmidt, Mary
AU  - Hiemstra, Theodore
AU  - Lodewyk, Krista
AU  - Hand, Mary Ellen
AU  - McIntosh, Madeline
AU  - Yockey, Catherine
AU  - Bishop-Royse, Jessica
DB  - CINAHL Plus with Full Text
DO  - 10.1188/24.CJON.173-180
DP  - EBSCOhost
EP  - 180
IS  - 2
JO  - Clinical Journal of Oncology Nursing
CY  - Pittsburgh, Pennsylvania
KW  - Art Therapy
KW  - Mindfulness
KW  - Self Care
KW  - Occupational Health
KW  - Stress, Occupational Prevention and Control
KW  - Quality of Working Life
KW  - Psychological Well-Being
KW  - Oncology Nurses Psychosocial Factors
KW  - Program Evaluation
KW  - Human
KW  - Pilot Studies
KW  - Burnout, Professional Prevention and Control
KW  - Compassion Fatigue Prevention and Control
KW  - Scales
KW  - Socialization
KW  - Anxiety
KW  - Clinical Trials
KW  - Quasi-Experimental Studies
KW  - Pretest-Posttest Design
KW  - Convenience Sample
KW  - Academic Medical Centers
KW  - Questionnaires
KW  - Adult
KW  - Middle Age
KW  - Aged
KW  - Male
KW  - Female
KW  - Illinois
KW  - Descriptive Statistics
KW  - Inferential Statistics
KW  - Functional Status
KW  - Depression
KW  - Sleep Disorders
KW  - Data Analysis Software
KW  - T-Tests
KW  - Repeated Measures
KW  - Analysis of Variance
KW  - Education, Continuing (Credit)
KW  - Education, Nursing, Continuing
KW  - Wellness
KW  - Funding Source
KW  - Adult: 19-44 years
KW  - Middle Aged: 45-64 years
KW  - Aged: 65+ years
KW  - Male
KW  - Female
LA  - English
PB  - Oncology Nursing Society
SN  - 1092-1095
SP  - 173
TI  - Zentangle® Pilot Study: A Mindfulness Exercise for Oncology Nurses.
UR  - https://research.ebsco.com/linkprocessor/plink?id=f5074943-f6e1-36d7-adc6-fe838e467d97
VL  - 28
Y1  - 2024/04/01/Apr2024
ER  - 

TY  - JOUR
AB  - Patient callbacks after discharge from the emergency department are critical for communicating diagnostic test results, especially for sexually transmitted infections such as gonorrhea and chlamydia. Although these callbacks are essential for timely treatment and patient education, they can be time consuming and administratively burdensome. This quality improvement initiative evaluates the volume, success rate, and primary reasons for emergency department callbacks over 6 years, focusing on patient notification, education, and treatment during their emergency department visit. A retrospective analysis was conducted using an administrative data set of 3615 visits that required a callback to patients treated at an urban community emergency department in southeast Washington, DC, between March 2018 and June 2024. Data on callback attempts, reasons for callbacks, and patient follow-ups were extracted and analyzed. Descriptive statistics characterized the frequency and outcomes of these callbacks. Of the 3615 visits with at least 1 callback attempt, 21.2% of initial attempts failed to reach patients. Chlamydia and gonorrhea were the primary reasons for callbacks, accounting for 46.4% and 45.1% of ED cases requiring a callback, respectively. A notable 9.5% of visits requiring a callback required at least 3 attempts to reach the patient. In addition to gonorrhea and chlamydia, reasons for callbacks included positive results for herpes simplex virus, Trichomonas vaginalis , and various cultures. Limitations included missing data and free-text entries. The high volume of callbacks and the failure rate of initial attempts highlight inefficiencies in the current system. These findings suggest a need for improved technology and workflows to enhance timely treatment and reduce the burden on nursing and physician staff. Future studies should examine the impact of such interventions on treatment outcomes and workflow efficiencies. Improving callback systems and incorporating rapid sexually transmitted infection testing could streamline ED operations, ensure timely patient treatment, and mitigate the spread of sexually transmitted infections. Further research is needed to validate these approaches and explore their broader implications for public health and clinical practice.
AN  - 190692449
ID  - 190692449
ID  - 7605913
AU  - Pieri, Matteo F.
AU  - Huang, William
AU  - Loganathan, Aditya
AU  - Heidish, Ryan
AU  - Meltzer, Andrew C.
DB  - CINAHL Plus with Full Text
DO  - 10.1016/j.jen.2025.07.008
DP  - EBSCOhost
EP  - 106
IS  - 1
JO  - Journal of Emergency Nursing
CY  - New York, New York
KW  - Hospitals, Urban
KW  - Emergency Service Information Systems Evaluation
KW  - Sexually Transmitted Diseases Therapy
KW  - Quality Improvement
KW  - Patient Education
KW  - Human
KW  - District of Columbia
KW  - Gonorrhea Therapy
KW  - Retrospective Design
KW  - Record Review
KW  - Health Screening
KW  - Communication
KW  - Health Information Management
KW  - Chlamydia Infections Therapy
KW  - Health Services Administration
KW  - Early Intervention
KW  - After Care
KW  - Descriptive Statistics
KW  - Data Analysis Software
KW  - Trichomonas Infections Blood
KW  - Herpesviruses Immunology
KW  - Microbial Culture and Sensitivity Tests
KW  - Workload
KW  - Burnout, Professional
KW  - Emergency Nurses Psychosocial Factors
KW  - Physicians Psychosocial Factors
KW  - Workflow
KW  - Organizational Efficiency
LA  - English
PB  - Elsevier B.V.
SN  - 0099-1767
SP  - 102
TI  - Characteristics of an Urban Emergency Department Callback System for the Treatment of Sexually Transmitted Infections.
UR  - https://research.ebsco.com/linkprocessor/plink?id=1c279fdb-ed86-35cb-b7bb-674fe1c2e3d0
VL  - 52
Y1  - 2026/01/01/Jan2026
ER  - 

TY  - JOUR
AB  - Background: Dealing with the complex psychological aspects of patient care required a good leader to maintain healthy work environments. Even early in a nursing career, the call for leadership was an essential aspect to enhance the outcomes related to both nurses and patients, especially in the challenging field of mental health nursing. It is known that a supportive work environment is important for nurses working in mental healthcare settings. Purpose: The purpose of this study was to explore the role of nurse leaders in maintaining healthy work environments for nurses working in a mental health hospital in Taif, Saudi Arabia. Methods: This study used a descriptive‐qualitative design. Data were collected from nurse leaders at the Mental Health Hospital in Taif City, Saudi Arabia. Nonprobability, purposive sampling was applied to collect data. Data were collected through semistructured interviews. NVivo was used as a software management system to analyze the data. Results: Nine nurse leaders participated in this study. Thematic analysis was applied to determine the categories of narrative analysis. Based on the participants' interviews, the findings were categorized into two main themes and six subthemes which are Facilitators to Maintain Healthy Work Environments: Ways to Maintain Healthy Work Environments, Building Teamwork, The Required Leadership Skills in Mental Health Hospitals, Entertainment; and Barriers to Keep the Environments Healthy: Mental Health Nurses' Traits, and Burnout. Conclusion: Nurse leaders have an important role in maintaining a healthy work environment for mental health nurses, decreasing stress and workload, and improving nurses' outcomes. Nurse leaders also have to pay attention to their staff's mental health if they are in leadership positions in mental healthcare hospitals.
AN  - 187948758
ID  - 187948758
ID  - 9306050
AU  - Almalki, Mohammed
AU  - Alilyyani, Bayan
AU  - Althobaiti, Fahad M.
AU  - Alzahrani, Nawaf
AU  - Al-Talhi, Eyad
AU  - Alharthi, Riyadh
AU  - Alghamdi, Wesam
AU  - Al-Otaibi, Abdulrahman
AU  - Al-Shamrani, Shadi
AU  - Alamri, Majed
DB  - CINAHL Plus with Full Text
DO  - 10.1155/jonm/5598476
DP  - EBSCOhost
EP  - 8
JO  - Journal of Nursing Management
CY  - Malden, Massachusetts
KW  - Nursing Leaders
KW  - Leadership Evaluation
KW  - Professional Role Evaluation
KW  - Work Environment
KW  - Psychiatric Nurses
KW  - Hospitals, Psychiatric Saudi Arabia
KW  - Human
KW  - Descriptive Research
KW  - Qualitative Studies
KW  - Saudi Arabia
KW  - Purposive Sample
KW  - Semi-Structured Interview
KW  - Data Analysis Software
KW  - Thematic Analysis
KW  - Mental Health Services
KW  - Quality of Nursing Care
KW  - Nonprobability Sample
KW  - Open-Ended Questionnaires
KW  - Teamwork
KW  - Burnout, Professional Prevention and Control
KW  - Nursing Management
KW  - Funding Source
LA  - English
PB  - Wiley-Blackwell
SN  - 0966-0429
SP  - 1
TI  - The Role of Nurse Leaders in Maintaining Healthy Work Environments for Nurses in a Mental Health Hospital: A Qualitative Study.
UR  - https://research.ebsco.com/linkprocessor/plink?id=94ab4510-e3d5-3165-ba58-e6482612fba8
VL  - 2025
Y1  - 2025/09/12/9-12-2025
ER  - 

TY  - JOUR
AB  - Burnout among registered nurses is an ongoing nurse workforce issue, yet there is no quantified evidence on the factors that contribute to burnout among registered nurses in emergency departments. We examined different aspects of the nurse practice environment in hospital-based emergency departments across New Jersey. This cross-sectional study included a survey of emergency nurses. Using a publicly available list, an email invitation with a survey link was used to recruit potential study participants. Four self-reported measures were used. Burnout was a single-item measure, and registered nurse staffing was assessed as the number of patients assigned to a nurse on the last day worked. Additional measures included the perceived workload subscale of the Individual Workload Perception Scale and the Practice Environment Scale of the Nursing Work Index. Logistic regression models were used to estimate the odds of burnout. A total of 188 emergency registered nurses completed the survey. Seventy-two percent of registered nurses reported moderate to complete burnout and 34% reported sustained or complete burnout. Perceptions of high workloads (odds ratio, 2.89; P =.04) and unsupportive practice environments (odds ratio, 8.02; P <.001) were associated with an increase in the odds of high burnout. An unsupportive practice environment significantly mediated the relationship between high perceived workload and high burnout. There's an urgent need to reduce burnout among emergency registered nurses. Study findings point to a pressing need for hospital and emergency department leadership to implement strategies to improve the practice environment and decrease nurse workloads.
AN  - 186285485
ID  - 186285485
ID  - 7605913
AU  - Brassington, Sharmine
AU  - Thomas-Hawkins, Charlotte
AU  - Johansen, Mary L.
AU  - de Cordova, Pamela B.
AU  - Cimiotti, Jeannie P.
AU  - Zha, Peijia
DB  - CINAHL Plus with Full Text
DO  - 10.1016/j.jen.2025.01.007
DP  - EBSCOhost
EP  - 691
IS  - 4
JO  - Journal of Emergency Nursing
CY  - New York, New York
KW  - Emergency Nurses Psychosocial Factors
KW  - Emergency Nursing Psychosocial Factors
KW  - Burnout, Professional Risk Factors
KW  - Personnel Staffing and Scheduling Evaluation
KW  - Workload
KW  - Health Facility Environment
KW  - Nursing Practice
KW  - Emergency Service
KW  - Workload Measurement
KW  - Risk Assessment
KW  - Human
KW  - New Jersey
KW  - Cross Sectional Studies
KW  - Comparative Studies
KW  - Descriptive Statistics
KW  - Questionnaires
KW  - Self Report
KW  - Logistic Regression
KW  - Registered Nurses Psychosocial Factors
KW  - Odds Ratio
KW  - Job Satisfaction
KW  - Nursing Staff, Hospital Psychosocial Factors
KW  - Leadership
KW  - Strategic Planning
KW  - Burnout, Professional Prevention and Control
KW  - Nurse Attitudes Evaluation
KW  - Work Environment
KW  - Work-Life Balance
KW  - Psychological Well-Being
LA  - English
PB  - Elsevier B.V.
SN  - 0099-1767
SP  - 684
TI  - Impact of Registered Nurse Staffing, Workload, and the Practice Environment on Burnout in Emergency Nurses.
UR  - https://research.ebsco.com/linkprocessor/plink?id=0354c725-7085-357c-b351-6c9223b869e7
VL  - 51
Y1  - 2025/07/01/Jul2025
ER  - 

TY  - JOUR
AB  - This study was conducted to determine the relationship between the level of secondary traumatic stress in pediatric nurses and socio-demographic & professional factors, as well as emotional intelligence. This descriptive and correlational study involved 138 pediatric nurses. Data were collected using the "Sociodemographic and Professional Data Form", "Secondary Traumatic Stress Scale" and "Schutte Self-Report Emotional Intelligence Test". Statistical analyses included Shapiro-Wilk test, Mann-Whitney U test, Kruskal-Wallis variance analysis, Spearman correlation analysis, and multiple linear stepwise regression analysis. It was concluded that pediatric nurses' secondary traumatic stress levels were moderate. Pediatric nurses' evaluations of social support from their surroundings (p < 0.001) and their choosing the profession willingly (p < 0.05) were found to be associated with and affecting their levels of secondary traumatic stress. A low, negative significant relationship was found between the secondary traumatic stress levels and emotional intelligence levels of pediatric nurses (p < 0.05). Emotional intelligence was not found to impact secondary traumatic stress. According to the results, social support from surroundings and choosing profession willingly may reduce secondary traumatic stress levels of pediatric nurses'. In order to reduce the secondary traumatic stress exposure of pediatric nurses, it has been revealed that nurses who choose the profession willingly and are happy to work in the pediatric unit should be supported, strategies should be developed to increase the social support received from the surroundings, and studies should be carried out to increase the emotional intelligence levels of pediatric nurses. • The secondary traumatic stress levels of pediatric nurses are at a moderate level. • Choosing the profession voluntarily and having strong social support reduces secondary traumatic stress in pediatric nurses. • An increase in emotional intelligence levels lowers secondary traumatic stress among pediatric nurses, but not directly.
AN  - 189670532
ID  - 189670532
ID  - 8607529
AU  - Ergül, Hunda
AU  - Ay Kaatsız, Melike Ayça
DB  - CINAHL Plus with Full Text
DO  - 10.1016/j.pedn.2025.09.007
DP  - EBSCOhost
EP  - 502
JO  - Journal of Pediatric Nursing
CY  - Philadelphia, Pennsylvania
KW  - Pediatric Nurses Psychosocial Factors
KW  - Compassion Fatigue Psychosocial Factors
KW  - Stress, Occupational Evaluation
KW  - Emotional Intelligence Evaluation
KW  - Sociodemographic Factors Evaluation
KW  - Pediatric Nursing Psychosocial Factors
KW  - Human
KW  - Descriptive Research
KW  - Cross Sectional Studies
KW  - Support, Social
KW  - Socioeconomic Factors
KW  - Survey Research
KW  - Questionnaires
KW  - Mann-Whitney U Test
KW  - Kruskal-Wallis Test
KW  - Spearman's Rank Correlation Coefficient
KW  - Multiple Linear Regression
KW  - Nurse Attitudes
KW  - Nursing as a Profession Psychosocial Factors
KW  - Descriptive Statistics
LA  - English
PB  - W B Saunders
SN  - 0882-5963
SP  - 497
TI  - The relationship between secondary traumatic stress levels of pediatric nurses and their emotional intelligence and sociodemographic factors.
UR  - https://research.ebsco.com/linkprocessor/plink?id=224bf531-438b-3549-842d-b45331a2d7ed
VL  - 85
Y1  - 2025/11/01/Nov2025
ER  - 

TY  - JOUR
AB  - Japan has accepted nurses from Indonesia, the Philippines, and Vietnam under the Economic Partnership Agreement, but nearly half of them have already left the workforce. This study aimed to clarify the factors related to the job continuance of nurses who migrated to Japan under the Economic Partnership Agreement. Our goal was to explore factors specific to migrant nurses and to contribute to the development of support measures for them. This research was a cross-sectional study in which a web-based questionnaire and interview were conducted at a single point in time. Migrant nurses (n = 40) participated in the web-based questionnaire survey. Of those, nine nurses were also interviewed. Spearman's rank correlation coefficient was used to establish correlations, and qualitative descriptive analysis was used to analyse interviews. The questionnaire survey results revealed the content of work, human relationships in the workplace, the number of night shifts, and satisfaction with the balance between work and private life were significantly and negatively correlated with the Intention to Quit scale total score. All correlation coefficients were less than 0.5, indicating weak correlations. Three categories emerged from the interviews as positive factors related to job continuance: "generous support from the workplace", "beneficial nursing experience in Japan", and "determination to live in Japan". A good working environment, generous support from the supervisor and colleagues, high values of nursing in Japan, and desire to migrate to Japan were the factors that had a positive effect on migrant nurses' job continuance in Japan. Understanding the characteristics of migrant nurses and providing generous support will enable them to continue working in Japan. This study was not registered.
AN  - 176364792
ID  - 176364792
AU  - Shoki, Rina
AU  - Kono, Anna
AU  - Hirano, Yuko O.
AU  - Barroga, Edward
AU  - Ota, Erika
AU  - Nagamatsu, Yasuko
DB  - CINAHL Plus with Full Text
DO  - 10.3390/nursrep14010003
DP  - EBSCOhost
EP  - 41
IS  - 1
JO  - Nursing Reports
KW  - Job Satisfaction
KW  - Employment Termination
KW  - Emigration and Immigration
KW  - Foreign Nurses Psychosocial Factors
KW  - Migrants Psychosocial Factors
KW  - Nurse Attitudes Evaluation
KW  - Human
KW  - Cross Sectional Studies
KW  - Japan
KW  - International Relations
KW  - Contracts
KW  - Support, Psychosocial
KW  - Questionnaires
KW  - Semi-Structured Interview
KW  - Spearman's Rank Correlation Coefficient
KW  - Qualitative Studies
KW  - Descriptive Statistics
KW  - Work Engagement
KW  - Work Environment
KW  - Interpersonal Relations
KW  - Shiftwork
KW  - Work-Life Balance
KW  - Quality of Working Life
KW  - Scales
KW  - Life Experiences
KW  - Correlational Studies
KW  - Cultural Values
KW  - International Nursing
KW  - Quantitative Studies
KW  - Triangulation
KW  - Mann-Whitney U Test
KW  - Kruskal-Wallis Test
KW  - Data Analysis Software
KW  - Male
KW  - Female
KW  - Adult
KW  - Personal Values
KW  - Professional Development
KW  - Burnout, Professional Risk Factors
KW  - Burnout, Professional Prevention and Control
KW  - Scope of Nursing Practice
KW  - Adult: 19-44 years
KW  - Male
KW  - Female
LA  - English
PB  - MDPI
SN  - 2039-439X
SP  - 25
TI  - Factors Related to Job Continuance of Nurses Who Migrated to Japan: A Cross-Sectional Study.
UR  - https://research.ebsco.com/linkprocessor/plink?id=397c76b2-c9c7-312d-a96a-ac35dbbfb399
VL  - 14
Y1  - 2024/03/01/Mar2024
ER  - 

TY  - JOUR
AB  - Compassion fatigue is understood as the combination of secondary traumatic stress and cumulative burnout caused by reduced ability to cope with one's environment. As such, compassion fatigue can be a significant workplace hazard for nurses in oncology. Findings from this integrative review reveal a lack of awareness and understanding of compassion fatigue among oncology nurses even if this group has been identified as high risk for experiencing compassion fatigue. Strategies such as self-care, mindfulness, and resiliency- based interventions to cope with compassion fatigue are reviewed herein along with related effectiveness. Some studies underscore that prevention-focused rather than treatment-focused interventions for compassion fatigue may be more effective. The responsibility for promoting and protecting oncology nurses' well-being is essential and must be spearheaded by organizations, administration, educational institutions, care teams, and individual nurses.
AN  - 175422364
ID  - 175422364
ID  - 9300792
AU  - Collier, Jodi
AU  - Bergen, Tania
AU  - Hua Li
DB  - CINAHL Plus with Full Text
DO  - 10.5737/2368807634128
DP  - EBSCOhost
EP  - 48
IS  - 1
JO  - Canadian Oncology Nursing Journal
CY  - Pembroke, Ontario
KW  - Oncology Nurses Psychosocial Factors
KW  - Compassion Fatigue Therapy
KW  - Strategic Planning
KW  - Psychosocial Intervention Methods
KW  - Treatment Outcomes
KW  - Compassion Fatigue Prevention and Control
KW  - Human
KW  - Male
KW  - Female
KW  - Systematic Review
KW  - PubMed
KW  - CINAHL Database
KW  - Stress Disorders, Post-Traumatic
KW  - Stress, Occupational
KW  - Burnout, Professional
KW  - Compassion
KW  - Job Satisfaction
KW  - Mindfulness
KW  - Self Care
KW  - Hardiness
KW  - Coping
KW  - Thematic Analysis
KW  - Male
KW  - Female
LA  - English
PB  - Pappin Communications
SN  - 1181-912X
SP  - 28
TI  - An integrative review of strategies to prevent and treat compassion fatigue in oncology nurses.
UR  - https://research.ebsco.com/linkprocessor/plink?id=43f7b609-7273-3902-a2a8-371184b482aa
VL  - 34
Y1  - 2024/01/01/Winter2024
ER  - 

TY  - JOUR
AN  - 176805101
ID  - 176805101
ID  - 101088683
AU  - Marczak, Patrycja
AU  - Milecka, Dorota
DB  - CINAHL Plus with Full Text
DO  - 10.1186/s12912-024-01940-x
DP  - EBSCOhost
EP  - 11
IS  - 1
JO  - BMC Nursing
KW  - Nursing Staff, Hospital Psychosocial Factors
KW  - Burnout, Professional
KW  - Health Resource Allocation
KW  - Nursing Care
KW  - Nonexperimental Studies
KW  - Quality of Nursing Care
KW  - Questionnaires
KW  - Surveys
KW  - Work Environment
KW  - Human
KW  - Male
KW  - Female
KW  - Young Adult
KW  - Adult
KW  - Middle Age
KW  - Aged
KW  - Aged, 80 and Over
KW  - Funding Source
KW  - Data Analysis Software
KW  - Descriptive Statistics
KW  - Personnel Staffing and Scheduling
KW  - Adult: 19-44 years
KW  - Middle Aged: 45-64 years
KW  - Aged: 65+ years
KW  - Aged, 80 & over
KW  - Male
KW  - Female
LA  - English
PB  - BioMed Central
SN  - 1472-6955
SP  - 1
TI  - Professional burnout of nurses and the level of rationing of nursing care: an observational preliminary study.
UR  - https://research.ebsco.com/linkprocessor/plink?id=5dd0c51b-71ed-318f-9479-598540116451
VL  - 23
Y1  - 2024/04/24/4-24-2024
ER  - 

TY  - JOUR
AB  - Aims: This study aimed to investigate how clinical pathway implementation satisfaction, work engagement, and hospital–patient relationship impact the quality of care that is provided by nurses in public hospitals. Background: Clinical pathways are recommended as a form of quality improvement by broader healthcare systems and are widely used in the world. Nurses are the most involved group of healthcare professionals in the implementation of clinical pathways in public hospitals. So, it is important to investigate how their satisfaction with the process affects the quality of care they provide and influencing factors. Methods: This descriptive cross‐sectional study surveyed nurses practicing across seven tertiary public hospitals in Sichuan Province, China, online. The survey consisted of a questionnaire for the general characteristics of the participants and four Chinese maturity scales validated by previous studies: clinical pathway implementation satisfaction scale, work engagement scale, hospital–patient relationship perception scale, and quality of care scale. The bootstrap method was used to test a moderated mediation model using Hayes' PROCESS macro models 4 and 8. We followed STROBE guidelines to prepare the study report. Results: A total of 880 nurses filled out the questionnaires, 821 of which were regarded as valid. Clinical pathway implementation satisfaction had a positive effect on quality of care (B = 0.873, P < 0.001). Work engagement played a mediation role between nurses' clinical pathway implementation satisfaction and the quality of care (effect = 0.080, Boot 95% CI = [0.023, 0.142]). This mediation model was moderated by the hospital–patient relationship (P < 0.01). Conclusion: Clinical pathway implementation satisfaction may enhance the quality of care by work engagement of nurses. Moreover, a good hospital–patient relationship can enhance the positive impact of nurses' satisfaction on work engagement and health service quality. Implications for nursing and nursing policy: Public hospital managers need to pay attention to nurses' evaluation of and perceptions toward clinical pathway implementation and then take corresponding measures to improve their satisfaction to enhance the quality of care. At the same time, the government, society, and hospitals also need to foster good hospital–patient relationships to ensure that nurses have a high level of work engagement that aids in providing high‐quality care services.
AN  - 184046259
ID  - 184046259
ID  - 7808754
AU  - Li, Junlong
AU  - Xiang, Lijia
AU  - Li, Qin
AU  - Liu, Jie
AU  - Pan, Jay
DB  - CINAHL Plus with Full Text
DO  - 10.1111/inr.12981
DP  - EBSCOhost
EP  - 10
IS  - 1
JO  - International Nursing Review
CY  - Malden, Massachusetts
KW  - Nursing Staff, Hospital Psychosocial Factors
KW  - Critical Path
KW  - Work Engagement
KW  - Job Satisfaction
KW  - Guest Relations
KW  - Organizational Culture
KW  - Nurse-Patient Relations
KW  - Quality of Nursing Care Evaluation
KW  - Hospitals, Public China
KW  - Nurse Attitudes Evaluation
KW  - Human
KW  - Male
KW  - Female
KW  - Adult
KW  - Middle Age
KW  - Aged
KW  - China
KW  - Descriptive Research
KW  - Cross Sectional Studies
KW  - Multicenter Studies
KW  - Tertiary Health Care China
KW  - Questionnaires
KW  - Organizational Objectives
KW  - Nursing Models, Theoretical
KW  - Nursing Knowledge
KW  - Program Implementation
KW  - Quality of Nursing Care Standards
KW  - Quality Improvement
KW  - Funding Source
KW  - Adult: 19-44 years
KW  - Middle Aged: 45-64 years
KW  - Aged: 65+ years
KW  - Male
KW  - Female
LA  - English
PB  - Wiley-Blackwell
SN  - 0020-8132
SP  - 1
TI  - Impact of clinical pathway implementation satisfaction, work engagement, and hospital–patient relationship on quality of care in Chinese nurses.
UR  - https://research.ebsco.com/linkprocessor/plink?id=3b0e3c11-1b4e-306f-a432-a570fbcd049f
VL  - 72
Y1  - 2025/03/01/Mar2025
ER  - 

TY  - JOUR
AB  - Aims: To explore how Australian oncology nurses perceive and experience compassion fatigue when caring for adult cancer patients, how they mitigate compassion fatigue and identify potential interventions to address compassion fatigue. Design: A qualitative, descriptive study. Methods: Twenty Australian oncology nurses caring for adult cancer patients were interviewed between August and September 2023. Participants were recruited from a larger, quantitative study. Interviews were conducted virtually, transcribed verbatim and analysed using thematic analysis. Results: Three themes and nine sub‐themes were identified. Participants viewed heavy workloads, low staffing and organisational support as contributing factors to compassion fatigue. They described compassion fatigue as a feeling of having nothing left to give, impacting their ability to self‐care, deliver quality patient care and maintain relationships. The pride participants felt in their cancer care work helped mitigate compassion fatigue. Self‐care strategies, workplace mentoring and support were identified as ways to mitigate compassion fatigue. Conclusion: The work of oncology nurses can contribute to compassion fatigue, which may impact nurses and patient care. Organisations would benefit from supporting staff to engage in self‐care activities, professional development and mentoring. Implications for Professional: Findings support a multi‐tiered approach to addressing compassion fatigue among oncology nurses. Organisations can prioritise adequate staffing levels, mentoring opportunities, focused well‐being interventions and provide avenues for meaningful recognition. Reporting Method: This study adheres to the COREQ reporting guidelines. Patient or Public Contribution: No patient or public contribution.
AN  - 187503152
ID  - 187503152
AU  - Banks, Janneka
AU  - Lopez, Violeta
AU  - Thapa, Deependra Kaji
AU  - Sahay, Ashlyn
AU  - Cleary, Michelle
DB  - CINAHL Plus with Full Text
DO  - 10.1111/jan.16733
DP  - EBSCOhost
EP  - 5995
IS  - 9
JO  - Journal of Advanced Nursing (John Wiley & Sons, Inc.)
KW  - Compassion Fatigue Psychosocial Factors
KW  - Oncology Nurses Psychosocial Factors
KW  - Neoplasms Nursing
KW  - Nurse Attitudes Evaluation
KW  - Human
KW  - Male
KW  - Female
KW  - Adult
KW  - Middle Age
KW  - Australia
KW  - Cancer Patients Psychosocial Factors
KW  - Qualitative Studies
KW  - Descriptive Research
KW  - Thematic Analysis
KW  - Workload
KW  - Burnout, Professional
KW  - Personnel Staffing and Scheduling
KW  - Organizational Culture
KW  - Support, Psychosocial
KW  - Self Care
KW  - Health Care Delivery
KW  - Quality of Health Care
KW  - Work Environment
KW  - Data Analysis Software
KW  - Descriptive Statistics
KW  - Adult: 19-44 years
KW  - Middle Aged: 45-64 years
KW  - Male
KW  - Female
LA  - English
PB  - John Wiley & Sons, Inc.
SN  - 0309-2402
SP  - 5984
TI  - Compassion Fatigue Among Australian Oncology Nurses Caring for Adult Cancer Patients: Antecedents, Impact and Mediators.
UR  - https://research.ebsco.com/linkprocessor/plink?id=a1eeedad-c5ca-357c-bfbc-7aad9af6a431
VL  - 81
Y1  - 2025/09/01/Sep2025
ER  - 

TY  - JOUR
AB  - Background: In recent years, international problems such as pandemics, natural disasters and global warming have deeply affected nursing education by causing an increase in dependence on technology. The results of this study will enable the determination of the relationship between nursing students' burnout towards digital technologies and their professional self-efficacy and will contribute to the training of professional nurses. Aim: This study was carried out to evaluate the relationship between the digital burnout levels of nursing students and their self-efficacy. Methodology: The research was carried out in a descriptive-relationship-seeking design. The sample of the study consisted of 246 nursing students at a state university. As a data collection tool; the "Personal Information Form", "Nursing Profession Self-Efficacy Scale" and "Digital Burnout Scale" were used. Results: The majority of the research consisted of female (76.8%), first-year students (50.8%), students who spend 3-5 hours a day with digital tools (65.4%) and use smart phones (99.2%). It was determined that the Quality of Care sub-dimension score of smartphone users and the Occupational Situations sub-dimension score of male students using smartphones were statistically significantly higher (p<0.05). The Digital Aging sub-dimension score of the women, those whose mothers were primary school graduates, and those who used digital tools for 6 hours or more per day were found to be statistically significantly higher (p<0.05). There was a difference in all student groups according to the place of residence, and it was determined that the Digital Deprivation sub-dimension scores of those who used digital tools for 6 hours or more were statistically significantly higher than the other groups (p<0.05). It was determined that the Emotional Exhaustion sub-dimension and WTO total score of the students who used digital tools for 6 hours or more were statistically significantly higher (p<0.05). Conclusion: Nursing self-efficacy and digital burnout have a negative significant relationship.
AN  - 179591113
ID  - 179591113
AU  - Kuslu, Sebahat
AU  - Eminoglu, Ayse
DB  - CINAHL Plus with Full Text
DP  - EBSCOhost
EP  - 920
IS  - 2
JO  - International Journal of Caring Sciences
KW  - Burnout, Professional Evaluation
KW  - Digital Technology Utilization
KW  - Students, Nursing Psychosocial Factors
KW  - Self-Efficacy Evaluation
KW  - Professional Development
KW  - Human
KW  - Male
KW  - Female
KW  - Descriptive Research
KW  - Colleges and Universities
KW  - Smartphone Utilization
KW  - Questionnaires
KW  - Scales
KW  - Data Analysis Software
KW  - Descriptive Statistics
KW  - T-Tests
KW  - Analysis of Variance
KW  - Pearson's Correlation Coefficient
KW  - Male
KW  - Female
LA  - English
PB  - International Journal of Caring Sciences
SN  - 1791-5201
SP  - 909
TI  - The Relationship between Digital Burnout Levels of Nursing Students and their Professional Self-Efficacy.
UR  - https://research.ebsco.com/linkprocessor/plink?id=e4f6a127-b5dd-3ad8-b4e8-38be843f95e6
VL  - 17
Y1  - 2024/05/01/May-Aug2024
ER  - 

TY  - JOUR
AB  - Aim: This integrative review aimed to clarify the nature of horizontal and lateral violence among nurses and assess how such violence affects patient safety. Background: Bullying and violence among nurses have been examined in numerous reports, yet their impact on patient safety remains unclear. Definitions of horizontal and lateral violence vary, complicating our understanding of their distinctions. Methods: The study followed the Preferred Reporting Items for Systematic Reviews and Meta‐Analyses (PRISMA) checklist. We systematically searched Web of Science for articles published between 1991 and 2023 on 27 August 2022 and 4 October 2024. We also searched PubMed and CINAHL to identify papers using the keywords 'patient safety', 'nursing', 'horizontal violence', and 'lateral violence'. Results: Of the initial 105 studies, 29 were ultimately extracted, with 27 indicating a link between horizontal and/or lateral violence and patient safety. We identified studies showing that nursing, horizontal violence, and lateral violence are related to patient safety. However, distinguishing between horizontal and lateral violence was challenging, and both could be considered peer violence. Discussion: Horizontal and/or lateral violence encompasses repetitive physical, mental and emotional mistreatment by co‐workers, including verbal and nonverbal abuse. These behaviours are characterised by sabotaging, humiliating, excluding and isolating others to alleviate the perpetrator's anxiety and insecurity. They have become systemic issues within healthcare facilities and in the nursing profession. Peer violence also occurs at the expense of the safety of others, including patients. Conclusion: This review shows links between horizontal and/or lateral violence. It highlights that a culture of incivility, job stress, disruptive peer relationships and organisational silence in healthcare facilities all impact patient safety. Moreover, these problems affect nurses who care for the same patients, creating a vicious cycle of peer violence. Implications for nursing, health, and social policy: Four solutions for improving patient safety are proposed: showing professional and civil conduct, promoting a safety culture, cultivating constructive peer relationships and creating a healthy organisational environment.
AN  - 188176142
ID  - 188176142
ID  - 7808754
AU  - Fujii, Chieko
AU  - Iwasa, Yumi
DB  - CINAHL Plus with Full Text
DO  - 10.1111/inr.70042
DP  - EBSCOhost
EP  - 12
IS  - 3
JO  - International Nursing Review
CY  - Malden, Massachusetts
KW  - Nurses Psychosocial Factors
KW  - Peer Group
KW  - Workplace Violence Evaluation
KW  - Patient Safety Evaluation
KW  - Human
KW  - Systematic Review
KW  - PubMed
KW  - CINAHL Database
KW  - Bullying
KW  - Verbal Abuse
KW  - Anxiety
KW  - Health Facilities
KW  - Organizational Culture
KW  - Stress, Occupational
KW  - Mindfulness
KW  - Stress Management
KW  - Leadership
KW  - Ethics, Nursing
KW  - Burnout, Professional
KW  - Psychological Safety
KW  - Emotional Abuse
KW  - Discrimination, Employment
KW  - Professionalism
KW  - Teamwork
KW  - Team Building
KW  - Job Satisfaction
LA  - English
PB  - Wiley-Blackwell
SN  - 0020-8132
SP  - 1
TI  - Implications of Nursing Peer Violence on Patient Safety: An Integrative Review.
UR  - https://research.ebsco.com/linkprocessor/plink?id=25bad054-0f60-3dd1-9d99-adc721b91a6c
VL  - 72
Y1  - 2025/09/01/Sep2025
ER  - 

TY  - JOUR
AB  - Background: Intensive care unit (ICU) staff work in high‐pressure environments that demand not only technical expertise but also strong socio‐cognitive abilities. Emotional competencies (EC), the ability to understand, regulate and use emotions, have increasingly been recognised as key protective resources in such settings. Aim: This scoping review explores EC as a strength among critical care professionals. Study Design: Conducted according to PRISMA‐ScR guidelines and the Joanna Briggs Institute framework, the review included studies from Medline, Scopus, PsycINFO and CINAHL (2004–2024). Eligible studies used validated tools to assess EC, reported outcomes related to professional well‐being or care quality and applied qualitative, quantitative or mixed methods. Results: Sixteen out of 1011 screened studies met the inclusion criteria, with a predominant focus on ICU nurses. Emotional competencies were found to support workplace well‐being, reduce anxiety and burnout, facilitate the management of moral distress and contribute to better interpersonal interactions. They also may enhance clinical performance. Conclusion: Emotional competencies are critical non‐technical skills for ICU nurses, supporting both well‐being and performance in emotionally complex environments. Given that most included studies involved ICU nurses, the findings are particularly relevant to nursing practice. They support the integration of EC into nursing education and practice in critical care. Future research should use longitudinal studies to reinforce the view of emotional competencies as valuable in nursing. Relevance to Clinical Practice: Emotional competencies enhance ICU nurses' well‐being and teamwork while supporting high‐quality patient care. Their integration into nursing training can directly strengthen clinical practice.
AN  - 189526227
ID  - 189526227
ID  - 9808649
AU  - Guillouët, Erwan
AU  - Bellot, Anne
AU  - Picard, Julien
AU  - Albaladejo, Pierre
AU  - Evain, Jean‐Noël
DB  - CINAHL Plus with Full Text
DO  - 10.1111/nicc.70187
DP  - EBSCOhost
EP  - 12
IS  - 6
JO  - Nursing in Critical Care
CY  - Malden, Massachusetts
KW  - Emotional Regulation
KW  - Critical Care
KW  - Critical Care Nursing Psychosocial Factors
KW  - Professional Role
KW  - Work Environment
KW  - Psychological Well-Being
KW  - Quality of Nursing Care
KW  - Clinical Competence
KW  - Human
KW  - Scoping Review
KW  - Medline
KW  - Psycinfo
KW  - CINAHL Database
KW  - Intensive Care Units
KW  - Nursing Staff, Hospital Education
KW  - Cognition
KW  - Emotional Intelligence
KW  - Burnout, Professional Prevention and Control
KW  - Quality Improvement
KW  - Hardiness
KW  - Health Personnel Psychosocial Factors
KW  - Stress, Occupational Prevention and Control
KW  - Interpersonal Relations
KW  - Descriptive Statistics
KW  - Checklists
KW  - Pearson's Correlation Coefficient
KW  - Spearman's Rank Correlation Coefficient
LA  - English
PB  - Wiley-Blackwell
SN  - 1362-1017
SP  - 1
TI  - Emotional Competencies: A Strength for Critical Care Professionals? A Scoping Review.
UR  - https://research.ebsco.com/linkprocessor/plink?id=ebc9d73b-7d18-3eab-afb8-28e9804ecb2d
VL  - 30
Y1  - 2025/11/01/Nov2025
ER  - 

TY  - JOUR
AB  - This study aims to explore the experiences of Iranian pediatric nurses (PNs) regarding moral outrage (MO). This research utilized qualitative content analysis through in-depth, semi-structured interviews with 14 pediatric nurses in a referral hospital from January to September 2023. Interviews were analyzed using Elo and Kyngäs's inductive approach (2008) and reported by COREQ guidelines. MAXQDA software was employed for effective data organization throughout the analysis process. Data analysis identified the main category "the feeling of moral stagnation in child care" encompassing five generic categories: parent-related challenges, inefficient management, helplessness in professional roles, indifferent coworkers, and psychosocial negative outcomes. These categories included 15 subcategories, such as ignored parental needs, unhealthy beliefs, confusion about treatment, novice nurses' confrontations, nursing shortages, ethical inattention, patient rights violations, decision-making uncertainties, interprofessional separation, unsympathetic attitudes, lack of accountability, mental exhaustion, physical stress, internalized guilt, and job burnout. As a whole, MO among PNs was investigated in this study, revealing significant challenges in their interactions with parents and the healthcare system. To enhance ethical standards and emotional resilience in PNs, addressing parent-related issues, management inefficiencies, and coworker indifference is crucial. Clinicians must educate parents on treatments and coordinate psychiatric consultations. Nursing managers should supervise novice nurses and enhance ethical training. Joint meetings can improve ethical decision-making. Fostering empathy and accountability for errors is essential, while health authorities should implement strategies to mitigate MO among nurses. • Conflicting information from physicians leaves parents confused, straining PNs' communication. • Novice nurses' errors due to lack of guidance frustrate experienced PNs considerably. • PNs feel helpless addressing misconduct, leading to a decreased capacity for empathy. • Witnessing moral violations causes PNs to experience anxiety and internalized guilt. • Job burnout linked to moral outrage results in withdrawal and feelings of inadequacy.
AN  - 187944109
ID  - 187944109
ID  - 8607529
AU  - Pourteimour, Sima
AU  - Parizad, Naser
AU  - Ebrahimian, Abbasali
AU  - Askari-Majdabadi, Hesamedin
AU  - Fakhr-Movahedi, Ali
DB  - CINAHL Plus with Full Text
DO  - 10.1016/j.pedn.2025.05.021
DP  - EBSCOhost
EP  - 171
JO  - Journal of Pediatric Nursing
CY  - Philadelphia, Pennsylvania
KW  - Pediatric Nurses Psychosocial Factors
KW  - Pediatric Nursing
KW  - Nurse Attitudes Evaluation
KW  - Morals
KW  - Anger
KW  - Pediatric Care
KW  - Human
KW  - Iran
KW  - Male
KW  - Female
KW  - Qualitative Studies
KW  - Content Analysis
KW  - Semi-Structured Interview
KW  - Helplessness, Learned
KW  - Professional Role
KW  - Interprofessional Relations
KW  - Health Beliefs
KW  - Novice Nurses
KW  - Nursing Shortage
KW  - Accountability
KW  - Burnout, Professional
KW  - Decision Making, Ethical
KW  - Empathy
KW  - Male
KW  - Female
LA  - English
PB  - W B Saunders
SN  - 0882-5963
SP  - 163
TI  - Exploring pediatric nurses' experiences of moral outrage: A qualitative content analysis.
UR  - https://research.ebsco.com/linkprocessor/plink?id=722dc2b0-0cbf-3e8c-837d-1f62d5f74652
VL  - 84
Y1  - 2025/09/01/Sep2025
ER  - 

TY  - JOUR
AB  - Aims: To assess nursing and midwifery staff's awareness, use, and perceived benefits of the professional advocate (PA) role in clinical practice. Background: Nursing and midwifery staff face growing challenges, including heavy workloads, burnout, and staff shortages. In response to rising attrition and dissatisfaction, the professional nurse advocate and professional midwifery advocate roles were introduced to provide professional support, improve working conditions, and enhance staff well‐being. However, there is limited evidence on their effectiveness, particularly regarding staff retention and well‐being. Study Design: This evaluation employed a mixed‐methods approach across four phases. This paper focuses on Phase 2, which involved a cross‐sectional, self‐report survey of 407 nursing and midwifery staff. Participants completed a self‐administered questionnaire between October 2023 and January 2024. Findings: The study highlights significant gaps in awareness and access to PA services, with 64.9% of participants unaware of the role and 80.6% reporting no prior engagement. However, 95.3% expressed interest in future use, indicating strong positive attitudes toward the role and its support. Midwives reported greater familiarity with and access to PA services, likely due to longer exposure to the role, while nurses showed higher interest in repeated use. Informal communication channels, such as word‐of‐mouth, were prevalent, highlighting the need for more formal communication strategies. Participants valued the PA role for its emotional support, advocacy for staff rights, and career development, with confidentiality and accessibility identified as key priorities. Barriers to access included time constraints, concerns about confidentiality, and the need for greater organizational support. The PA role was perceived as empowering, positively influencing staff well‐being and job satisfaction. Conclusions: Effective integration of PA services has the potential to empower nursing and midwifery staff, improving well‐being and retention. Addressing access barriers and enhancing service delivery are essential to maximizing the impact of PA services in supporting staff well‐being and professional growth.
AN  - 188803866
ID  - 188803866
ID  - 9306050
AU  - Abdulmohdi, Naim
AU  - Tuckwell, Andrea
AU  - Goldspink, Sally
AU  - Engward, Hilary
AU  - van Veggel, Nieky
AU  - Alexander, Marie
AU  - Schirle, Lori M.
DB  - CINAHL Plus with Full Text
DO  - 10.1155/jonm/5523523
DP  - EBSCOhost
EP  - 16
JO  - Journal of Nursing Management
CY  - Malden, Massachusetts
KW  - COVID-19 Pandemic Psychosocial Factors
KW  - Nursing Staff, Hospital Psychosocial Factors
KW  - Midwives Psychosocial Factors
KW  - Nurse Advocates
KW  - Professional Role
KW  - Professional Knowledge
KW  - Psychological Well-Being
KW  - Nurse Attitudes Evaluation
KW  - Midwife Attitudes Evaluation
KW  - Personnel Retention
KW  - National Health Programs
KW  - Quality Improvement
KW  - Clinical Supervision
KW  - Human
KW  - Male
KW  - Female
KW  - Cross Sectional Studies
KW  - Multimethod Studies
KW  - Descriptive Statistics
KW  - Adult
KW  - Middle Age
KW  - Self Report
KW  - Questionnaires
KW  - Conceptual Framework
KW  - Purposive Sample
KW  - Thematic Analysis
KW  - Kruskal-Wallis Test
KW  - Data Analysis Software
KW  - Professional Development
KW  - Empowerment
KW  - Personnel Shortage
KW  - Nursing Labor Supply
KW  - Job Satisfaction
KW  - Work Engagement
KW  - Burnout, Professional
KW  - Work Environment
KW  - Privacy and Confidentiality
KW  - Organizational Culture
KW  - Leadership
KW  - Funding Source
KW  - Adult: 19-44 years
KW  - Middle Aged: 45-64 years
KW  - Male
KW  - Female
LA  - English
PB  - Wiley-Blackwell
SN  - 0966-0429
SP  - 1
TI  - Evaluating the Integration of Professional Nurse and Midwifery Advocacy Roles Within a Large Healthcare Organization: Assessing Service Utilization and Benefits—A Cross‐Sectional Survey.
UR  - https://research.ebsco.com/linkprocessor/plink?id=788332be-18fb-34ce-842c-eb9d14e7f9a1
VL  - 2025
Y1  - 2025/10/22/10-22-2025
ER  - 

TY  - JOUR
AB  - Aims: This study explores how workplace violence influences community nurses' job burnout, specifically identifying the chain‐mediating role of perceived stress and job satisfaction in this relationship. Background: Existing research highlights the negative impacts of workplace violence on nurses' physical health, mental well‐being, and job attitudes. However, community nurses remain understudied, particularly regarding the sequential mediating roles of perceived stress and job satisfaction between workplace violence and burnout. Methods: This cross‐sectional study followed STROBE guidelines and recruited 814 community nurses from 75 communities in southwest China. Data were collected via Questionnaire Star using five validated instruments to assess job burnout, job satisfaction, workplace violence exposure, and perceived stress. Descriptive statistics and Pearson's correlations were analyzed using SPSS 26.0, while structural equation modeling tested the chain‐mediating effects of perceived stress and job satisfaction in the workplace violence–burnout relationship among community nurses. Results: Workplace violence was positively correlated with job burnout. Perceived stress and job satisfaction partially mediated this relationship and functioned as sequential mediators in the violence‐burnout pathway. Conclusion: Workplace violence exacerbates community nurses' job burnout through a chain‐mediating pathway involving elevated perceived stress and subsequent diminished job satisfaction. Implications for nursing and nursing policy: Managers should prioritize workplace violence against community nurses by enhancing violence prevention training to improve staff's risk assessment and emergency response skills. Additionally, standardized violence reporting systems, trauma assessment protocols, workplace environment improvements, and psychological support mechanisms should be established to create a comprehensive prevention‐response framework.
AN  - 188176162
ID  - 188176162
ID  - 7808754
AU  - Zeng, Chao
AU  - Wang, Fulan
AU  - Liu, Weichu
AU  - Wang, Lin
AU  - Wu, Qian
AU  - Zhao, Qinghua
AU  - Xiao, Mingzhao
AU  - Hu, Yan
DB  - CINAHL Plus with Full Text
DO  - 10.1111/inr.70071
DP  - EBSCOhost
EP  - 9
IS  - 3
JO  - International Nursing Review
CY  - Malden, Massachusetts
KW  - Workplace Violence China
KW  - Burnout, Professional Risk Factors
KW  - Risk Assessment
KW  - Stress, Occupational Complications
KW  - Job Satisfaction
KW  - China
KW  - Community Health Nursing China
KW  - Cross Sectional Studies
KW  - Descriptive Statistics
KW  - Data Analysis Software
KW  - Pearson's Correlation Coefficient
KW  - Structural Equation Modeling
KW  - Analytic Research
KW  - Random Sample
KW  - Scales
KW  - Questionnaires
KW  - Human
KW  - Chi Square Test
KW  - Confidence Intervals
KW  - Male
KW  - Female
KW  - Adult
KW  - Middle Age
KW  - Analysis of Variance
KW  - Adult: 19-44 years
KW  - Middle Aged: 45-64 years
KW  - Male
KW  - Female
LA  - English
PB  - Wiley-Blackwell
SN  - 0020-8132
SP  - 1
TI  - Relationship Between Workplace Violence and Job Burnout Among Community Nurses in China: A Chained Mediation Modeling Analysis.
UR  - https://research.ebsco.com/linkprocessor/plink?id=a1dcb6a6-095f-36cd-905e-fc435de8a9f5
VL  - 72
Y1  - 2025/09/01/Sep2025
ER  - 

TY  - JOUR
AB  - Aim: This systematic review and meta‐analysis aimed to analyze studies that examined the relationship between psychological capital and burnout in registered nurses. Background and introduction: Registered nurses are subject to high rates of burnout, with negative consequences on health, well‐being, and quality of care. Psychological capital could be an important element in preventing or reducing this condition. Methods: This research is based on the Joanna Briggs Institute Guidelines and Preferred Reporting Items for systematic reviews and meta‐analysis. A total of 180 studies on psychological capital and burnout were retrieved from Web of Science, Scopus, PubMed, Medline, and PsycINFO. The articles were written in English, Spanish, French, and Portuguese. Then, 23 studies were included in several meta‐analyses (random‐effects models) performed with the R statistical program. Results: Analysis of the 23 studies revealed that psychological capital and burnout are significantly correlated. The Psychological Capital Questionnaire (PCQ) and the Maslach Burnout Inventory (MBI) were the most used scales to measure psychological capital and burnout, respectively. The meta‐analyses showed an inverse correlation between psychological capital and burnout (r = −0.44, 95% CI [−0.51, −0.36], n = 6092), and emotional exhaustion (r = −0.32, 95% CI [−0.42, −0.21], n = 3349). Conclusion: This review provides evidence of the negative relationship between psychological capital and burnout in registered nurses. Therefore, enhancing psychological capital is an effective strategy to prevent and reduce burnout in nurses. Implications for nursing and health policy: Psychological capital is a personal resource open to development over time and susceptible to interventions aimed at promoting optimism, efficacy, hope, and resilience. In that sense, training aimed at improving psychological capital, as a protective mechanism to prevent and reduce burnout and emotional exhaustion, should be considered together with organizational measures to promote nurses' health and well‐being.
AN  - 188176136
ID  - 188176136
ID  - 7808754
AU  - Orgambídez, Alejandro
AU  - Borrego, Yolanda
AU  - Cantero‐Sánchez, Francisco J.
AU  - León‐Pérez, Jose M.
DB  - CINAHL Plus with Full Text
DO  - 10.1111/inr.13072
DP  - EBSCOhost
EP  - 10
IS  - 3
JO  - International Nursing Review
CY  - Malden, Massachusetts
KW  - Registered Nurses Psychosocial Factors
KW  - Burnout, Professional
KW  - Psychological Well-Being
KW  - Human
KW  - Systematic Review
KW  - Meta Analysis
KW  - PubMed
KW  - Psycinfo
KW  - Medline
KW  - Confidence Intervals
KW  - Descriptive Statistics
KW  - Funding Source
LA  - English
PB  - Wiley-Blackwell
SN  - 0020-8132
SP  - 1
TI  - Relationship between psychological capital and nursing burnout: A systematic review and meta‐analysis.
UR  - https://research.ebsco.com/linkprocessor/plink?id=df5f129e-4982-31fc-ae55-380b50b69982
VL  - 72
Y1  - 2025/09/01/Sep2025
ER  - 

TY  - JOUR
AB  - Background & Aim: The coronavirus disease (COVID-19) pandemic challenged the physical and psychological well-being of critical care nurses because of the increasing number of infected patients, demands of care, and shortage of healthcare front-liners, particularly nurses. This study determined nurses' perceived demands and the significant predictors of their burnout level in critical care units of tertiary hospitals in Saudi Arabia during the COVID-19 pandemic crisis. Methods & Materials: This study used a cross-sectional research design. It was conducted from November to December 2021. Two hundred seventy nurses working in critical care units of tertiary hospitals in Saudi Arabia were surveyed using adopted questionnaires. Results: The findings of this study revealed that the nurses' demands concerning safety, communication, and relationships between team members, and psycho-socioemotional aspects were moderate, whereas their demands concerning organization and decision-making were slight. Furthermore, nurses' levels of emotional exhaustion and depersonalization/loss of empathy were high, and personal accomplishment was low, which indicates a high level of occupational burnout. Interestingly, the correlations between the dimensions of burnout and perceived demands were highly significant (p<0.001). Conclusion: The safety demands of critical care nurses significantly predicted emotional exhaustion due to an increased workload during COVID-19. The demands were significant predictors of depersonalization and personal accomplishment due to their perception that staff shortage, imbalanced workload, increasing care demand, and fatigue might have compromised the quality of patient care. Nurses experienced increased emotional distress and frustration in conveying their feelings of exhaustion, which led to high burnout levels during COVID-19.
AN  - 187988749
ID  - 187988749
AU  - Ali, Samah Abdulwahed
DB  - CINAHL Plus with Full Text
DO  - 10.18502/npt.v12i4.19650
DP  - EBSCOhost
EP  - 380
IS  - 4
JO  - Nursing Practice Today
KW  - Nurse Attitudes Evaluation
KW  - Burnout, Professional Evaluation
KW  - Critical Care Nursing
KW  - COVID-19 Pandemic
KW  - Workload
KW  - Tertiary Health Care Saudi Arabia
KW  - Human
KW  - Male
KW  - Female
KW  - Saudi Arabia
KW  - Cross Sectional Studies
KW  - Surveys
KW  - Stress, Occupational
KW  - Questionnaires
KW  - Emotional Exhaustion
KW  - Depersonalization
KW  - Personal Satisfaction
KW  - Coefficient alpha
KW  - Descriptive Statistics
KW  - Data Analysis Software
KW  - Pearson's Correlation Coefficient
KW  - Regression
KW  - Safety
KW  - Organizational Culture
KW  - Decision Making
KW  - Interprofessional Relations
KW  - Communication
KW  - Quantitative Studies
KW  - Correlational Studies
KW  - Scales
KW  - Summated Rating Scaling
KW  - Adult
KW  - Middle Age
KW  - Aged
KW  - Adult: 19-44 years
KW  - Middle Aged: 45-64 years
KW  - Aged: 65+ years
KW  - Male
KW  - Female
LA  - English
PB  - Tehran University of Medical Sciences
SN  - 2383-1154
SP  - 371
TI  - Nurses' perceived demands and burnout level in the critical care units during the COVID-19 pandemic crisis.
UR  - https://research.ebsco.com/linkprocessor/plink?id=1f1c79a6-e5f3-395c-b1ac-65cf17ecc15f
VL  - 12
Y1  - 2025/10/01/2025
ER  - 

TY  - JOUR
AB  - Team-based care has become a cornerstone of care delivery to meet the demands of high-quality patient care. Yet, there is a lack of valid and reliable instruments to measure the effectiveness of co-management between clinician dyads, particularly physicians and registered nurses (RNs). The purpose of this study was to adapt an existing instrument, Provider Co-Management Index (PCMI), previously used among primary care providers into a new version to scale RN-physician co-management (called PCMI-RN). We also aimed to explore preliminary associations between RN-physician co-management and burnout, job satisfaction, and intention to leave current job. Face, cognitive, and content validity testing, using mixed methods approaches, were preceded by initial pilot testing (n = 122 physicians and nurses) in an acute care facility. The internal consistency reliability (α=.83) was high. One-quarter of participants reported burnout, 27% were dissatisfied with their job, and 20% reported intention to leave their job. There was a weak significant correlation between co-management and burnout (p =.010), and co-management and job satisfaction (p =.009), but not intention to leave current position. Construct validity testing is recommended. Future research using PCMI-RN may help to isolate factors that support or inhibit effective physician-nurse co-management.
AN  - 167303647
ID  - 167303647
ID  - 9205811
AU  - Norful, Allison A.
AU  - Brewer, Katherine C.
AU  - Adler, Margaret
AU  - Dierkes, Andrew
DB  - CINAHL Plus with Full Text
DO  - 10.1080/13561820.2022.2164563
DP  - EBSCOhost
EP  - 806
IS  - 5
JO  - Journal of Interprofessional Care
CY  - Philadelphia, Pennsylvania
KW  - Psychometrics
KW  - Nurse-Physician Relations
KW  - Burnout, Professional
KW  - Job Satisfaction
KW  - Nursing Staff, Hospital Psychosocial Factors
KW  - Intention
KW  - Multidisciplinary Care Team
KW  - Health Personnel Psychosocial Factors
KW  - Instrument Validation
KW  - Registered Nurses Psychosocial Factors
KW  - Employment Termination
KW  - Work Environment
KW  - Cross Sectional Studies
KW  - Interprofessional Relations
KW  - Scales
KW  - Health Care Delivery
KW  - Quality of Health Care
KW  - Reliability and Validity
KW  - Face Validity
KW  - Content Validity
KW  - Multimethod Studies
KW  - Internal Consistency
KW  - Construct Validity
KW  - Human
KW  - Male
KW  - Female
KW  - Adult
KW  - Middle Age
KW  - Data Analysis Software
KW  - Descriptive Statistics
KW  - Adult: 19-44 years
KW  - Middle Aged: 45-64 years
KW  - Male
KW  - Female
LA  - English
PB  - Taylor & Francis Ltd
SN  - 1356-1820
SP  - 797
TI  - Initial psychometric properties of the provider-co-management index-RN to scale registered nurse-physician co-management: Implications for burnout, job satisfaction, and intention to leave current position.
UR  - https://research.ebsco.com/linkprocessor/plink?id=ee0aa077-af36-3dfa-9879-c5c66a606024
VL  - 37
Y1  - 2023/09/01/Sep-Oct2023
ER  - 

TY  - JOUR
AB  - Exhaustion/burnout, which is often caused by job-related stress among nurses, may have a negative impact on the frequency of spiritual care. The aim of this study was to determine the relationship between job-related emotional exhaustion and the frequency of spiritual care among nurses. A cross-sectional study was conducted with 351 nurses. A negative, moderate to significant relationship was found between the scales used in the study. Our study found that nurses experienced high levels of work-related emotional burnout. It was also found that nurses rarely included spiritual care practices in the care process. We therefore suggest investigating the factors influencing exhaustion and spiritual care in nurses.
AN  - 188125694
ID  - 188125694
ID  - 2985199R
AU  - Çavuşoğlu, Esra
AU  - Avcı, Abdullah
AU  - Moran, Müjde
AU  - Gün, Meral
DB  - CINAHL Plus with Full Text
DO  - 10.1007/s10943-025-02321-7
DP  - EBSCOhost
EP  - 4058
IS  - 5
JO  - Journal of Religion & Health
CY  - New York, New York
KW  - Nursing Staff, Hospital Psychosocial Factors
KW  - Gerontologic Nursing Psychosocial Factors
KW  - Emotional Exhaustion Evaluation
KW  - Burnout, Professional Evaluation
KW  - Spiritual Care Evaluation
KW  - Human
KW  - Male
KW  - Female
KW  - Adult
KW  - Middle Age
KW  - Turkey
KW  - Academic Medical Centers Turkey
KW  - Cross Sectional Studies
KW  - Comparative Studies
KW  - Descriptive Statistics
KW  - Questionnaires
KW  - Confidence Intervals
KW  - Regression
KW  - Pearson's Correlation Coefficient
KW  - Data Analysis Software
KW  - Coefficient alpha
KW  - Holistic Care
KW  - Work Experiences
KW  - Nurse Attitudes
KW  - Correlational Studies
KW  - Adult: 19-44 years
KW  - Middle Aged: 45-64 years
KW  - Male
KW  - Female
LA  - English
PB  - Springer Nature
SN  - 0022-4197
SP  - 4045
TI  - The Relationship Between Job-Related Emotional Exhaustion and Frequency of Spiritual Caregiving in Nurses Caring for Elderly Patients: An Example of Turkey.
UR  - https://research.ebsco.com/linkprocessor/plink?id=c081c613-3f22-3f04-92ea-c76bfd138fb7
VL  - 64
Y1  - 2025/10/01/Oct2025
ER  - 

TY  - JOUR
AB  - This study aimed to assess levels of alarm and compassion fatigue among critical care nurses, and investigate whether compassion fatigue is linked to alarm fatigue and can predict its occurrence. Descriptive correlational design was employed in this research. A total of 413 critical care nurses working in the health care network in Istanbul were selected through convenience sampling. Surveys were utilized to collect data regarding alarm fatigue, compassion fatigue, and personal characteristics of critical care nurses. Study findings revealed that participating critical care nurses experienced alarm fatigue and were at risk of compassion fatigue. A positive and statistically significant relationship was found between alarm fatigue and compassion fatigue, indicating alarm fatigue influences compassion fatigue. This study illuminated significant relationships among alarm fatigue and compassion fatigue in critical care nurses. Awareness of the existence of these phenomena may encourage clinical care nurses to seek help in coping with alarm and compassion fatigue, allowing them to provide quality care.
AN  - 176494387
ID  - 176494387
ID  - 8404213
AU  - Şen, Hanife Tiryaki
AU  - Bilgin, Osman
AU  - Alan, Handan
AU  - Polat, Şehrinaz
DB  - CINAHL Plus with Full Text
DO  - 10.62116/NEC.2024.42.2.69
DP  - EBSCOhost
EP  - 101
IS  - 2
JO  - Nursing Economic$
CY  - Pitman, New Jersey
KW  - Equipment Alarm Systems
KW  - Compassion Fatigue Risk Factors
KW  - Critical Care Nurses Psychosocial Factors
KW  - Risk Assessment
KW  - Human
KW  - Fatigue
KW  - Descriptive Research
KW  - Correlational Studies
KW  - Convenience Sample
KW  - Nurse Attitudes
KW  - Quality of Nursing Care
KW  - Cross Sectional Studies
KW  - Descriptive Statistics
KW  - Scales
KW  - Summated Rating Scaling
KW  - Coefficient alpha
KW  - Questionnaires
KW  - Data Analysis Software
KW  - Pearson's Correlation Coefficient
KW  - Regression
KW  - Adult
KW  - Male
KW  - Female
KW  - Confidence Intervals
KW  - Coping
KW  - Adult: 19-44 years
KW  - Male
KW  - Female
LA  - English
PB  - Jannetti Publications, Inc.
SN  - 0746-1739
SP  - 69
TI  - The Relationship Between Alarm Fatigue and Compassion Fatigue in Intensive Care Nurses.
UR  - https://research.ebsco.com/linkprocessor/plink?id=09d7bf34-238c-3fcb-9405-740645f065cd
VL  - 42
Y1  - 2024/03/01/Mar-Apr2024
ER  - 

TY  - JOUR
AN  - 188326066
ID  - 188326066
AU  - Zondi, Meluleki
AU  - Mkhize, Sipho Wellington
DB  - CINAHL Plus with Full Text
DO  - 10.3390/healthcare13182343
DP  - EBSCOhost
IS  - 18
JO  - Healthcare (2227-9032)
KW  - New Graduate Nurses Psychosocial Factors
KW  - Registered Nurses
KW  - Resource-Limited Settings
KW  - Public Health Infrastructure
KW  - Nurse Attitudes Evaluation
KW  - Rural Health Services
KW  - Human
KW  - South Africa
KW  - Female
KW  - Male
KW  - Adult
KW  - Descriptive Research
KW  - Qualitative Studies
KW  - Exploratory Research
KW  - Purposive Sample
KW  - Semi-Structured Interview
KW  - Interview Guides
KW  - Audiorecording
KW  - Thematic Analysis
KW  - Credibility (Research)
KW  - Confirmability (Research)
KW  - Transferability
KW  - Mentorship
KW  - Workload
KW  - Psychological Well-Being
KW  - Job Satisfaction
KW  - Nursing Shortage
KW  - Confidence
KW  - Patient Safety
KW  - Personnel Retention
KW  - Entry Into Practice
KW  - Reality Shock
KW  - Leadership
KW  - Psychological Distress
KW  - Emotions
KW  - Fear
KW  - Anxiety
KW  - Support, Psychosocial
KW  - Burnout, Professional
KW  - Adult: 19-44 years
KW  - Female
KW  - Male
LA  - English
PB  - MDPI
SN  - 2227-9032
SP  - 2343
TI  - Barriers to Effective Clinical Experiences Among Newly Qualified Registered Nurses: A Descriptive Qualitative Study.
UR  - https://research.ebsco.com/linkprocessor/plink?id=608ac064-ea51-322e-b7ba-62f999aaed16
VL  - 13
Y1  - 2025/09/15/Sep2025
ER  - 

TY  - JOUR
AB  - Limited research has explored how factors related to nurses' personal lives impact their professional quality of life (QOL). The present study aimed to investigate the effects of satisfaction with work–life balance (WLB) and social support from family, friends, and significant others on the professional QOL among nurses providing end‐of‐life care. This cross‐sectional study utilized an online survey to assess nurses in home care settings and palliative care units. WLB and social support were assessed using a 4‐point Likert scale, whereas the Professional QOL Scale was utilized to measure secondary traumatic stress (STS), compassion satisfaction (CS), and burnout (BO). In a multigroup analysis, WLB had significant direct effects on STS and BO in both settings. Regarding CS, WLB demonstrated a significant effect only in palliative care unit nurses (β = 0.212). Social support had significant direct effects on STS and BO in home care nurses (β = −0.190 and −0.215, respectively). These results suggest that professional QOL is affected by WLB among nurses providing end‐of‐life care; however, social support impacts the professional QOL of only those in home care settings.
AN  - 188234497
ID  - 188234497
ID  - 100891857
AU  - Higashibata, Takahiro
AU  - Hamano, Jun
AU  - Nagaoka, Hiroka
AU  - Sasahara, Tomoyo
AU  - Fukumori, Takaki
AU  - Arahata, Tomoko
AU  - Kazama, Ikuko
AU  - Oyamada, Shunsuke
AU  - Maeno, Tetsuhiro
AU  - Kizawa, Yoshiyuki
DB  - CINAHL Plus with Full Text
DO  - 10.1111/nhs.70205
DP  - EBSCOhost
EP  - 10
IS  - 3
JO  - Nursing & Health Sciences
CY  - Malden, Massachusetts
KW  - Work-Life Balance Evaluation
KW  - Support, Social Evaluation
KW  - Quality of Working Life Evaluation
KW  - Palliative Care Nursing Psychosocial Factors
KW  - Palliative Care Nurses Psychosocial Factors
KW  - Job Satisfaction Evaluation
KW  - Home Health Nurses Psychosocial Factors
KW  - Terminal Care Psychosocial Factors
KW  - Family
KW  - Friendship
KW  - Significant Other
KW  - Human
KW  - Male
KW  - Female
KW  - Adult
KW  - Middle Age
KW  - Secondary Analysis
KW  - Funding Source
KW  - Cross Sectional Studies
KW  - Multicenter Studies
KW  - Summated Rating Scaling
KW  - Scales
KW  - Compassion Fatigue Evaluation
KW  - Burnout, Professional Evaluation
KW  - Work Environment
KW  - Home Health Nursing
KW  - Palliative Care Nursing
KW  - Structural Equation Modeling
KW  - Comparative Studies
KW  - Multiple Regression
KW  - Pearson's Correlation Coefficient
KW  - Age Factors
KW  - Correlational Studies
KW  - Convenience Sample
KW  - Nurse Attitudes
KW  - Questionnaires
KW  - Descriptive Statistics
KW  - Data Analysis Software
KW  - Japan
KW  - Adult: 19-44 years
KW  - Middle Aged: 45-64 years
KW  - Male
KW  - Female
LA  - English
PB  - Wiley-Blackwell
SN  - 1441-0745
SP  - 1
TI  - Work–Life Balance, Social Support, and Professional Quality of Life Among End‐of‐Life Care Nurses: A Secondary Analysis.
UR  - https://research.ebsco.com/linkprocessor/plink?id=de3ea70b-ace2-31bb-b1b8-367ed80761c2
VL  - 27
Y1  - 2025/09/01/Sep2025
ER  - 

TY  - JOUR
AB  - Background: Preventing or reducing compassion fatigue in nurses is essential for ensuring high-quality care and enhancing nurses’ professional satisfaction. Aim: This study aimed to determine the relationship between compassion fatigue and emotion regulation skills in nurses. Methods: This was a cross-sectional, correlational study. Participants included 106 nurses working at a training and research hospital. Data were collected using a self-reported Personal Information Questionnaire that included sociodemographic variables, the Compassion Fatigue Short Scale (CF-SS), and the Emotion Regulation Skills Questionnaire (ERSQ). Data were analyzed using one-way analysis of variance (ANOVA), independent samples t-test, and Pearson's correlation. Results: The mean age of the nurses was 34.92±8.63 years, and the average duration of professional experience was 12.3±9.19 years. Significant differences were found in compassion fatigue based on marital status, love of the profession, and intention to change profession. A weak negative correlation was observed between age, years of experience, and compassion fatigue. Additionally, significant differences in emotion regulation skills were found based on love of the profession and intention to change profession. A strong negative correlation was identified between compassion fatigue and emotion regulation skills. Conclusion: Given the negative relationship between compassion fatigue and emotion regulation skills, it can be concluded that enhancing nurses' emotion regulation abilities may help reduce compassion fatigue. It is essential to provide training programs focused on developing emotion regulation skills. In-service training programs should incorporate components that help reduce compassion fatigue, including the develop- ment of emotion regulation skills.
AN  - 188011653
ID  - 188011653
AU  - Dinç, Sevgi
AU  - Onan, Nevin
DB  - CINAHL Plus with Full Text
DO  - 10.14744/jern.2025.83669
DP  - EBSCOhost
EP  - 171
IS  - 3
JO  - Journal of Education & Research in Nursing / Hemşirelikte Eğitim ve Araştırma Dergisi
KW  - Compassion Fatigue
KW  - Emotional Regulation
KW  - Nursing Skills Evaluation
KW  - Nurses Psychosocial Factors
KW  - Self Regulation Evaluation
KW  - Nurse Attitudes
KW  - Human
KW  - Turkey
KW  - Male
KW  - Female
KW  - Adult
KW  - Middle Age
KW  - Descriptive Research
KW  - Cross Sectional Studies
KW  - Correlational Studies
KW  - Job Experience
KW  - Descriptive Statistics
KW  - Data Analysis Software
KW  - One-Way Analysis of Variance
KW  - T-Tests
KW  - Pearson's Correlation Coefficient
KW  - Marital Status
KW  - Scales
KW  - Questionnaires
KW  - Shiftwork
KW  - Sex Factors
KW  - Work Experiences
KW  - Psychological Trauma
KW  - Job Satisfaction
KW  - Intention
KW  - Nursing as a Profession
KW  - Career Planning and Development
KW  - Adult: 19-44 years
KW  - Middle Aged: 45-64 years
KW  - Male
KW  - Female
LA  - English
PB  - Hemsirelikte Egitim ve Arastirma Dergisi
SN  - 1305-0397
SP  - 167
TI  - Determining the Relationship Between Compassion Fatigue and Emotion Regulation Skills in Nurses.
UR  - https://research.ebsco.com/linkprocessor/plink?id=76afa911-6d4e-32ef-8ab4-95d3a253907e
VL  - 22
Y1  - 2025/09/01/Sep2025
ER  - 

TY  - JOUR
AB  - Background: Psychological capital, occupational hardiness, and work engagement are critical factors influencing workplace resilience and motivation. This study evaluates the impact of a nursing‐led psychological capital intervention on these outcomes among nurses. Methods: A randomized controlled trial was conducted with 174 nurses randomly assigned to the intervention group (IG, n = 87) or control group (CG, n = 87). The intervention comprised structured sessions targeting psychological capital development. Data were collected at baseline and after the intervention using validated measures of psychological capital, occupational hardiness, and work engagement. Statistical analyses included independent sample t‐tests, paired sample t‐tests, and effect size calculations. Results: At baseline, no significant differences were observed between the IG and CG across sociodemographic variables or studied measures. Correlation analysis revealed strong positive relationships among psychological capital, occupational hardiness, and work engagement (p < 0.001). After the intervention, the IG demonstrated significant improvements across all outcomes. Psychological capital increased significantly in the IG (t2 = 14.463), with improvements noted in self‐efficacy (t2 = 8.693), hope (t2 = 12.519), resilience (t2 = 13.285), and optimism (t2 = 7.833). Occupational hardiness subdomains also improved significantly, including control (t2 = 6.932), commitment (t2 = 7.261), and challenges (t2 = 6.561). Work engagement showed significant enhancements in vigor (t2 = 9.689), dedication (t2 = 6.315), and absorption (t2 = 8.174). Minimal changes were observed in the CG across all measures. Conclusion: The psychological capital intervention effectively enhanced psychological capital, occupational hardiness, and work engagement among nurses. These findings highlight the potential of targeted interventions to improve workplace resilience and motivation. Future research should explore the long‐term impacts of similar interventions in diverse professional settings.
AN  - 188176185
ID  - 188176185
ID  - 7808754
AU  - Mahmoud, Maha Arafat
AU  - Abdelrahim, Samah Mohamed
AU  - Hamed, Alaa Eldin Mostafa
AU  - Zoromba, Mohamed Ali
AU  - Mohamed, Ashgan Fathy
DB  - CINAHL Plus with Full Text
DO  - 10.1111/inr.70094
DP  - EBSCOhost
EP  - 13
IS  - 3
JO  - International Nursing Review
CY  - Malden, Massachusetts
KW  - Nursing Staff, Hospital Psychosocial Factors
KW  - Workforce
KW  - Positive Psychology Evaluation
KW  - Hardiness Evaluation
KW  - Work Engagement Evaluation
KW  - Work Environment
KW  - Human
KW  - Male
KW  - Female
KW  - Adult
KW  - Middle Age
KW  - Egypt
KW  - Randomized Controlled Trials
KW  - Random Assignment
KW  - Control Group
KW  - Quality of Nursing Care
KW  - Quality Improvement
KW  - Factor Analysis
KW  - Questionnaires
KW  - Scales
KW  - Effect Size
KW  - Chi Square Test
KW  - Pearson's Correlation Coefficient
KW  - Data Analysis Software
KW  - T-Tests
KW  - Repeated Measures
KW  - Analysis of Variance
KW  - Descriptive Statistics
KW  - Adult: 19-44 years
KW  - Middle Aged: 45-64 years
KW  - Male
KW  - Female
LA  - English
PB  - Wiley-Blackwell
SN  - 0020-8132
SP  - 1
TI  - Fortifying the Nursing Workforce: Nursing‐Led Psychological Capital Interventions to Advance Resilience, Occupational Hardiness, and Engagement: A Randomized Controlled Trial.
UR  - https://research.ebsco.com/linkprocessor/plink?id=2a108383-b12f-3585-9861-bea60abccf16
VL  - 72
Y1  - 2025/09/01/Sep2025
ER  - 

TY  - JOUR
AB  - Pediatric nurses in Saudi Arabia face rising congenital anomaly cases, demanding strong emotional resilience and high self-efficacy due to sociocultural factors. To identify the factors influencing the caring self-efficacy of pediatric nurses in Saudi Arabia who care for children with congenital anomalies. A descriptive cross-sectional design was employed, and data were collected from 134 pediatric nurses working in three hospitals using the Pediatric Ward Nurses Caring Self-Efficacy Scale. Significant associations between sociodemographic factors and caring self-efficacy. Female nurses reported higher scores across all domains of self-efficacy (p < 0.001). Married nurses demonstrated significantly higher self-efficacy compared to single nurses (p -values ranging from 0.001 to 0.012). Nurses with a bachelor's degree exhibited higher self-efficacy than those with technical diplomas (p-values ranging from 0.001 to 0.005). Multiple regression analysis indicated that being female (β = 42.709, p < 0.001) and holding a bachelor's degree (β = 45.000, p < 0.001) were robust predictors of increased caring self-efficacy. The study highlights the importance of sociodemographic factors in shaping nurses' confidence and competence in caring for children with congenital anomalies. However, the explained variance suggests that other factors, such as workplace environment and organizational support, may also play a role. Continuing education, mentorship programs, and supportive work environments, to enhance self-efficacy among pediatric nurses were needed. By addressing these factors, healthcare systems in Saudi Arabia can improve the quality of care for children with congenital anomalies and foster a more resilient nursing workforce. • Female, married, and bachelor's-degree nurses show higher self-efficacy. • Gender and education boost nurses' compassionate, practical care abilities. • Pediatric nurses face cultural, emotional, and clinical challenges in Saudi Arabia. • Continuing education and mentorship improve self-efficacy and reduce burnout. • Workplace environment and support significantly impact nurses' self-efficacy.
AN  - 187944115
ID  - 187944115
ID  - 8607529
AU  - Machaly, Eslam Reda
AU  - Elsayed, Azza Ismail Ismail
AU  - Mohamed, Eman Elsayed Bauomey
AU  - Alanazi, Abdulhamid Khalifa
AU  - Alkubati, Sameer A.
AU  - El-Ashry, Ayman Mohamed
DB  - CINAHL Plus with Full Text
DO  - 10.1016/j.pedn.2025.05.027
DP  - EBSCOhost
EP  - 162
JO  - Journal of Pediatric Nursing
CY  - Philadelphia, Pennsylvania
KW  - Congenital, Hereditary, and Neonatal Diseases and Abnormalities
KW  - Self-Efficacy Evaluation
KW  - Pediatric Nurses Psychosocial Factors
KW  - Sociodemographic Factors
KW  - Human
KW  - Female
KW  - Saudi Arabia
KW  - Descriptive Research
KW  - Cross Sectional Studies
KW  - Comparative Studies
KW  - Hospitals, Pediatric
KW  - Scales
KW  - Descriptive Statistics
KW  - Confidence
KW  - Professional Competence
KW  - Work Environment
KW  - Organizational Culture
KW  - Education, Nursing, Continuing
KW  - Mentorship
KW  - Quality Improvement
KW  - Burnout, Professional Prevention and Control
KW  - Support, Social
KW  - Female
LA  - English
PB  - W B Saunders
SN  - 0882-5963
SP  - 156
TI  - Factors influencing the caring self-efficacy of pediatric nurses in Saudi Arabia: A focus on children with congenital anomalies.
UR  - https://research.ebsco.com/linkprocessor/plink?id=55fb87f5-35cc-3641-a35a-f954205e0cd2
VL  - 84
Y1  - 2025/09/01/Sep2025
ER  - 

TY  - JOUR
AB  - To the best of our knowledge, this study was the first to explore the moral commitment and workplace civility of psychiatric nurses working in a Middle Eastern country, as well as the mediating role of the practice environment in the associations between compassion fatigue, moral commitment, workplace civility, and missed nursing care. This cross‐sectional and correlational study consecutively recruited psychiatric nurses (n = 207) from three government‐owned mental health centers in Saudi Arabia. Five standardised scales were used to collect data from June to November 2024. Covariance‐based structural equation modelling was used for data analyses. Psychiatric nurses' moral commitment had a direct, negative, and moderate influence on compassion fatigue (β = −0.24, p = 0.013), practice environment (β = −0.21, p = 0.007), and missed nursing care (β = −0.20, p = 0.008). Compassion fatigue had a direct, positive effect on the practice environment (β = 0.14, p = 0.033) but a negative, direct influence on missed nursing care (β = −0.28, p = 0.003). The practice environment directly and positively influenced missed nursing care (β = 0.16, p = 0.015). Path analyses indicated that moral commitment (β = −0.04, p = 0.027) and compassion fatigue (β = 0.02, p = 0.015) had statistically significant indirect effects on missed nursing care through the mediation of practice environment. Nurse leaders and healthcare institutions are responsible for creating an efficient practice environment for psychiatric nurses, strengthening their moral commitment while effectively managing their compassion fatigue and minimising missed nursing care.
AN  - 186138276
ID  - 186138276
ID  - 101140527
AU  - Cornejo, Larry Terence O.
AU  - Grande, Rizal Angelo N.
AU  - Berdida, Daniel Joseph E.
AU  - Al‐Shammari, Mohmmad Khalf
AU  - Villagracia, Hazel N.
AU  - Alasqah, Ibrahim
AU  - Ramirez, Sheryl H.
AU  - Torres, Carlane P.
AU  - Al‐Moteri, Modi
DB  - CINAHL Plus with Full Text
DO  - 10.1111/inm.70078
DP  - EBSCOhost
EP  - 13
IS  - 3
JO  - International Journal of Mental Health Nursing
CY  - Malden, Massachusetts
KW  - Psychiatric Nurses Psychosocial Factors
KW  - Quality of Nursing Care
KW  - Health Care Errors Risk Factors
KW  - Compassion Fatigue
KW  - Morals
KW  - Commitment
KW  - Organizational Culture
KW  - Work Environment
KW  - Human
KW  - Saudi Arabia
KW  - Male
KW  - Female
KW  - Adult
KW  - Middle Age
KW  - Mediation Analysis
KW  - Cross Sectional Studies
KW  - Correlational Studies
KW  - Mental Health Services
KW  - Structural Equation Modeling
KW  - Path Analysis
KW  - Adult: 19-44 years
KW  - Middle Aged: 45-64 years
KW  - Male
KW  - Female
LA  - English
PB  - Wiley-Blackwell
SN  - 1445-8330
SP  - 1
TI  - Psychiatric Nurses' Compassion Fatigue, Moral Commitment, Workplace Civility, and Missed Nursing Care: The Mediating Role of Practice Environment.
UR  - https://research.ebsco.com/linkprocessor/plink?id=7cc901e2-5e6f-3289-bed1-3f776c47f503
VL  - 34
Y1  - 2025/06/01/Jun2025
ER  - 

TY  - JOUR
AB  - This scholarly project implemented the 3 Wishes Project (3WP), which aims to fulfill the final wishes of dying critically ill patients, in a 16-bed tertiary intensive care unit (ICU). The project assessed outcomes through surveys, mortality, and intervention records. The initial implementation involved 11 patients and 49 fulfilled wishes. A comparison of pre- and postintervention data showed statistically significant increases in perceptions of end-of-life care, services, and interprofessional communication. All found the 3WP valuable for patients and families, and 61% reported boosted morale.
AN  - 177643030
ID  - 177643030
ID  - 9705336
AU  - Gallagher, Meagan L.
AU  - Brown, Jeanette P.
AU  - Clapp, Douglass B.
AU  - Christensen, Scott S.
DB  - CINAHL Plus with Full Text
DO  - 10.1188/24.CJON.257-262
DP  - EBSCOhost
EP  - 262
IS  - 3
JO  - Clinical Journal of Oncology Nursing
CY  - Pittsburgh, Pennsylvania
KW  - Compassion Fatigue Prevention and Control
KW  - Occupational Health
KW  - Health Personnel Psychosocial Factors
KW  - Critical Care
KW  - Oncologic Care
KW  - Intensive Care Units
KW  - Tertiary Health Care
KW  - Quality Improvement
KW  - Human
KW  - Questionnaires
KW  - Hospital Mortality
KW  - Pretest-Posttest Design
KW  - Attitude of Health Personnel
KW  - Interprofessional Relations
KW  - Communication
KW  - Descriptive Statistics
KW  - Morale
KW  - Cancer Care Facilities
KW  - Utah
KW  - Burnout, Professional Prevention and Control
KW  - Summated Rating Scaling
KW  - Scales
KW  - Inferential Statistics
KW  - Mann-Whitney U Test
KW  - Data Analysis Software
KW  - Adult
KW  - Middle Age
KW  - Aged
KW  - Male
KW  - Female
KW  - Critically Ill Patients
KW  - Certified Nursing Assistants
KW  - Nurse Practitioners
KW  - Physicians
KW  - Physician Assistants
KW  - Adult: 19-44 years
KW  - Middle Aged: 45-64 years
KW  - Aged: 65+ years
KW  - Male
KW  - Female
LA  - English
PB  - Oncology Nursing Society
SN  - 1092-1095
SP  - 257
TI  - Promoting End-of-Life Care and Healthcare Worker Well-Being: Implementing the 3 Wishes Project in an Oncology Intensive Care Unit.
UR  - https://research.ebsco.com/linkprocessor/plink?id=c2b7282f-e331-380a-b887-1547a0f1ae50
VL  - 28
Y1  - 2024/06/01/Jun2024
ER  - 

TY  - JOUR
AB  - Introduction: The dimension of nursing practice in rural areas represents a commitment to solving problems inherent to diverse contexts, and work is influenced by the pleasure--suffering dyad. In this sense, this study aimed to identify and map the factors that cause pleasure and suffering in the work process of rural nurses. This study is important because it sheds light on the unique psychosocial challenges and satisfactions experienced by rural nurses -- professionals who are often overlooked in global health discussions. By identifying key factors of pleasure and suffering in the work process or rural nurses, the review supports the development of strategies aimed at promoting mental health and improving professional wellbeing in rural healthcare contexts. Methods: A scoping review was conducted following the recommendations of the PRISMA Extension for Scoping Reviews, based on the theoretical framework proposed by Arksey and O'Malley. The study protocol was registered via the Open Science Framework. The databases used were PubMed, CINAHL, Scopus, EMBASE, Web of Science, PsycInfo, and LILACS. Also consulted were the following resources: CAPES Thesis and Dissertation Portal, Theses Canada, National EDT, and Google Scholar. There was no temporal delimitation for the study. The results were analyzed under the framework of Christophe Dejours' psychodynamics of work. Results: Approximately 10,689 records were identified in the databases. The final sample consisted of 30 studies, with the majority of studies being scientific articles published between 2007 and 2008. The highest number of publications came from Australia. Regarding the nursing work processes identified in the studies, nursing work processes such as assisting, managing, and teaching were identified. Regarding the factors related to pleasure and suffering in these rural nurse work processes, it was observed that, for example, holistic care, belief in providing quality care and caring for the community were related to pleasure. Factors related to suffering at work included lack of resources, isolation (geographical and professional), and distance from continuing education. Conclusion: It is understood that it is not possible to conceive a work organization that, in some way, does not allow the suffering of the professional. Pleasure--suffering results from the interrelation between workers and the work context. Health and pleasure at work are processes that are constantly changing and must be addressed so as not to harm the psychosocial health of workers.
AN  - 189125528
ID  - 189125528
ID  - 101174860
AU  - Neves da Silva, Bruno
AU  - Diniz Vieira Silva, Cícera Renata
AU  - Fernandes da Silva, Valéria Gomes
AU  - Balbino da Silva, Sérgio
AU  - Galvão Pinto, Erika Simone
DB  - CINAHL Plus with Full Text
DO  - 10.22605/RRH9181
DP  - EBSCOhost
EP  - 8
IS  - 4
JO  - Rural & Remote Health
KW  - Rural Nurses Psychosocial Factors
KW  - Nursing Process
KW  - Pleasure
KW  - Suffering
KW  - Job Satisfaction
KW  - Mental Health
KW  - Psychological Well-Being
KW  - Human
KW  - Scoping Review
KW  - PubMed
KW  - CINAHL Database
KW  - Embase
KW  - Psycinfo
KW  - Rural Nursing
KW  - Rural Health Services
KW  - Nursing Care
KW  - Quality of Nursing Care
KW  - Burnout, Professional
KW  - Workforce
KW  - Autonomy
LA  - English
PB  - James Cook University, Rural Health Research Unit
SN  - 1445-6354
SP  - 1
TI  - Pleasure and suffering in the rural nurse's work process: a scoping review.
UR  - https://research.ebsco.com/linkprocessor/plink?id=f0f27802-f560-3cde-99d0-4b0f10403177
VL  - 25
Y1  - 2025/10/01/2025
ER  - 

TY  - JOUR
AB  - Aim: The objectives of this study were to determine the prevalence of burnout risk and intention‐to‐leave among intensive care unit (ICU) nurses and analyse the association of these with workload and work environment. Design: A cross‐sectional survey of nurses working in ICUs was conducted in France between 15 January 2024 and 15 April 2024 alongside a longitudinal assessment of workload during the same period. Methods: ICU nurse workload was assessed using the Nursing Activities Score (NAS). The risk of burnout was assessed using the Maslach Burnout Inventory scale and intention‐to‐leave the hospital was assessed with a binary question. A total of 1271 nurses working in 61 intensive care units completed the questionnaire and 14,134 NAS per patient and 1885 NAS per nurse were included in the study. Results: The median overall of burnout by hospital site was 64.7% [P25: 53.3–P75: 72.7] for the broad definition and a median of 20.7% [13.3–27.3] of ICU nurses reported an intent‐to‐leave their job. The median overall NAS score per nurse was 135.9% [121.4–156.9] and the prevalence of NAS scores exceeding 100% per nurse was 73.9% [62.8–80.3]. A significant association was found between nurses working in an ICU with a better work environment and all dimensions of burnout as well as the intention‐to‐leave the job. A prevalence in the hospital site of NAS scores exceeding 100% per nurse below the median was associated with a lower burnout (OR = 0.69, 95% CI: 0.50–0.88 for broad definition) and intention‐to‐leave the job (OR = 0.68, 95% CI: 0.50–0.92). Conclusion: This study found significant associations between burnout and the intention to leave the job for nurses in ICUs, mainly due to a better work environment and, to a lesser extent, a lower workload for nurses. Implications for the Profession and/or Patient Care: In an era of nurse shortages and absenteeism, it is crucial for institutions to retain their nursing staff. Our results should encourage hospital managers to take action to improve the ICU work environment and keep ICU workloads manageable to decrease burnout and the intention‐to‐leave the job among ICU nurses. Reporting Method: This article follows the STROBE guidelines for the reporting of cross‐sectional studies. Patient or Public Contribution: No patient or public contribution.
AN  - 187745681
ID  - 187745681
AU  - Bruyneel, Arnaud
AU  - Dauvergne, Jérôme E.
AU  - Bouckaert, Nicolas
AU  - Caillet, Anaelle
AU  - Sermeus, Walter
AU  - Poiroux, Laurent
AU  - Van den Heede, Koen
DB  - CINAHL Plus with Full Text
DO  - 10.1111/jocn.17650
DP  - EBSCOhost
EP  - 4292
IS  - 10
JO  - Journal of Clinical Nursing (John Wiley & Sons, Inc.)
KW  - Critical Care Nursing Statistics and Numerical Data
KW  - Burnout, Professional Epidemiology
KW  - Burnout, Professional Risk Factors
KW  - Risk Assessment
KW  - Personnel Turnover
KW  - Workload Measurement Evaluation
KW  - Work Environment
KW  - Nursing Staff, Hospital Psychosocial Factors
KW  - Intention
KW  - France
KW  - Human
KW  - Male
KW  - Female
KW  - Cross Sectional Studies
KW  - Prospective Studies
KW  - Surveys
KW  - Intensive Care Units
KW  - Nurse-Physician Relations
KW  - Quality of Nursing Care
KW  - Personnel Staffing and Scheduling
KW  - Leadership
KW  - Depersonalization
KW  - Emotional Exhaustion
KW  - Multiple Logistic Regression
KW  - Shiftwork
KW  - Data Analysis Software
KW  - Descriptive Statistics
KW  - Comparative Studies
KW  - Prevalence
KW  - Odds Ratio
KW  - Confidence Intervals
KW  - Sex Factors
KW  - Job Satisfaction
KW  - Scales
KW  - Male
KW  - Female
LA  - English
PB  - John Wiley & Sons, Inc.
SN  - 0962-1067
SP  - 4281
TI  - Association of Burnout and Intention‐To‐Leave the Job With Objective Nursing Workload and Nursing Working Environment: A Cross‐Sectional Study Among Intensive Care Nurses.
UR  - https://research.ebsco.com/linkprocessor/plink?id=6377e4bc-69db-3037-a640-5cfbd5fbc1ad
VL  - 34
Y1  - 2025/10/01/Oct2025
ER  - 

TY  - JOUR
AN  - 191583952
ID  - 191583952
AU  - Ketzer, Michael
AU  - Gehri, Beatrice
AU  - Nienaber, André
AU  - Huber, Christian G.
AU  - Simon, Michael
DB  - CINAHL Plus with Full Text
DO  - 10.3389/frhs.2026.1751261
DP  - EBSCOhost
EP  - 10
JO  - Frontiers in Health Services
KW  - Personnel Staffing and Scheduling
KW  - Nurse Managers
KW  - Psychiatric Nursing
KW  - Psychiatric Units
KW  - Funding Source
KW  - Human
KW  - Descriptive Statistics
KW  - Quantitative Studies
KW  - Nursing Shortage
KW  - Workload
KW  - Personnel Retention
KW  - Psychological Well-Being
KW  - Nursing Role
KW  - Burnout, Professional
KW  - Continuity of Patient Care
KW  - Patient Safety
KW  - Organizational Culture
KW  - Organizational Policies
KW  - Workforce
KW  - Summated Rating Scaling
KW  - Multidisciplinary Care Team
KW  - Descriptive Research
KW  - Multicenter Studies
KW  - Nonexperimental Studies
KW  - Cross Sectional Studies
KW  - Data Analysis Software
LA  - English
PB  - Frontiers Media S.A.
SN  - 2813-0146
SP  - 1
TI  - Unit managers between fluctuating demand and fixed staffing: a quantitative study in psychiatric nursing.
UR  - https://research.ebsco.com/linkprocessor/plink?id=f341110d-732a-35fa-9745-2270b5ca90e7
Y1  - 2026/02/13/2026
ER  - 

TY  - JOUR
AN  - 178026846
ID  - 178026846
ID  - 101088683
AU  - Namadi, Farideh
AU  - Alilu, Leyla
AU  - Habibzadeh, Hossein
DB  - CINAHL Plus with Full Text
DO  - 10.1186/s12912-024-02092-8
DP  - EBSCOhost
EP  - 9
IS  - 1
JO  - BMC Nursing
KW  - Nurse Attitudes Evaluation
KW  - Work Experiences Evaluation
KW  - Voluntary Reporting
KW  - Treatment Errors
KW  - Nurse-Physician Relations
KW  - Human
KW  - Qualitative Studies
KW  - Purposive Sample
KW  - Nursing Staff, Hospital Ethical Issues
KW  - Hospitals, Urban
KW  - Iran
KW  - Semi-Structured Interview
KW  - Burnout, Professional
KW  - Personnel Turnover
KW  - Intention
KW  - Professional Development
KW  - Personal Growth
KW  - Occupational-Related Injuries
KW  - Motivation
KW  - Truth Disclosure
KW  - Patient Safety
KW  - Male
KW  - Female
KW  - Adult
KW  - Middle Age
KW  - Audiorecording
KW  - Interview Guides
KW  - Data Analysis Software
KW  - Hope
KW  - Nursing Staff, Hospital Psychosocial Factors
KW  - Verbal Abuse
KW  - Excellence
KW  - Job Satisfaction
KW  - Organizational Culture
KW  - Funding Source
KW  - Adult: 19-44 years
KW  - Middle Aged: 45-64 years
KW  - Male
KW  - Female
LA  - English
PB  - BioMed Central
SN  - 1472-6955
SP  - 1
TI  - Nurses' experiences of reporting the medical errors of their colleagues: a qualitative study.
UR  - https://research.ebsco.com/linkprocessor/plink?id=0e93feda-d508-32d0-82e8-416578f076f7
VL  - 23
Y1  - 2024/06/20/6-20-2024
ER  - 

TY  - JOUR
AB  - Aim: This study aims to examine the influence of single and double‐shift work schedules on hand function and cognitive capacities, specifically working memory, attention, and response time in nurses. Background: Shift work, particularly in extended formats, is known to affect various physical and cognitive functions critical to nursing duties. Understanding these impacts is vital for managing nurse schedules to minimize health risks and maximize performance. Introduction: With an increase in demands on healthcare systems, nurses often endure prolonged working hours, which may impair their cognitive and manual abilities, thereby affecting patient care quality. Methods: This study involved 45 nurses aged 20–40 years from shift‐oriented units providing direct patient care. Hand function was assessed using the Nine‐Hole Peg Test (9‐HPT). Cognitive functions such as working memory, attention, and response time were evaluated using the digit span task and the Stroop test, respectively. Two‐way analysis of variance (ANOVA) was used for statistical analysis, assessing the interactions of time and shift type, with a significance level set at p < 0.05. Results or findings: The results revealed significant changes in all tested variables between pre‐ and post‐shift assessments and between single and double‐shift conditions. Notably, the double‐shift work significantly exacerbated declines in all measured functions. Discussion: These findings suggest that double shifts may intensify the deterioration of essential nursing skills, potentially compromising patient care. Conclusion and implications for nursing and/or health policy: This study underscores the detrimental effects of extended shift work on nurses' cognitive and manual functions. These insights should guide healthcare institutions in revising nurse scheduling practices to safeguard their well‐being and maintain high standards of patient care.
AN  - 188176124
ID  - 188176124
ID  - 7808754
AU  - Ulupinar, Fadime
AU  - Meler, Sibel
DB  - CINAHL Plus with Full Text
DO  - 10.1111/inr.13057
DP  - EBSCOhost
EP  - 10
IS  - 3
JO  - International Nursing Review
CY  - Malden, Massachusetts
KW  - Shiftwork
KW  - Nursing Staff, Hospital
KW  - Hand Physiology
KW  - Cognition Evaluation
KW  - Psychomotor Performance Evaluation
KW  - Reaction Time Evaluation
KW  - Memory Evaluation
KW  - Attention Evaluation
KW  - Nursing Skills Evaluation
KW  - Human
KW  - Shift Workers
KW  - Comparative Studies
KW  - Descriptive Research
KW  - Academic Medical Centers
KW  - Turkey
KW  - Neuropsychological Tests
KW  - Task Performance and Analysis
KW  - Two-Way Analysis of Variance
KW  - Quality of Nursing Care
KW  - Workload
KW  - Burnout, Professional Prevention and Control
KW  - Psychological Well-Being
KW  - Personnel Staffing and Scheduling
KW  - Descriptive Statistics
KW  - Pretest-Posttest Design
LA  - English
PB  - Wiley-Blackwell
SN  - 0020-8132
SP  - 1
TI  - Effects of single‐ and double‐shift work on hand and cognitive functions in nurses.
UR  - https://research.ebsco.com/linkprocessor/plink?id=6eb3c8f4-f439-3a08-9b1c-878d74ea9856
VL  - 72
Y1  - 2025/09/01/Sep2025
ER  - 

TY  - JOUR
AB  - Aim: This study examines the associations between fixed and rotating shifts on nurses' sleep quality and compassion fatigue, aiming to address a critical gap in understanding how work schedules are associated with nurses' well‐being and patient care. Background: Nurses play a vital role in healthcare; however, irregular work schedules are often associated with compromised well‐being. Rotating shifts are associated with poor sleep quality and emotional exhaustion, impairing their ability to provide compassionate care. Design and methods: A cross‐sectional design was used to recruit 288 nurses from public hospitals through simple random sampling, with equal numbers in fixed and rotating shift groups (n = 144 each). Sleep quality and compassion fatigue were assessed using the Pittsburgh Sleep Quality Index (PSQI) and the Professional Quality of Life Scale (ProQOL), respectively, both of which are valid and reliable measures. Independent samples t tests and Mann–Whitney U tests were performed to analyze group differences. The reporting method used was STROBE (Strengthening the Reporting of Observational Studies in Epidemiology) for observational studies. Results: Nurses working rotating shifts reported significantly poorer sleep quality (p < 0.001) and higher levels of burnout and secondary traumatic stress, components of compassion fatigue, compared with those on fixed shifts (p < 0.001). Compassion satisfaction was significantly lower among rotating shift nurses (p < 0.001). Effect sizes were large for all comparisons, highlighting the substantial associations of rotating shifts on these outcomes. Conclusion: This study highlights the significant differences associated with rotating shifts on nurses' sleep and emotional well‐being. Rotating schedules are associated with a higher likelihood of compassion fatigue and reduced compassion satisfaction, suggesting the need for organizational interventions based on observed associations. Transitioning to fixed shifts, coupled with resilience‐building programs, may be associated with better nurses' well‐being and safeguarding patient care quality. Implications for nursing and health policy: Policymakers and healthcare administrators should prioritize fixed schedules and invest in targeted interventions to alleviate the adverse effects of rotating shifts. Such measures are critical to sustaining a healthy nursing workforce and ensuring optimal patient care.
AN  - 188176176
ID  - 188176176
ID  - 7808754
AU  - Al‐Hammouri, Mohammed Munther
AU  - Rababah, Jehad
AU  - AL‐Jdeetawey, Nid'a A.
DB  - CINAHL Plus with Full Text
DO  - 10.1111/inr.70085
DP  - EBSCOhost
EP  - 7
IS  - 3
JO  - International Nursing Review
CY  - Malden, Massachusetts
KW  - Personnel Staffing and Scheduling
KW  - Shift Workers Psychosocial Factors
KW  - Nursing Staff, Hospital Psychosocial Factors
KW  - Sleep Quality Evaluation
KW  - Compassion Fatigue Evaluation
KW  - Psychological Well-Being Evaluation
KW  - Quality of Nursing Care Evaluation
KW  - Human
KW  - Male
KW  - Female
KW  - Adult
KW  - Jordan
KW  - Hospitals, Public
KW  - Cross Sectional Studies
KW  - Comparative Studies
KW  - Nonexperimental Studies
KW  - Convenience Sample
KW  - Funding Source
KW  - Random Sample
KW  - Scales
KW  - Descriptive Statistics
KW  - Data Analysis Software
KW  - T-Tests
KW  - Mann-Whitney U Test
KW  - Questionnaires
KW  - Multivariate Analysis of Covariance
KW  - Post Hoc Analysis
KW  - Sleep Disorders, Circadian Rhythm Risk Factors
KW  - Emotional Exhaustion
KW  - Job Satisfaction
KW  - Age Factors
KW  - Educational Status
KW  - Residence Characteristics
KW  - Shiftwork
KW  - Nurse-Patient Relations
KW  - Adult: 19-44 years
KW  - Male
KW  - Female
LA  - English
PB  - Wiley-Blackwell
SN  - 0020-8132
SP  - 1
TI  - How Shift Schedules Shape Nurses' Sleep and Compassion: A Comparative Study.
UR  - https://research.ebsco.com/linkprocessor/plink?id=3a920398-2ac0-3ce6-adda-523807119012
VL  - 72
Y1  - 2025/09/01/Sep2025
ER  - 

TY  - JOUR
AB  - Aggression and violence toward nurses is a growing problem in Canadian emergency departments. Existing literature often examines this issue through an individualistic lens, focusing primarily on individual behaviors of patients and staff, with limited attention to organizational and structural factors contributing to root causes. This paper presents a secondary analysis of a larger data set – including interviews with hospital staff, observational field notes, and open‐ended patient survey responses – to explore the structural and contextual factors shaping aggression and violence in emergency departments. Using a structural lens informed by critical theoretical perspectives and guided by interpretive description, the research team conducted a thematic analysis to identify recurrent patterns across the data sources. The analysis reveals how policies, power relations, and institutional norms shape the conditions that give rise to violence, moving beyond individual‐level explanations. Three themes were identified: (a) significant stress and frustration is the contextual backdrop, (b) dominant norms and a culture of efficiency in the emergency department create and maintain a stressful environment, and (c) widespread health and social inequities and a lack of community resources exacerbate stress and frustration. This analysis demonstrates that addressing aggression and violence requires multi‐pronged strategies that engage with the structural contexts shaping these events.
AN  - 188925859
ID  - 188925859
ID  - 9505881
AU  - Cater, Caitlyn
AU  - Browne, Annette J.
AU  - Varcoe, Colleen
AU  - Hirani, Saima
AU  - Wilson, Erin
DB  - CINAHL Plus with Full Text
DO  - 10.1111/nin.70049
DP  - EBSCOhost
EP  - 13
IS  - 4
JO  - Nursing Inquiry
CY  - Malden, Massachusetts
KW  - Emergency Nurses Psychosocial Factors
KW  - Emergency Nursing Psychosocial Factors
KW  - Aggression Psychosocial Factors
KW  - Workplace Violence Psychosocial Factors
KW  - Nurse Attitudes Evaluation
KW  - Human
KW  - Funding Source
KW  - Survey Research
KW  - Questionnaires
KW  - Social Behavior
KW  - Organizational Culture
KW  - Secondary Analysis
KW  - Thematic Analysis
KW  - Organizational Efficiency
KW  - Stress, Occupational Prevention and Control
KW  - Frustration
KW  - Burnout, Professional
KW  - Stigma
KW  - Discrimination
KW  - Communication
KW  - Compassion
KW  - Work Engagement
KW  - Housing
KW  - Primary Health Care
KW  - Health Services Accessibility
KW  - Mental Health
KW  - Substance Use Disorders Therapy
KW  - Support, Social
KW  - Occupational Safety
KW  - Collaboration
KW  - Organizational Policies
KW  - Health Resource Allocation
KW  - Personnel Staffing and Scheduling
KW  - Leadership
KW  - Quality of Nursing Care
KW  - Shiftwork
KW  - Qualitative Studies
KW  - Interview Guides
KW  - Descriptive Statistics
KW  - Data Analysis Software
LA  - English
PB  - Wiley-Blackwell
SN  - 1320-7881
SP  - 1
TI  - Using a Structural Lens to Understand and Address Aggression and Violence Experienced by Emergency Department Nurses: Beyond Individualistic Perspectives.
UR  - https://research.ebsco.com/linkprocessor/plink?id=1eb1fc8f-633a-3b36-9bd9-937aab995873
VL  - 32
Y1  - 2025/10/01/Oct2025
ER  - 

TY  - JOUR
AB  - Stress is an internationally well-known consequence of nurse work. This can impact delivery of optimal patient outcomes. Mindfulness-based interventions are suggested as effective strategies to cope with occupational stress and burnout among nurses. To determine the effects of coloring on stress levels in an academic medical center. This study used a preintervention/postintervention design. The Perceived Stress Scale-10 (PSS-10) was used. Participants who started with higher PSS-10 or higher color stress prescores had more decreases in their pre-to-post change scores. Older participants (baby boomers) had the lowest postcoloring stress scores. The results of this study corroborate previous literature findings. Following coloring activities, stress scores decreased to 2.4 ± from 4.2 ± 2.1 before coloring. Data from our study supported that participants with higher levels of stress precoloring reported the most significant stress improvement postcoloring. • Stress is an internationally well-known consequence of nurse work. • Stress can jeopardize nurses' physical and mental health causing failure to provide suitable care. • Nurses who work in radiology and procedural areas are not immune to these effects. • The outcomes of this study provide evidence that coloring has a favorable effect on reducing stress levels.
AN  - 187893660
ID  - 187893660
ID  - 101189931
AU  - Kaplow, Roberta
AU  - Willis, Polly
AU  - Higgins, Melinda
AU  - Mota, Sergio
DB  - CINAHL Plus with Full Text
DO  - 10.1016/j.jradnu.2025.02.004
DP  - EBSCOhost
EP  - 313
IS  - 3
JO  - Journal of Radiology Nursing
CY  - New York, New York
KW  - Nurses Psychosocial Factors
KW  - Stress, Occupational
KW  - Academic Medical Centers
KW  - Burnout, Professional
KW  - Nursing Outcomes
KW  - Human
KW  - Mindfulness
KW  - Psychometrics
KW  - Descriptive Statistics
KW  - Mental Health
KW  - Stress Management
KW  - Scales
LA  - English
PB  - Elsevier B.V.
SN  - 1546-0843
SP  - 306
TI  - Effects of Coloring on Nurse Stress in an Academic Medical Center.
UR  - https://research.ebsco.com/linkprocessor/plink?id=ac39eb12-38e4-39a7-8cff-b7d28812569c
VL  - 44
Y1  - 2025/09/01/Sep2025
ER  - 

TY  - JOUR
AB  - Although almost every study evaluating psychological interventions includes the two components of acceptability and effectivity, their relationship is rarely examined. The current study closes this gap by performing secondary analyses of the intervention program 'empCARE'. The goal was to analyze the relationship between these two evaluation components. The sample consists of 309 nurses (intervention group n = 172; control group n = 137). Data were collected before the training and longitudinally three times after the training. Psychological distress was assessed using the Symptom Checklist (SCL-90-R), and the Copenhagen Burnout Inventory. Personality traits were assessed using the HEXACO-60 and the Toronto Empathy Questionnaire. Acceptability was assessed using statements concerning participants' subjective evaluation of the training. The results show that the intervention program was effective. Acceptability, measured only in the intervention group, was quite high. However, no connection was found between effectivity and acceptability. On the contrary, the results show that acceptability assessments depend more on personality factors than on intervention success. Researchers should examine the relationship between acceptability and effectivity in their data. It does not seem appropriate to rely on acceptability measurements as the sole evaluation criterion capturing the success of an intervention.
AN  - 178176597
ID  - 178176597
ID  - 8807983
AU  - Roth, Marcus
AU  - Altmann, Tobias
DB  - CINAHL Plus with Full Text
DO  - 10.1080/08870446.2022.2129053
DP  - EBSCOhost
EP  - 1091
IS  - 8
JO  - Psychology & Health
CY  - Philadelphia, Pennsylvania
KW  - Burnout, Professional
KW  - Psychological Distress
KW  - Stress Management
KW  - Empathy
KW  - Health Personnel
KW  - Evidence Gaps
KW  - Goal-Setting
KW  - Program Evaluation
KW  - Human
KW  - Male
KW  - Female
KW  - Adult
KW  - Pretest-Posttest Control Group Design
KW  - Personality
KW  - Outcomes of Education
KW  - Conceptual Framework
KW  - Communication
KW  - Prospective Studies
KW  - Germany
KW  - Descriptive Statistics
KW  - Coefficient alpha
KW  - Paired T-Tests
KW  - Analysis of Variance
KW  - Questionnaires
KW  - Checklists
KW  - Scales
KW  - Clinical Assessment Tools
KW  - Funding Source
KW  - Experimental Studies
KW  - Secondary Analysis
KW  - Adult: 19-44 years
KW  - Male
KW  - Female
LA  - English
PB  - Taylor & Francis Ltd
SN  - 0887-0446
SP  - 1077
TI  - The interplay of acceptance and effectiveness in intervention studies: the example of the empCARE training to reduce burnout and distress symptoms in health care providers.
UR  - https://research.ebsco.com/linkprocessor/plink?id=dffd3960-6228-3928-a379-1d5b8219b754
VL  - 39
Y1  - 2024/08/01/Aug2024
ER  - 

TY  - JOUR
AB  - Background: The aim of this study was to assess work system factors and nurse and physician well-being across professionals (nurse vs. physician) and geographic locations (rural vs. urban) during COVID-19 pandemic. Methods: This study invited nurses and physicians within four hospitals from one large healthcare system to participate: one urban academic medical center and three rural hospitals. We measured work systems factors using the National Academy of Medicine (NAM) framework and the National Institute for Occupational Safety and Health (NIOSH) survey. Wellbeing was measured using the 2-question summative burnout score, Patient Health Questionnaire (PHQ-9) to measure depression, and post-traumatic stress disorder (PTSD) checklist (PCL) to measure PTSD symptoms. Statistical analyses were conducted using Chi-square (for Likert-scale items) and t -tests (for continuous scales) as appropriate. Statistical significance was set at the.05 level, two-tailed. Results: Overall, our results suggested that nurses and physicians working in the urban settings experience more impeding work system factors and are more burned out, depressed, exhibit more PTSD symptoms, and face greater overall well-being issues, when compared to nurses and physicians working in the rural settings. Conclusions/Applications to Practice: This study examined a comprehensive set of work system factors and well-being measures to better understand differences between rural and urban settings, and nurses compared to physicians. By examining this entire set of measures, we were able to provide a greater insight into the key differences, highlighting opportunities for policy-level contributions to prevent work related impairments from reaching the healthcare workforce.
AN  - 186915460
ID  - 186915460
ID  - 101575677
AU  - Mazur, Lukasz M.
AU  - Lee, Nayeon
AU  - Baernholdt, Marianne
AU  - Epstein, Beth
AU  - Meltzer-Brody, Samantha
AU  - Bissram, Jennifer
AU  - Adapa, Karthik
DB  - CINAHL Plus with Full Text
DO  - 10.1177/21650799251333072
DP  - EBSCOhost
EP  - 453
IS  - 9
JO  - Workplace Health & Safety
CY  - Thousand Oaks, California
KW  - COVID-19 Pandemic
KW  - Work Environment Psychosocial Factors
KW  - Physician Attitudes
KW  - Nurse Attitudes
KW  - Attitude of Health Personnel
KW  - Psychological Well-Being
KW  - Geographic Locations
KW  - Burnout, Professional
KW  - Occupational Health Nursing
KW  - Workplace Violence
KW  - Human
KW  - Male
KW  - Female
KW  - Funding Source
KW  - Mental Health
KW  - Rural Health Services
KW  - Urban Health Services
KW  - Academic Medical Centers
KW  - Hospitals
KW  - Scales
KW  - Checklists
KW  - Descriptive Statistics
KW  - Data Analysis Software
KW  - Chi Square Test
KW  - T-Tests
KW  - Comparative Studies
KW  - Questionnaires
KW  - Surveys
KW  - Male
KW  - Female
LA  - English
PB  - Sage Publications Inc.
SN  - 2165-0799
SP  - 440
TI  - A Quantitative Analysis of Work System Factors and Well-Being Among Nurses and Physicians in Rural and Urban Settings During Covid-19 Pandemic.
UR  - https://research.ebsco.com/linkprocessor/plink?id=c9e47eb1-be7c-3822-90b2-9cb99426d058
VL  - 73
Y1  - 2025/09/01/Sep2025
ER  - 

TY  - JOUR
AB  - This article shares the findings of a research study about the external and internal barriers and consequences nurses face as they try to ward off compassion fatigue. This qualitative research employs Relational Caring Inquiry, honoring unique narratives while gaining collective insight into the experiences of being a nurse. Participants for this study were nurses on inpatient units. Findings illustrate the tangible consequences nurses face from the complexities of working in today's healthcare settings. The information shared reflects the profound purpose that nurses bring while shedding light on what keeps them from flourishing in their roles.
AN  - 175366564
ID  - 175366564
ID  - 9806969
AU  - Griffin, Christine
AU  - Sousa, Karen
AU  - Jones, Jacqueline
AU  - Ozkaynak, Mustafa
AU  - Horton-Deutsch, Sara
DB  - CINAHL Plus with Full Text
DO  - 10.20467/IJHC-2023-0019
DP  - EBSCOhost
EP  - 58
IS  - 1
JO  - International Journal for Human Caring
CY  - New York, New York
KW  - Compassion Fatigue
KW  - Pediatric Nurses
KW  - Nursing Care
KW  - Watson's Theory of Caring
KW  - Human
KW  - Qualitative Studies
KW  - Narratives
KW  - Nurse Attitudes
KW  - Inpatients
KW  - Hospital Units
LA  - English
PB  - Springer Publishing Company, Inc.
SN  - 1091-5710
SP  - 49
TI  - Compassion Without Fatigue. A Unitary Caring Science Approach: Part II—Essential Truths of Compassion Fatigue for Pediatric Nurses.
UR  - https://research.ebsco.com/linkprocessor/plink?id=cb954204-e67f-3306-891b-29ef17dbef37
VL  - 28
Y1  - 2024/01/01/2024
ER  - 
