# Supplementary material for: Quiet Quitting and Disengagement-Related Constructs in Nursing: A Theory-Informed Scoping Review
Source: Healthcare (Basel). 2026 Jul 16;14(14):2145. doi: 10.3390/healthcare14142145 (PMC13411971; doi:10.3390/healthcare14142145)
Supplement: Supplementary file 1 [file healthcare-14-02145-s001.zip › EBSCO-Export-05_02_2026_15.ris]

TY  - JOUR
AN  - 190660108
ID  - 190660108
AU  - Roshida, Devy Syanindita
AU  - Permatasari, Eska Distia
AU  - Handriyanto, Candra Ferdian
AU  - Cahyani, Suci Dwi
AU  - Ramadan, Anggun Novitria
DB  - CINAHL Plus with Full Text
DO  - 10.20473/ijosh.v14i3.2025.348-355
DP  - EBSCOhost
EP  - 355
IS  - 3
JO  - Indonesian Journal of Occupational Safety & Health
KW  - Nursing Staff, Hospital Psychosocial Factors
KW  - Burnout, Professional Prevention and Control
KW  - Nursing Models, Theoretical Evaluation
KW  - Job Characteristics Evaluation
KW  - Adaptation, Occupational Evaluation
KW  - Human
KW  - Male
KW  - Female
KW  - Adult
KW  - Middle Age
KW  - Work Environment
KW  - Quasi-Experimental Studies
KW  - Clinical Trials
KW  - Job Performance
KW  - Job Satisfaction
KW  - Shiftwork
KW  - Organizational Culture
KW  - Commitment
KW  - Workload
KW  - Depersonalization
KW  - Work Engagement
KW  - Management Styles
KW  - Hardiness
KW  - Quality of Nursing Care
KW  - Professional Development
KW  - Questionnaires
KW  - Purposive Sample
KW  - Job Experience
KW  - Employment Status
KW  - Educational Status
KW  - Emotional Exhaustion Prevention and Control
KW  - Indonesia
KW  - Nurse-Patient Ratio
KW  - Funding Source
KW  - Adult: 19-44 years
KW  - Middle Aged: 45-64 years
KW  - Male
KW  - Female
LA  - English
PB  - Universitas Airlangga
SN  - 2301-8046
SP  - 348
TI  - Burnout Management Model Based on Job Crafting Approaches for Nurses in Hospitals.
UR  - https://research.ebsco.com/linkprocessor/plink?id=488b0876-ed6c-3c72-9300-78c4b34652b1
VL  - 14
Y1  - 2025/12/01/Dec2025
ER  - 

TY  - JOUR
AN  - 178416086
ID  - 178416086
ID  - 101088683
AU  - Shi, Yan
AU  - Wang, Peng
AU  - Liu, Lamei
AU  - Li, Mengmeng
DB  - CINAHL Plus with Full Text
DO  - 10.1186/s12912-024-02156-9
DP  - EBSCOhost
EP  - 11
IS  - 1
JO  - BMC Nursing
KW  - Oncology Nurses Psychosocial Factors
KW  - Oncology Nursing
KW  - Burnout, Professional Prevention and Control
KW  - Psychological Distress Prevention and Control
KW  - Psychological Well-Being
KW  - Mindfulness Methods
KW  - Self Care
KW  - Sociodemographic Factors
KW  - Human
KW  - Male
KW  - Female
KW  - Adult
KW  - China
KW  - Cross Sectional Studies
KW  - Hospitals
KW  - Surveys
KW  - Descriptive Research
KW  - Structural Equation Modeling
KW  - Descriptive Statistics
KW  - Scales
KW  - Questionnaires
KW  - One-Way Analysis of Variance
KW  - Data Analysis Software
KW  - Chi Square Test
KW  - Multiple Logistic Regression
KW  - Checklists
KW  - Adult: 19-44 years
KW  - Male
KW  - Female
LA  - English
PB  - BioMed Central
SN  - 1472-6955
SP  - 1
TI  - Mindful self-care among oncology nurses in China: a latent profile analysis.
UR  - https://research.ebsco.com/linkprocessor/plink?id=99738d0f-5a08-3b22-a8e4-b19c1b704948
VL  - 23
Y1  - 2024/07/14/7-14-2024
ER  - 

TY  - JOUR
AB  - Aim: Workplace incivility is a barrier to safe and high‐quality patient care in nursing workplaces and more broadly in tertiary hospitals. The present study aims to systematically review the existing evidence to provide a comprehensive understanding of the prevalence of co‐worker incivility experienced and witnessed by nurses and other healthcare professionals, the effects of incivility on patient safety culture (PSC) and patient outcomes, and the factors which mediate the relationship between incivility and patient safety. Methods: A systematic review with narrative synthesis and meta‐analysis was undertaken to synthesize the data from 41 studies. Data Sources: Databases searched included MEDLINE, PubMed, SCOPUS, CINAHL, PsycInfo, ProQuest, Emcare and Embase. Searches were conducted on 17 August 2021 and repeated on 15 March 2023. Results: The pooled prevalence of experienced incivility was 25.0%. The pooled prevalence of witnessed incivility was 30.1%. Workplace incivility was negatively associated with the PSC domains of teamwork, reporting patient safety events, organization learning/improvement, management support for safety, leadership, communication openness and communication about error. The composite pooled effect size of incivility on these domains of PSC was OR = 0.590, 95% CI [0.515, 0.676]. Workplace incivility was associated with a range of patient safety outcomes (PSOs) including near misses, adverse events, reduced procedural and diagnostic performance, medical error and mortality. State depletion, profession, psychological responses to incivility, information sharing, help seeking, workload and satisfaction with organizational communication were found to mediate the relationship between incivility and patient safety. Conclusion: Experienced and witnessed incivility is prevalent in tertiary hospitals and has a deleterious effect on PSC and PSOs. A better understanding of the mechanisms of this relationship will support the development of interventions aimed at reducing both incivility and patient harm. Implications for the Profession and/or Patient Care Impact: This study quantifies the effect of incivility on PSC and outcomes. It provides support that interventions focusing on incivility are a valuable mechanism for improving patient care. It guides intervention design by highlighting which domains of PSC are most associated with incivility. It explores the profession‐specific experiences of workplace incivility. Reporting Method: This report adheres to PRISMA reporting guidelines. Patient or Public Contribution: No patient or public contribution. The focus of this study is the nursing and healthcare workforce, therefore, patient or public involvement not required.
AN  - 187503115
ID  - 187503115
AU  - Freedman, Benjamin
AU  - Li, Wendy Wen
AU  - Liang, Zhanming
AU  - Hartin, Peter
AU  - Biedermann, Narelle
DB  - CINAHL Plus with Full Text
DO  - 10.1111/jan.16111
DP  - EBSCOhost
EP  - 5622
IS  - 9
JO  - Journal of Advanced Nursing (John Wiley & Sons, Inc.)
KW  - Incivility Epidemiology
KW  - Incivility Prevention and Control
KW  - Workplace Violence Prevention and Control
KW  - Nursing Staff, Hospital Psychosocial Factors
KW  - Health Personnel Psychosocial Factors
KW  - Hospitals
KW  - Patient Safety Evaluation
KW  - Organizational Culture Evaluation
KW  - Human
KW  - Male
KW  - Female
KW  - Systematic Review
KW  - Meta Analysis
KW  - Australia
KW  - Medline
KW  - PubMed
KW  - CINAHL Database
KW  - Psycinfo
KW  - Embase
KW  - Work Environment
KW  - Prevalence
KW  - Teamwork
KW  - Leadership
KW  - Communication
KW  - Odds Ratio
KW  - Confidence Intervals
KW  - Adverse Health Care Event
KW  - Treatment Errors
KW  - Mortality
KW  - Help Seeking Behavior
KW  - Workload
KW  - Burnout, Professional
KW  - Stress, Psychological
KW  - Personal Satisfaction
KW  - Data Analysis Software
KW  - Descriptive Statistics
KW  - Male
KW  - Female
LA  - English
PB  - John Wiley & Sons, Inc.
SN  - 0309-2402
SP  - 5603
TI  - The prevalence of incivility in hospitals and the effects of incivility on patient safety culture and outcomes: A systematic review and meta‐analysis.
UR  - https://research.ebsco.com/linkprocessor/plink?id=668b5621-90e6-317f-9922-5226ba4d21df
VL  - 81
Y1  - 2025/09/01/Sep2025
ER  - 

TY  - JOUR
AB  - Background: Intensive care unit (ICU) clinicians are at risk for burnout, which can be driven by depersonalization. Photographs of patients in their baseline state of health before ICU admission may enhance the connection between clinicians and patients. The use of patient photographs has not been evaluated in an urban community teaching hospital. Objective: To evaluate whether an interprofessional group of clinicians perceive that patient photographs in the ICU help them connect with patients and enhance empathy. Methods: A prospective observational quality improvement study was performed in the medical ICU of an urban community teaching hospital. Patients' families could display patients' photographs in the unit. Registered nurses, physicians, respiratory therapists, and patient care associates completed anonymous surveys. Results: Families of 21 patients provided photographs; 82 clinicians (47 physicians, 25 nurses, 5 respiratory therapists, and 5 patient care associates) completed surveys. Most clinicians (83%) agreed that the patient's personality and character were emphasized by photographs, 77% agreed that photographs facilitated communication with the patient and/or family, 89% agreed that patient photographs helped them relate to the patient as an individual, and 76% were not upset by comparing the photograph with the patient. Responses did not significantly differ by clinician type. Survey comments highlighted themes of humanization, fulfillment, and hope. Conclusion: Patient photographs may enhance connections between clinicians and patients in the ICU, potentially reducing depersonalization and burnout.
AN  - 180583241
ID  - 180583241
ID  - 9211547
AU  - Shah, Dhruv
AU  - Ghosh, Kuldeep
AU  - Singh, Robin
AU  - Bonfante, Ivonne
AU  - Nagales, Josette
AU  - Wuthrich, Andrew
AU  - Wilson, Christopher
AU  - Trenard, Natoushka
AU  - Poor, Armeen D.
DB  - CINAHL Plus with Full Text
DO  - 10.4037/ajcc2024637
DP  - EBSCOhost
EP  - 461
IS  - 6
JO  - American Journal of Critical Care
CY  - Alisa Veijo, California
KW  - Empathy
KW  - Photography
KW  - Intensive Care Units
KW  - Academic Medical Centers
KW  - Hospitals, Community
KW  - Hospitals, Urban
KW  - Health Personnel
KW  - Human
KW  - Prospective Studies
KW  - Nonexperimental Studies
KW  - Quality Improvement
KW  - Communication
KW  - Burnout, Professional Prevention and Control
KW  - Male
KW  - Female
KW  - Descriptive Statistics
KW  - Male
KW  - Female
LA  - English
PB  - American Association of Critical-Care Nurses
SN  - 1062-3264
SP  - 455
TI  - Picturing Empathy in the Intensive Care Unit: Patient Photographs at an Urban Community Teaching Hospital.
UR  - https://research.ebsco.com/linkprocessor/plink?id=c19304b3-b596-3b8f-91bb-05f47bdfac86
VL  - 33
Y1  - 2024/11/01/Nov2024
ER  - 

TY  - JOUR
AB  - Aim: To examine the impact of critical care nurses' delirium knowledge, self‐efficacy and clinical reasoning competency on delirium care difficulties based on the information–motivation–behavioural (IMB) skills model from a behavioural perspective. Design: Cross‐sectional study. Methods: A total of 440 critical care nurses from five hospitals in China were selected using convenience sampling and invited to complete an online questionnaire for measurement. Data were collected in November 2024 and analysed using SPSS/AMOS with descriptive statistics, Pearson's correlation coefficient and multiple regression. Structural equation modelling was constructed to test the hypothesised relationships among the variables, with bootstrapping to assess mediation effects. Results: The level of delirium care difficulties was moderated. Delirium care difficulties were negatively correlated with delirium knowledge, self‐efficacy and clinical reasoning competency. Clinical reasoning competency partly mediated delirium knowledge and self‐efficacy with regard to delirium care difficulties. Conclusion: Delirium knowledge, self‐efficacy and clinical reasoning competency are essential for improving critical care nurses' delirium care competencies. The role of clinical reasoning competency in the relationship between the other two variables and delirium care difficulties was highlighted. Establishing multifaceted innovative delirium education programmes, emphasising individuals' sense of competence and enhancing clinical reasoning competency as behavioural skills were supported. Exploring these pathways using a nurse behaviour change‐based perspective is critical. Implications for the Profession and/or Patient Care: Critical care managers should value nurses' delirium care competencies. Enhancing continuing professional development through system‐level support with high reliability and multiform professional education, including innovative theoretical and practical training; advancing policies that increase work motivation and self‐planning to stimulate self‐efficacy; and exercising critical and reflective thinking to improve clinical reasoning competency may enhance nurses' delirium recognition and care competencies, including prioritisation, potentially improving delirium care dilemmas and patient outcomes. Reporting Method: The STROBE checklist was used as a guideline. Patient or Public Contribution: Nurses completed questionnaires. Trial Registration: Chinese Clinical Trial Registry (ChiCTR2400092177). https://www.chictr.org.cn/bin/project/edit?pid=249216
AN  - 190718828
ID  - 190718828
AU  - Dong, Jing
AU  - Sui, Weijing
AU  - Gong, Xiaoyan
AU  - Wang, Li
AU  - Ni, Qiqi
AU  - Yan, Ran
AU  - Yi, Jia
AU  - Ding, Ying
AU  - Zhuang, Yiyu
DB  - CINAHL Plus with Full Text
DO  - 10.1111/jocn.70034
DP  - EBSCOhost
EP  - 746
IS  - 2
JO  - Journal of Clinical Nursing (John Wiley & Sons, Inc.)
KW  - Nursing Knowledge Evaluation
KW  - Self-Efficacy Evaluation
KW  - Clinical Reasoning Evaluation
KW  - Delirium Nursing
KW  - Clinical Competence Evaluation
KW  - Critical Care Nurses Psychosocial Factors
KW  - Nursing Staff, Hospital Psychosocial Factors
KW  - Information Motivation Behavioral Skills Model
KW  - Intensive Care Units
KW  - Critically Ill Patients
KW  - Burnout, Professional Prevention and Control
KW  - Human
KW  - Male
KW  - Female
KW  - China
KW  - Multicenter Studies
KW  - Convenience Sample
KW  - Multiple Regression
KW  - Pearson's Correlation Coefficient
KW  - Descriptive Statistics
KW  - Structural Equation Modeling
KW  - Cross Sectional Studies
KW  - Conceptual Framework
KW  - Adult
KW  - Middle Age
KW  - Funding Source
KW  - Questionnaires
KW  - Data Analysis Software
KW  - Outcomes (Health Care)
KW  - Mediation Analysis
KW  - Confidence Intervals
KW  - Support, Psychosocial
KW  - Correlational Studies
KW  - Tertiary Health Care
KW  - Spearman's Rank Correlation Coefficient
KW  - Adult: 19-44 years
KW  - Middle Aged: 45-64 years
KW  - Male
KW  - Female
LA  - English
PB  - John Wiley & Sons, Inc.
SN  - 0962-1067
SP  - 729
TI  - Impact of Nurses' Knowledge, Self‐Efficacy and Clinical Reasoning Competency on Difficulties in Caring for Patients With Delirium in the Intensive Care Unit: A Cross‐Sectional Study.
UR  - https://research.ebsco.com/linkprocessor/plink?id=05a1a51d-68db-38d2-b87f-2e0891f6499e
VL  - 35
Y1  - 2026/02/01/Feb2026
ER  - 

TY  - JOUR
AB  - Objective: Mentoring programs can improve nurses' mental health. This study examined the effects of a staff training program based on cognitive behavior therapy for burnout in which mentors provided intervention to their mentees. Methods: The principal investigator served as a facilitator and conducted staff training in cognitive behavior therapy. An original cognitive behavior therapy manual was presented to trained nurses (mentors), and lectures were provided on using the manual, ways of implementing cognitive behavior therapy, and other important points. The study participants included 35 mid-career nurses (mentors) and 34 young nurses in their first to third year (mentees) working in acute care hospitals. Groups of five mentees were formed in which two mentors provided cognitive behavior therapy based on the manual. Changes in mentees' stress, burnout, and turnover intention at pre-intervention, post-intervention, and follow-up (3 months after the intervention) were objectively evaluated using an evaluation index. Results: The intervention significantly reduced the following evaluation indicators: total strain, conflict with other nursing staff, nursing role conflict, qualitative workload, quantitative workload, conflict with patients, problem avoidance due to irrational beliefs, escape-avoidance, emotional exhaustion of burnout, desire to change hospitals or departments, and turnover intention. Conclusion: Implementation of cognitive behavior therapy by mentors effectively reduced mentees' stress, burnout, and turnover.
AN  - 178185493
ID  - 178185493
AU  - Ohue, Takashi
AU  - Menta, Masaru
DB  - CINAHL Plus with Full Text
DO  - 10.3390/nursrep14020077
DP  - EBSCOhost
EP  - 1036
IS  - 2
JO  - Nursing Reports
KW  - Nurses Psychosocial Factors
KW  - Nursing Staff, Hospital Education
KW  - Cognitive Therapy Education
KW  - Burnout, Professional Prevention and Control
KW  - Mentorship
KW  - Personnel Turnover Evaluation
KW  - Program Evaluation
KW  - Human
KW  - Male
KW  - Female
KW  - Adult
KW  - Japan
KW  - Conflict Management
KW  - Role Conflict
KW  - Workload
KW  - Stress, Occupational Prevention and Control
KW  - Avoidance Learning
KW  - Coping
KW  - Psychological Tests
KW  - Scales
KW  - Analysis of Variance
KW  - Descriptive Statistics
KW  - Data Analysis Software
KW  - Post Hoc Analysis
KW  - Funding Source
KW  - Adult: 19-44 years
KW  - Male
KW  - Female
LA  - English
PB  - MDPI
SN  - 2039-439X
SP  - 1026
TI  - Effectiveness of Mentorship Using Cognitive Behavior Therapy to Reduce Burnout and Turnover among Nurses: Intervention Impact on Mentees.
UR  - https://research.ebsco.com/linkprocessor/plink?id=93e131db-b4a4-3be4-9aaf-d047fc0542c0
VL  - 14
Y1  - 2024/06/01/Jun2024
ER  - 

TY  - JOUR
AB  - Background: Sensory balance is the individual's ability to regulate internal and external sensory stimuli to remain in a functional and balanced state. Objective: This study aims to explore in depth the experiences of psychiatric nurses caring for trauma victims in building sensory balance and well‐being. Introduction: Psychiatric nurses caring for trauma victims may be constantly exposed to intense sensory stimuli such as yelling and agitation. It is known that post‐traumatic stress disorder and burnout are seen in nurses caring for these individuals; however, it is noteworthy that studies on how this process is reflected sensoryly in individuals are limited. Method: Snowball sampling method was used in this qualitative phenomenological study. In‐depth interviews were conducted with 14 volunteer psychiatric nurses caring for trauma victims. Data were collected using a semi‐structured interview form and analyzed using Colaizzi's method. COREQ guidelines were adhered to throughout the research process. Findings: Four categories and a total of eight themes were obtained from the in‐depth interviews. "Traces of Traumatic Contact, Emotional Armor and Inner Distance, Transformation through Exhaustion, Institutional Silence and Seeking Solidarity". Conclusion: This study shows that psychiatric nurses caring for trauma victims are both professionally and individually traumatized and face the risk of losing their identity. It has also been found that nurses withdraw both sensorially and emotionally and experience burnout. But in some cases this process transforms into the development of awareness and maturity. It was also found that despite adverse working conditions, contact with nature, silence and collegial solidarity played a protective role in rebuilding well‐being. Clinical Relevance: This study addresses in depth the sensory, emotional and identity impacts experienced by psychiatric nurses caring for trauma victims and draws attention to the effects of these conditions on the process of well‐being construction. The results of the study provide important points for the development of education, self‐care and institutional support mechanisms to support nurses' well‐being.
AN  - 191727334
ID  - 191727334
ID  - 100911591
AU  - Günday, Eda Albayrak
AU  - Güler, Kübra Gülırmak
DB  - CINAHL Plus with Full Text
DO  - 10.1111/jnu.70053
DP  - EBSCOhost
EP  - 14
IS  - 1
JO  - Journal of Nursing Scholarship
CY  - Malden, Massachusetts
KW  - Psychiatric Nursing Psychosocial Factors
KW  - Nurse Attitudes
KW  - Balance, Postural Evaluation
KW  - Psychological Well-Being Evaluation
KW  - Trauma
KW  - Victims
KW  - Sensation Evaluation
KW  - Nursing Staff, Hospital Psychosocial Factors
KW  - Human
KW  - Turkey
KW  - Male
KW  - Female
KW  - Adult
KW  - Middle Age
KW  - Qualitative Studies
KW  - Phenomenological Research
KW  - Agitation
KW  - Stress Disorders, Post-Traumatic Nursing
KW  - Burnout, Professional
KW  - Snowball Sample
KW  - Semi-Structured Interview
KW  - Support, Psychosocial
KW  - Compassion Fatigue
KW  - Purposive Sample
KW  - Sociodemographic Factors
KW  - Empathy
KW  - Thematic Analysis
KW  - Wounds and Injuries Nursing
KW  - Adult: 19-44 years
KW  - Middle Aged: 45-64 years
KW  - Male
KW  - Female
LA  - English
PB  - Wiley-Blackwell
SN  - 1527-6546
SP  - 1
TI  - Examining the Construction of Sensory Balance and Well‐Being in Psychiatric Nurses Caring for Trauma Victims: A Qualitative Study.
UR  - https://research.ebsco.com/linkprocessor/plink?id=993f71ad-f359-378a-a286-4ad928baafa5
VL  - 58
Y1  - 2026/02/01/Feb2026
ER  - 

TY  - JOUR
AN  - 190550353
ID  - 190550353
AU  - Al Nakhal, Mohamad
AU  - Massouh, Angela
AU  - Dumit, Nuhad Y.
AU  - Figley, Charles R.
DB  - CINAHL Plus with Full Text
DO  - 10.1002/nop2.70410
DP  - EBSCOhost
EP  - 10
IS  - 12
JO  - Nursing Open
CY  - Malden, Massachusetts
KW  - Burnout, Professional Risk Factors
KW  - Compassion Fatigue Evaluation
KW  - Critical Care Nurses Psychosocial Factors
KW  - Physicians Psychosocial Factors
KW  - Critical Care Psychosocial Factors
KW  - Risk Assessment
KW  - Human
KW  - Male
KW  - Female
KW  - Scoping Review
KW  - Stress, Occupational
KW  - Quality of Nursing Care
KW  - Health Care Delivery
KW  - Prevalence
KW  - Medline
KW  - CINAHL Database
KW  - Psychological Well-Being
KW  - Work Environment
KW  - PubMed
KW  - Occupational Safety
KW  - Psychological Trauma
KW  - Stress Disorders, Post-Traumatic Psychosocial Factors
KW  - Scales
KW  - Job Satisfaction
KW  - Thematic Analysis
KW  - Sex Factors
KW  - Age Factors
KW  - Job Experience
KW  - Marital Status
KW  - Health Status
KW  - Support, Psychosocial
KW  - Workload
KW  - Nurse-Physician Relations
KW  - Death Psychosocial Factors
KW  - Spirituality
KW  - Emotional Regulation
KW  - Healthcare Disparities
KW  - Stigma
KW  - Culture
KW  - Questionnaires
KW  - Regression
KW  - Hardiness
KW  - Workforce
KW  - Mindfulness
KW  - Male
KW  - Female
LA  - English
PB  - Wiley-Blackwell
SN  - 2054-1058
SP  - 1
TI  - Compassion Fatigue Among Critical Care Nurses and Physicians: A Scoping Review.
UR  - https://research.ebsco.com/linkprocessor/plink?id=30466161-56d2-3528-ba23-b1c5fa8dc7e5
VL  - 12
Y1  - 2025/12/01/Dec2025
ER  - 

TY  - JOUR
AB  - Purpose: This study aimed to explore home-based hospice nurses’ end-of-life care experiences and elucidate the nature and meaning of end-of-life care. This study aimed to enhance the understanding of nurses’ role identity and provide basic data to improve the quality of home-based hospice care. Methods: The collected data were analyzed using Giorgi's phenomenological. The participants were 11 nurses working at a home-based hospice facility in Seoul and the surrounding metropolitan area selected through purposive sampling. Data were collected from August to November 2024 through semi-structured, in-depth individual interviews, each lasting an average of 64 minutes. Interviews were recorded and transcribed with the participants’ consent, resulting in 267 pages of data. The collected data were analyzed using Giorgi's phenomenological method. Results: The analysis revealed four thematic categories, "Practicing emotional care," "Burden and burnout of professional life," "Rediscovering the meaning of existence" and "Awareness of sustainable care systems." Home-based hospice nurses supported patients and their families in accepting death and forming emotional bonds. They also experienced both burnout and fulfillment during the repetitive process of providing end-of-life care. Furthermore, they achieved personal and professional growth through reflection on life and death but recognized structural limitations such as a lack of staff and inadequate institutional support. Conclusion: This study demonstrates that end-of-life care provided by home-based hospice nurses extends beyond simple physical care to include emotional and spiritual support, demonstrating the need for institutionalization, strengthening the educational foundation, and establishing a practical support system.
AN  - 190501235
ID  - 190501235
AU  - Bang, Misung
AU  - Yeo, Hyeongnam
AU  - Kim, Insook
DB  - CINAHL Plus with Full Text
DO  - 10.14475/jhpc.2025.28.4.169
DP  - EBSCOhost
EP  - 179
IS  - 4
JO  - Journal of Hospice & Palliative Care
KW  - Terminal Care
KW  - Hospice Nurses
KW  - Home Health Care
KW  - Work Experiences
KW  - Professional Identity
KW  - Nursing Role
KW  - Quality of Health Care
KW  - Human
KW  - Phenomenological Research
KW  - South Korea
KW  - Urban Areas
KW  - Purposive Sample
KW  - Semi-Structured Interview
KW  - Thematic Analysis
KW  - Burnout, Professional
KW  - Professional Development
KW  - Support, Psychosocial
KW  - Funding Source
LA  - English
PB  - Korean Society for Hospice & Palliative Care
SN  - 2765-3072
SP  - 169
TI  - End-of-life Care Experience of Home-Based Hospice Nurses.
UR  - https://research.ebsco.com/linkprocessor/plink?id=508d66cf-e2d4-34d5-af2e-887b126b3130
VL  - 28
Y1  - 2025/12/01/Dec2025
ER  - 

TY  - JOUR
AB  - This review explores the perceptions of experienced registered nurses (RNs) regarding the perceived work-readiness of new graduate nurses (NGNs) during their first year in practice. It identifies three key themes: expectations of RNs and NGNs previous exposure to clinical environments, organisational challenges, and NGN competence. Despite the Australian Nursing and Midwifery Accreditation Council's (ANMAC) accreditation of the Bachelor of Nursing program to ensure graduates are prepared for practice, discrepancies remain between expected and actual work-readiness. Work-readiness involves personal abilities, clinical skills, knowledge, and organisational awareness. RNs often expect NGNs to perform competently right away, but NGNs struggle due to insufficient clinical exposure and preparation. Issues like inadequate placements and an overemphasis on theory contribute to the gap between education and the demands of practice. Organisational challenges, staff shortages and lack of mentorship programs, increase stress and burnout. The review calls for improved clinical education, support systems, and systemic changes to better prepare NGNs for their roles.
AN  - 192161263
ID  - 192161263
AU  - NOBLE, DANIELLE
AU  - MISSEN, KAREN
AU  - BAILEY, CAROLYN
AU  - STUBBS, MICHELLE
DB  - CINAHL Plus with Full Text
DP  - EBSCOhost
EP  - 712
IS  - 4
JO  - International Journal of Work-Integrated Learning
KW  - Registered Nurses Psychosocial Factors
KW  - Nurse Attitudes
KW  - New Graduate Nurses
KW  - Clinical Competence Psychosocial Factors
KW  - Nursing Practice
KW  - Human
KW  - Systematic Review
KW  - Organizational Culture
KW  - Nursing Skills
KW  - Nursing Knowledge
KW  - Confidence
KW  - Australia
KW  - Student Placement
KW  - Nursing Shortage
KW  - Mentorship
KW  - Stress, Occupational
KW  - Burnout, Professional
KW  - Support, Psychosocial
KW  - CINAHL Database
KW  - Medline
KW  - Checklists
KW  - Thematic Analysis
LA  - English
PB  - University of Waikato, Education Unit, Faculty of Science & Engineering
SN  - 2538-1032
SP  - 701
TI  - Registered nurses' perceptions on work-readiness of new graduates in their first year of clinical practice: An integrative review.
UR  - https://research.ebsco.com/linkprocessor/plink?id=38189292-11fb-32f3-a623-aff422be4c40
VL  - 26
Y1  - 2025/10/01/2025
ER  - 

TY  - JOUR
AN  - 180268461
ID  - 180268461
ID  - 101088683
AU  - Helaß, Madeleine
AU  - Maatouk, Imad
DB  - CINAHL Plus with Full Text
DO  - 10.1186/s12912-024-02421-x
DP  - EBSCOhost
EP  - 8
IS  - 1
JO  - BMC Nursing
KW  - Burnout, Professional Epidemiology
KW  - Burnout, Professional Evaluation
KW  - Oncology Nurses Psychosocial Factors
KW  - Psychological Distress
KW  - Human
KW  - Adult
KW  - Middle Age
KW  - Male
KW  - Female
KW  - Cross Sectional Studies
KW  - Scales
KW  - Germany
KW  - Disengagement
KW  - Sociodemographic Factors
KW  - Descriptive Statistics
KW  - Age Factors
KW  - Comparative Studies
KW  - Confidence Intervals
KW  - Surveys
KW  - Quality of Nursing Care
KW  - Patient Safety
KW  - Work Environment
KW  - Bivariate Statistics
KW  - One-Way Analysis of Variance
KW  - T-Tests
KW  - Correlation Coefficient
KW  - Chi Square Test
KW  - Data Analysis Software
KW  - Coefficient alpha
KW  - Adult: 19-44 years
KW  - Middle Aged: 45-64 years
KW  - Male
KW  - Female
LA  - English
PB  - BioMed Central
SN  - 1472-6955
SP  - 1
TI  - An estimate of burnout prevalence among oncology nurses.
UR  - https://research.ebsco.com/linkprocessor/plink?id=20944278-3a8a-3b15-8bad-4759cd5743a7
VL  - 23
Y1  - 2024/10/15/10-15-2024
ER  - 

TY  - JOUR
AN  - 179258994
ID  - 179258994
ID  - 101088683
AU  - Zhang, Cuiling
AU  - Yang, Ziyan
AU  - Liang, Yali
AU  - Feng, Yong
AU  - Zhang, Xiaohong
DB  - CINAHL Plus with Full Text
DO  - 10.1186/s12912-024-02255-7
DP  - EBSCOhost
EP  - 9
IS  - 1
JO  - BMC Nursing
KW  - Head Nurses Psychosocial Factors
KW  - Patient Safety
KW  - Nurse Attitudes
KW  - Cognition Evaluation
KW  - Human
KW  - Qualitative Studies
KW  - Phenomenological Research
KW  - Descriptive Research
KW  - Nursing Leaders Psychosocial Factors
KW  - Hospitals
KW  - China
KW  - Qualitative Studies Methods
KW  - Nursing Role
KW  - Nursing Management
KW  - Health Status
KW  - Mental Disorders Symptoms
KW  - Coping
KW  - Work
KW  - Adaptation, Psychological
KW  - Burnout, Professional Symptoms
KW  - Confusion
KW  - Professional Development
KW  - Meditation
KW  - Support, Psychosocial
KW  - Purposive Sample
KW  - Emotions
KW  - Semi-Structured Interview
KW  - Feedback
KW  - Software
KW  - Male
KW  - Female
KW  - Adult
KW  - Middle Age
KW  - Mental Health
KW  - Help Seeking Behavior
KW  - Motivation
KW  - Uncertainty
KW  - Root Cause Analysis
KW  - Adult: 19-44 years
KW  - Middle Aged: 45-64 years
KW  - Male
KW  - Female
LA  - English
PB  - BioMed Central
SN  - 1472-6955
SP  - 1
TI  - A qualitative study of head nurses' experience in China: forced growth during patient safety incidents.
UR  - https://research.ebsco.com/linkprocessor/plink?id=38bba842-50e1-3931-bad2-be1b82f1793a
VL  - 23
Y1  - 2024/08/26/8-26-2024
ER  - 

TY  - JOUR
AB  - Background: Mind–body medicine (MBM) is an evidence‐based intervention associated with trauma and stressful events. The MBM intervention alleviates symptoms of work‐related stress and builds resilience by utilizing self‐care techniques facilitated in small group settings. Healthcare leaders who experienced traumatic stress through the COVID‐19 pandemic may benefit from interventions aimed at their needs. Aim: We evaluated the effects of a peer support MBM intervention on perceived stress, resilience, well‐being, and empathy for nurse leaders and compassionate care leaders. Methods: A pre–post intervention was conducted via 7 virtual and 2 on‐site groups, recruiting from a large multihospital health system in the United States. Participants engaged in an 8‐week program facilitated by a certified faculty group leader from The Center for Mind–Body Medicine and engaged in resilience skills building activities along with facilitated sharing. Validated instruments were used to measure outcomes at pre, post, 1 month, and 6 month follow‐up intervals. Surveys included open‐ended questions for qualitative feedback related to facilitators, barriers, and group experiences. Results: Seventy‐three leaders completed the MBM program, and 22 completed the four research surveys; all qualitative responses were included for feedback. Perceived stress decreased after the intervention (p <.008) and was maintained for 6 months post intervention (p <.005). Resilience increased after the intervention (p <.034) and for 1 month (p <.049) but decreased after 6 months. Qualitative responses showed that time and workload factors were the most significant barrier to participation, while the benefits included protected time with peers, learning well‐being skills, and having a safe place to process emotions. Linking Evidence to Action: Healthcare leaders face unique challenges, including workplace trauma and crises. Interventions that support their stress response, resilience, and overall well‐being should take into consideration the nature of their work, the balance of time demands, and the need for peer support to overcome barriers to sustainable interventions.
AN  - 181730740
ID  - 181730740
AU  - Kelly, Lesly
AU  - Rowe, Chyela
AU  - Choudhury, Aproteem
AU  - Woo‐Cater, Sandy
AU  - Greenwood, Lindiwe
DB  - CINAHL Plus with Full Text
DO  - 10.1111/wvn.12750
DP  - EBSCOhost
EP  - 633
IS  - 6
JO  - Worldviews on Evidence-Based Nursing (John Wiley & Sons, Inc.)
KW  - Mind Body Techniques Methods
KW  - Psychotherapy Methods
KW  - Peer Group
KW  - Support Groups
KW  - Nursing Leaders
KW  - Stress, Occupational Therapy
KW  - Hardiness
KW  - Empathy
KW  - Compassion
KW  - Psychological Well-Being
KW  - Treatment Outcomes Evaluation
KW  - Human
KW  - Funding Source
KW  - United States
KW  - Male
KW  - Female
KW  - Adult
KW  - Middle Age
KW  - Multiinstitutional Systems United States
KW  - Surveys
KW  - Open-Ended Questionnaires
KW  - Time Factors
KW  - Emotions
KW  - Burnout, Professional
KW  - Mindfulness
KW  - Scales
KW  - Coefficient alpha
KW  - Qualitative Studies
KW  - Questionnaires
KW  - Effect Size
KW  - Sociodemographic Factors
KW  - Psychological Trauma
KW  - Stress Management Methods
KW  - Friedman Test
KW  - Post Hoc Analysis
KW  - Wilcoxon Signed Rank Test
KW  - Thematic Analysis
KW  - Descriptive Statistics
KW  - Adult: 19-44 years
KW  - Middle Aged: 45-64 years
KW  - Male
KW  - Female
LA  - English
PB  - John Wiley & Sons, Inc.
SN  - 1741-6787
SP  - 626
TI  - Evaluating a peer‐support mind–body medicine intervention for healthcare leaders.
UR  - https://research.ebsco.com/linkprocessor/plink?id=99fdbe03-3764-316b-87cf-db2952ef1fd6
VL  - 21
Y1  - 2024/12/01/Dec2024
ER  - 

TY  - JOUR
AB  - Alarm fatigue, defined as the desensitization of clinicians to frequent, primarily non‐actionable alarms, presents a critical challenge in healthcare settings. Frequent non‐actionable alarms lead to alarm fatigue, which jeopardizes patient safety and adversely impacts the well‐being of healthcare staff, particularly nurses. The aim of this integrative review was to synthesize nurses' perspectives and experiences regarding alarm fatigue, identify prevailing challenges, and outline potential mitigation strategies. Peer‐reviewed English‐language primary studies that examined alarm fatigue from the perspective of nurses' perceptions/experiences or alarm‐management interventions were eligible. Unpublished manuscripts, conference proceedings, reviews, editorials, and opinion pieces were excluded. A search was conducted across four databases from 2014 to 2024. After screening, 36 studies were included. The review followed the Whittemore and Knafl integrative review methodology and is reported according to the Preferred Reporting Items for Systematic Reviews and Meta‐Analyses guidelines (PRISMA). The review highlighted that while nurses recognize the critical role of alarms, alarm fatigue leads to negative attitudes and perceptions. Strategies to mitigate alarm fatigue require a multifaceted approach that includes technological advancements, educational initiatives, standardized policies, and organizational improvements.
AN  - 190384887
ID  - 190384887
ID  - 100891857
AU  - Nyarko, Brenda Abena
AU  - Wuni, Abubakari
AU  - Giuliano, Karen K.
DB  - CINAHL Plus with Full Text
DO  - 10.1111/nhs.70253
DP  - EBSCOhost
EP  - 24
IS  - 4
JO  - Nursing & Health Sciences
CY  - Malden, Massachusetts
KW  - Security Measures, Electronic Standards
KW  - Fatigue Psychosocial Factors
KW  - Nurse Attitudes Evaluation
KW  - Human
KW  - Systematic Review
KW  - PubMed
KW  - CINAHL Database
KW  - Burnout, Professional
KW  - Workflow
KW  - Stress, Psychological
KW  - Patient Safety
KW  - Noise
KW  - Intensive Care Units
KW  - Education, Nursing
KW  - Quality Improvement
KW  - Interprofessional Relations
KW  - Technology
LA  - English
PB  - Wiley-Blackwell
SN  - 1441-0745
SP  - 1
TI  - Nursing Perspectives on Alarm Fatigue: An Integrative Review.
UR  - https://research.ebsco.com/linkprocessor/plink?id=9ae165f4-2be9-3d0c-948c-71613a27e368
VL  - 27
Y1  - 2025/12/01/Dec2025
ER  - 

TY  - JOUR
AN  - 191182308
ID  - 191182308
AU  - Thilly Roth, Natcha
AU  - Åkerman, Eva
DB  - CINAHL Plus with Full Text
DO  - 10.1002/nop2.70420
DP  - EBSCOhost
EP  - 11
IS  - 1
JO  - Nursing Open
CY  - Malden, Massachusetts
KW  - Critical Care Nurses Psychosocial Factors
KW  - Nurse Attitudes Evaluation
KW  - Work Experiences Evaluation
KW  - Organ Donation Psychosocial Factors
KW  - Critical Care Nursing
KW  - Intensive Care Units
KW  - Human
KW  - Systematic Review
KW  - Organ Transplantation
KW  - CINAHL Database
KW  - PubMed
KW  - Psycinfo
KW  - Thematic Analysis
KW  - Nursing Knowledge
KW  - Work Environment
KW  - Extended Family
KW  - Professional-Family Relations
KW  - Caring
KW  - Living Donors
KW  - Stress, Occupational
KW  - Uncertainty
KW  - Checklists
KW  - Communication
KW  - Collaboration
KW  - Brain Death Diagnosis
KW  - Ethics, Nursing
KW  - Teamwork
KW  - Nursing Role
KW  - Leadership
KW  - Nurse-Physician Relations
KW  - Peer Group
KW  - Support, Psychosocial
KW  - Human Dignity
KW  - Emotions
KW  - Psychological Distress
KW  - Grief
KW  - Anxiety
KW  - Powerlessness
KW  - Workload
KW  - Burnout, Professional
KW  - Spirituality
KW  - Adaptation, Occupational
KW  - Life Support Care
KW  - Organ Preservation
KW  - Job Satisfaction
KW  - Interpersonal Relations
LA  - English
PB  - Wiley-Blackwell
SN  - 2054-1058
SP  - 1
TI  - Critical Care Nurses' Perceptions and Experiences of the Organ Donation Process: A Systematic Review.
UR  - https://research.ebsco.com/linkprocessor/plink?id=7cd22405-3714-3f62-9623-5faf890b0e51
VL  - 13
Y1  - 2026/01/01/Jan2026
ER  - 

TY  - JOUR
AB  - Moral distress is recognized as a serious problem not only among healthcare providers, but also in the healthcare system in general. It is considered that moral distress in health care is defined as a phenomenon in which nurses know how to proceed ethically in certain situations but are constrained from acting. There are currently no studies conducted on moral distress among anesthesia and intensive care nurses in Latvia, but the moral distress scale has been adapted since beginning the research. Additionally, there have been no studies conducted in Latvia to analyze the correlations between the level of moral distress and burnout syndrome. The results of the conducted research confirmed H0 (null hypothesis), which suggests that there is no association between moral distress and burnout rates in nursing practitioners in anesthesiology and intensive care. The results of the study and a review of the existing literature suggest that there is a statistically significant relationship between moral distress rates and the rates of emotional exhaustion, as well as the rates of depersonalization.
AN  - 178574245
ID  - 178574245
ID  - 0431420
AU  - Cerela-Boltunova, Olga
AU  - Nagle, Evija
AU  - Circenis, Kristaps
DB  - CINAHL Plus with Full Text
DP  - EBSCOhost
EP  - 255
IS  - 4
JO  - AANA Journal
CY  - Park Ridge, Illinois
KW  - Morals
KW  - Stress, Occupational
KW  - Burnout, Professional
KW  - Anesthesia Nursing Ethical Issues
KW  - Critical Care Nurses Psychosocial Factors
KW  - Intensive Care Units
KW  - Nurse Attitudes Evaluation
KW  - Human
KW  - Male
KW  - Female
KW  - Adult
KW  - Middle Age
KW  - Aged
KW  - Latvia
KW  - Quantitative Studies
KW  - Cross Sectional Studies
KW  - Descriptive Research
KW  - Correlational Studies
KW  - Confidence Intervals
KW  - Descriptive Statistics
KW  - Inferential Statistics
KW  - Correlation Coefficient
KW  - Kruskal-Wallis Test
KW  - Spearman's Rank Correlation Coefficient
KW  - Coefficient alpha
KW  - Chi Square Test
KW  - Logistic Regression
KW  - Statistical Significance
KW  - Data Analysis Software
KW  - Psychological Tests
KW  - Adult: 19-44 years
KW  - Middle Aged: 45-64 years
KW  - Aged: 65+ years
KW  - Male
KW  - Female
LA  - English
PB  - American Association of Nurse Anesthetists
SN  - 0094-6354
SP  - 247
TI  - Moral Distress of Anesthesia and Intensive Care Nurses in Latvia.
UR  - https://research.ebsco.com/linkprocessor/plink?id=69bc4a71-eddb-3527-911c-b84ddf42135a
VL  - 92
Y1  - 2024/08/01/Aug2024
ER  - 

TY  - JOUR
AN  - 190521907
ID  - 190521907
AU  - Li, Yaqin
AU  - Kong, Weihao
AU  - Li, Lingli
DB  - CINAHL Plus with Full Text
DO  - 10.3390/healthcare13243218
DP  - EBSCOhost
IS  - 24
JO  - Healthcare (2227-9032)
KW  - Operating Room Nurses Psychosocial Factors
KW  - Burnout, Professional Evaluation
KW  - Clinical Competence Evaluation
KW  - Perioperative Nursing Evaluation
KW  - Self-Efficacy Evaluation
KW  - Nurse Attitudes Evaluation
KW  - Human
KW  - Male
KW  - Female
KW  - Adult
KW  - Middle Age
KW  - China
KW  - Cross Sectional Studies
KW  - Convenience Sample
KW  - Questionnaires
KW  - Data Analysis Software
KW  - One-Way Analysis of Variance
KW  - Multiple Linear Regression
KW  - Structural Equation Modeling
KW  - Path Analysis
KW  - Mediation Analysis
KW  - Scales
KW  - Clinical Assessment Tools
KW  - Funding Source
KW  - Adult: 19-44 years
KW  - Middle Aged: 45-64 years
KW  - Male
KW  - Female
LA  - English
PB  - MDPI
SN  - 2227-9032
SP  - 3218
TI  - Perceived Perioperative Competence, Self-Efficacy, and Job Burnout Among Chinese Operating Room Nurses: A Cross-Sectional Study.
UR  - https://research.ebsco.com/linkprocessor/plink?id=bef7c6e4-eb71-3372-be88-508d2bd21ea4
VL  - 13
Y1  - 2025/12/15/Dec2025
ER  - 

TY  - JOUR
AB  - Background: Nurses and personal support workers (PSWs) frequently face trauma in their work without sufficient resources to manage the resulting emotional stress. This contributes to high rates of burnout, which have remained elevated since the COVID-19 pandemic. Purpose: To address the need for effective interventions that mitigate the impact of trauma exposure in the healthcare workplace, we developed the Supportive Trauma Exposure Preparation (STEP) program, an 8-week virtual psychotherapy intervention. The aim of this study was to evaluate the feasibility, acceptability, and preliminary effectiveness of the STEP program in reducing burnout and enhancing resilience. Methods: A pilot study was conducted with 35 nurses and PSWs in Ontario assessing the feasibility, acceptability, and preliminary effectiveness of the STEP program at three months follow-up. Participants attended 8 weekly psychotherapy sessions, provided feedback on their experiences, and completed measures of burnout, resilience, mood, anxiety, and work and life functioning. Results: The study demonstrated strong feasibility and acceptability, with high participant engagement and satisfaction with the STEP program. Improvements in burnout and work functioning were observed at the three-month follow-up. Conclusions: The STEP program shows promise as a novel intervention addressing the critical unmet need for preventing and managing the detrimental effects of trauma exposure among nurses and PSWs in the healthcare workplace. ClinicalTrials.gov Registration # NCT04682561 (URL: https://clinicaltrials.gov/study/NCT04682561)
AN  - 189133803
ID  - 189133803
ID  - 8910581
AU  - Lalovic, Aleksandra
AU  - Hyde, Molly
AU  - Bergmans, Yvonne
AU  - Kiriakidis, Anna
AU  - Ebegbare, Nathania
AU  - Verduyn, Ashley
AU  - Rizvi, Sakina J.
DB  - CINAHL Plus with Full Text
DO  - 10.1177/08445621251354918
DP  - EBSCOhost
EP  - 591
IS  - 4
JO  - Canadian Journal of Nursing Research
CY  - Thousand Oaks, California
KW  - Nurses Psychosocial Factors
KW  - Psychotherapy Methods
KW  - Stress Disorders, Post-Traumatic Prevention and Control
KW  - Burnout, Professional Prevention and Control
KW  - Hardiness
KW  - Allied Health Personnel Psychosocial Factors
KW  - Program Evaluation
KW  - Human
KW  - Male
KW  - Female
KW  - Adult
KW  - Middle Age
KW  - Funding Source
KW  - Ontario
KW  - Pilot Studies
KW  - Telemedicine
KW  - Surveys
KW  - Mental Health Services
KW  - Work Environment
KW  - Feedback
KW  - Affect
KW  - Anxiety
KW  - Work-Life Balance
KW  - Social Participation
KW  - Mental Health
KW  - Self-Compassion
KW  - Descriptive Statistics
KW  - Data Analysis Software
KW  - Paired T-Tests
KW  - Confidence Intervals
KW  - Age Factors
KW  - Race Factors
KW  - Ethnic Groups
KW  - Sex Factors
KW  - Educational Status
KW  - Qualitative Studies
KW  - Thematic Analysis
KW  - Questionnaires
KW  - Scales
KW  - Adult: 19-44 years
KW  - Middle Aged: 45-64 years
KW  - Male
KW  - Female
LA  - English
PB  - Sage Publications Inc.
SN  - 0844-5621
SP  - 580
TI  - Enhancing Trauma Resilience in Nurses and Personal Support Workers: A Feasibility Study of an 8-Week Supportive Trauma Exposure Preparation Intervention.
UR  - https://research.ebsco.com/linkprocessor/plink?id=5d9ad3a8-47fe-309d-842b-198990fbc71d
VL  - 57
Y1  - 2025/12/01/Dec2025
ER  - 

TY  - JOUR
AB  - BACKGROUND: Occupational burnout is one of the most important consequences of the coronavirus disease pandemic, associated with psychological well-being, quality of care, and intention to leave the nursing profession. This is a major health problem with serious adverse consequences not only for nurses but also for patients and healthcare systems. OBJECTIVE: To assess burnout and its associated factors in nurses who worked in teaching hospitals during the COVID-19 pandemic in Iran. METHODS: A cross-sectional study was conducted on nurses of two COVID-19 referral hospitals in Tehran, Iran. Data were collected using the sociodemographic form and Maslach burnout inventory-human service survey (MBI-HSS) questionnaire. Data were evaluated using SPSS software version 26. RESULTS: A total of 264 participants, 52.7% (n = 139) were males and the mean of them age was 34.41±9.71 years. Almost 50% of nurses experienced burnout, in each dimension. Emotional exhaustion was associated significantly with job retention intention (P = 0.01) and depersonalization was significantly associated with gender (P = 0.02), age (P = 0.01), educational level (P = 0.004), work shifts (P = 0.006), and job retention intention (P = 0.02). In addition, personal accomplishment score was significantly associated with age (P = 0.002), marital status (P = 0.03), educational level (P = 0.03), work shift (P = 0.04) and job retention intention (P = 0.01). CONCLUSION: The burnout rate in the COVID-19 era is high among nurses associated with improper care. Psychosocial support is needed to improve mental well-being among health care workers during unpredictable conditions like pandemics.
AN  - 176591132
ID  - 176591132
ID  - 9204382
AU  - Raei, Mehdi
AU  - Shahrbaf, Mohammad Amin
AU  - Salaree, Mohammad Mehdi
AU  - Yaghoubi, Maryam
AU  - Parandeh, Akram
DB  - CINAHL Plus with Full Text
DO  - 10.3233/WOR-220001
DP  - EBSCOhost
EP  - 1057
IS  - 4
JO  - Work
CY  - Thousand Oaks, California
KW  - COVID-19 Pandemic Iran
KW  - Nurses
KW  - Burnout, Professional Epidemiology
KW  - Burnout, Professional Risk Factors
KW  - Academic Medical Centers Iran
KW  - Risk Assessment
KW  - Funding Source
KW  - Human
KW  - Surveys
KW  - Prospective Studies
KW  - Cross Sectional Studies
KW  - Academic Medical Centers
KW  - Quantitative Studies
KW  - Descriptive Statistics
KW  - Data Analysis Software
KW  - Questionnaires
KW  - Iran
KW  - Male
KW  - Female
KW  - Adult
KW  - Random Sample
KW  - T-Tests
KW  - One-Way Analysis of Variance
KW  - Bivariate Statistics
KW  - Multivariate Analysis
KW  - Adult: 19-44 years
KW  - Male
KW  - Female
LA  - English
PB  - Sage Publications Inc.
SN  - 1051-9815
SP  - 1049
TI  - Prevalence and predictors of burnout among nurses during the COVID-19 pandemic: A survey in teaching hospitals.
UR  - https://research.ebsco.com/linkprocessor/plink?id=ed633e14-5e88-3075-ae1b-b1d557afca87
VL  - 77
Y1  - 2024/04/01/2024
ER  - 

TY  - JOUR
AB  - We developed and tested a recovery‐activities spiral in which having a high‐quality lunch meal predicts social interactions via work engagement. We further advanced recovery research by investigating whether (1) emotional expressivity moderates the relationship between having a high‐quality lunch meal and work engagement and (2) extraversion moderates the association between work engagement and social interactions. We conducted two independent studies using a daily diary research design (experience sampling method) such that 166 female nurses were recruited and completed surveys for 10 days in Study 1 (n₁ = 1328 daily observations), and 149 male construction field workers participated in Study 2 and completed daily questionnaires for 10 workdays (n₂ = 1319 daily observations). Studies 1 and 2 consistently revealed that work engagement mediates the association between lunch meal quality and social interactions. Further, in Study 2, results showed that although extraversion moderated the recovery processes, emotional expressivity did not.
AN  - 191834621
ID  - 191834621
ID  - 8710533
AU  - Yun, Mansik
AU  - Chang, Yingyi
DB  - CINAHL Plus with Full Text
DO  - 10.1111/apps.70070
DP  - EBSCOhost
EP  - 28
IS  - 1
JO  - Applied Psychology: An International Review
CY  - Malden, Massachusetts
KW  - Lunch
KW  - Meals
KW  - Recovery Evaluation
KW  - Work Engagement
KW  - Quality Improvement
KW  - Interpersonal Relations
KW  - Human
KW  - Adult
KW  - Female
KW  - Male
KW  - South Korea
KW  - Mediation Analysis
KW  - Sampling Methods
KW  - Nurses Psychosocial Factors
KW  - Blue Collar Workers Psychosocial Factors
KW  - Descriptive Statistics
KW  - White Collar Workers
KW  - Questionnaires
KW  - Shiftwork
KW  - Work Experiences
KW  - Confidence Intervals
KW  - Emotions
KW  - Structural Equation Modeling
KW  - Adult: 19-44 years
KW  - Female
KW  - Male
LA  - English
PB  - Wiley-Blackwell
SN  - 0269-994X
SP  - 1
TI  - A recovery‐activities spiral: From enjoying lunch meals to engaging in social interactions.
UR  - https://research.ebsco.com/linkprocessor/plink?id=c47273c1-ee70-3cde-ad23-df3ee753a687
VL  - 75
Y1  - 2026/02/01/Feb2026
ER  - 

TY  - JOUR
AN  - 190798957
ID  - 190798957
ID  - 9507418
AU  - Gifford, Sara
AU  - Kowalski, Sonya
AU  - Webber, Elaine
AU  - Suppon, Kaylin
DB  - CINAHL Plus with Full Text
DO  - 10.1177/10783903251343481
DP  - EBSCOhost
EP  - 46
IS  - 1
JO  - Journal of the American Psychiatric Nurses Association
CY  - Thousand Oaks, California
KW  - Hospital Programs
KW  - Work Environment
KW  - Hardiness
KW  - Employee Assistance Programs
KW  - Support, Psychosocial
KW  - Nursing Staff, Hospital Psychosocial Factors
KW  - Stress, Occupational Prevention and Control
KW  - Program Evaluation
KW  - Personnel Retention
KW  - Personnel Turnover
KW  - COVID-19
KW  - Occupational Health
KW  - Human
KW  - United States
KW  - Male
KW  - Female
KW  - Adult
KW  - Middle Age
KW  - Multimethod Studies
KW  - Cross Sectional Studies
KW  - Questionnaires
KW  - Descriptive Statistics
KW  - Data Analysis Software
KW  - Psychological Well-Being
KW  - T-Tests
KW  - Thematic Analysis
KW  - Burnout, Professional
KW  - Teamwork
KW  - Scales
KW  - Conceptual Framework
KW  - Mental Health
KW  - Adult: 19-44 years
KW  - Middle Aged: 45-64 years
KW  - Male
KW  - Female
LA  - English
PB  - Sage Publications Inc.
SN  - 1078-3903
SP  - 36
TI  - Workplace Resiliency: A Mixed-Methods Evaluation of a System-Based Nurse Support Program.
UR  - https://research.ebsco.com/linkprocessor/plink?id=c78d6ba4-17ea-3415-a64c-43096123c5d2
VL  - 32
Y1  - 2026/01/01/Jan-Feb2026
ER  - 

TY  - JOUR
AB  - Background: Effort–reward imbalance (ERI) refers to the situation where there is a mismatch between the effort that healthcare workers (HCWs) put into their work and the rewards they receive in return. Burnout, on the other hand, is a psychological syndrome characterized by emotional exhaustion, depersonalization, and reduced personal accomplishment. This study aimed to assess the impact of ERI and burnout on the compliance with standard precautions (SPs) among nurses and midwives in Lebanese hospitals under the economic crisis and after the COVID-19 pandemic. Methods: Cross-sectional correlational study, based on self-administered questionnaire data, measuring the compliance with SPs, ERI, and burnout, in addition to the relationship between these factors, was performed among 409 nurses and midwives, working in Lebanese hospitals. Results: ERI was significantly associated with exposure to burnout among nurses and midwives, and burnout was found to be a significant predictor of nurses and midwives' self-reported adherence with SPs. Conclusions: This study highlights the contribution of ERI and burnout to the chain of infection by decreased adherence to infection control SPs of nurses and midwives.
AN  - 178185527
ID  - 178185527
AU  - Sayrafi, Noha A.
AU  - Salami, Ali
AU  - Ghssein, Ghassan
DB  - CINAHL Plus with Full Text
DO  - 10.3390/nursrep14020111
DP  - EBSCOhost
EP  - 1493
IS  - 2
JO  - Nursing Reports
KW  - Reward
KW  - Burnout, Professional
KW  - Stress, Occupational
KW  - Professional Compliance
KW  - Registered Nurses Psychosocial Factors
KW  - Midwives Psychosocial Factors
KW  - Hospitals
KW  - Human
KW  - Male
KW  - Female
KW  - Adult
KW  - Lebanon
KW  - Depersonalization
KW  - COVID-19 Pandemic
KW  - Self Report
KW  - Nursing Shortage
KW  - Quality of Nursing Care
KW  - Cross Sectional Studies
KW  - Sample Size
KW  - Educational Status
KW  - Reliability
KW  - Coefficient alpha
KW  - Data Analysis Software
KW  - Descriptive Statistics
KW  - Mann-Whitney U Test
KW  - Kruskal-Wallis Test
KW  - Spearman's Rank Correlation Coefficient
KW  - Adult: 19-44 years
KW  - Male
KW  - Female
LA  - English
PB  - MDPI
SN  - 2039-439X
SP  - 1477
TI  - Impact of Effort–Reward Imbalance and Burnout on the Compliance with Standard Precautions among Nurses and Midwives in Lebanese Hospitals.
UR  - https://research.ebsco.com/linkprocessor/plink?id=c90a0b3b-f4d5-3f60-8a1a-57815729ec55
VL  - 14
Y1  - 2024/06/01/Jun2024
ER  - 

TY  - JOUR
AB  - BACKGROUND: Reducing the level of organizational silence can play an important role in the work-related decisions of nurses. However, to date a comprehensive study investigating the effect of organizational silence on work engagement, intention to leave, and job performance levels of nurses has yet to be conducted. OBJECTIVE: This study aimed to explain the effect of organizational silence on work engagement, intention to leave, and job performance of nurses. METHODS: The sample of the study consisted of 224 nurses. The Organizational Silence Scale, the Job Performance Scale, the Intention to Leave Scale, and the Work Engagement Scale were used to collect data in this study and the Pearson correlation test and regression tests were used in the data analysis. RESULTS: It was observed that organizational silence was negatively correlated with job performance (r = –0.455) and work engagement (r = –0.242), and positively correlated with intention to leave (r = 0.440) (p < 0.01). Regression analysis also illustrated that dimensions of organizational silence have a significant effect on job performance, intention to leave, and work engagement. CONCLUSION: A decrease in the organizational silence level of nurses is effective in decreasing intention to leave and increasing work engagement and job performance levels. Nurses should be able to express their opinions clearly towards other healthcare professionals and management and management should provide this working environment for nurses. To increase work engagement and job performance levels and decrease intention to leave, meetings and educational programs that reduce organizational silence might be developed at an organizational level by management.
AN  - 164365012
ID  - 164365012
ID  - 9204382
AU  - Yağar, Fedayi
AU  - Dökme Yağar, Sema
DB  - CINAHL Plus with Full Text
DO  - 10.3233/WOR-210192
DP  - EBSCOhost
EP  - 478
IS  - 2
JO  - Work
CY  - Thousand Oaks, California
KW  - Work Engagement Evaluation
KW  - Job Performance Evaluation
KW  - Burnout, Professional
KW  - Nurses Psychosocial Factors
KW  - Work Environment
KW  - Organizational Culture
KW  - Nurse Attitudes
KW  - Human
KW  - Scales
KW  - Pearson's Correlation Coefficient
KW  - Multiple Regression
KW  - Descriptive Statistics
KW  - Turkey
KW  - Data Analysis Software
KW  - Female
KW  - Male
KW  - Adult
KW  - Educational Status
KW  - Intention
KW  - Nonexperimental Studies
KW  - Correlational Studies
KW  - Quantitative Studies
KW  - Adult: 19-44 years
KW  - Female
KW  - Male
LA  - English
PB  - Sage Publications Inc.
SN  - 1051-9815
SP  - 471
TI  - The effects of organizational silence on work engagement, intention to leave and job performance levels of nurses.
UR  - https://research.ebsco.com/linkprocessor/plink?id=af719a18-4ef9-395b-a9b1-fa9257d64637
VL  - 75
Y1  - 2023/06/01/2023
ER  - 

TY  - JOUR
AB  - Objectives: To explore the work events, strategies, context and individual characteristics of the emotional labour among neonatal nurses based on the reaction mechanism of individual affections, so as to provide a reference for improving the emotional labour strategies. Methods: A phenomenological qualitative design was utilized. Fourteen neonatal nurses from a tertiary Grade A children's hospital were selected for semi-structured interviews, and the data were analysed, summarized and refined by Colaizzi's seven-step analysis method. Results: Four themes and eight sub-themes were refined to explain the experience of the emotional labour among neonatal nurses: (a) sources of the emotional labour in a relatively confined environment; (b) the strategies and consequences of the emotional labour under different emotional reactions; (c) contextual factors of the emotional labour strategies; (d) personality traits. Conclusion: Given the reaction mechanism of individual affections, both internal and external factors contribute to the emotional labour among neonatal nurses. Since little work has been performed on improving their emotional labour, organizational efforts to provide interventions by hospitals and nursing managers are essential to improve the emotional labour strategies, and thus enhance their mental health and the quality of neonatal nursing.
AN  - 190668296
ID  - 190668296
ID  - 101256506
AU  - Tu, Ting
AU  - Hu, Lan
AU  - Yuan, Ying
AU  - Li, Han
AU  - Xie, Anwei
AU  - Guo, Hongqing
DB  - CINAHL Plus with Full Text
DO  - 10.1080/17482631.2025.2489851
DP  - EBSCOhost
EP  - 9
IS  - 1
JO  - International Journal of Qualitative Studies on Health & Well-Being
CY  - Philadelphia, Pennsylvania
KW  - Labor Psychosocial Factors
KW  - Neonatal Nursing Psychosocial Factors
KW  - Psychological Theory
KW  - Work Environment Evaluation
KW  - Emotional Regulation
KW  - Human
KW  - Hospitals
KW  - China
KW  - Purposive Sample
KW  - Qualitative Studies
KW  - Semi-Structured Interview
KW  - Phenomenological Research
KW  - Interview Guides
KW  - Data Analysis Software
KW  - Thematic Analysis
KW  - Stress, Occupational
KW  - Burnout, Professional
KW  - Job Satisfaction
KW  - Interpersonal Relations
KW  - Role Conflict
KW  - Empathy
KW  - Personality
KW  - Mental Health
KW  - Counseling
KW  - Support Groups
LA  - English
PB  - Taylor & Francis Ltd
SN  - 1748-2623
SP  - 1
TI  - A qualitative study of the emotional labour among neonatal nurses based on the affective events theory.
UR  - https://research.ebsco.com/linkprocessor/plink?id=694daa94-9682-327b-97e1-041db54c40d0
VL  - 20
Y1  - 2025/12/01/Dec2025
ER  - 

TY  - JOUR
AB  - Aim: This study aimed to explore how organizational silence affected work engagement in Chinese nurses and examining the impact of career calling on mediating the relation. Background: Work engagement of nurses is vital for the quality of healthcare service. Organizational silence has been suggested to be negative for work engagement, but it remains elusive if organizational silence may reduce career calling and work engagement among nurses. Method: This study used the self‐report questionnaire for data collection in Chongqing City, China. Structured questionnaires were adopted to measure clinical nurses' organizational silence, work engagement, and career calling. Our research hypotheses were verified through using the structural equation model. Result: A total of 1858 valid questionnaires were collected. Organizational silence showed significant and negative relation with work engagement and career calling of clinical nurses (p < 0.01). Career calling played a role in mediating the relation of organizational silence with work engagement. Conclusion: Reducing organizational silence is important for promoting the work engagement of clinical nurses, and career calling exerts a key effect on interpreting the mechanism of organizational silence in reducing nurses' work engagement. Implications for Nursing Management: Hospital managers must focus on reducing nurses' organizational silence to increase clinical nurses' work engagement and career calling.
AN  - 185939712
ID  - 185939712
ID  - 9306050
AU  - Zhu, Wenfen
AU  - Liao, Heping
AU  - Wu, Qian
AU  - Fiorini, Jacopo
DB  - CINAHL Plus with Full Text
DO  - 10.1155/jonm/7522633
DP  - EBSCOhost
EP  - 9
JO  - Journal of Nursing Management
CY  - Malden, Massachusetts
KW  - Organizational Culture Evaluation
KW  - Work Engagement Evaluation
KW  - Clinical Nurse Specialists Psychosocial Factors
KW  - Nurse Attitudes Evaluation
KW  - Career Planning and Development
KW  - Motivation
KW  - Support, Psychosocial
KW  - Organizational Efficiency Evaluation
KW  - Human
KW  - Male
KW  - Female
KW  - Adult
KW  - Middle Age
KW  - Funding Source
KW  - China
KW  - Quality of Nursing Care
KW  - Structured Questionnaires
KW  - Structural Equation Modeling
KW  - Nurse Managers Psychosocial Factors
KW  - Secondary Analysis
KW  - Survey Research
KW  - Questionnaires
KW  - Coefficient alpha
KW  - Scales
KW  - Commitment
KW  - Pearson's Correlation Coefficient
KW  - Random Sample
KW  - Correlation Coefficient
KW  - Chi Square Test
KW  - Confidence Intervals
KW  - Descriptive Statistics
KW  - Data Analysis Software
KW  - Adult: 19-44 years
KW  - Middle Aged: 45-64 years
KW  - Male
KW  - Female
LA  - English
PB  - Wiley-Blackwell
SN  - 0966-0429
SP  - 1
TI  - Organizational Silence and Work Engagement Among Chinese Clinical Nurses: The Mediating Role of Career Calling.
UR  - https://research.ebsco.com/linkprocessor/plink?id=8725c0c6-2a59-3133-8672-fb00d2df48fd
VL  - 2025
Y1  - 2025/06/13/6-13-2025
ER  - 

TY  - JOUR
AN  - 191509666
ID  - 191509666
AU  - Ayoub, Ahmed Yahya
AU  - Alnaqbi, Bushra Ali
AU  - Awad, Almotassem Bellah Wasef
AU  - Almhairat, Nweiran Abdel Hafez
AU  - Saleem, Noor Hafiz
DB  - CINAHL Plus with Full Text
DO  - 10.14525/JJNR.v4i4.06
DP  - EBSCOhost
EP  - 387
IS  - 4
JO  - Jordan Journal of Nursing Research
KW  - Nurse Case Managers Psychosocial Factors
KW  - Case Management Nursing Psychosocial Factors
KW  - Burnout, Professional Epidemiology
KW  - Health Facility Environment Psychosocial Factors
KW  - Burnout, Professional Psychosocial Factors
KW  - Workload
KW  - Human
KW  - United Arab Emirates
KW  - Scoping Review
KW  - PubMed
KW  - CINAHL Database
KW  - Cochrane Library
KW  - Psycinfo
KW  - Checklists
KW  - Descriptive Statistics
KW  - Work-Life Balance
KW  - Job Satisfaction
KW  - Emotional Exhaustion
KW  - Depersonalization
KW  - Personnel Turnover
KW  - Quality of Health Care
KW  - Quality Improvement
KW  - Quality of Working Life
KW  - Nursing Shortage
KW  - Nursing Role
KW  - Burnout, Professional Prevention and Control
KW  - Occupational Health
KW  - Job Performance
LA  - English
PB  - Jordan Journal of Nursing Research (JJNR)
SN  - 2957-3785
SP  - 375
TI  - A Scoping Review of Burnout among Nurse Case Managers: International Trends and Insights from the United Arab Emirates Context.
UR  - https://research.ebsco.com/linkprocessor/plink?id=a12aa5c9-8656-3859-9f57-601346b0fc59
VL  - 4
Y1  - 2025/12/01/Dec2025
ER  - 

TY  - JOUR
AB  - Aim(s): To investigate the correlation between compassion Fatigue, emotional labour and missed nursing care among intensive care unit nurses. Design: A cross‐sectional design. Methods: Data were collected from two hospitals in Shandong Province, China, from July to August 2024. A total of 226 intensive care unit nurses completed the questionnaires. The completion rate for the surveys was 98%. The Demographic Characteristic Questionnaire, Chinese version of Compassion Fatigue‐Short Scale, Chinese version of Emotional Labor Scale and Chinese version of Missed Nursing Care Questionnaire were used for investigation. Descriptive statistics, Multiple‐linear regression and Spearman correlation analyses were used for data analysis. Results: The mean (SD) scores of compassion fatigue, emotional labour and missed nursing care were 51.17 (24.64), 2.98 (0.51) and 37.71(14.11), respectively. Spearman correlation showed that compassion fatigue was positively associated with emotional labour (p < 0.05), and missed nursing care (p < 0.01). Furthermore, deep acting, a form of emotional labour, had a significant negative relationship with missed nursing care (p < 0.01). Conclusion: The nursing care was rarely missed among intensive care unit nurses, while compassion fatigue and emotional labour were positively associated with missed nursing care. Therefore, focusing on developing interventions for alleviating compassion fatigue and emotional labour may contribute to decrease the incidence of missed nursing care. Impact: The emotional state of intensive care unit nurses can have a significant impact on the quality of nursing care. It is recommended that nursing managers should promote relevant training in deep acting and instruct nurses to manage emotions during patient interactions, to decrease missed nursing care. Patient or Public Contribution: No patient or public contribution.
AN  - 187503148
ID  - 187503148
AU  - Jia, Wanshun
AU  - Zhang, Zeyi
AU  - Zhang, Qi
AU  - Chen, Xue
AU  - Fang, Jinxia
AU  - Cao, Heng
DB  - CINAHL Plus with Full Text
DO  - 10.1111/jan.16725
DP  - EBSCOhost
EP  - 5902
IS  - 9
JO  - Journal of Advanced Nursing (John Wiley & Sons, Inc.)
KW  - Critical Care Nurses Psychosocial Factors
KW  - Compassion Fatigue Evaluation
KW  - Emotional Regulation Evaluation
KW  - Work Environment
KW  - Self Report
KW  - Quality of Nursing Care Evaluation
KW  - Health Care Errors Evaluation
KW  - Human
KW  - China
KW  - Nursing Staff, Hospital Psychosocial Factors
KW  - Cross Sectional Studies
KW  - Questionnaires
KW  - Scales
KW  - Descriptive Statistics
KW  - Multiple Linear Regression
KW  - Spearman's Rank Correlation Coefficient
KW  - Nurse-Patient Relations
KW  - Data Analysis Software
KW  - Unpaired T-Tests
KW  - One-Way Analysis of Variance
KW  - Male
KW  - Female
KW  - Adult
KW  - Middle Age
KW  - Univariate Statistics
KW  - Compassion Fatigue Complications
KW  - Health Care Errors Risk Factors
KW  - Risk Assessment
KW  - Age Factors
KW  - Income
KW  - Job Characteristics
KW  - Health Care Errors Prevention and Control
KW  - Adult: 19-44 years
KW  - Middle Aged: 45-64 years
KW  - Male
KW  - Female
LA  - English
PB  - John Wiley & Sons, Inc.
SN  - 0309-2402
SP  - 5892
TI  - A Cross Section Study on the Relationship Between Nurse‐Reported Missed Care, Emotional Labour, and Compassion Fatigue in Intensive Care Units.
UR  - https://research.ebsco.com/linkprocessor/plink?id=8d904f33-8845-3a0b-8b03-ac290bb8be5b
VL  - 81
Y1  - 2025/09/01/Sep2025
ER  - 

TY  - JOUR
AB  - Background: Nurses often face complex moral distress in clinical practice, where maintaining emotional stability and making moral decisions under pressure is crucial for patient care and safety. Moral resilience helps nurses stay composed, think rationally, and navigate moral challenges effectively. Exploring the characteristics and influencing factors of different moral resilience subgroups can provide insights into nurses' resilience levels and inform targeted interventions to enhance their occupational well-being. Aim: To identify the latent profile model of moral resilience in nurses and analyze the characteristic differences and influencing factors across different profiles. Design: A multicenter cross-sectional study. Participants and research context: The study involved nurse practitioners from nine different hospitals. A total of 1098 nurses from different specialties participated in the study. Ethical considerations: The study was approved by the ethical board of the 900 Hospital of the Joint Service Support Force. Findings: Nurses' moral resilience was classified into three profiles: Vulnerable (46.45%), Discrepant (12.02%), and Robust (41.53%). Divorced or widowed nurses (p =.017, Z = 2.395) and those working in infectious disease departments (p <.001, Z = 3.796) were more likely to belong to the Robust profile. Higher moral distress increased the likelihood of being in the Vulnerable profile (p =.017/<.001, Z = −2.379/−7.001). A stronger ethical climate (p <.001, Z = 4.540) and greater workplace trust (p =.010, Z = 2.586) were more likely to belong to the Robust profile. Nurses with greater moral courage were more likely to have robust moral resilience and less likely to be in the Discrepant profile (p =.007/<.001, Z = 2.687/−5.225). Conclusion: Nurses' moral resilience is heterogeneous, highlighting the need for managers to consider profile characteristics and specialty-specific factors. Strengthening the hospital ethical climate can reduce moral distress, enhance workplace trust, and foster moral courage, ultimately improving moral resilience in nurses.
AN  - 191613643
ID  - 191613643
ID  - 9433357
AU  - Zheng, Zhihui
AU  - Li, Shiyi
AU  - Wang, Jie
AU  - Li, Mianli
AU  - Du, Ting
AU  - Shen, Zhe
AU  - Huang, Yulong
AU  - Chen, Yubei
AU  - Huang, Bixia
DB  - CINAHL Plus with Full Text
DO  - 10.1177/09697330251366609
DP  - EBSCOhost
EP  - 224
IS  - 1
JO  - Nursing Ethics
CY  - Thousand Oaks, California
KW  - Nursing Staff, Hospital Psychosocial Factors
KW  - Nursing Staff, Hospital Ethical Issues
KW  - Ethics, Nursing Evaluation
KW  - Hardiness Evaluation
KW  - Morals Evaluation
KW  - Structural Equation Modeling
KW  - Human
KW  - Male
KW  - Female
KW  - Adult
KW  - Middle Age
KW  - China
KW  - Tertiary Health Care
KW  - Hospitals
KW  - Multicenter Studies
KW  - Cross Sectional Studies
KW  - Comparative Studies
KW  - Descriptive Statistics
KW  - Data Analysis Software
KW  - Questionnaires
KW  - Self Report
KW  - Kruskal-Wallis Test
KW  - Multiple Logistic Regression
KW  - Convenience Sample
KW  - Work Experiences
KW  - Health Facility Environment
KW  - Trust
KW  - Support, Social
KW  - Psychological Distress
KW  - Ethics, Organizational
KW  - Patient Centered Care
KW  - Burnout, Professional
KW  - Job Satisfaction
KW  - Quality of Nursing Care
KW  - Nurse Attitudes
KW  - Nursing Care Ethical Issues
KW  - Funding Source
KW  - Adult: 19-44 years
KW  - Middle Aged: 45-64 years
KW  - Male
KW  - Female
LA  - English
PB  - Sage Publications Inc.
SN  - 0969-7330
SP  - 205
TI  - Latent profile analysis of nurses' moral resilience and its influencing factors.
UR  - https://research.ebsco.com/linkprocessor/plink?id=78f6f2fd-47a0-351f-a99d-9d3a5cd9e454
VL  - 33
Y1  - 2026/02/01/Feb2026
ER  - 

TY  - JOUR
AN  - 190823493
ID  - 190823493
AU  - Guariglia, Lara
AU  - Condoleo, Maria
AU  - D'antonio, Giovanna
AU  - Molinaro, Simona
AU  - Bolgeo, Tatiana
AU  - Gambalunga, Francesca
AU  - Petrone, Fabrizio
AU  - Caruso, Anita
AU  - Iacorossi, Laura
DB  - CINAHL Plus with Full Text
DO  - 10.3390/healthcare14010121
DP  - EBSCOhost
IS  - 1
JO  - Healthcare (2227-9032)
KW  - Oncology Nursing
KW  - Oncology Care Units
KW  - Nurses Psychosocial Factors
KW  - Cancer Patients Psychosocial Factors
KW  - Communication Evaluation
KW  - Nurse-Patient Relations Evaluation
KW  - Nurse Attitudes Evaluation
KW  - Hospitalization
KW  - Human
KW  - Male
KW  - Female
KW  - Adult
KW  - Middle Age
KW  - Italy
KW  - Qualitative Studies
KW  - Descriptive Research
KW  - Purposive Sample
KW  - Semi-Structured Interview
KW  - Audiorecording
KW  - Thematic Analysis
KW  - Open-Ended Questionnaires
KW  - Conceptual Framework
KW  - Inpatients
KW  - Health Education
KW  - Stress, Psychological
KW  - Workload
KW  - Personnel Shortage
KW  - Cultural Competence
KW  - Family
KW  - Language
KW  - Compassion Fatigue
KW  - Education, Nursing, Continuing
KW  - Data Analysis Software
KW  - Descriptive Statistics
KW  - Funding Source
KW  - Adult: 19-44 years
KW  - Middle Aged: 45-64 years
KW  - Male
KW  - Female
LA  - English
PB  - MDPI
SN  - 2227-9032
SP  - 121
TI  - Nurses' Perceptions of Communication in an Oncology Hospital Care: A Qualitative Study.
UR  - https://research.ebsco.com/linkprocessor/plink?id=2866bf62-0248-346b-bcb8-82866eb36b2d
VL  - 14
Y1  - 2026/01/01/Jan2026
ER  - 

TY  - JOUR
AB  - Workplace incivility (WPI) is a form of rude behavior involving a disregard for another individual that occurs in perioperative environments. Workplace incivility can cause burnout and negatively affect patient safety, job performance, professional productivity, and mental and physical health. The purpose of our study was to describe the essential structure of the lived experience of WPI among RN circulators in the southeastern United States during the COVID‐19 pandemic. Fifteen nurses were interviewed, and descriptive phenomenological methods were used to code the interview transcripts and determine themes and subthemes. The three themes were enduring incivility as an individualized test; COVID‐19 as an accelerant for WPI; and addressing WPI through accountability, communication, and education. There is an urgent need to address WPI in the OR. Perioperative health care professionals can use these findings to enhance the overall health of their work environment and begin to foster a culture of civility.
AN  - 188312184
ID  - 188312184
ID  - 0372403
AU  - Martin, Louisa D.
AU  - Bratton, Angela
AU  - Weiss, Steven
AU  - McKinnon, Caroline
AU  - Zadinsky, Julie K.
DB  - CINAHL Plus with Full Text
DO  - 10.1002/aorn.14412
DP  - EBSCOhost
EP  - 239
IS  - 4
JO  - AORN Journal
CY  - Malden, Massachusetts
KW  - COVID-19 Pandemic Southeastern United States
KW  - Nursing Staff, Hospital Psychosocial Factors
KW  - Operating Room Nurses Psychosocial Factors
KW  - Work Environment
KW  - Work Experiences
KW  - Incivility Evaluation
KW  - Human
KW  - Male
KW  - Female
KW  - Adult
KW  - Southeastern United States
KW  - Academic Medical Centers
KW  - Descriptive Research
KW  - Phenomenological Research
KW  - Purposive Sample
KW  - Registered Nurses
KW  - Semi-Structured Interview
KW  - Audiorecording
KW  - Thematic Analysis
KW  - Descriptive Statistics
KW  - Data Analysis Software
KW  - Burnout, Professional
KW  - Patient Safety
KW  - Job Performance
KW  - Productivity
KW  - Mental Health
KW  - Health Status
KW  - Accountability
KW  - Communication
KW  - Operating Room Nurses Education
KW  - Disruptive Behavior
KW  - Odds Ratio
KW  - Confidence Intervals
KW  - Nurse-Patient Relations
KW  - Interprofessional Relations
KW  - Adult: 19-44 years
KW  - Male
KW  - Female
LA  - English
PB  - Wiley-Blackwell
SN  - 0001-2092
SP  - 226
TI  - Workplace Incivility Among OR Nurses: A Descriptive Phenomenological Study.
UR  - https://research.ebsco.com/linkprocessor/plink?id=1fc19d43-bede-3e15-b466-66e04b0a6fde
VL  - 122
Y1  - 2025/10/01/Oct2025
ER  - 

TY  - JOUR
AN  - 191180697
ID  - 191180697
AU  - Öztürkler, Sinem
AU  - Yalnızoğlu Çaka, Sinem
AU  - Topal, Sümeyra
DB  - CINAHL Plus with Full Text
DO  - 10.54304/SHYD.2025.08870
DP  - EBSCOhost
EP  - 418
IS  - 3
JO  - Journal of Health & Nursing Management / Sağlık ve Hemşirelik Yönetimi Dergisi
KW  - Pediatric Nurses Psychosocial Factors
KW  - Professionalism Evaluation
KW  - Self-Efficacy Evaluation
KW  - Burnout, Professional Evaluation
KW  - Hospitals, Pediatric
KW  - Turkey
KW  - Human
KW  - Female
KW  - Male
KW  - Adult
KW  - Cross Sectional Studies
KW  - Descriptive Research
KW  - Comparative Studies
KW  - Academic Medical Centers
KW  - Multicenter Studies
KW  - Scales
KW  - Correlational Studies
KW  - Professional Competence
KW  - Pediatric Nursing
KW  - Summated Rating Scaling
KW  - Data Analysis Software
KW  - T-Tests
KW  - One-Way Analysis of Variance
KW  - Mann-Whitney U Test
KW  - Pearson's Correlation Coefficient
KW  - Simple Random Sample
KW  - Adult: 19-44 years
KW  - Female
KW  - Male
LA  - English
PB  - Logos Medical Publishing
SN  - 2149-018X
SP  - 408
TI  - Investigation of the Relationship Between Professional SelfEfficacy and Burnout in Nurses Working in Pediatric Wards: A Cross-Sectional Study.
UR  - https://research.ebsco.com/linkprocessor/plink?id=27f88c73-105a-338a-8dcd-f44791fd497d
VL  - 12
Y1  - 2025/12/01/ara2025
ER  - 

TY  - JOUR
AB  - Grief and bereavement are profound yet underexplored aspects of nursing practice within residential aged care facilities. Registered nurses who work in these settings often form close emotional bonds with residents, making repeated exposure to death deeply impactful. This study aimed to depict the grief, loss, and bereavement experiences of registered nurses in aged care through an arts‐based qualitative approach. Nine nurses participated in a one‐hour creative session involving drawing or painting to express their experiences of grief and loss. The artworks and accompanying narratives were analysed using a combined deductive and inductive approach guided by Guillemin's adaptation of Rose's critical visual methodology framework. Three key themes emerged: (i) symbolic use of colour, where colours conveyed emotions such as grief, peace, and transformation; (ii) elements of transformation, with imagery evolving from depictions of death and turmoil to representations of acceptance and renewal; and (iii) meaningful motifs, where symbols such as butterflies, birds, and domes represented peace, connection, and spirituality. Collectively, the artworks illustrated how grief, while painful, can evolve into acceptance and peace through creative expression. This study demonstrates the capacity of arts‐based methods to reveal the emotional complexity of grief among aged care nurses, highlighting symbolism and colour as powerful tools for emotional understanding. Integrating creative approaches into professional development and emotional support initiatives may enhance wellbeing, reduce burnout, and improve retention. Further research should explore the long‐term emotional effects of grief and the therapeutic potential of structured creative interventions in nursing practice.
AN  - 191836083
ID  - 191836083
ID  - 101140527
AU  - Stubbs, Michelle
AU  - Gaviola, Minah
AU  - Sunner, Carla
AU  - Reis, Julie
DB  - CINAHL Plus with Full Text
DO  - 10.1111/inm.70218
DP  - EBSCOhost
EP  - 12
IS  - 1
JO  - International Journal of Mental Health Nursing
CY  - Malden, Massachusetts
KW  - Art Therapy
KW  - Grief
KW  - Hardiness Evaluation
KW  - Nursing Homes Psychosocial Factors
KW  - Bereavement
KW  - Registered Nurses Psychosocial Factors
KW  - Gerontologic Nursing
KW  - Nurse Attitudes Evaluation
KW  - Empathy Evaluation
KW  - Death Psychosocial Factors
KW  - Human
KW  - Male
KW  - Female
KW  - Adult
KW  - Multimethod Studies
KW  - Emotions
KW  - Nurse-Patient Relations
KW  - Creativeness
KW  - Conceptual Framework
KW  - Color
KW  - Support, Psychosocial Evaluation
KW  - Emblems and Insignia
KW  - Spirituality
KW  - Professional Development
KW  - New South Wales
KW  - Psychological Well-Being
KW  - Burnout, Professional
KW  - Personnel Retention
KW  - Culture
KW  - Patient Centered Care
KW  - Purposive Sample
KW  - Avoidance (Psychology)
KW  - Educational Status
KW  - Age Factors
KW  - Sex Factors
KW  - Descriptive Statistics
KW  - Data Analysis Software
KW  - Thematic Analysis
KW  - Epistemology
KW  - Leadership
KW  - Reflection
KW  - Adult: 19-44 years
KW  - Male
KW  - Female
LA  - English
PB  - Wiley-Blackwell
SN  - 1445-8330
SP  - 1
TI  - Articulating Grief: Arts‐Based Therapy as a Pathway to Resilience in Nursing Practice.
UR  - https://research.ebsco.com/linkprocessor/plink?id=0015ea8f-f019-38e3-9a04-4e6c36b115b9
VL  - 35
Y1  - 2026/02/01/Feb2026
ER  - 

TY  - JOUR
AB  - Objective: To evaluate the perspective of nurses in Turkey towards the global climate crisis and its impact on mental health using a qualitative approach. Materials and Method: This study was conducted from August to September 2023 with 35 nurses living in seven regions of Turkey using an inductive qualitative approach. The researchers employed the snowball sampling method to select participants. Interviews with the participants were conducted until data saturation was reached. Thematic analysis was used to emerge themes. Results: The findings revealed five main themes (perception of the global climate crisis, effects of the global climate crisis, effects of the global climate crisis on mental health, reflections of the global climate crisis on nursing and nurses' views on prevention and intervention studies for the global climate crisis). Also, the findings revealed 12 sub‐themes (physical outcomes, mental outcomes, direct and indirect impacts, psychosocial effects and personal, national and international‐based reflections). Conclusion: Our study indicates that nurses exhibit genuine concern for the global climate crisis and experience psychological effects related to this pressing environmental issue. Nurses are keenly aware of their responsibility to safeguard the planet and demonstrate a strong sense of concern for the state of the world. Impact: It is evident that nurses, being prominent advocates for sustainability, are cognizant of their responsibility to protect the planet and demonstrate genuine apprehension for the state of the world. Implications: Nurses play a crucial role, as they make up 60% of the global healthcare workforce and are often the frontline healthcare professionals during natural disasters. It is vital to elucidate and clarify the terminology concerning the relationship between the climate crisis and the mental health of nurses, to determine the scope of this relationship and to make recommendations for future research areas. Patient or Public Contribution: No patient or Public Contribution.
AN  - 192267650
ID  - 192267650
AU  - Ediz, Çiçek
AU  - Uzun, Sevda
DB  - CINAHL Plus with Full Text
DO  - 10.1111/jan.16131
DP  - EBSCOhost
EP  - 8280
IS  - 12
JO  - Journal of Advanced Nursing (John Wiley & Sons, Inc.)
KW  - Nurses Psychosocial Factors
KW  - Nurse Attitudes Evaluation
KW  - Environmental Sustainability
KW  - Nursing Role Evaluation
KW  - Climate Change Adverse Effects
KW  - Mental Health Evaluation
KW  - Occupational Health
KW  - Climate Change Prevention and Control
KW  - Human
KW  - Male
KW  - Female
KW  - Adult
KW  - Qualitative Studies
KW  - Turkey
KW  - Workforce
KW  - Stress, Occupational
KW  - Environmental Health
KW  - Thematic Analysis
KW  - Semi-Structured Interview
KW  - Snowball Sample
KW  - Health Status
KW  - Reflection
KW  - Accountability
KW  - Disaster Nursing
KW  - Purposive Sample
KW  - Natural Disasters Adverse Effects
KW  - Famine Adverse Effects
KW  - Anger Psychosocial Factors
KW  - Anxiety Psychosocial Factors
KW  - Depression Psychosocial Factors
KW  - Fear
KW  - Burnout, Professional
KW  - Suicidal Ideation
KW  - Disease Outbreaks
KW  - Malnutrition
KW  - Ultraviolet Rays Adverse Effects
KW  - Oceans and Seas
KW  - Air Pollution
KW  - Water Pollution
KW  - Stress Disorders, Post-Traumatic
KW  - Functional Status
KW  - Emigration and Immigration
KW  - Vector Borne Diseases
KW  - Affective Disorders
KW  - Hopelessness
KW  - Pessimism
KW  - Motivation
KW  - Hypersensitivity
KW  - Workload
KW  - Job Performance
KW  - Psychiatric Nurses Psychosocial Factors
KW  - Psychiatric Nursing
KW  - Health Education
KW  - Community Programs
KW  - Environmental Sustainability Education
KW  - Questionnaires
KW  - Descriptive Statistics
KW  - Adult: 19-44 years
KW  - Male
KW  - Female
LA  - English
PB  - John Wiley & Sons, Inc.
SN  - 0309-2402
SP  - 8266
TI  - The perspectives of nurses, as prominent advocates in sustainability, on the global climate crises and its impact on mental health.
UR  - https://research.ebsco.com/linkprocessor/plink?id=3021f72b-22f4-3363-8afe-7cbb4a4fa90c
VL  - 81
Y1  - 2025/12/01/Dec2025
ER  - 

TY  - JOUR
AB  - Nurse well-being is critical for safe and efficient health care delivery, particularly in complex and demanding specialties like nephrology. However, levels of burnout are rising and may relate to a largely unexplored phenomenon: loneliness. This study investigated the phenomenon of nurse loneliness as a potential factor in burnout. A mixed-methods approach was used to investigate burnout and loneliness in a national sample of nephrology nurses. Together with workforce demographics, burnout and loneliness were measured, prevalence was estimated, and correlations were examined. Interpretive descriptive inquiry and analysis was used to develop a richer understanding of nurse loneliness in the context of burnout. In the study population (n = 217), rates of burnout were low, but positively correlated with loneliness. Qualitative interviews reveal that organizational and systemic pressures, recognition and peer support, work environment and demands, and physical and emotional well-being are components of the experience of current nephrology nurses related to loneliness and burnout.
AN  - 180702392
ID  - 180702392
ID  - 100909377
AU  - Wood, Rachel E.
AU  - Paulus, Amber B.
AU  - Elswick, R. K.
DB  - CINAHL Plus with Full Text
DO  - 10.37526/1526-744X.2024.51.5.433
DP  - EBSCOhost
EP  - 442
IS  - 5
JO  - Nephrology Nursing Journal
CY  - Pitman, New Jersey
KW  - Loneliness Evaluation
KW  - Loneliness Epidemiology
KW  - Burnout, Professional Epidemiology
KW  - Burnout, Professional Risk Factors
KW  - Risk Assessment
KW  - Nephrology Nursing Psychosocial Factors
KW  - Nurse Attitudes
KW  - Education, Continuing (Credit)
KW  - Education, Nursing, Continuing
KW  - Funding Source
KW  - Human
KW  - United States
KW  - Multimethod Studies
KW  - Interviews
KW  - Prevalence
KW  - Support, Psychosocial
KW  - Peer Group
KW  - Work Environment
KW  - Summated Rating Scaling
KW  - Questionnaires
KW  - Scales
KW  - Audiorecording
KW  - Data Analysis Software
KW  - Multiple Regression
KW  - Models, Statistical
KW  - Thematic Analysis
KW  - Descriptive Statistics
KW  - Adult
KW  - Middle Age
KW  - Aged
KW  - Male
KW  - Female
KW  - COVID-19 Pandemic
KW  - Pearson's Correlation Coefficient
KW  - Root Cause Analysis
KW  - Workload
KW  - Nursing Shortage
KW  - Decision Making
KW  - Occupational Health
KW  - Job Satisfaction
KW  - Adult: 19-44 years
KW  - Middle Aged: 45-64 years
KW  - Aged: 65+ years
KW  - Male
KW  - Female
LA  - English
PB  - American Nephrology Nurses' Association
SN  - 1526-744X
SP  - 433
TI  - Exploring Loneliness and Burnout in Nephrology Nurses: A Mixed-Methods Analysis.
UR  - https://research.ebsco.com/linkprocessor/plink?id=b5a18a53-0278-3941-9558-93485bd61b80
VL  - 51
Y1  - 2024/09/01/Sep-Oct2024
ER  - 

TY  - JOUR
AN  - 177003460
ID  - 177003460
ID  - 101088683
AU  - Nantsupawat, Apiradee
AU  - Kutney-Lee, Ann
AU  - Abhicharttibutra, Kulwadee
AU  - Wichaikhum, Orn-Anong
AU  - Poghosyan, Lusine
DB  - CINAHL Plus with Full Text
DO  - 10.1186/s12912-024-01958-1
DP  - EBSCOhost
EP  - 8
IS  - 1
JO  - BMC Nursing
KW  - Hardiness
KW  - Burnout, Professional
KW  - Work Engagement
KW  - Intention
KW  - Nursing Staff, Hospital
KW  - Personnel Turnover
KW  - COVID-19 Pandemic Thailand
KW  - Risk Assessment
KW  - Human
KW  - Male
KW  - Female
KW  - Adult
KW  - Middle Age
KW  - Hospitals
KW  - Thailand
KW  - Cross Sectional Studies
KW  - Multiple Logistic Regression
KW  - Scales
KW  - Questionnaires
KW  - Workforce
KW  - Health Services
KW  - Emotional Exhaustion
KW  - Depersonalization
KW  - Work Environment
KW  - Government
KW  - Health Facility Administration
KW  - Correlational Studies
KW  - Job Performance
KW  - Quality of Health Care
KW  - Occupational Safety
KW  - Health Personnel Psychosocial Factors
KW  - Descriptive Statistics
KW  - Comparative Studies
KW  - Summated Rating Scaling
KW  - Odds Ratio
KW  - Confidence Intervals
KW  - Adult: 19-44 years
KW  - Middle Aged: 45-64 years
KW  - Male
KW  - Female
LA  - English
PB  - BioMed Central
SN  - 1472-6955
SP  - 1
TI  - Exploring the relationships between resilience, burnout, work engagement, and intention to leave among nurses in the context of the COVID-19 pandemic: a cross-sectional study.
UR  - https://research.ebsco.com/linkprocessor/plink?id=cccdcd99-2420-36d9-b69e-e7bd00dbf81c
VL  - 23
Y1  - 2024/04/29/4-29-2024
ER  - 

TY  - JOUR
AB  - Aim(s): To examine whether manpower and expertise understaffing are distinct, and whether they relate similarly to nursing stressors, burnout, job satisfaction and intentions to turnover. Design: A cross‐sectional survey of hospital nurses nested within units was used. Methods: The sample included 402 nurses. Nurses provided ratings of the study's variables using validated self‐report measures. The data were analysed both as multilevel and single‐level data. Results: Manpower and expertise understaffing contributed unique explained variance to all of the examined outcomes. Nurses within the same units experience different understaffing levels. Expertise understaffing emerged as a significantly stronger predictor than manpower understaffing for three of the six of the outcome variables (illegitimate tasks, job satisfaction and turnover intentions). Conclusion: Manpower and expertise understaffing are distinct, and both are associated with nurse outcomes. Reporting Method: We have adhered to the STROBE guideline for cross‐sectional studies. Implications for the Profession and/or Patient Care: Considering both manpower and expertise understaffing to maintain proper staffing levels in nursing units is crucial. Patient or Public Contribution: A Director of Patient Care Services from the hospital where the study was conducted is a member of the research team. This member contributed to designing and conducting the study as well as interpreting the results.
AN  - 188235671
ID  - 188235671
AU  - Pindek, Shani
AU  - Hayman, Melisa R.
AU  - Howard, David J.
AU  - Arvan, Maryana L.
AU  - Spector, Paul E.
DB  - CINAHL Plus with Full Text
DO  - 10.1111/jan.16803
DP  - EBSCOhost
EP  - 6568
IS  - 10
JO  - Journal of Advanced Nursing (John Wiley & Sons, Inc.)
KW  - Nursing Staff, Hospital Psychosocial Factors
KW  - Nursing Staff, Hospital Labor Supply
KW  - Understaffing
KW  - Professional Competence
KW  - Stress, Occupational
KW  - Burnout, Professional
KW  - Job Satisfaction
KW  - Intention
KW  - Personnel Turnover
KW  - Human
KW  - United States
KW  - Cross Sectional Studies
KW  - Academic Medical Centers
KW  - Trauma Centers
KW  - Surveys
KW  - Summated Rating Scaling
KW  - Questionnaires
KW  - Scales
KW  - Bivariate Statistics
KW  - Regression
KW  - Data Analysis Software
KW  - Descriptive Statistics
KW  - Nursing Units
KW  - Nursing Outcomes
KW  - Workload
LA  - English
PB  - John Wiley & Sons, Inc.
SN  - 0309-2402
SP  - 6560
TI  - Understaffing as a Two‐Dimensional Phenomenon: A Cross‐Sectional Study of Hospital Nurses' Manpower and Expertise Understaffing.
UR  - https://research.ebsco.com/linkprocessor/plink?id=712a4780-b220-35fb-9843-c92c0da4b327
VL  - 81
Y1  - 2025/10/01/Oct2025
ER  - 

TY  - JOUR
AB  - Background & Aim: Moral disengagement may result in unethical behavior, compromising patient safety in Intensive Care Units. This study aims to provide a clear and culturally grounded definition of moral disengagement among Iranian ICU nurses. Methods & Materials: This research employed a hybrid concept analysis model based on Schwartz-Barcott and Kim's approach in three phases: 1) Theoretical phase: A comprehensive literature review was conducted using relevant keywords in Iranian and international databases. Sixteen relevant peer-reviewed articles were selected and analyzed using conventional content analysis based on Graneheim and Lundman's method. 2) Fieldwork phase: In-depth semi-structured interviews were conducted with 20 ICU nurses selected via purposive sampling. Data were coded and analyzed using qualitative content analysis to extract themes. 3) Final analysis phase: The data from the previous phases were integrated to develop a refined and context-based definition. Results: In the theoretical phase, key attributes included moral justification, cognitive reconstruction, detachment from ethical standards, and absence of moral emotions. Fieldwork analysis yielded 301 codes categorized into three main themes and seven subthemes, emphasizing illegitimate legitimization through commitment avoidance, selfjustification, and cognitive reconstruction, as well as assurance of job and psychological security, and feelings of individual and organizational satisfaction. The findings from these phases contributed to the final definition. Conclusion: Moral disengagement among ICU nurses is defined as: "The employment of protective mechanisms of justification, pleasant cognitive reconstruction of the event, and commitment avoidance to legitimize unethical activities aimed at preserving job security, psychological safety, and individual and organizational satisfaction." This definition offers a practical foundation for future research and ethical interventions in critical care.
AN  - 187988753
ID  - 187988753
AU  - Khanipour-Kencha, Ali
AU  - Jackson, Alun C.
AU  - Bahramnezhad, Fatemeh
DB  - CINAHL Plus with Full Text
DO  - 10.18502/npt.v12i4.19654
DP  - EBSCOhost
EP  - 432
IS  - 4
JO  - Nursing Practice Today
KW  - Morals
KW  - Disengagement
KW  - Critical Care Nurses Psychosocial Factors
KW  - Intensive Care Units Iran
KW  - Iranians
KW  - Human
KW  - Iran
KW  - Content Analysis
KW  - Semi-Structured Interview
KW  - Purposive Sample
KW  - Fieldwork
KW  - Thematic Analysis
KW  - Job Satisfaction
KW  - Ethics, Nursing
KW  - Concept Analysis
KW  - Job Security
KW  - Psychological Safety
KW  - Work Experiences
KW  - Male
KW  - Female
KW  - Adult
KW  - Middle Age
KW  - Marital Status
KW  - Educational Status
KW  - Systematic Review
KW  - Checklists
KW  - Adult: 19-44 years
KW  - Middle Aged: 45-64 years
KW  - Male
KW  - Female
LA  - English
PB  - Tehran University of Medical Sciences
SN  - 2383-1154
SP  - 416
TI  - Concept analysis of moral disengagement among nurses in the intensive care unit: A hybrid model.
UR  - https://research.ebsco.com/linkprocessor/plink?id=ac0f7745-85fc-3c16-9fc4-2c031ddb4c3a
VL  - 12
Y1  - 2025/10/01/2025
ER  - 

TY  - JOUR
AN  - 191610636
ID  - 191610636
AU  - Setyawan, Y. Dodi
AU  - Susanti, Indah Ayu
AU  - Kosasih, Cecep Eli
AU  - Haroen, Hartiah
DB  - CINAHL Plus with Full Text
DO  - 10.3390/healthcare14030417
DP  - EBSCOhost
IS  - 3
JO  - Healthcare (2227-9032)
KW  - Terminal Care
KW  - Critical Care Nurses Psychosocial Factors
KW  - Critical Care Nursing Psychosocial Factors
KW  - Intensive Care Units Psychosocial Factors
KW  - Nurse Attitudes Evaluation
KW  - Health Care Delivery
KW  - Coping Evaluation
KW  - Human
KW  - Male
KW  - Female
KW  - Scoping Review
KW  - Funding Source
KW  - Conceptual Framework
KW  - PubMed
KW  - Thematic Analysis
KW  - Morals
KW  - Cultural Sensitivity
KW  - Spirituality
KW  - Communication
KW  - Interprofessional Relations
KW  - Support, Psychosocial
KW  - Professional Development
KW  - Organizational Policies
KW  - Health Resource Utilization
KW  - Tertiary Health Care
KW  - Academic Medical Centers
KW  - Psychological Distress
KW  - Guilt
KW  - Helplessness, Learned
KW  - Emotional Exhaustion
KW  - Religion and Religions
KW  - Professional-Family Relations
KW  - Death Psychosocial Factors
KW  - Decision Making, Clinical
KW  - Mentorship
KW  - Ethics, Nursing
KW  - Hardiness
KW  - Personnel Shortage
KW  - Workload
KW  - Equipment and Supplies
KW  - Practice Guidelines
KW  - Professional Autonomy
KW  - Burnout, Professional
KW  - Medline
KW  - Semi-Structured Interview
KW  - Focus Groups
KW  - Descriptive Statistics
KW  - Male
KW  - Female
LA  - English
PB  - MDPI
SN  - 2227-9032
SP  - 417
TI  - Nurses' Experience in Providing End-of-Life Care in Intensive Care Unit: A Scoping Review.
UR  - https://research.ebsco.com/linkprocessor/plink?id=9b2a7ad3-2d5f-3af0-9154-facc192a96b4
VL  - 14
Y1  - 2026/02/01/Feb2026
ER  - 

TY  - JOUR
AB  - Background: The policy guidelines on 72-hour assessment of involuntary Mental Health Care Users (MHCUs) are implemented in respect of involuntary MHCUs who need mental health care, treatment and rehabilitation services. Currently, there is poor implementation of the policy guidelines on 72-hour assessment of involuntary MHCUs. This includes MHCUs staying beyond 72-hour assessment period and being exposed to infringement and violation of their rights. Objectives: This study explored and described the Mental Health Care Practitioners' (MHCPs) understanding of the current practice of the policy guidelines on 72-hour assessment of involuntary MHCUs in South Africa. Method: A qualitative, exploratory, descriptive research design was followed. Participants comprised of MHCPs and were purposively sampled, while data were gathered through Focus Group Discussions utilising Microsoft Teams. Data analysis employed the six steps of thematic analysis to assess data, generate themes and categories presented concurrently with MHCPs direct quotations. Results: Three themes emerged after data analysis namely, (1) MHCPs' understanding of the policy guidelines on 72-hour assessment of involuntary MHCUs; (2) MHCPs' challenges with the policy guidelines on 72-hour assessment of involuntary MHCUs; and (3) MHCPs' suggestions to strengthen the policy guidelines on 72-hour assessment of involuntary MHCUs. Conclusion: The findings of the study indicated that there should be well-trained administrators, qualified MHCPs, appropriate infrastructure, and community and family involvement to ensure proper implementation of the 72-hour policy guidelines. Contribution: This study highlights that with the proper implementation of the 72-hour policy guidelines, MHCU rights can be protected, therefore contributing to proper mental illness management.
AN  - 190986141
ID  - 190986141
ID  - 7901092
AU  - Mpheng, Ontlotlile I.
AU  - Sehularo, Leepile A.
AU  - Moagi, Miriam M.
AU  - Kovane, Gaotswake P.
DB  - CINAHL Plus with Full Text
DO  - 10.4102/curationis.v48i1.2660
DP  - EBSCOhost
EP  - 12
IS  - 1
JO  - Curationis
CY  - , &lt;Blank&gt;
KW  - Mental Health Personnel Psychosocial Factors
KW  - Attitude of Health Personnel
KW  - Work Experiences
KW  - Health Policy
KW  - Practice Guidelines
KW  - Patient Assessment Standards
KW  - Guideline Adherence
KW  - Psychiatric Patients
KW  - Patient Rights
KW  - Human
KW  - South Africa
KW  - Male
KW  - Female
KW  - Adult
KW  - Middle Age
KW  - Nurses
KW  - Physicians
KW  - Psychologists
KW  - Social Workers
KW  - Qualitative Studies
KW  - Exploratory Research
KW  - Descriptive Research
KW  - Focus Groups
KW  - Quota Sample
KW  - Purposive Sample
KW  - Semi-Structured Interview
KW  - Thematic Analysis
KW  - Checklists
KW  - Involuntary Treatment
KW  - Hospitals, Psychiatric
KW  - Referral and Consultation
KW  - Patient Discharge
KW  - Health Facility Administrators
KW  - Professional Role
KW  - Decision Making
KW  - Personnel Shortage
KW  - Crowding
KW  - Burnout, Professional
KW  - Health Resource Allocation
KW  - Health Services Accessibility
KW  - Adult: 19-44 years
KW  - Middle Aged: 45-64 years
KW  - Male
KW  - Female
LA  - English
PB  - African Online Scientific Information System PTY LTD
SN  - 0379-8577
SP  - 1
TI  - Mental health care practitioners' understanding of the policy guideline on 72-hour assessment.
UR  - https://research.ebsco.com/linkprocessor/plink?id=13d55a5e-06ab-3460-af01-7e2709a832ba
VL  - 48
Y1  - 2025/01/01/2025
ER  - 

TY  - JOUR
AN  - 192041011
ID  - 192041011
AU  - Costeira, Cristina
AU  - Junqueira, Helena
AU  - Quintas, Pedro
AU  - Pragosa, Ângela
AU  - Mata, Ema
AU  - Duarte, Hugo
AU  - Bom, Luís
AU  - Pais, Nelson
DB  - CINAHL Plus with Full Text
DO  - 10.3390/healthcare14040467
DP  - EBSCOhost
IS  - 4
JO  - Healthcare (2227-9032)
KW  - Victims Psychosocial Factors
KW  - Nurses Psychosocial Factors
KW  - Stress, Occupational
KW  - Psychological Trauma
KW  - Health Care Errors Psychosocial Factors
KW  - Patient Safety
KW  - Human
KW  - Scoping Review
KW  - PubMed
KW  - CINAHL Database
KW  - Medline
KW  - Stress Disorders, Post-Traumatic
KW  - Burnout, Professional
KW  - Organizational Culture
KW  - Work Environment
KW  - Support, Psychosocial
KW  - Counseling
KW  - Job Satisfaction
KW  - Incident Reports
KW  - Absenteeism
KW  - Personnel Turnover
KW  - Suicidal Ideation
LA  - English
PB  - MDPI
SN  - 2227-9032
SP  - 467
TI  - Mapping the Second Victim Experience Among Western Nurses: A Scoping Review.
UR  - https://research.ebsco.com/linkprocessor/plink?id=2686d881-ab0e-3f24-8986-74bed2273de6
VL  - 14
Y1  - 2026/02/15/Feb2026
ER  - 

TY  - JOUR
AB  - Background: There is limited evidence of the strategies to mitigate burnout among all health care professionals (HCPs). Purpose: To evaluate the effectiveness of all interventions to mitigate burnout among HCPs. Data Sources: PubMed and Scopus (up to 14 May 2025). Study Selection: Independent study selection (2 people) of randomized controlled trials (RCTs) and cluster RCTs of interventions to mitigate burnout (vs. no active intervention) among HCPs. Data Extraction: Independent extraction with validation by second reviewer. Continuous data for burnout outcomes extracted for emotional exhaustion (EE), depersonalization, personal accomplishment (PA), and single-concept burnout measurement. Separate random-effects models were stratified by role. Data Synthesis: 93 RCTs and 6 cluster RCTs evaluating individual-level interventions were included (9330 participants). Among physicians, professional coaching was probably effective in reducing some aspects of burnout (EE standardized mean difference [SMD], -0.37 [95% CI, -0.62 to -0.13], low certainty; and depersonalization SMD, -0.30 [CI, -0.42 to -0.19], moderate certainty), but mindfulness-based interventions may not be effective (EE SMD, -0.46 [CI, -1.28 to 0.35], very low certainty; depersonalization SMD, -0.09 [CI, -0.30 to 0.12], moderate certainty). However, mindfulness-based interventions may reduce burnout among nurses and midwives (EE SMD, -0.90 [CI,-1.46 to -0.34], low certainty) and among a mixture of HCP roles (EE SMD, -0.40 [-0.65 to -0.16], low certainty; depersonalization SMD, -0.36 [CI, -0.58 to -0.14], low certainty; and PA SMD, 0.48 [CI, 0.29 to 0.67], moderate certainty). Mindfulness-based and professional coaching interventions were generally more than 4 weeks in duration. Limitations: Most trials were unblinded with subjective outcomes. There was substantial heterogeneity among interventions and populations despite stratifying by role. Conclusion: Although mindfulness-based interventions may reduce burnout in nurses and midwives and among a mixture of HCPs, professional coaching probably reduces burnout among physicians, particularly when sustained for more than 4 weeks. Primary Funding Source: Barts Charity. (PROSPERO: CRD42024552385).
AN  - 41248499
ID  - 41248499
AU  - Collett, George
AU  - Gupta, Jaya
AU  - Eltayeb, Abubaker
AU  - Korszun, Ania
AU  - Sharples, Linda
AU  - Rice, Kenneth
AU  - Gupta, Ajay K
DB  - MEDLINE Complete
DO  - 10.7326/ANNALS-25-00469
DP  - EBSCOhost
EP  - 66
IS  - 1
JO  - Annals of internal medicine
CY  - United States
KW  - Burnout, Professional prevention & control
KW  - Burnout, Professional therapy
KW  - Health Personnel psychology
KW  - Humans
KW  - Mindfulness
KW  - Randomized Controlled Trials as Topic
LA  - eng
PB  - American College of Physicians--American Society of Internal Medicine
SN  - 1539-3704
SN  - Electronic
SP  - 51
TI  - Efficacy of Individual-Level Interventions to Mitigate the Risk for Burnout Among Health Care Professionals : A Systematic Review and Meta-analysis of Randomized Controlled Trials.
UR  - https://research.ebsco.com/linkprocessor/plink?id=70cd7c31-d52a-3771-87be-819f88470f28
VL  - 179
Y1  - 2026/01/01/2026 Jan
ER  - 

TY  - JOUR
AB  - The COVID-19 has caused high morbidity and mortality in vulnerable people, such as those affected by chronic diseases, and case-management nurses (CMNs) are reference professionals for their health care and management. The objective of this study is to better understand the discourse, experiences, and feelings about the professional performance of CMNs during the pandemic. A qualitative study was conducted by conducting semi-structured interviews with CMNs (n = 31) from the province of Seville (Spain) and performing a narrative discourse analysis. The Atlas Ti 6.2 software program was used. Two categories were defined: 1. CMNs' competencies (76 verbatim testimonies); and 2. Consequences of the COVID-19 pandemic (61 verbatim testimonies). This study was granted due permission by the Research Ethics Committee belonging to the University of Seville, under protocol code: 1139-N-22. The pandemic caused an increase in CMNs' workload, and they had to assume their usual care tasks for vulnerable populations in addition to simultaneously prioritizing assistance in nursing homes. We can highlight CMNs' adaptation to the pandemic situation and to these new requirements in the context of their significant social commitment to the advanced practice of the profession, a commitment that is closely related to leadership. We should also indicate that interpersonal relationships were improved, and that there was technological progress. Some CMNs mentioned an increase in their workload and reported experiencing burnout syndrome. We conclude that CMNs' management of health care during the pandemic has been extraordinary, especially in regard to the most vulnerable populations of patients, including individuals with chronic diseases and institutionalized older adults, a fact that has been valued by the institutions and by society in general.
AN  - 178185500
ID  - 178185500
AU  - Molina-Gil, María José
AU  - Guerra-Martín, María Dolores
AU  - Diego-Cordero, Rocío De
DB  - CINAHL Plus with Full Text
DO  - 10.3390/nursrep14020084
DP  - EBSCOhost
EP  - 1128
IS  - 2
JO  - Nursing Reports
KW  - Primary Nursing Spain
KW  - Nurse Case Managers Psychosocial Factors
KW  - COVID-19 Pandemic Psychosocial Factors
KW  - Professional Competence
KW  - Human
KW  - Qualitative Studies
KW  - Semi-Structured Interview
KW  - Spain
KW  - Narratives
KW  - Discourse Analysis
KW  - Data Analysis Software
KW  - Workload
KW  - Stress, Occupational
KW  - Burnout, Professional
LA  - English
PB  - MDPI
SN  - 2039-439X
SP  - 1119
TI  - Primary Health Care Case-Management Nurses during the COVID-19 Pandemic: A Qualitative Study.
UR  - https://research.ebsco.com/linkprocessor/plink?id=6642b502-c65e-3eb0-812c-e7302e920260
VL  - 14
Y1  - 2024/06/01/Jun2024
ER  - 

TY  - JOUR
AN  - 179554224
ID  - 179554224
ID  - 101088683
AU  - Zhang, Xiaoyan
AU  - Zhang, Liya
AU  - Xue, Bowen
AU  - Li, Yanping
AU  - Yan, Mengmeng
AU  - Luo, Hong
AU  - Huang, Xiaoyu
DB  - CINAHL Plus with Full Text
DO  - 10.1186/s12912-024-02301-4
DP  - EBSCOhost
EP  - 9
IS  - 1
JO  - BMC Nursing
KW  - Reward
KW  - Psychological Well-Being
KW  - Burnout, Professional
KW  - Psychiatric Nurses Psychosocial Factors
KW  - Human
KW  - Convenience Sample
KW  - Data Analysis Software
KW  - Confidence Intervals
KW  - Salaries and Fringe Benefits
KW  - Personnel Staffing and Scheduling
KW  - Professional Development
KW  - Nurse Attitudes
KW  - Quality Improvement
KW  - Job Satisfaction
KW  - Work Environment
KW  - Quantitative Studies
KW  - Cross Sectional Studies
KW  - Multiple Linear Regression
KW  - Summated Rating Scaling
KW  - Coefficient alpha
KW  - Questionnaires
KW  - Scales
KW  - Pearson's Correlation Coefficient
KW  - Factor Analysis
KW  - Male
KW  - Female
KW  - Mediation Analysis
KW  - Male
KW  - Female
LA  - English
PB  - BioMed Central
SN  - 1472-6955
SP  - 1
TI  - Effort–reward imbalance and well-being among psychiatric nurses: the mediating role of burnout and decent work.
UR  - https://research.ebsco.com/linkprocessor/plink?id=8a674692-fc63-32f3-b70d-84e8fca04b1f
VL  - 23
Y1  - 2024/09/11/9-11-2024
ER  - 

TY  - JOUR
AB  - Aims: To understand how emergency nurses experience traumatic stress and clarify the impact of traumatic stress on emergency nurses, patients, and healthcare organisations. Design: Systematic review without meta‐analysis. Methods: Three hundred and eighty‐three articles were screened with pre‐specified criteria. Included articles represented primary research conducted with samples of emergency nurses only and described traumatic stress. We extracted (1) impacts on the emergency nurse, (2) impacts on patients and healthcare organisations, and (3) antecedents. Covidence was used for screening and data extraction, and the Joanna Briggs Institute Appraisal Checklists were used for quality assessment. Data Sources: Cumulative Index of Nursing and Allied Health Literature, PubMed, and PsycINFO were searched 13 July 23 and 16 September 24 for peer‐reviewed articles published in English between 2010 and 2024. Results: Twelve studies conducted in seven countries were included. Traumatic stress has the potential to impact patient safety and satisfaction, care quality, absenteeism, turnover, and organisational commitment. Identified antecedents included specific populations, clinical events, workplace violence, work environment factors, and personal/interpersonal factors. Conclusion: Unavoidable antecedents could become points for organisational screening and secondary prevention. Modifiable antecedents like workplace violence could be targets for primary prevention. Implications for the Profession/Patient Care: Organisations have a responsibility to support emergency nurses in preventing and managing occupational traumatic stress. System‐level policies, interventions, and resources may mitigate the negative impacts of traumatic stress. Impact: Existing literature lacks a comprehensive understanding of traumatic stress in emergency nurses. This review clarifies how traumatic stress impacts emergency nurses, patients, and organisations, highlighting organisational/system‐level intervention points. Traumatic stress harms emergency nurses, patients, and organisations. Organisations should focus on modifiable antecedents for prevention and screening resources. These findings challenge the idea of traumatic stress as an individual issue, emphasising the role of systems/organisations to provide safe work environments for the benefit of all. Reporting Method: We adhered to the Preferred Reporting Items for Systematic Reviews and Meta‐Analyses (PRISMA) reporting guidelines. Patient or Public Contribution: No patient or public contribution.
AN  - 188235676
ID  - 188235676
AU  - Amberson, Taryn
AU  - Quarry, Christin
DB  - CINAHL Plus with Full Text
DO  - 10.1111/jan.16809
DP  - EBSCOhost
EP  - 6280
IS  - 10
JO  - Journal of Advanced Nursing (John Wiley & Sons, Inc.)
KW  - Stress Disorders, Post-Traumatic Psychosocial Factors
KW  - Compassion Fatigue Psychosocial Factors
KW  - Emergency Nurses Psychosocial Factors
KW  - Work Experiences Evaluation
KW  - Emergency Patients Psychosocial Factors
KW  - Work Environment
KW  - Health Facilities
KW  - Human
KW  - Adult
KW  - Male
KW  - Female
KW  - Funding Source
KW  - Systematic Review
KW  - Checklists
KW  - PubMed
KW  - Psycinfo
KW  - Patient Safety
KW  - Job Satisfaction
KW  - Quality of Nursing Care
KW  - Absenteeism
KW  - Personnel Turnover
KW  - Commitment
KW  - Workplace Violence
KW  - Occupational Health
KW  - Affective Disorders
KW  - Cognition Disorders
KW  - Sleep Disorders
KW  - CINAHL Database
KW  - Patient Satisfaction
KW  - Hospital Policies
KW  - Organizational Culture
KW  - Leadership
KW  - Productivity
KW  - Nurse-Patient Relations
KW  - Professional-Family Relations
KW  - Adult: 19-44 years
KW  - Male
KW  - Female
LA  - English
PB  - John Wiley & Sons, Inc.
SN  - 0309-2402
SP  - 6261
TI  - Understanding Traumatic Stress in Emergency Nurses: A Systematic Review.
UR  - https://research.ebsco.com/linkprocessor/plink?id=e0360802-28bb-3ebd-9a2c-9b74f67e9d53
VL  - 81
Y1  - 2025/10/01/Oct2025
ER  - 

TY  - JOUR
AN  - 181068001
ID  - 181068001
ID  - 101088683
AU  - Cheng, Jie
AU  - Xia, Xiaoli
AU  - Hong, Mei
AU  - Lin, Xue
AU  - Zhang, Daiying
AU  - Ren, Jianlan
DB  - CINAHL Plus with Full Text
DO  - 10.1186/s12912-024-02526-3
DP  - EBSCOhost
EP  - 11
IS  - 1
JO  - BMC Nursing
KW  - Burnout, Professional Risk Factors
KW  - Stress, Occupational Risk Factors
KW  - Presenteeism
KW  - Anesthesia Nursing
KW  - Psychological Well-Being
KW  - Chinese Persons
KW  - Human
KW  - China
KW  - Structural Equation Modeling
KW  - Cross Sectional Studies
KW  - Convenience Sample
KW  - Surveys
KW  - Registered Nurses
KW  - Scales
KW  - Questionnaires
KW  - Descriptive Statistics
KW  - Pearson's Correlation Coefficient
KW  - Data Analysis Software
KW  - Descriptive Research
KW  - Path Analysis
KW  - Male
KW  - Female
KW  - Adult
KW  - Hardiness
KW  - Hope
KW  - Optimism
KW  - Emotional Exhaustion
KW  - Depersonalization
KW  - Self-Efficacy
KW  - Funding Source
KW  - Adult: 19-44 years
KW  - Male
KW  - Female
LA  - English
PB  - BioMed Central
SN  - 1472-6955
SP  - 1
TI  - Relationship between job burnout and presenteeism in anesthesia nurses: mediating effect of psychological capital.
UR  - https://research.ebsco.com/linkprocessor/plink?id=a38bfdcc-e81f-3609-b383-a906d6e6299c
VL  - 23
Y1  - 2024/11/23/11-23-2024
ER  - 

TY  - JOUR
AB  - Aim: This study explores emergency nurses' lived experiences of cognitive mental workload (CMW) within high‐pressure, resource‐limited environments, where excessive mental demands may compromise both clinician well‐being and care delivery. Method: An exploratory qualitative research design was used with registered nurses (n = 10) working in Australian rural emergency departments. Online semistructured interviews were conducted in 2023. The collected data were analysed using reflective thematic analysis. Results: The data analysis revealed four primary contributors of high CMW among nurses during care delivery, namely, external demands, excessive cognitive processing, emotional demands and individual characteristics. Despite challenges in describing the phenomenon, participants clearly associated their high CMW to adverse patient outcomes like patient harm and near misses as well as negative impacts on their own welfare, such as burnout, compassion fatigue and intention to leave profession. Conclusion: This study offers new perspectives on emergency nurses' CMW experiences, foregrounding their lived experience in high pressure, emotionally charged and dynamic clinical settings. By giving voices to the often overlooked phenomenon in nursing, it has revealed the critical impact of the health professional's CMW on their well‐being, patient safety and care quality. Implications for the Profession and Patient Care: In depth knowledge about the phenomenon can inform tailored measurement tools and targeted strategies for nurses, to reduce errors and enhance care delivery. Impact: Policymakers can integrate the insights to strengthen healthcare infrastructure and policies that reduce error‐related patient harm and support nurse well‐being for reducing resource and financial expenditure.
AN  - 189685377
ID  - 189685377
ID  - 9306050
AU  - Surendran, Anu
AU  - Beccaria, Lisa
AU  - McIlveen, Peter
AU  - Alamri, Majed
DB  - CINAHL Plus with Full Text
DO  - 10.1155/jonm/6332434
DP  - EBSCOhost
EP  - 13
JO  - Journal of Nursing Management
CY  - Malden, Massachusetts
KW  - Emergency Nurses Psychosocial Factors
KW  - Work Experiences Evaluation
KW  - Cognition
KW  - Workload
KW  - Stress, Occupational
KW  - Time Pressure
KW  - Resource-Limited Settings
KW  - Emergency Service
KW  - Psychological Well-Being
KW  - Health Care Delivery
KW  - Funding Source
KW  - Australia
KW  - Human
KW  - Rural Areas
KW  - Qualitative Studies
KW  - Exploratory Research
KW  - Registered Nurses
KW  - Semi-Structured Interview
KW  - Thematic Analysis
KW  - Burnout, Professional
KW  - Compassion Fatigue
KW  - Intention
KW  - Personnel Turnover
KW  - Patient Safety
KW  - Quality of Nursing Care
KW  - Ambulatory Care Nursing
KW  - Purposive Sample
KW  - Audiorecording
KW  - Data Analysis Software
KW  - Anxiety
KW  - Fear
KW  - Attention
KW  - Decision Making, Clinical
KW  - Emotional Regulation
KW  - Compassion
KW  - Guilt
KW  - Skill Acquisition
KW  - Conscience
LA  - English
PB  - Wiley-Blackwell
SN  - 0966-0429
SP  - 1
TI  - Cognitive Burden in Emergency Care: A Qualitative Exploratory Study of Emergency Nurses.
UR  - https://research.ebsco.com/linkprocessor/plink?id=9dcc66e6-3592-308f-bd99-64060a3f00a6
VL  - 2025
Y1  - 2025/11/30/11-30-2025
ER  - 

TY  - JOUR
AB  - Introduction: Nurses face numerous challenges in clinical settings that can negatively affect their well‐being. Little is known about bedside nurses' well‐being in Saudi Arabia. Therefore, this study explored the well‐being of nurses working in Saudi Arabia and identified the contributing factors. Methods: This was a cross‐sectional study that utilized convenience sampling. Data were collected from 550 nurses working in the Saudi healthcare sector. The Nurse Well‐Being Index was utilized to measure the well‐being. Data were analyzed using descriptive statistics, analysis of variance, and logistic regression. Results: The findings showed that 74.2% of nurses were at an increased risk of poor well‐being, with frontline nurses facing a further increased risk of poor well‐being (83%). Results showed significant associations between nurses' well‐being and level of education (p = 0.002), workplace (p < 0.001), practice setting (p < 0.001), working region (p < 0.001), bed capacity (p = 0.017), quality of nursing care (p < 0.001), and job satisfaction (p < 0.001). The regression analysis revealed that nurses' well‐being was significantly influenced by years of experience (OR = 0.881, p = 0.027), working region–western region (OR = 2.720, p = 0.031), practice setting–critical care and medical–surgical (OR = 7.492, p < 0.001; OR = 3.222, p = 0.047, respectively), and quality of nursing care (OR = 4.639, p = 0.003). Discussion: This study revealed that most nurses were at an increased risk of poor well‐being. It also provided insights into various individual, organizational, and job‐related factors that contribute to well‐being. Future studies are needed to identify different aspects of nurses' well‐being to develop strategies for improving their well‐being and reduce burnout and other detrimental health outcomes.
AN  - 190574217
ID  - 190574217
ID  - 9306050
AU  - Nahari, Ahmed
AU  - Almotairy, Monir
AU  - Hakamy, Essa
AU  - Abdulmanna, Nasreen
AU  - Kurban, Ghada
AU  - Albraikan, Turki
AU  - Alanazi, Abdulmajeed
AU  - Blazeviciene, Aurelija
DB  - CINAHL Plus with Full Text
DO  - 10.1155/jonm/4086275
DP  - EBSCOhost
EP  - 11
JO  - Journal of Nursing Management
CY  - Malden, Massachusetts
KW  - Psychological Well-Being Evaluation
KW  - Nursing Staff, Hospital Psychosocial Factors
KW  - Patient Bedside Psychosocial Factors
KW  - Human
KW  - Male
KW  - Female
KW  - Adult
KW  - Cross Sectional Studies
KW  - Saudi Arabia
KW  - Convenience Sample
KW  - Nurse Attitudes Evaluation
KW  - Analysis of Variance
KW  - Logistic Regression
KW  - Frontline Nurses Psychosocial Factors
KW  - Stress, Occupational Risk Factors
KW  - Risk Assessment
KW  - Educational Status
KW  - Work Environment
KW  - Nursing Practice
KW  - Geographic Factors
KW  - Bed Occupancy
KW  - Quality of Nursing Care
KW  - Job Satisfaction
KW  - Job Experience
KW  - Critical Care Nurses Psychosocial Factors
KW  - Medical-Surgical Nurses Psychosocial Factors
KW  - Organizational Culture
KW  - Burnout, Professional Psychosocial Factors
KW  - Nurse-Patient Ratio
KW  - Multiple Logistic Regression
KW  - Multivariate Analysis
KW  - Survey Research
KW  - Questionnaires
KW  - Sex Factors
KW  - Pearson's Correlation Coefficient
KW  - Chi Square Test
KW  - Odds Ratio
KW  - Confidence Intervals
KW  - Funding Source
KW  - Emergency Nurses Psychosocial Factors
KW  - Fatigue Psychosocial Factors
KW  - Depression Psychosocial Factors
KW  - Anxiety Psychosocial Factors
KW  - Stress, Psychological
KW  - Quality of Life
KW  - Health Status
KW  - Work-Life Balance
KW  - Shiftwork
KW  - Bivariate Statistics
KW  - Descriptive Statistics
KW  - Data Analysis Software
KW  - Adult: 19-44 years
KW  - Male
KW  - Female
LA  - English
PB  - Wiley-Blackwell
SN  - 0966-0429
SP  - 1
TI  - Identifying and Evaluating Predictors of Well‐Being Among Nurses Working in Saudi Arabia: A Cross‐Sectional Study.
UR  - https://research.ebsco.com/linkprocessor/plink?id=431e1e01-f160-3119-aeaf-052410aedf30
VL  - 2025
Y1  - 2025/12/29/12-29-2025
ER  - 

TY  - JOUR
AB  - The aim of the study was to examine the impact of moral resilience on quiet quitting, job burnout, and turnover intention among nurses. A cross-sectional study was implemented in Greece in November 2023. The revised Rushton Moral Resilience Scale was used to measure moral resilience among nurses, the Quiet Quitting Scale to measure levels of quiet quitting, and the single-item burnout measure to measure job burnout. Moreover, a valid six-point Likert scale was used to measure turnover intention. All multivariable models were adjusted for the following confounders: gender, age, understaffed department, shift work, and work experience. The multivariable analysis identified a negative relationship between moral resilience and quiet quitting, job burnout, and turnover intention. In particular, we found that increased response to moral adversity and increased moral efficacy were associated with decreased detachment score, lack of initiative score, and lack of motivation score. Additionally, personal integrity was associated with reduced detachment score, while relational integrity was associated with reduced detachment score, and lack of initiative score. Moreover, response to moral adversity was associated with reduced job burnout. Also, increased levels of response to moral adversity were associated with lower probability of turnover intention. Moral resilience can be an essential protective factor against high levels of quiet quitting, job burnout, and turnover intention among nurses. This study was not registered.
AN  - 176364809
ID  - 176364809
AU  - Galanis, Petros
AU  - Moisoglou, Ioannis
AU  - Katsiroumpa, Aglaia
AU  - Vraka, Irene
AU  - Siskou, Olga
AU  - Konstantakopoulou, Olympia
AU  - Kaitelidou, Daphne
DB  - CINAHL Plus with Full Text
DO  - 10.3390/nursrep14010020
DP  - EBSCOhost
EP  - 266
IS  - 1
JO  - Nursing Reports
KW  - Nursing Staff, Hospital Psychosocial Factors
KW  - Morals Evaluation
KW  - Hardiness Evaluation
KW  - Burnout, Professional
KW  - Personnel Turnover
KW  - Intention
KW  - Human
KW  - Greece
KW  - Cross Sectional Studies
KW  - Male
KW  - Female
KW  - Adult
KW  - Descriptive Statistics
KW  - Scales
KW  - Multivariate Analysis
KW  - Questionnaires
KW  - Coefficient alpha
KW  - Nonparametric Statistics
KW  - Linear Regression
KW  - Logistic Regression
KW  - Confidence Intervals
KW  - Data Analysis Software
KW  - Shiftwork
KW  - Accountability
KW  - Adult: 19-44 years
KW  - Male
KW  - Female
LA  - English
PB  - MDPI
SN  - 2039-439X
SP  - 254
TI  - Moral Resilience Reduces Levels of Quiet Quitting, Job Burnout, and Turnover Intention among Nurses: Evidence in the Post COVID-19 Era.
UR  - https://research.ebsco.com/linkprocessor/plink?id=fa79bd35-9c21-3ebb-832b-131db7f60153
VL  - 14
Y1  - 2024/03/01/Mar2024
ER  - 

TY  - JOUR
AN  - 178969749
ID  - 178969749
ID  - 101088683
AU  - Khanian, Azam
AU  - Homayuni, Atefeh
AU  - Jamshidian, Zakiyeh
AU  - Salehi, Azadeh
DB  - CINAHL Plus with Full Text
DO  - 10.1186/s12912-024-02219-x
DP  - EBSCOhost
EP  - 11
JO  - BMC Nursing
KW  - Nursing Staff, Hospital Ethical Issues
KW  - Ethics, Organizational Evaluation
KW  - Ethics, Nursing Evaluation
KW  - Professional Compliance Evaluation
KW  - Personnel Loyalty Evaluation
KW  - Burnout, Professional Risk Factors
KW  - Risk Assessment
KW  - Human
KW  - Funding Source
KW  - Iran
KW  - Male
KW  - Female
KW  - Cross Sectional Studies
KW  - Descriptive Research
KW  - Correlational Studies
KW  - Descriptive Statistics
KW  - T-Tests
KW  - Coefficient alpha
KW  - Questionnaires
KW  - One-Way Analysis of Variance
KW  - Pearson's Correlation Coefficient
KW  - Structural Equation Modeling
KW  - Factor Analysis
KW  - Data Analysis Software
KW  - Path Analysis
KW  - Work Experiences
KW  - Summated Rating Scaling
KW  - Sex Factors
KW  - Educational Status
KW  - Male
KW  - Female
LA  - English
PB  - BioMed Central
SN  - 1472-6955
SP  - 1
TI  - Investigating the correlation between organizational ethics and professional ethics with job burnout and organizational commitment: a cross-sectional study in the nursing staff.
UR  - https://research.ebsco.com/linkprocessor/plink?id=145626d3-4bd3-3c1f-aa83-30531dbd1ea8
Y1  - 2024/08/13/8-13-2024
ER  - 

TY  - JOUR
AN  - 180733231
ID  - 180733231
ID  - 101088683
AU  - Komurcu, Ozgür
AU  - Çiçek, Edanur
AU  - Akyurt, Dilan
AU  - Kuşderci, Hatice Selçuk
AU  - Doğru, Serkan
AU  - Koç, Kadem
AU  - Süren, Mustafa
DB  - CINAHL Plus with Full Text
DO  - 10.1186/s12912-024-02490-y
DP  - EBSCOhost
EP  - 7
IS  - 1
JO  - BMC Nursing
KW  - Intensive Care Units
KW  - Critical Care Nursing
KW  - Critical Care Nurses Psychosocial Factors
KW  - Workload Measurement
KW  - Scales
KW  - Instrument Validation
KW  - Psychometrics Evaluation
KW  - Instrument Adaptation
KW  - Human
KW  - Male
KW  - Female
KW  - Adult
KW  - Middle Age
KW  - Aged
KW  - Critically Ill Patients
KW  - Turkey
KW  - Validation Studies
KW  - Construct Validity
KW  - Reliability and Validity
KW  - Purposive Sample
KW  - Factor Analysis
KW  - Test-Retest Reliability
KW  - Translations
KW  - Pilot Studies
KW  - APACHE (Acute Physiology and Chronic Health Evaluation)
KW  - Comparative Studies
KW  - Data Analysis Software
KW  - Descriptive Statistics
KW  - T-Tests
KW  - Mann-Whitney U Test
KW  - Chi Square Test
KW  - kappa Statistic
KW  - Pearson's Correlation Coefficient
KW  - Coefficient alpha
KW  - Hospitalization
KW  - Stress, Occupational
KW  - Burnout, Professional
KW  - Sex Factors
KW  - Age Factors
KW  - Job Experience
KW  - Post Anesthesia Care Units
KW  - Trauma
KW  - Intracranial Hemorrhage
KW  - Intestinal Obstruction
KW  - Sepsis
KW  - Respiration, Artificial
KW  - Cardiotonic Agents
KW  - Renal Replacement Therapy
KW  - Internal Consistency
KW  - Concurrent Validity
KW  - Multiple Regression
KW  - Clinical Assessment Tools
KW  - Adult: 19-44 years
KW  - Middle Aged: 45-64 years
KW  - Aged: 65+ years
KW  - Male
KW  - Female
LA  - English
PB  - BioMed Central
SN  - 1472-6955
SP  - 1
TI  - Reliability and validity of the Turkish form of intensive care nursing activities score.
UR  - https://research.ebsco.com/linkprocessor/plink?id=4689b053-ad75-3c0a-acf4-5b095f00f71d
VL  - 23
Y1  - 2024/11/06/11-6-2024
ER  - 
