# Supplementary material for: Quiet Quitting and Disengagement-Related Constructs in Nursing: A Theory-Informed Scoping Review
Source: Healthcare (Basel). 2026 Jul 16;14(14):2145. doi: 10.3390/healthcare14142145 (PMC13411971; doi:10.3390/healthcare14142145)
Supplement: Supplementary file 1 [file healthcare-14-02145-s001.zip › EBSCO-Export-05_02_2026_16.ris]

TY  - JOUR
AB  - Objective: Residential Medication Management Review (RMMR) is a government‐funded pharmacist‐led service to address medication‐related problems, such as polypharmacy, which are prevalent in aged care. Despite known benefits, concerns remain about the service's effective implementation to benefit residents. We aimed to explore stakeholders' perspectives of the service and identify challenges and improvement opportunities. Method: A qualitative study was conducted using individual interviews and focus groups with 21 stakeholders, including general practitioners (GPs), a nurse practitioner, registered nurses, pharmacists and consumers. Audio transcripts of the discussions were thematically analysed using inductive coding. Results: Seven interconnected themes were identified, highlighting complexities in RMMR implementation and its role in medication optimisation in aged care. Consumer participation was limited, with low awareness and engagement despite a strong desire for involvement. General practitioners played a central role, acting as both enablers and gatekeepers. Despite the recognised value of interdisciplinary collaboration, professional silos and communication gaps created tensions. Review quality varied, with resident‐centred and contextualised recommendations seen as more impactful. Improved integration of digital systems was viewed as a key enabler, though existing systems were often fragmented. Workforce and funding constraints limited provider motivation and service delivery. Finally, RMMRs were often reactive, highlighting opportunities to shift towards more proactive and transparent processes. Conclusions: Overall, RMMRs are a complex system‐dependent process. Initiatives addressing identified challenges and strengthening consumer participation, improving interdisciplinary collaboration, integrating digital solutions and targeted policy reforms may enhance RMMR uptake and impact in Australian aged care. Practice Impact: The study findings highlight opportunities for clinicians to improve Residential Medication Management Reviews by enhancing communication between stakeholders and involving residents in shared medication decisions. Service providers should adopt proactive, data‐driven approaches to reach residents who would benefit from medication reviews in aged care. Policy Impact: Policy support is needed to improve digital integration, interprofessional collaboration and consumer engagement to strengthen medication reviews in aged care. A targeted policy initiative could enhance transparency through better reporting of Residential Medication Management Review uptake, implementation and outcomes.
AN  - 192595376
ID  - 192595376
ID  - 9808874
AU  - Gyawali, Rajendra
AU  - O'Donnell, Marea
AU  - Jenkins, Rachel
AU  - Nguyen, Amy D.
AU  - Yadav, Lalit
AU  - Saunders, Rosemary
AU  - Clay, Fiona J.
AU  - Westbrook, Johanna I.
AU  - Seaman, Karla
AU  - Raban, Magdalena Z.
DB  - CINAHL Plus with Full Text
DO  - 10.1111/ajag.70142
DP  - EBSCOhost
EP  - 12
IS  - 1
JO  - Australasian Journal on Ageing
CY  - Malden, Massachusetts
KW  - Residential Care Psychosocial Factors
KW  - Gerontologic Care Psychosocial Factors
KW  - Medication Management Evaluation
KW  - Stakeholder Participation Evaluation
KW  - Medication Review Evaluation
KW  - Pharmacist Attitudes Evaluation
KW  - Pharmacists Psychosocial Factors
KW  - Pharmacy Service
KW  - Human
KW  - Male
KW  - Female
KW  - Aged
KW  - Qualitative Studies
KW  - Australia
KW  - Collaboration
KW  - Focus Groups
KW  - Health Knowledge
KW  - Semi-Structured Interview
KW  - Polypharmacy
KW  - Thematic Analysis
KW  - Interprofessional Relations
KW  - Health Care Delivery, Integrated
KW  - Communication
KW  - Financing, Government
KW  - Workforce
KW  - Health Care Reform
KW  - Interview Guides
KW  - Workload
KW  - Referral and Consultation
KW  - Burnout, Professional
KW  - Medication Errors Risk Factors
KW  - Risk Assessment
KW  - Personnel Staffing and Scheduling
KW  - Patient Safety
KW  - Funding Source
KW  - Purposive Sample
KW  - Descriptive Statistics
KW  - Aged: 65+ years
KW  - Male
KW  - Female
LA  - English
PB  - Wiley-Blackwell
SN  - 1440-6381
SP  - 1
TI  - 'A Joint Effort': Stakeholders' Perspectives of Medication Management Reviews in Australian Residential Aged Care.
UR  - https://research.ebsco.com/linkprocessor/plink?id=d8084206-239a-3939-a394-6921d2cba4c4
VL  - 45
Y1  - 2026/03/01/Mar2026
ER  - 

TY  - JOUR
AB  - Background: Job burnout significantly impacts the quality and safety of clinical nursing care. Given the unique demands of obstetric and gynecological (OB/GYN) nursing, addressing burnout in this workforce is critical for safeguarding both nurse well‐being and patient outcomes. This study aimed to investigate the prevalence of job burnout and identify its contributing factors among OB/GYN nurses, with the goal of providing evidence‐based guidance for clinical nurse management and healthcare policy. Methods: A cross‐sectional survey was conducted with nurses in the OB/GYN department of our hospital between July 1 and August 31, 2024. The Nursing Burnout Scale (validated previously for nursing populations) was used to assess burnout levels, and multiple linear regression analysis was applied to identify potential influencing factors. Results: A total of 116 OB/GYN nurses participated. The mean job burnout score was 158.64 ± 16.07, which corresponds to a moderate level of burnout based on the scale's established criteria. Correlation analysis showed significant associations between burnout scores and educational level (r = 0.558), number of children (r = 0.527), professional title (r = 0.604), years of nursing experience (r = 0.622), and average monthly income (r = 0.606) (all p < 0.05). Multiple linear regression further confirmed these variables as significant predictors of job burnout (all p < 0.05). Conclusion: OB/GYN nurses in this study experience moderate levels of job burnout, influenced by multiple personal and professional factors. These findings support the need for targeted interventions—such as tailored support programs for nurses with varying experience or family structures—and highlight the value of using such data to inform hospital management strategies and healthcare policies aimed at reducing burnout and enhancing nursing care quality and safety.
AN  - 190549307
ID  - 190549307
ID  - 9609066
AU  - Chen, Yali
AU  - Cai, Jingjing
DB  - CINAHL Plus with Full Text
DO  - 10.1111/jep.70315
DP  - EBSCOhost
EP  - 7
IS  - 8
JO  - Journal of Evaluation in Clinical Practice
CY  - Malden, Massachusetts
KW  - Perinatal Nurses Psychosocial Factors
KW  - Burnout, Professional Epidemiology
KW  - Burnout, Professional Risk Factors
KW  - Gynecologic Nursing
KW  - Human
KW  - Workforce
KW  - Psychological Well-Being
KW  - Nursing Management
KW  - Health Policy
KW  - Cross Sectional Studies
KW  - Scales
KW  - Multiple Linear Regression
KW  - Educational Status
KW  - Quality of Nursing Care
KW  - Female
KW  - Adult
KW  - Data Analysis Software
KW  - Descriptive Statistics
KW  - T-Tests
KW  - Mann-Whitney U Test
KW  - Analysis of Variance
KW  - Pearson's Correlation Coefficient
KW  - Adult: 19-44 years
KW  - Female
LA  - English
PB  - Wiley-Blackwell
SN  - 1356-1294
SP  - 1
TI  - Prevalence and Associated Factors of Burnout Among Obstetrics and Gynecology Nurses: A Cross‐Sectional Analysis.
UR  - https://research.ebsco.com/linkprocessor/plink?id=08294b52-26ad-3f1a-bf47-f1603768c077
VL  - 31
Y1  - 2025/12/01/Dec2025
ER  - 

TY  - JOUR
AN  - 181829275
ID  - 181829275
ID  - 101088683
AU  - Wang, Yuecong
AU  - Wang, Xin
AU  - Li, Xuejing
AU  - Wen, Surong
DB  - CINAHL Plus with Full Text
DO  - 10.1186/s12912-024-02622-4
DP  - EBSCOhost
EP  - 12
IS  - 1
JO  - BMC Nursing
KW  - Nurses Psychosocial Factors
KW  - Burnout, Professional Evaluation
KW  - Quality of Nursing Care
KW  - Emotional Exhaustion
KW  - Human
KW  - China
KW  - Male
KW  - Female
KW  - Adult
KW  - Cross Sectional Studies
KW  - Questionnaires
KW  - Research, Nursing
KW  - Scales
KW  - Adult: 19-44 years
KW  - Male
KW  - Female
LA  - English
PB  - BioMed Central
SN  - 1472-6955
SP  - 1
TI  - Multidimensional perspectives on nurse burnout in China: a cross-sectional study of subgroups and predictors.
UR  - https://research.ebsco.com/linkprocessor/plink?id=fe7238b3-2c87-30c6-9bcb-e0a3e300464a
VL  - 23
Y1  - 2024/12/21/12-21-2024
ER  - 

TY  - JOUR
AB  - Background: Little foreknowledge and preparation exist for health‐related crises, and they do not match the magnitude of the problem. During the COVID‐19 pandemic, nursing care in some countries faced more challenges. One of these challenges was missed nursing care. This scoping review aims to identify and map the factors influencing missed nursing care in hospital settings during the COVID‐19 pandemic in studies conducted in developed and developing countries. Methods: A scoping review was conducted according to methodology recommended by the Joanna Briggs Institute (JBI). We searched five databases—PubMed, Scopus, CINAHL, ProQuest, and Web of Science—as well as the Google Scholar search engine, from December 2019 to July 2025. Keywords of the study were selected according to the Medical Subject Headings (MeSH) and previous research. We included studies in hospital wards that examined missed nursing care and related concepts, specifically those whose data collection periods occurred during the COVID‐19 pandemic. Language restrictions were not applied. The factors were derived inductively, considering conceptual similarities, relevance to the core themes, and similarities in meaning, including aspects related to the missed nursing care model, the developed model derived from it related to the factors considered for missed nursing care, and emerging challenges introduced by COVID‐19. Findings were reported following the PRISMA‐ScR. Findings: From the 1966 studies, we included 57 articles in the final review. Among them, 50 were cross‐sectional, four were qualitative, two were mixed, and one was quasiexperimental. They were conducted mainly in Iran and the hospital units. Four main themes and nine subthemes emerged (1) work environment (structure, work climate), (2) nurse characteristics (individual and professional, personal), (3) workflow characteristics (intensity, predictability, risk), (4) country (developed, developing). Although the lack of human resources was reported in most studies, it was not the most significant contributing factor. Conclusion: These findings can inform the development of strategies to address underlying factors affecting workflow, such as nurses' attitudes and the work environment, thereby enhancing adaptability to future global health crises and serving as a crucial policy foundation for mitigating the missed nursing care during health emergencies. Practical Implications: These findings not only complement other global research exploring the reasons behind missed cares in nursing but also offer a framework for understanding and anticipating reported instances of missed care, enabling targeted interventions to address them effectively.
AN  - 190304722
ID  - 190304722
ID  - 9306050
AU  - Pourshaban, Mahsa
AU  - Allahbakhshian, Atefeh
AU  - Purabdollah, Majid
AU  - Fiorini, Jacopo
DB  - CINAHL Plus with Full Text
DO  - 10.1155/jonm/7343469
DP  - EBSCOhost
EP  - 39
JO  - Journal of Nursing Management
CY  - Malden, Massachusetts
KW  - Nursing Care Standards
KW  - Hospitals
KW  - Patient Safety Risk Factors
KW  - World Health
KW  - Crisis Intervention
KW  - COVID-19 Pandemic
KW  - Risk Assessment
KW  - Human
KW  - Systematic Review
KW  - PubMed
KW  - CINAHL Database
KW  - Workload
KW  - Burnout, Professional
KW  - Communication
KW  - Leadership
KW  - Personal Protective Equipment
KW  - Personnel Staffing and Scheduling
KW  - Work Environment
KW  - Health Resource Utilization
LA  - English
PB  - Wiley-Blackwell
SN  - 0966-0429
SP  - 1
TI  - Mapping the Contributing Factors to Missed Nursing Care in Hospital Settings During a Global Health Crisis: A Systematic Scoping Review.
UR  - https://research.ebsco.com/linkprocessor/plink?id=21d4cd12-a5e8-32d1-9012-135298c3bf86
VL  - 2025
Y1  - 2025/12/17/12-17-2025
ER  - 

TY  - JOUR
AB  - Aim: Emotional intelligence (EI) is increasingly recognized as an essential competency in nursing leadership. This study explores how EI shapes the fundamental components of nursing leadership and its impact on healthcare outcomes. Design: The study is classified as qualitative research. Methods: A comprehensive literature review was performed using databases including EBSCO, Google Scholar, OVID, and Web of Science. Studies published in English between 2017 and 2022 were screened against predefined inclusion criteria. Thirty-three peer-reviewed articles were selected and subjected to contextual and thematic analysis. This qualitative approach allowed synthesis of recurring themes and insights into the influence of EI on nursing leadership and practice. Results: Emotional intelligence significantly impacts nursing leadership by improving patient outcomes, fostering teamwork, enhancing communication, and supporting quality care. Nurses with high EI nurses exhibit empathy, resilience, and positivity, contributing to stronger team dynamics, reduced turnover, and increased cohesion. Leaders with elevated EI levels earn trust, build respectful relationships, and inspire commitment. Moreover, EI reduces burnout, enhances job satisfaction, and ensures consistent quality control in nursing management. Conclusion: Emotional intelligence is fundamental to effective nursing leadership and has a positive impact on staff retention, satisfaction, and quality of care. Incorporating EI training into nursing education and recruitment is vital for sustaining nursing leadership excellence and optimizing healthcare outcomes.
AN  - 186399249
ID  - 186399249
AU  - Cisic, Rosana Svetic
AU  - Ghadirian, Fataneh
AU  - Atashzadeh-Shoorideh, Foroozan
AU  - Miethlich, Boris
AU  - Gacina, Snjezana
DB  - CINAHL Plus with Full Text
DO  - 10.15452/CEJNM.2025.16.0007
DP  - EBSCOhost
EP  - 2144
IS  - 1
JO  - Central European Journal of Nursing & Midwifery
KW  - Emotional Intelligence
KW  - Leadership
KW  - Outcomes (Health Care)
KW  - Nurses
KW  - Human
KW  - Systematic Review
KW  - Qualitative Studies
KW  - Thematic Analysis
KW  - Nursing Practice
KW  - Teamwork
KW  - Communication
KW  - Quality of Nursing Care
KW  - Empathy
KW  - Hardiness
KW  - Personnel Turnover
KW  - Commitment
KW  - Job Satisfaction
KW  - Burnout, Professional Prevention and Control
KW  - Personnel Retention
KW  - Work-Life Balance
LA  - English
PB  - Central European Journal of Nursing & Midwifery
SN  - 2336-3517
SP  - 2127
TI  - Insights into the role of emotional intelligence in nursing leadership.
UR  - https://research.ebsco.com/linkprocessor/plink?id=d758f38f-089c-36ef-b7bc-2418463a0bf2
VL  - 16
Y1  - 2025/01/01/2025
ER  - 

TY  - JOUR
AN  - 182471201
ID  - 182471201
ID  - 101088683
AU  - Fu, Cong
AU  - Wang, Ying
AU  - Shi, Xiaopan
AU  - Wang, Yang
AU  - Liu, Weihua
AU  - Wang, Gaijing
DB  - CINAHL Plus with Full Text
DO  - 10.1186/s12912-025-02728-3
DP  - EBSCOhost
EP  - 8
IS  - 1
JO  - BMC Nursing
KW  - Operating Room Nurses Psychosocial Factors
KW  - Operating Room Nursing Psychosocial Factors
KW  - Compassion Fatigue Psychosocial Factors
KW  - Compassion Fatigue Evaluation
KW  - Hardiness Evaluation
KW  - Quality of Life Evaluation
KW  - Human
KW  - Male
KW  - Female
KW  - Adult
KW  - China
KW  - Cross Sectional Studies
KW  - Questionnaires
KW  - Adaptation, Psychological
KW  - Operating Rooms
KW  - Shiftwork
KW  - Interprofessional Relations
KW  - Tertiary Health Care China
KW  - Nurse Managers
KW  - Workload
KW  - Compassion Fatigue Prevention and Control
KW  - Adult: 19-44 years
KW  - Male
KW  - Female
LA  - English
PB  - BioMed Central
SN  - 1472-6955
SP  - 1
TI  - Influence of psychological resilience on compassion fatigue in nurses in the operating room: a cross-sectional study in China.
UR  - https://research.ebsco.com/linkprocessor/plink?id=6c951a10-72b6-3fb3-83ab-02ac2bda7d37
VL  - 24
Y1  - 2025/01/24/1-24-2025
ER  - 

TY  - JOUR
AB  - Aim: This study aims to examine the chain‐mediating effects of affective reactions and burnout on the relationship between workplace violence and work performance among nurses while distinguishing between physical and psychological violence. Design: A longitudinal study was conducted between October 2020 and October 2022. The study took place in four tertiary hospitals of Shandong Province, China. A total of 1086 nurses were recruited. Methods: Workplace psychological violence, workplace physical violence, work performance, affective reactions (including anxiety and depressive symptoms) and burnout were assessed using self‐report questionnaires. Data were analysed using multiple linear regressions and structural equation modelling on SPSS and AMOS. Reporting Method: The STROBE checklist was used for this study. Results: Workplace psychological violence, but not physical violence, was associated with nurses' work performance. Burnout mediates the relationship between workplace psychological violence and work performance. Affective reactions and burnout play serial intermediary roles in the relationship between workplace psychological violence and work performance. Conclusions: Interventions aimed at reducing anxiety, depressive symptoms, and burnout among nurses who have experienced psychological violence may enhance their work performance. Practical Implications: Hospital administrators should prioritise the development of strategies to prevent psychological violence (e.g., anti‐bullying training and counselling support) and enhance nurse performance through burnout screening and targeted interventions. Limitations: This study was conducted in Shandong Province, China, and relied on self‐reported data, which may be subject to social desirability bias. Patient or Public Contribution: No patient or public contribution.
AN  - 190718833
ID  - 190718833
AU  - Pei, Yifei
AU  - Xiao, Yiping
AU  - Zhang, Xuan
AU  - Lu, Yan'e
AU  - Sun, Meng
AU  - Lyu, Ran
AU  - Cao, Fenglin
DB  - CINAHL Plus with Full Text
DO  - 10.1111/jocn.70040
DP  - EBSCOhost
EP  - 765
IS  - 2
JO  - Journal of Clinical Nursing (John Wiley & Sons, Inc.)
KW  - Workplace Violence Psychosocial Factors
KW  - Work Evaluation
KW  - Nurses Psychosocial Factors
KW  - Psychological Theory
KW  - Anxiety
KW  - Depression
KW  - Burnout, Professional
KW  - Human China
KW  - China
KW  - Male
KW  - Female
KW  - Adult
KW  - Qualitative Studies
KW  - Prospective Studies
KW  - Convenience Sample
KW  - Questionnaires
KW  - Checklists
KW  - Descriptive Statistics
KW  - Data Analysis Software
KW  - Multiple Linear Regression
KW  - Structural Equation Modeling
KW  - Chi Square Test
KW  - Confidence Intervals
KW  - Adult: 19-44 years
KW  - Male
KW  - Female
LA  - English
PB  - John Wiley & Sons, Inc.
SN  - 0962-1067
SP  - 756
TI  - Associations Between Workplace Violence and Work Performance Among Nurses: A Longitudinal Study Based on Affective Events Theory.
UR  - https://research.ebsco.com/linkprocessor/plink?id=cedc9410-3a86-3d15-b42d-21a0a4571c57
VL  - 35
Y1  - 2026/02/01/Feb2026
ER  - 

TY  - JOUR
AB  - Aim: This study aims to identify key antecedents of quiet quitting across industries through a three‐level meta‐analysis, evaluate their relevance to nursing and highlight aspects that have been under‐explored in the nursing field, with the goal of guiding future research and interventions to improve nurse retention and engagement. Design: A three‐level meta‐analytic design incorporating subgroup analyses and moderator analyses was used to integrate quantitative evidence from studies across different industries and professions to examine the antecedents of quiet quitting. Data Sources: Data were sourced from EBSCO, Web of Science, ScienceDirect, Scopus, JSTOR, ProQuest, SpringerLink, Emerald and Google Scholar for articles published between January 2020 and January 2025. Preprints from Research Square were also included. Results: Perceived workplace support reduces the likelihood of quiet quitting. Conversely, workplace conflicts, perceived injustice, burnout and stress are positively correlated with quiet quitting, with nurses exhibiting a higher tolerance for these factors compared to other sectors. Negative traits and passive work orientations exacerbate quiet quitting, whereas positive traits and proactive orientations show no significant effect across sectors. Additionally, organisational involvement, job satisfaction and well‐being significantly reduce quiet quitting behaviours. Conclusion: Quiet quitting is a widespread issue across various industries, including nursing. The findings call for nursing research to expand its focus beyond emotional exhaustion and workplace conflict to include nurses' psychological contracts breach and violations, nurses' individual traits, the degree of embeddedness within healthcare organisations and the maintenance of reciprocal exchanges. Impact: This study identifies the key factors influencing nurses' quiet quitting, providing evidence to support the development of effective retention strategies for nursing leaders and policymakers. This is expected to improve nurse retention and job satisfaction, which, in turn, can enhance care quality and patient safety, thereby contributing to the sustainable development of healthcare systems. Reporting Method: PRISMA reporting method has been followed. Patient or Public Contribution: This study did not include patient or public involvement in its design, conduct or reporting. Trial and Protocol Registration: A protocol for this study is preregistered at Open Science Framework (https://osf.io/4z5hs).
AN  - 190409585
ID  - 190409585
AU  - Geng, Ruijia
AU  - Geng, Xiulin
AU  - Geng, Sujuan
DB  - CINAHL Plus with Full Text
DO  - 10.1111/jan.16934
DP  - EBSCOhost
EP  - 933
IS  - 1
JO  - Journal of Advanced Nursing (John Wiley & Sons, Inc.)
KW  - Nursing Staff, Hospital Psychosocial Factors
KW  - Job Description Evaluation
KW  - Work Engagement Evaluation
KW  - Research, Nursing
KW  - Organizational Policies
KW  - Personnel Retention
KW  - Human
KW  - Meta Analysis
KW  - Male
KW  - Female
KW  - Checklists
KW  - Chi Square Test
KW  - Odds Ratio
KW  - Work Environment
KW  - Support, Psychosocial
KW  - Conflict Management
KW  - Burnout, Professional
KW  - Stress, Psychological
KW  - Job Satisfaction
KW  - Psychological Well-Being
KW  - Male
KW  - Female
LA  - English
PB  - John Wiley & Sons, Inc.
SN  - 0309-2402
SP  - 913
TI  - Identifying Key Antecedents of Quiet Quitting Among Nurses: A Cross‐Profession Meta‐Analytic Review.
UR  - https://research.ebsco.com/linkprocessor/plink?id=00e5e787-fb37-33c9-b61d-f9bbd60337db
VL  - 82
Y1  - 2026/01/01/Jan2026
ER  - 

TY  - JOUR
AB  - Aim: To evaluate the mediating role of occupational self‐efficacy and the moderating role of perceived social support in the relationship between nurses' role overload and work engagement. Background: With the increasing frequency of disasters and multiple emergencies, role overload has emerged as a critical issue in nursing practice. Understanding how to manage nurses' role overload to promote their work engagement is essential for improving healthcare outcomes. Methods: For this cross‐sectional study, conducted from January 2023 to February 2023, 209 nurses were recruited by convenience sampling from six hospitals in China. Data analysis was performed with SPSS 22.0 and Mplus 8.3. Results: Nurses' role overload negatively affected work engagement. Occupational self‐efficacy partially mediated the relationship between nurses' role overload and work engagement. Perceived social support negatively moderated the relationship between nurses' role overload and occupational self‐efficacy and the indirect effect between nurses' role overload and work engagement via occupational self‐efficacy. Conclusion: Nurses' role overload can reduce work engagement by diminishing occupational self‐efficacy, and perceived social support mitigates this negative indirect effect. Implications for nursing and health policy: In situations characterized by frequent disasters and multiple emergencies, interventions to improve work engagement should focus on diminishing role overload among nurses and improving their occupational self‐efficacy. Additionally, policymakers and nursing managers should prioritize the mental health and emotional needs of nurses to increase their perceived social support.
AN  - 190547964
ID  - 190547964
ID  - 7808754
AU  - Guo, Yuanli
AU  - Chang, Po‐Chien
AU  - Liu, Shuyue
AU  - Cai, Qihai
DB  - CINAHL Plus with Full Text
DO  - 10.1111/inr.70125
DP  - EBSCOhost
EP  - 8
IS  - 4
JO  - International Nursing Review
CY  - Malden, Massachusetts
KW  - Nursing Staff, Hospital Psychosocial Factors
KW  - Nursing Role Evaluation
KW  - Work Engagement Evaluation
KW  - Self-Efficacy Evaluation
KW  - Support, Social Evaluation
KW  - Workload
KW  - Emergencies
KW  - China
KW  - Human
KW  - Female
KW  - Male
KW  - Adult
KW  - Cross Sectional Studies
KW  - Job Satisfaction
KW  - Questionnaires
KW  - Convenience Sample
KW  - Multicenter Studies
KW  - Nursing Practice
KW  - Power Analysis
KW  - Descriptive Statistics
KW  - Summated Rating Scaling
KW  - Pearson's Correlation Coefficient
KW  - Factor Analysis
KW  - Regression
KW  - Data Analysis Software
KW  - Chi Square Test
KW  - Hospitals, Public
KW  - Funding Source
KW  - Scales
KW  - Emergency Nursing
KW  - Adult: 19-44 years
KW  - Female
KW  - Male
LA  - English
PB  - Wiley-Blackwell
SN  - 0020-8132
SP  - 1
TI  - How Role Overload Impacts Nurses' Work Engagement in Healthcare Emergencies: A Moderated Mediation Model.
UR  - https://research.ebsco.com/linkprocessor/plink?id=95be1616-1758-3907-8792-10b62d6c1e78
VL  - 72
Y1  - 2025/12/01/Dec2025
ER  - 

TY  - JOUR
AB  - Aim: To examine burnout levels, nurse perceptions of the work environment, job satisfaction, intention to stay and quality of care for nurses working in emergency departments before and following a planned change to nurse staffing levels. Design: A pre‐post observational design. Methods: A systematic approach (Nursing Hours per Patient Presentation) was introduced to determine nurse staffing levels based on patient presentations resulting in adjustments to nurse staffing. Data on burnout, the work environment, intention to stay, job satisfaction and quality of care were collected from three emergency departments prior to and following the adjustments to nurse staffing. Results: An adjustment to nurse staffing levels was made to all three emergency departments. Mean emotional exhaustion scores were significantly lower, and quality of work environment scores and levels of job satisfaction were significantly higher for nurses following staffing adjustments. There was an increase to the proportion of nurses who perceived an improvement in quality of care delivered. In general, the results indicated improvements in outcomes following adjustments to nurse staffing levels. Conclusion: A more holistic organisational approach is required to address staffing in emergency departments. Initiatives that involve frontline nurses in resource planning facilitating a bottom‐up approach to allow for improved work environments would be beneficial. Impact: This study addressed a planned change to nurse staffing levels in emergency departments and staff outcomes pre and post changes to staffing levels. This study highlighted that staffing an emergency department, based on nursing hours per patient presentation, was associated with improvements in staff outcomes. The research will impact on nurses working in emergency departments as outcomes from this research were used to develop a Framework for Safe Nurse Staffing and Skill Mix in Emergency Care Settings. Reporting Method: STROBE and SQUIRE checklist. Patient or Public Contribution: No Patient or Public Contribution.
AN  - 192267683
ID  - 192267683
AU  - Mc Carthy, Vera J. C.
AU  - Brady, Noeleen
AU  - Murphy, Ashling
AU  - Murphy, Aileen
AU  - Ball, Jane
AU  - Crouch, Robert
AU  - Duffield, Christine
AU  - Griffiths, Peter
AU  - Scott, Anne
AU  - Drennan, Jonathan
DB  - CINAHL Plus with Full Text
DO  - 10.1111/jan.16845
DP  - EBSCOhost
EP  - 8723
IS  - 12
JO  - Journal of Advanced Nursing (John Wiley & Sons, Inc.)
KW  - Emergency Service
KW  - Emergency Nurses
KW  - Personnel Staffing and Scheduling
KW  - Frontline Nurses
KW  - Nurse Attitudes Evaluation
KW  - Burnout, Professional Evaluation
KW  - Work Environment
KW  - Job Satisfaction Evaluation
KW  - Personnel Retention Evaluation
KW  - Quality of Nursing Care Evaluation
KW  - Human
KW  - Funding Source
KW  - Ireland
KW  - Pretest-Posttest Design
KW  - Nonexperimental Studies
KW  - Emotional Exhaustion Prevention and Control
KW  - Depersonalization
KW  - Professional Development
KW  - Nurse-Physician Relations
KW  - Leadership
KW  - Support, Psychosocial
KW  - Descriptive Statistics
KW  - Data Analysis Software
KW  - Chi Square Test
KW  - T-Tests
KW  - Psychological Tests
KW  - Questionnaires
LA  - English
PB  - John Wiley & Sons, Inc.
SN  - 0309-2402
SP  - 8714
TI  - The Impact of a Planned Change to Nurse Staffing Levels in Emergency Departments: A Pre‐Test, Post‐Test Design.
UR  - https://research.ebsco.com/linkprocessor/plink?id=b171008e-9a1a-3641-8b6f-15bc948ef6a2
VL  - 81
Y1  - 2025/12/01/Dec2025
ER  - 

TY  - JOUR
AB  - Background: Nurses experience significant job‐related stress, leading to burnout and impacting patient care quality. Organizational commitment (OC) is crucial for maintaining high‐quality care, and leadership style plays a pivotal role in influencing both burnout and commitment. This study aims to examine the relationship between nursing supervisors' leadership styles, nurses' OC, and job burnout (JB) in hospitals affiliated with Hamadan University of Medical Sciences in Iran. Materials and Methods: This cross‐sectional study was conducted in selected hospitals in Hamadan Province in 2022. The study included 244 nurses from educational hospitals affiliated with Hamadan University of Medical Sciences, selected through multistage sampling. Data were collected using a four‐part questionnaire: demographic information, the Bass and Avolio Multifactor Leadership Questionnaire (MLQ), the Allen and Meyer OC Questionnaire, and the Revised Maslach Burnout Inventory (R‐MBI). Data analysis was performed using SPSS version 26. Results: The results showed that the dominant leadership style among nursing supervisors, from the perspective of most nurses, was transactional. Moreover, nurses' OC was at a moderate level, and their JB was relatively high. According to the findings, there was a significant positive correlation between transformational leadership (TFL) style and nurses' OC (p < 0.05). Furthermore, contrary to the laissez‐faire leadership style, there was a significant negative correlation between transformational and transactional leadership (TSL) styles and nurses' burnout. Conclusion: This study demonstrates a significant association between nursing supervisors' leadership styles and nurses' OC and JB. Adopting transformational or TSL styles can significantly reduce burnout and enhance OC among nurses, ultimately contributing to improved patient care outcomes.
AN  - 190650105
ID  - 190650105
AU  - Torabi, Mohammad
AU  - Torabi, Mona
AU  - Eslami-Panah, Mahsa
AU  - Naderifar, Mahin
AU  - Maleki Jamasbi, Mehrdad
AU  - Khazaie, Salman
AU  - Wesley, Hannah
DB  - CINAHL Plus with Full Text
DO  - 10.1155/adph/6926498
DP  - EBSCOhost
EP  - 8
JO  - Advances in Public Health
CY  - Malden, Massachusetts
KW  - Management Styles
KW  - Burnout, Professional Evaluation
KW  - Commitment Evaluation
KW  - Work Environment
KW  - Hospitals Organizations
KW  - Nursing Leaders
KW  - Supervisors and Supervision
KW  - Leadership
KW  - Human
KW  - Funding Source
KW  - Iran
KW  - Male
KW  - Female
KW  - Cross Sectional Studies
KW  - Multicenter Studies
KW  - Simple Random Sample
KW  - Cluster Sample
KW  - Adult
KW  - Middle Age
KW  - Content Validity
KW  - Descriptive Statistics
KW  - T-Tests
KW  - Data Analysis Software
KW  - Pearson's Correlation Coefficient
KW  - Analysis of Variance
KW  - Multivariate Analysis
KW  - Linear Regression
KW  - Emotional Exhaustion
KW  - Depersonalization
KW  - Questionnaires
KW  - Adult: 19-44 years
KW  - Middle Aged: 45-64 years
KW  - Male
KW  - Female
LA  - English
PB  - Wiley-Blackwell
SN  - 2356-6868
SP  - 1
TI  - Good Leaders, Healthier Nurses: The Impact of Leadership Style on Organizational Commitment and Job Burnout.
UR  - https://research.ebsco.com/linkprocessor/plink?id=704f9466-e689-392c-92ac-a17261447d04
VL  - 2025
Y1  - 2026/01/02/1-2-2026
ER  - 

TY  - JOUR
AB  - BACKGROUND: Burnout has become one of the main problems in all health systems and nurses in all nursing jobs are subjected to burnout. OBJECTIVE: To determine the magnitude, levels of burnout and its associated factors of nurses working in general hospitals of Tigray Region, North Ethiopia. METHODS: A cross-sectional study design among 634 nurses from March 2018 to June 2019 was conducted. A clustered random sample technique was used. Multiple logistic regression analyses were performed using SPSS version 20. RESULTS: The proportion of burnout among the nurses was 41.10%. The 18.10%, 16.10% and 26% of nurses were with high emotional exhaustion, depersonalization and reduced levels of personal accomplishment respectively. The 5–9 years of work experience, working in a surgical unit, and working night shifts were protective factors. CONCLUSIONS: This study shows that a high proportion of nurses suffered from job burnout. There is a high emotional exhaustion, depersonalization and reduced personal accomplishment in their job. This study also showed that there is a significant association between factors such as service year, working in surgical units, night shift assignment and job burnout. It is recommended counseling, burnout coping programs and clinical services policy for nurses. All level managers should plan for nurses' incentives; continuing education, training and regular shift rotations and set nurse recognition policies, and recreational and relaxation programs to increase nurses' motivation. Future studies in primary and tertiary hospitals using a longitudinal design.
AN  - 184233441
ID  - 184233441
ID  - 9204382
AU  - Kahsay, Woldegebriel Gebregziabher
AU  - Negarandeh, Reza
AU  - Pashaeypoor, Shahzad
AU  - Navab, Elham
DB  - CINAHL Plus with Full Text
DO  - 10.3233/WOR-240179
DP  - EBSCOhost
EP  - 621
IS  - 2
JO  - Work
CY  - Thousand Oaks, California
KW  - Hospitals, Public Ethiopia
KW  - Nursing Staff, Hospital Psychosocial Factors
KW  - Burnout, Professional Risk Factors
KW  - Risk Assessment
KW  - Human
KW  - Male
KW  - Female
KW  - Adult
KW  - Middle Age
KW  - Ethiopia
KW  - Cross Sectional Studies
KW  - Multicenter Studies
KW  - Descriptive Research
KW  - Random Sample
KW  - Questionnaires
KW  - Cluster Sample
KW  - Descriptive Statistics
KW  - Data Analysis Software
KW  - Funding Source
KW  - Logistic Regression
KW  - Confidence Intervals
KW  - Odds Ratio
KW  - Emotional Exhaustion
KW  - Depersonalization
KW  - Achievement
KW  - Job Experience
KW  - Perioperative Nursing
KW  - Adult: 19-44 years
KW  - Middle Aged: 45-64 years
KW  - Male
KW  - Female
LA  - English
PB  - Sage Publications Inc.
SN  - 1051-9815
SP  - 614
TI  - Nurses' burnout and its associated factors in Tigray Region, North Ethiopia: A cross-sectional study.
UR  - https://research.ebsco.com/linkprocessor/plink?id=42f2506b-fabf-3960-a297-6fd787e57e29
VL  - 80
Y1  - 2025/02/01/Feb2025
ER  - 

TY  - JOUR
AB  - Aims and Objectives: The study aimed to identify the determinants of patient satisfaction with nursing care in internal medicine wards, recognising patient satisfaction as an important indicator of healthcare quality. The objectives included examining the relationship between patient satisfaction and selected organisational factors, such as nurse staffing levels, work environment, supervisor support, team relations, and nurse burnout, as well as selected patient‐related variables, including length of hospitalisation. Methodological Design and Justification: A multicentre cross‐sectional study was conducted between June 2019 and January 2020 in 11 hospitals located in southern Poland. The study included 209 nurses and 533 adult patients hospitalised in internal medicine wards. Data were collected using validated research instruments, including the Practice Environment Scale of the Nursing Work Index (PES‐NWI), the Newcastle Nursing Care Satisfaction Scale (NSNS), and the Maslach Burnout Inventory (MBI), which were selected to ensure reliable assessment of the nursing work environment, patient satisfaction, and occupational burnout. Quantitative statistical analysis was performed using correlation measures to examine relationships between variables. The design was chosen to allow simultaneous assessment of organisational, staff‐related, and patient‐related factors influencing satisfaction with nursing care in real clinical settings.
AN  - 192556448
ID  - 192556448
ID  - 8804206
AU  - Radosz‐Knawa, Zuzanna
AU  - Kamińska, Alicja
AU  - Kukier, Tymon
AU  - Malinowska‐Lipień, Iwona
AU  - Gniadek, Agnieszka
DB  - CINAHL Plus with Full Text
DO  - 10.1111/scs.70219
DP  - EBSCOhost
EP  - 8
IS  - 1
JO  - Scandinavian Journal of Caring Sciences
CY  - Malden, Massachusetts
KW  - Patient Satisfaction
KW  - Nursing Care
KW  - Internal Medicine
KW  - Hospital Units
KW  - Quality of Health Care
KW  - Work Environment
KW  - Supervisors and Supervision
KW  - Support, Psychosocial
KW  - Interprofessional Relations
KW  - Burnout, Professional
KW  - Length of Stay
KW  - Personnel Staffing and Scheduling
KW  - Human
KW  - Male
KW  - Female
KW  - Multicenter Studies
KW  - Nonexperimental Studies
KW  - Poland
KW  - Scales
KW  - Cross Sectional Studies
KW  - Spearman's Rank Correlation Coefficient
KW  - Funding Source
KW  - Purposive Sample
KW  - Male
KW  - Female
LA  - English
PB  - Wiley-Blackwell
SN  - 0283-9318
SP  - 1
TI  - Determinants of Patient Satisfaction With Nursing Care in Internal Medicine Wards: A Multicentre Observational Study.
UR  - https://research.ebsco.com/linkprocessor/plink?id=ba527cc1-f059-374e-bea6-0634ab117ec4
VL  - 40
Y1  - 2026/03/01/Mar2026
ER  - 

TY  - JOUR
AB  - • Alarm fatigue is a prevalent, growing issue that has implications for patient safety. • ICU nurses utilize multiple steps in their decision-making when responding to alarms. • Education, safety culture, and mentorship may improve ICU nurses' alarm management response and help reduce alarm fatigue. Alarm fatigue occurs when there is frequent exposure to an increased amount of false or nonactionable alarms. Alarm fatigue can lead to alarm desensitization and reduced clinical response by nurses, posing a significant risk to patient safety. Alarm fatigue is an important and growing safety concern that needs to be explored and addressed. The purpose of this qualitative study was to better understand how Intensive Care Unit (ICU) nurses make decisions about and respond to alarms, specifically how they recognize different alarms, and how they triage and manage them within the ICU setting. Twelve nurses from three ICUs participated in-depth semi-structured interviews. Using Interpretive Description methodology, the decision-making regarding alarm response was explored. Thematic analysis was used to identify key themes. The ICU nurses' decision-making consisted of three steps: their awareness, including how they heard the alarms; how different alarms were triaged; and how they responded and prioritized different alarms. Factors that affected nurses' awareness included competing tasks and priorities, the busy nature of the unit, inadequate staffing, increased unit noise, and an increased amount of false/nonactionable alarms. Next, nurses triaged their alarm response based on their experience, character/nature, situational fatigue and burnout. Lastly, nurses incorporated multiple factors when considering how quickly to respond to an alarm. Urgent responses occurred with high priority electrocardiogram alarms, alarms on more acute patients, bed alarms and intravenous (IV) pumps infusing life sustaining medication. A positive safety culture, standardized alarm-related education, and mentorship should be evaluated to implement an effective alarm response and management and reduce alarm fatigue.
AN  - 189341593
ID  - 189341593
ID  - 0330057
AU  - Haskell, Nikola
AU  - Banner, Davina
AU  - Bouchal, Shelley Raffin
AU  - King-Shier, Kathryn
DB  - CINAHL Plus with Full Text
DO  - 10.1016/j.hrtlng.2025.09.013
DP  - EBSCOhost
EP  - 124
JO  - Heart & Lung
CY  - New York, New York
KW  - Decision Making, Clinical Evaluation
KW  - Critical Care Nurses Psychosocial Factors
KW  - Equipment Alarm Systems
KW  - Human
KW  - Exploratory Research
KW  - Qualitative Studies
KW  - Patient Safety
KW  - Semi-Structured Interview
KW  - Thematic Analysis
KW  - Nursing Knowledge
KW  - Noise
KW  - Triage
KW  - Fatigue Prevention and Control
KW  - Burnout, Professional Prevention and Control
KW  - Electrocardiography
KW  - Beds and Mattresses
KW  - Infusion Pumps
LA  - English
PB  - Elsevier B.V.
SN  - 0147-9563
SP  - 117
TI  - Exploring intensive care unit nurses' decision-making in alarm management: A qualitative study.
UR  - https://research.ebsco.com/linkprocessor/plink?id=3ac72245-e784-3429-988f-e7d88ab479e6
VL  - 75
Y1  - 2026/01/01/Jan2026
ER  - 

TY  - JOUR
AB  - Aim: This study explores the experiences and challenges faced by Spanish nurses involved in genetic counselling. Background: Genetic counselling is a vital component of modern healthcare, yet its regulation and professional recognition vary globally. In Spain, despite growing demand, nurses specializing in genetics lack formal recognition, limiting both patient care quality and professional development. Introduction: Nurses play a key role in delivering genetic counselling through patient education, emotional support, and care coordination. However, their role remains structurally undefined in Spain, highlighting the need for policy and educational reforms. Methods: We conducted an interpretive description study grounded in an interpretivist–constructivist stance. Data were generated through semi‐structured individual interviews, one focus group, and field notes. Analysis followed the interpretive description analytic logic (iterative coding, constant comparative analysis, integrative synthesis) to inductively develop practice‐relevant interpretive themes. Results: Four subthemes emerged: professionalism, experience, needs, and team collaboration. Nurses emphasized the value of continuous training, therapeutic relationships, and interdisciplinary teamwork. Structural challenges included limited resources, lack of formal recognition, and insufficient supervision. Discussion: Nurses are essential in providing patient‐centred genetic counselling, yet face barriers such as inadequate training, institutional support, and unclear professional boundaries. Emotional intelligence and teamwork were highlighted as key to effective practice. Conclusion: This study calls for urgent reforms to enhance training, recognition, and integration of nurses into genetic counselling services in Spain. Implications for Nursing and Health Policy: This research underscores the importance of recognizing nursing as a valuable and viable option for expanding genetic counselling services. Compared with other healthcare professionals, nurses possess unique strengths such as strong communication skills, long‐term patient engagement, and holistic care approaches, essential for effective genetic counselling. Their proximity to patients and ability to provide continuity of care make them ideal candidates for this evolving role. By prioritizing nursing‐led genetic counselling, Spain can improve access to services while offering new professional opportunities for nurses. Institutional support, formal recognition, and accredited postgraduate education pathways are needed to ensure high‐quality service delivery and career development. Investing in nursing within clinical genetics not only enhances patient outcomes but also strengthens the sustainability and efficiency of genomic healthcare in Spain.
AN  - 190547976
ID  - 190547976
ID  - 7808754
AU  - García‐Gutierrez, Daniel
AU  - García‐Salido, Cristina
AU  - la Ramírez‐Baraldes, Estel
DB  - CINAHL Plus with Full Text
DO  - 10.1111/inr.70137
DP  - EBSCOhost
EP  - 11
IS  - 4
JO  - International Nursing Review
CY  - Malden, Massachusetts
KW  - Registered Nurses Psychosocial Factors
KW  - Work Experiences
KW  - Genetic Counseling
KW  - Spain
KW  - Human
KW  - Collaboration
KW  - Professionalism
KW  - Nurse-Patient Relations
KW  - Teamwork
KW  - Professional Recognition
KW  - Supervisors and Supervision
KW  - Nurses Education
KW  - Self-Directed Learning
KW  - Needs Assessment
KW  - Interprofessional Relations
KW  - Professional Development
KW  - Uncertainty
KW  - Communication Skills
KW  - Empathy
KW  - Listening
KW  - Health Information
KW  - Patient Centered Care
KW  - Accountability
KW  - Mentorship
KW  - Health Resource Allocation
KW  - Emotions
KW  - Burnout, Professional Risk Factors
KW  - Adult
KW  - Middle Age
KW  - Convenience Sample
KW  - Focus Groups
KW  - Field Notes
KW  - Interview Guides
KW  - Constant Comparative Method
KW  - Adult: 19-44 years
KW  - Middle Aged: 45-64 years
LA  - English
PB  - Wiley-Blackwell
SN  - 0020-8132
SP  - 1
TI  - Experience of the Evolving Roles of Nurses in Genetic Counselling in Spain: An Interpretive Description Study.
UR  - https://research.ebsco.com/linkprocessor/plink?id=5e966399-2da0-3e4d-af06-bf8628d2eff6
VL  - 72
Y1  - 2025/12/01/Dec2025
ER  - 

TY  - JOUR
AB  - Background: The digitalisation of healthcare introduces both opportunities and stressors for nurses, especially in critical care settings where technological complexity is high. Excessive digital demands can cause techno‐stress, potentially eroding engagement and promoting quiet quitting behaviours. Conversely, digital resilience may protect nurses against such effects. Aim: To examine the relationship between techno‐stress and quiet quitting among critical care nurses and to assess the moderating role of digital resilience. Study Design: A descriptive cross‐sectional study was conducted among critical care nurses from 12 intensive care units in five tertiary hospitals. Validated Arabic versions of the Techno‐Stress Questionnaire, Quiet Quitting Scale and Digital Resilience Scale were used. Data were analysed using PROCESS Macro Model 1 regression controlling for education, experience and working hours. Results: Data were analyzed from 392 critical care nurses participated in the study, who reported a moderate level of techno‐stress (M = 3.50 ± 0.32), quiet quitting (M = 3.53 ± 0.52) and digital resilience (M = 3.37 ± 0.42). Techno‐stress positively correlated with quiet quitting (r = 0.55, p < 0.001), whereas digital resilience correlated negatively with both. Regression analysis confirmed techno‐stress as a significant predictor of quiet quitting (B = 0.348, 95% CI [0.27–0.43], p < 0.001). Digital resilience reduced disengagement (B = −0.492, 95% CI [−0.58 to −0.40], p < 0.001) and moderated the techno‐stress–quiet quitting relationship (interaction B = 0.182, 95% CI [0.09–0.27], p < 0.001). The model explained 48.2% of variance in quiet quitting. Conclusions: Techno‐stress significantly increases quiet quitting among critical care nurses; however, digital resilience mitigates this effect. Quiet quitting may represent an early behavioural signal of digital overload. Relevance to Clinical Practice: Strengthening nurses' digital resilience through structured training, supportive leadership and user‐friendly technologies can reduce techno‐stress and disengagement. Policies should integrate digital well‐being and resilience strategies to sustain workforce engagement and safeguard mental health in technology‐driven healthcare systems. Impact Statements: What is known about the topic ○The increasing digitalisation of healthcare systems has intensified nurses' exposure to techno‐stress, affecting their psychological well‐being and job performance.○Quiet quitting has emerged as a behavioural manifestation of disengagement, often linked to chronic occupational stress and declining professional motivation.○Digital resilience has been recognised as a critical adaptive capacity that enables healthcare professionals to effectively manage technological demands and maintain performance stability.What this paper adds ○Provides novel empirical evidence demonstrating a significant positive association between techno‐stress and quiet quitting among critical care nurses.○Establishes digital resilience as a moderating variable that attenuates the detrimental effects of techno‐stress on professional engagement and behavioural withdrawal.○Extends the conceptual understanding of workforce sustainability in the digital era, highlighting the importance of organisational interventions that foster digital resilience and psychological adaptability in critical care practice.
AN  - 191212555
ID  - 191212555
ID  - 9808649
AU  - El‐Sayed, Boshra Karem Mohamed
AU  - Asal, Maha Gamal Ramadan
AU  - El‐Sayed, Ahmed Abdelwahab Ibrahim
DB  - CINAHL Plus with Full Text
DO  - 10.1111/nicc.70273
DP  - EBSCOhost
EP  - 10
IS  - 1
JO  - Nursing in Critical Care
CY  - Malden, Massachusetts
KW  - Critical Care Nursing Psychosocial Factors
KW  - Critical Care Nurses Psychosocial Factors
KW  - Stress, Occupational Psychosocial Factors
KW  - Digital Technology
KW  - Hardiness
KW  - Work Engagement
KW  - Human
KW  - Egypt
KW  - Male
KW  - Female
KW  - Adult
KW  - Descriptive Research
KW  - Cross Sectional Studies
KW  - Descriptive Statistics
KW  - Factor Analysis
KW  - Coefficient alpha
KW  - Data Analysis Software
KW  - Pearson's Correlation Coefficient
KW  - Linear Regression
KW  - Summated Rating Scaling
KW  - Burnout, Professional Psychosocial Factors
KW  - Questionnaires
KW  - Scales
KW  - Regression
KW  - Confidence Intervals
KW  - Job Satisfaction
KW  - Workload
KW  - Disengagement
KW  - Adult: 19-44 years
KW  - Male
KW  - Female
LA  - English
PB  - Wiley-Blackwell
SN  - 1362-1017
SP  - 1
TI  - Navigating Quiet Quitting Among Critical Care Nurses in the Digital Era: The Impact of Techno‐Stress and Digital Resilience.
UR  - https://research.ebsco.com/linkprocessor/plink?id=73f125d7-8514-3fb6-8ce3-22b169ab2615
VL  - 31
Y1  - 2026/01/01/Jan2026
ER  - 

TY  - JOUR
AB  - Introduction The demanding nature of wound care, coupled with increased reports of elevated stress among healthcare staff in Saudi Arabia, warranted the examination of burnout and job satisfaction in this healthcare domain. Aim The study aimed to assess the prevalence of burnout and the level of job satisfaction among wound care professionals in Saudi Arabia. Methods A cross-sectional online survey was conducted among wound care staff in Saudi Arabia. Participants provided demographic information and responded to standardised questionnaires measuring burnout and job satisfaction. Results A total of 118 wound care professionals participated in the study. The results revealed alarming levels of burnout among wound care professionals, with many participants experiencing high disengagement (84.7%), exhaustion (83.1%), and burnout (79.7%). Job satisfaction scores were moderately low overall, highlighting the importance of addressing both burnout and job satisfaction in this workforce. Demographic factors such as age, gender, marital status, and working hours per duty showed no significant associations with burnout. However, differences were observed among professional roles, with nurses exhibiting lower burnout levels compared to other professions. Conclusion The study findings highlight the urgent need for targeted interventions to mitigate burnout and enhance job satisfaction among wound care professionals in Saudi Arabia.
AN  - 181526849
ID  - 181526849
ID  - 101485812
AU  - Binkanan, Abdulaziz
DB  - CINAHL Plus with Full Text
DO  - 10.33235/wpr.32.4.192-199
DP  - EBSCOhost
EP  - 8
IS  - 4
JO  - Wound Practice & Research
KW  - Burnout, Professional Epidemiology
KW  - Wound Care
KW  - Job Satisfaction
KW  - Health Personnel Psychosocial Factors
KW  - Burnout, Professional Psychosocial Factors
KW  - Culture
KW  - Quality of Health Care
KW  - Human
KW  - Male
KW  - Female
KW  - Cross Sectional Studies
KW  - Descriptive Research
KW  - Surveys
KW  - Saudi Arabia
KW  - Questionnaires
KW  - Scales
KW  - Descriptive Statistics
KW  - Bivariate Statistics
KW  - Data Analysis Software
KW  - Convenience Sample
KW  - Stress, Occupational
KW  - Workforce
KW  - Professional Role
KW  - Work Environment
KW  - Interpersonal Relations
KW  - Job Security
KW  - Psychological Well-Being
KW  - Disengagement
KW  - Workload
KW  - Male
KW  - Female
LA  - English
PB  - Cambridge Publishing
SN  - 1837-6304
SP  - 192
TI  - Burnout and job satisfaction among wound care staff in Saudi Arabia: Implications for quality of care.
UR  - https://research.ebsco.com/linkprocessor/plink?id=51f912b4-2d8b-3522-9143-f2af85fdcb56
VL  - 32
Y1  - 2024/12/01/Dec2024
ER  - 

TY  - JOUR
AB  - Introduction: Methamphetamine is a potent stimulant that has been associated with stigma and serious physiological/psychiatric adverse effects. Harms associated with methamphetamine use have increased, placing demand on Australia's hospital services. Aim/Question: This study's aim was to explore the experiences of nurses who work within West Australian hospitals' inpatient mental health service and provide care for individuals presenting with harmful methamphetamine use, while acknowledging that such presentations are often complicated by comorbid psychiatric conditions, trauma and other psychosocial factors. Method: Interpretive Phenomenological Analysis was used to structure, implement and analyse interviews with 10 nurses. Results: Three superordinate themes reflected participants' experiences: 'Hit by the Storm', 'Working in the Rain' and 'After the Storm'. Discussion: Participants provided methamphetamine‐related nursing care in both an Observation Area of the Emergency department and an acute psychiatric ward. Their contributions helped to identify stigma as a common concern. These nurses described strategies they use to self‐regulate while providing care, how they monitor the effects of stigmatisations and preserve their own physical and mental safety. Participants also identified a desire for targeted methamphetamine training. Implications for Practice: Stigma associated with methamphetamine use is common among nursing staff, which can result in reduced quality of care. Recommendations: Methamphetamine training is an important factor that improves nurses' confidence while also reducing methamphetamine‐related stigma. Description: This study strictly adhered to interpretive phenomenological analysis methodological protocols as recommended by Smith et al. (2009). Trustworthiness standards (Guba and Lincoln 1994; Whittemore et al. 2001) guided this study. For example, credibility was established through member checking between the researchers and participants, ensuring congruency of the results with expert opinions and the participants' contributions. Identified themes were supported by thick descriptions and verbatim quotes (Sundler et al. 2019). Differences of opinion were debated by the research team to reach a singular conclusion. Detailed background of the participants, including their current workplace, age, gender and work history, established transferability (Elo et al. 2014). As recommended by Smith et al. (2009) an internal audit was used to file all data, from initial data collection to final report. The University of Notre Dame Australia's Human Research Ethics Committee and the hospital's HREC and governance provided ethical approval for this study. Relevance Statement: Nursing staff working in Australian Emergency Departments have reported that methamphetamine‐related presentations are confronting and resource intensive. Additionally, psychiatric symptoms are a common component of these presentations. Clinicians have reported that individuals who use methamphetamine are often discharged from the emergency department without adequate psychiatric treatment. Exploring nurses' experiences working with this patient cohort in a psychiatric assessment unit attached to the ED, and again in an acute psychiatric ward has resulted in several insights that could help mitigate methamphetamine‐related stigma and are relevant for all nursing staff who may work with patients who use methamphetamine.
AN  - 192267742
ID  - 192267742
AU  - Kriticos, John
AU  - Timler, Amanda
AU  - Gordon, Douglas Greg
AU  - Codde, Jim
DB  - CINAHL Plus with Full Text
DO  - 10.1111/jpm.70047
DP  - EBSCOhost
EP  - 13
IS  - 1
JO  - Journal of Psychiatric & Mental Health Nursing (John Wiley & Sons, Inc.)
KW  - Nursing Care Psychosocial Factors
KW  - Nurse Attitudes Evaluation
KW  - Psychiatric Nursing Psychosocial Factors
KW  - Substance Use Disorders Nursing
KW  - Nursing Staff, Hospital Psychosocial Factors
KW  - Mental Health Services
KW  - Comorbidity
KW  - Trauma
KW  - Australia
KW  - Human
KW  - Male
KW  - Female
KW  - Adult
KW  - Middle Age
KW  - Aged
KW  - Phenomenological Research
KW  - Descriptive Statistics
KW  - Thematic Analysis
KW  - Stigma
KW  - Self Regulation
KW  - Quality of Health Care
KW  - Methodological Research
KW  - Trust
KW  - Nurse-Patient Relations
KW  - Qualitative Studies
KW  - Purposive Sample
KW  - Semi-Structured Interview
KW  - Audiorecording
KW  - Data Analysis Software
KW  - Safety
KW  - Aggression
KW  - Compassion Fatigue
KW  - Adult: 19-44 years
KW  - Middle Aged: 45-64 years
KW  - Aged: 65+ years
KW  - Male
KW  - Female
LA  - English
PB  - John Wiley & Sons, Inc.
SN  - 1351-0126
SP  - 1
TI  - Nurses' Experiences Caring for Inpatients Undergoing Psychiatric Care Following Harmful Methamphetamine Use: An Interpretative Phenomenological Study.
UR  - https://research.ebsco.com/linkprocessor/plink?id=3e5526a2-8d35-33fb-9f16-8e752fda824b
VL  - 33
Y1  - 2026/02/01/Feb2026
ER  - 

TY  - JOUR
AB  - Background: Growing demand for resident care has made it increasingly challenging for care workers (registered nurses and nursing assistants) to provide person‐centered and high‐quality care in nursing homes. Demanding working conditions, high workloads, and job‐related stress increase burnout risk among care workers. Positive work environments have been associated with reduced risk of emotional exhaustion and improved quality of care. Objectives: This study assessed the nursing home work environment, risk of burnout in care workers, and explored their association. Additionally, the study examined whether professional role moderates this association. Methods: A cross‐sectional, multicenter study included survey data from 819 care workers across 54 Belgian nursing homes. Linear mixed models examined associations between the work environment and burnout risk in care workers, with additional analyses exploring the moderating role of profession. Results: A substantial proportion of care workers reported positive collegial relationships (86.3%) and foundations for quality care (86.8%), while 65.5% reported insufficient staffing and resources. Additionally, 23.4% were at high risk of emotional exhaustion, 19.9% of depersonalization, and 32.2% of reduced personal accomplishment. All work environment measures were negatively associated with emotional exhaustion and depersonalization and positively associated with reduced personal accomplishment. Significant findings were obtained regarding the moderating role of profession. Conclusion: This study underscores the importance of improving the nursing home work environment. Implementing targeted interventions to enhance these elements could reduce burnout risk among care workers. While achieving adequate staffing levels is essential, the impact on care worker well‐being may be limited without additional improvements in the work environment. Granting care workers decision latitude and involving them in nursing home affairs could foster a more supportive and participative nursing management.
AN  - 191298117
ID  - 191298117
ID  - 9306050
AU  - DeJonghe, Yannai
AU  - Wynendaele, Herlinde
AU  - Clays, Els
AU  - Trybou, Jeroen
AU  - Engström, Maria
DB  - CINAHL Plus with Full Text
DO  - 10.1155/jonm/3947093
DP  - EBSCOhost
EP  - 14
JO  - Journal of Nursing Management
CY  - Malden, Massachusetts
KW  - Nursing Homes Standards
KW  - Work Environment Standards
KW  - Burnout, Professional Psychosocial Factors
KW  - Registered Nurses Psychosocial Factors
KW  - Certified Nursing Assistants Psychosocial Factors
KW  - Professional Role
KW  - Human
KW  - Cross Sectional Studies
KW  - Multicenter Studies
KW  - Descriptive Statistics
KW  - Funding Source
KW  - Belgium
KW  - Coefficient alpha
KW  - Data Analysis Software
KW  - Summated Rating Scaling
KW  - Quality of Health Care
KW  - Emotional Exhaustion
KW  - Depersonalization
KW  - Nursing Role
KW  - Questionnaires
KW  - Scales
LA  - English
PB  - Wiley-Blackwell
SN  - 0966-0429
SP  - 1
TI  - Nursing Home Work Environment and Burnout Association in Registered Nurses and Nursing Assistants: A Cross‐Sectional Multicenter Study.
UR  - https://research.ebsco.com/linkprocessor/plink?id=9fb0bd52-f7aa-312d-b3aa-2d24d9aa6d5b
VL  - 2026
Y1  - 2026/02/01/2-1-2026
ER  - 

TY  - JOUR
AB  - Aims and Objectives: To investigate the professional quality of life and caring behaviours among clinical nurses in Saudi Arabia during the COVID‐19 pandemic. We also examined the influence of the nurses' socio‐demographic and professional characteristics on the professional quality of life. Moreover, the study examined the influence of professional quality of life on caring behaviour among the nurses amid the COVID‐19 pandemic. Background: Caring is the core of the nursing profession and considered the heart of the humanistic clinical nursing practice. However, the work nature of the clinical nurses, especially during the COVID‐19 pandemic, continues to challenge their professional quality of life and caring behaviours. The factors influencing the professional quality of life and caring behaviours of clinical nurses have not been extensively explored. Design: Cross‐sectional, descriptive study. Methods: A purposive sample of 375 clinical nurses in three academic medical centres in Saudi Arabia were surveyed using the professional quality of life version 5 and the short‐form 24‐item Caring Behavior Inventory from May–August 2020. A standard multiple regression analysis was performed to investigate the predictors of the professional quality of life and caring behaviour. This study adhered to the recommendations of the Strengthening the Reporting of Observational Studies in Epidemiology guidelines. Results: The majority of the respondents reported average level of compassion satisfaction (57.9%), burnout (54.4%) and secondary traumatic stress (66.9%) in the professional quality of life domains. The result also showed highest degree of caring in terms of 'assurance of human presence' while lowest in the 'knowledge and skills' in four subscales of caring behaviour. The following variables significantly predicted compassion satisfaction: education, area of assignment and position. Age, education and religion were identified as significant predictors of burnout while religion, nationality and position were significant predictors of secondary traumatic stress. Positive and negative domains of professional quality of life influenced the caring behaviours among clinical nurses. Conclusions: Based on the results of the study, clinical nurses exhibited moderate level of professional quality of life and correlates to their caring behaviours. Moreover, clinical nurses' demographic characteristics predicted their professional quality of life and caring behaviours. Relevance to clinical practice: The importance of ensuring good professional quality of life and caring behaviour among clinical nurses during the COVID‐19 pandemic is underscored. Nursing leaders can utilise this baseline evidence and apply programmes for clinical nurses to tackle professional quality of life issues and enhance caring behaviours.
AN  - 189063995
ID  - 189063995
AU  - Inocian, Ergie Pepito
AU  - Cruz, Jonas Preposi
AU  - Saeed Alshehry, Abdualrahman
AU  - Alshamlani, Yousef
AU  - Ignacio, Ejay Hatulan
AU  - Tumala, Regie Buenafe
DB  - CINAHL Plus with Full Text
DO  - 10.1111/jocn.15937
DP  - EBSCOhost
EP  - 5129
IS  - 12
JO  - Journal of Clinical Nursing (John Wiley & Sons, Inc.)
KW  - COVID-19 Pandemic Saudi Arabia
KW  - Clinical Nurse Specialists Psychosocial Factors
KW  - Nursing Care
KW  - Behavior
KW  - Quality of Working Life Evaluation
KW  - Sociodemographic Factors
KW  - Professional Identity
KW  - Human
KW  - Male
KW  - Female
KW  - Adult
KW  - Saudi Arabia
KW  - Nurse Attitudes
KW  - Cross Sectional Studies
KW  - Descriptive Research
KW  - Purposive Sample
KW  - Academic Medical Centers
KW  - Questionnaires
KW  - Multiple Regression
KW  - Compassion
KW  - Job Satisfaction
KW  - Burnout, Professional
KW  - Compassion Fatigue
KW  - Humanism
KW  - Nursing Knowledge
KW  - Nursing Skills
KW  - Nurse-Patient Relations
KW  - Educational Status
KW  - Work Assignments
KW  - Age Factors
KW  - Religion and Religions
KW  - Psychological Well-Being
KW  - Health Promotion
KW  - Descriptive Statistics
KW  - Confidence Intervals
KW  - Multiple Linear Regression
KW  - Data Analysis Software
KW  - Adult: 19-44 years
KW  - Male
KW  - Female
LA  - English
PB  - John Wiley & Sons, Inc.
SN  - 0962-1067
SP  - 5117
TI  - Professional quality of life and caring behaviours among clinical nurses during the COVID‐19 pandemic.
UR  - https://research.ebsco.com/linkprocessor/plink?id=f56499e4-be4d-3674-b514-272e24f744f7
VL  - 34
Y1  - 2025/12/01/Dec2025
ER  - 

TY  - JOUR
AN  - 182152811
ID  - 182152811
ID  - 101088683
AU  - Hara, Kentaro
AU  - Tachibana, Reika
AU  - Kumashiro, Ryosuke
AU  - Ichihara, Kodai
AU  - Uemura, Takahiro
AU  - Maeda, Hiroshi
AU  - Yamaguchi, Michiko
AU  - Inoue, Takahiro
DB  - CINAHL Plus with Full Text
DO  - 10.1186/s12912-024-02655-9
DP  - EBSCOhost
EP  - 15
IS  - 1
JO  - BMC Nursing
KW  - Operating Room Nurses Psychosocial Factors
KW  - Emotions Evaluation
KW  - Acute Care
KW  - Artificial Intelligence, Generative Utilization
KW  - Perioperative Nursing Psychosocial Factors
KW  - Burnout, Professional Risk Factors
KW  - Personnel Turnover
KW  - Risk Assessment
KW  - Human
KW  - Cross Sectional Studies
KW  - Japan
KW  - Semi-Structured Interview
KW  - Thematic Analysis
KW  - Cluster Analysis
KW  - Patient Safety
KW  - Patient Care
KW  - Nursing Skills
KW  - Reflection
KW  - Qualitative Studies
KW  - Interprofessional Relations
KW  - Work Environment
LA  - English
PB  - BioMed Central
SN  - 1472-6955
SP  - 1
TI  - Emotional analysis of operating room nurses in acute care hospitals in Japan: insights using ChatGPT.
UR  - https://research.ebsco.com/linkprocessor/plink?id=040a01a0-3c62-3b27-9afa-094a24724334
VL  - 24
Y1  - 2025/01/09/1-9-2025
ER  - 

TY  - JOUR
AB  - Background: Nursing well‐being has become a heightened focus since the COVID‐19 pandemic. Nurses are leaving the profession early in their careers or retiring sooner than expected. Those who remain in the workforce report higher levels of burnout, anxiety, depression, and exhaustion. There is concern that there may be a shortage of at least half a million nurses by 2030. Aims: This systematic review aimed to investigate the evidence of using a mental health promotion mHealth app to improve the mental health of hospital nurses. Methods: A systematic search was conducted in CINAHL Plus with Full Text, MEDLINE with Full Text, Professional Development Collection, Psychology and Behavioral Sciences Collection, Sociological Collection, PsycInfo, Embase, and PubMed with search dates of January 2012–November 15, 2022. The mHealth intervention needed to be asynchronously delivered through a smartphone with hospital nurse participants to be included in this review. Results: Of the 157 articles screened for this review, six were included. Primary outcome variables were anxiety, burnout, coping, depression, self‐efficacy, stress, well‐being, and work engagement. Intervention types included mindfulness‐based interventions (MBIs), cognitive behavioral therapy (CBT), stress inoculation therapy (SIT), psychoeducation, and stress management. Anxiety, depression, well‐being, and burnout improved with MBIs; depression improved with CBT; and anxiety and active coping improved with SIT. Linking evidence to action: This review demonstrated promising findings in using mHealth apps to improve the mental health of hospital nurses. However, more randomized controlled trials with larger sample sizes may reveal which type of mHealth app and how much exposure to the intervention is more effective in improving specific mental health symptoms. Longitudinal follow‐up is also recommended to study sustainability of the mental health improvements.
AN  - 176496662
ID  - 176496662
AU  - Moore, Cynthia
AU  - Kelly, Stephanie
AU  - Melnyk, Bernadette Mazurek
DB  - CINAHL Plus with Full Text
DO  - 10.1111/wvn.12716
DP  - EBSCOhost
EP  - 119
IS  - 2
JO  - Worldviews on Evidence-Based Nursing (John Wiley & Sons, Inc.)
KW  - Telehealth
KW  - Mobile Applications Utilization
KW  - Mental Health Evaluation
KW  - Health Promotion
KW  - Nurses
KW  - Psychological Well-Being
KW  - Nursing Staff, Hospital
KW  - Quality Improvement
KW  - Human
KW  - Systematic Review
KW  - Male
KW  - Female
KW  - CINAHL Database
KW  - Medline
KW  - Full-Text Databases
KW  - Psycinfo
KW  - Embase
KW  - PubMed
KW  - Smartphone
KW  - Cognitive Therapy
KW  - Anxiety
KW  - Burnout, Professional
KW  - Edit and Review
KW  - Stress, Psychological
KW  - Mindfulness Methods
KW  - Descriptive Statistics
KW  - Prospective Studies
KW  - Secondary Analysis
KW  - Self Report
KW  - Checklists
KW  - Male
KW  - Female
LA  - English
PB  - John Wiley & Sons, Inc.
SN  - 1741-6787
SP  - 110
TI  - The use of mHealth apps to improve hospital nurses' mental health and well‐being: A systematic review.
UR  - https://research.ebsco.com/linkprocessor/plink?id=a6525fe5-ba4d-380e-a914-58cbda9bb1e7
VL  - 21
Y1  - 2024/04/01/Apr2024
ER  - 

TY  - JOUR
AB  - Aims: To identify correlations among job burnout, structural empowerment, and patient safety culture (PSC), and to explore the potential moderating effect of structural empowerment on the associations between burnout and PSC. Design: The study used a cross‐sectional survey design. Methods: Convenient sampling was employed. We conducted an anonymous online survey in January 2024 among nurses employed at hospitals in three regions of China. Job burnout, structural empowerment, and perceptions of PSC were assessed. A total of 1026 useable surveys were included in the analyses. Descriptive statistics were performed using SPSS software. A latent structural equation modeling approach using Mplus software was used to analyze the moderating effect. Results: The proposed hypothetical model was supported. Job burnout had a strong direct negative effect on structural empowerment and PSC. Structural empowerment had a significant moderating effect on the relationship between job burnout and PSC. Conclusion: The empirically validated moderation model and study results suggest that managers of healthcare organisations can improve patient safety and care quality by fostering empowerment and providing sufficient support to clinical nurses. Implication: The findings of this study suggest that providing more support, resources, and information is likely to be effective in weakening the detrimental impact of job burnout on PSC. This study provides insights into the possible approaches that may improve patient safety. To control the impact of nurses' burnout on care quality, nurse managers should increase empowerment as well as staff nurse engagement. Reporting Method: We have adhered to relevant EQUATOR guidelines and conducted an observational study, following the STROBE checklist. Public Contribution: During the data collection phase of this study, clinical caregivers participated in completing the online survey.
AN  - 187503134
ID  - 187503134
AU  - Xu, Jiaqi
AU  - Dong, Ziyan
AU  - Xie, Wen
AU  - Yang, Liuqing
AU  - Zhou, Ying
AU  - Li, Jie
DB  - CINAHL Plus with Full Text
DO  - 10.1111/jan.16363
DP  - EBSCOhost
EP  - 5400
IS  - 9
JO  - Journal of Advanced Nursing (John Wiley & Sons, Inc.)
KW  - Nursing Staff, Hospital Psychosocial Factors
KW  - Burnout, Professional Psychosocial Factors
KW  - Patient Safety
KW  - Empowerment
KW  - Organizational Culture
KW  - Perception Evaluation
KW  - Human
KW  - Funding Source
KW  - China
KW  - Male
KW  - Female
KW  - Adult
KW  - Middle Age
KW  - Cross Sectional Studies
KW  - Power
KW  - Questionnaires
KW  - Perception
KW  - Descriptive Statistics
KW  - Data Analysis Software
KW  - Structural Equation Modeling
KW  - Data Analysis, Statistical
KW  - Quality of Health Care
KW  - Hospitals
KW  - Convenience Sample
KW  - Social Media
KW  - Job Satisfaction
KW  - Summated Rating Scaling
KW  - Descriptive Research
KW  - Nursing Models, Theoretical
KW  - Chi Square Test
KW  - Two-Tailed Test
KW  - Correlational Studies
KW  - Adult: 19-44 years
KW  - Middle Aged: 45-64 years
KW  - Male
KW  - Female
LA  - English
PB  - John Wiley & Sons, Inc.
SN  - 0309-2402
SP  - 5389
TI  - Nurses' burnout and patient safety culture: The moderating effect of structural empowerment.
UR  - https://research.ebsco.com/linkprocessor/plink?id=0e47f3db-9efc-304c-85c7-9a02875ffc1d
VL  - 81
Y1  - 2025/09/01/Sep2025
ER  - 

TY  - JOUR
AN  - 191610523
ID  - 191610523
AU  - Pakpahan, Yetty Mardelima Uli
AU  - Komariah, Maria
AU  - Agustina, Hana Rizmadewi
DB  - CINAHL Plus with Full Text
DO  - 10.3390/healthcare14030304
DP  - EBSCOhost
IS  - 3
JO  - Healthcare (2227-9032)
KW  - Clinical Nurse Specialists Psychosocial Factors
KW  - Stress, Occupational
KW  - Burnout, Professional
KW  - Nursing Care
KW  - Patient Safety
KW  - Hospitals
KW  - Human
KW  - Male
KW  - Female
KW  - Adult
KW  - Middle Age
KW  - Systematic Review
KW  - PubMed
KW  - Scales
KW  - Workload
KW  - Personnel Staffing and Scheduling
KW  - Fatigue
KW  - Emotions
KW  - Quality of Nursing Care
KW  - Health Facility Environment
KW  - Confidence Intervals
KW  - Odds Ratio
KW  - Pearson's Correlation Coefficient
KW  - Descriptive Statistics
KW  - Funding Source
KW  - Adult: 19-44 years
KW  - Middle Aged: 45-64 years
KW  - Male
KW  - Female
LA  - English
PB  - MDPI
SN  - 2227-9032
SP  - 304
TI  - A Systematic Review of Stress-Related Work and Missed Nursing Care Among Clinical Nurses.
UR  - https://research.ebsco.com/linkprocessor/plink?id=885cb9ee-3a49-3d9c-a8ff-aa1e15648572
VL  - 14
Y1  - 2026/02/01/Feb2026
ER  - 

TY  - JOUR
AB  - Background: Musculoskeletal symptoms, stress, and burnout contribute to nurse attrition. This study builds on previous research about physical strain in nurses by exploring the relationship between musculoskeletal symptoms and two occupational psychological factors: job-related stress and burnout. Methods: This cross-sectional, observational study utilized an online survey to assess musculoskeletal symptoms (Nordic Musculoskeletal Questionnaire), job-related stress (Job Content Questionnaire), and burnout (Oldenburg Burnout Inventory). The survey also included questions about sociodemographics, work information, COVID-19-related stress level, and likelihood of leaving current position. A logistic regression model assessed musculoskeletal symptoms for associations with Job Content Questionnaire and Oldenburg Burnout Inventory scores while controlling for personal and work-related factors. Findings: Fifty-three percent of nurses in the sample (N = 173) indicated limited functional activity due to musculoskeletal symptoms. High overall burnout approached a significant association with limited function (OR = 1.13, 95% CI [0.995, 1.28], p =.06). The odds of having limited function were 15.32 times higher (OR = 15.32, 95% CI [3.10, 75.82], p =.01) in nurses who were very likely to leave their job in the next year. Conclusions/Applications to Practice: Limited function due to musculoskeletal symptoms was significantly associated with nurse attrition and approached a significant association with high burnout. Nurse attrition is costly to healthcare organizations and compromises patient safety. Future interventions aimed at musculoskeletal health and attrition in nurses should reduce job-related stress and burnout, in addition to reducing physical strain.
AN  - 190493672
ID  - 190493672
ID  - 101575677
AU  - Luna, Sarah
AU  - Douphrate, David
AU  - Choi, Byeong Yeob
AU  - Flores, Bertha
AU  - Patel, Rupal
AU  - Pompeii, Lisa
DB  - CINAHL Plus with Full Text
DO  - 10.1177/21650799251374180
DP  - EBSCOhost
EP  - 66
IS  - 2
JO  - Workplace Health & Safety
CY  - Thousand Oaks, California
KW  - Nurses Psychosocial Factors
KW  - Musculoskeletal Diseases Symptoms
KW  - Stress, Occupational Evaluation
KW  - Burnout, Professional Evaluation
KW  - Texas
KW  - Human
KW  - Female
KW  - Male
KW  - Adult
KW  - Middle Age
KW  - Cross Sectional Studies
KW  - Nonexperimental Studies
KW  - Surveys
KW  - Questionnaires
KW  - Psychological Tests
KW  - Shiftwork
KW  - Convenience Sample
KW  - Functional Assessment
KW  - Work Environment
KW  - Shared Governance, Nursing
KW  - Personnel Turnover
KW  - Surgery, Operative
KW  - Occupational Health
KW  - Chi Square Test
KW  - Odds Ratio
KW  - Confidence Intervals
KW  - Pearson's Correlation Coefficient
KW  - Logistic Regression
KW  - Power Analysis
KW  - Data Analysis Software
KW  - Descriptive Statistics
KW  - Adult: 19-44 years
KW  - Middle Aged: 45-64 years
KW  - Female
KW  - Male
LA  - English
PB  - Sage Publications Inc.
SN  - 2165-0799
SP  - 54
TI  - Musculoskeletal Symptoms, Job-Related Stress, and Burnout in Nurses: A Cross-Sectional, Observational Study.
UR  - https://research.ebsco.com/linkprocessor/plink?id=c904eccb-4ccc-3ef9-aed7-594a51c575d6
VL  - 74
Y1  - 2026/02/01/Feb2026
ER  - 

TY  - JOUR
AB  - Aim: To identify factors associated with usability and adoption of continuous monitoring with deterioration alerting systems (CM‐DAS) in non‐ICU wards from clinicians' perspectives. Background: Patient deterioration is a safety concern on general wards; intermittent vital sign checks can miss early decline. CM‐DAS can help, but impact depends on usability and clinician adoption, which remain variably achieved. Methods: Convergent mixed methods using the unified theory of acceptance and use of technology (UTAUT) model to guide data collection: An online UTAUT‐based survey (n = 111 clinicians, 20 countries; April–August 2023) and semistructured interviews (n = 10) were conducted. Quantitative data were analysed with nonparametric tests and composite PLS‐SEM (3000 bootstraps); qualitative data underwent thematic analysis; findings were integrated narratively. Results: Perceived usefulness and ease of use were positively associated with the intention to adopt CM‐DAS. In the multivariable PLS‐SEM, only intention to use the system (β ˜ 0.29, p ˜ 0.01) and prior CM‐DAS experience (β ˜ 0.28, p ˜ 0.01) were associated with routine bedside use; other constructs did not retain independent associations, and variance explained was modest (R2_use≈0.15). Interviews corroborated benefits (patient safety and workflow) and highlighted barriers—false alarms, reliability/connectivity issues, technical language/user interface and gaps in support and training. Peer practices and patient/family responses shaped the climate for adoption. Conclusions: This study suggests that ensuring reliable infrastructure (signal stability, hospital Wi‐Fi and integration with EHR) is foundational for safe and sustained CM‐DAS operation. Routine use was most closely associated with clinicians' intention to use the system and accumulated experience. Factors such as how easy a system is to use and how individuals perceived its usefulness strengthened an individual's intention to use the system. Implications for Nursing Management: Management should prioritise reliable infrastructure, implement tiered alarm governance to reduce nonactionable alerts, designate ward super‐users supported by vendor service‐level agreements and deliver brief, recurring, practice‐embedded training so that intention translates into sustained, safe bedside use.
AN  - 192477008
ID  - 192477008
ID  - 9306050
AU  - Pan, Jo-Fan
AU  - Wong, David
AU  - Liao, Kuan
AU  - Dowding, Dawn
AU  - Malak, Malakeh
DB  - CINAHL Plus with Full Text
DO  - 10.1155/jonm/3056495
DP  - EBSCOhost
EP  - 16
JO  - Journal of Nursing Management
CY  - Malden, Massachusetts
KW  - Clinical Deterioration Diagnosis
KW  - Equipment Alarm Systems Utilization
KW  - Acute Care
KW  - Hospital Units
KW  - Monitoring, Physiologic Equipment and Supplies
KW  - Wearable Sensors Utilization
KW  - Attitude of Health Personnel Evaluation
KW  - Personnel, Health Facility Psychosocial Factors
KW  - Human
KW  - Male
KW  - Female
KW  - Adult
KW  - Middle Age
KW  - Multimethod Studies
KW  - Usability Study
KW  - Semi-Structured Interview
KW  - Nonparametric Statistics
KW  - Thematic Analysis
KW  - Narratives
KW  - Association (Research)
KW  - Multivariate Analysis
KW  - Patient Bedside
KW  - Patient Safety
KW  - Workflow
KW  - Equipment Reliability
KW  - Language
KW  - Peer Group
KW  - Patient Attitudes
KW  - Family Attitudes
KW  - Internet Connections
KW  - Electronic Health Records
KW  - Spearman's Rank Correlation Coefficient
KW  - Kruskal-Wallis Test
KW  - Structural Equation Modeling
KW  - Confidence Intervals
KW  - Burnout, Professional
KW  - Early Warning Score
KW  - Nursing Staff, Hospital
KW  - Telemetry
KW  - Physicians
KW  - Certified Nursing Assistants
KW  - Questionnaires
KW  - Audiorecording
KW  - Descriptive Statistics
KW  - Data Analysis Software
KW  - Equipment Design
KW  - Support, Psychosocial
KW  - Organizational Structure
KW  - Outcomes (Health Care)
KW  - Adult: 19-44 years
KW  - Middle Aged: 45-64 years
KW  - Male
KW  - Female
LA  - English
PB  - Wiley-Blackwell
SN  - 0966-0429
SP  - 1
TI  - Factors Associated With the Usability and Adoption of Continuous Monitoring Devices With Deterioration Alerting Systems in Acute Hospital Non‐ICU Settings: A Mixed Methods Study.
UR  - https://research.ebsco.com/linkprocessor/plink?id=2fe748fb-f944-305c-bc38-8a4fe93c85ca
VL  - 2026
Y1  - 2026/03/24/3-24-2026
ER  - 

TY  - JOUR
AB  - Background: Rationing of nursing care, understood as the omission or inadequate performance of professional activities, is a phenomenon observed in medical care facilities around the world. It results not only in the risk of reducing patient trust and satisfaction with the care provided but also in adverse events that can significantly reduce patient safety. Aim: The aim of this study was to search for factors contributing to the rationing of care by Polish nurses. Material and Methods: This survey‐based study, which involved 528 nurses from northwestern Poland, was performed in 2023. It was performed using a tool of our own design and three standardized questionnaires: the Basel Extent of Rationing of Nursing Care–Revised (BERNCA‐R), the Satisfaction with Job Scale (SWJS), and the Maslach Burnout Inventory (MBI). Results: The average BERNCA‐R score was 1.52 points (SD = 0.95), which indicates a low level of rationing care by the surveyed nurses. Analysis of the SWJS results revealed that the respondents were rather dissatisfied with their work. The MBI confirmed high levels of burnout in all three subscales: emotional exhaustion (58.33%), depersonalization (55.3%), and personal accomplishment (83.5%). Linear regression analysis showed that in both univariate and multivariate models, the MBI emotional exhaustion subscale score, working 12 or 24 h shifts, and caring for a group of 11–20 patients were direct, independent predictors of rationing of nursing care as measured by the BERNCA‐R. Job satisfaction, due to its statistical significance verified by multivariate analysis, was an independent predictor (p = 0.004). Conclusions: The phenomenon of nursing care rationing is associated with increased workload, low job satisfaction, and emotional exhaustion.
AN  - 191576233
ID  - 191576233
ID  - 9306050
AU  - Szkup, Małgorzata
AU  - Schneider-Matyka, Daria
AU  - Rachubińska, Kamila
AU  - Stanisławska, Marzanna
AU  - Kupcewicz, Ewa
AU  - Grochans, Elżbieta
AU  - Cybulska, Anna Maria
AU  - Márquez-Hernández, Verónica V.
DB  - CINAHL Plus with Full Text
DO  - 10.1155/jonm/7726865
DP  - EBSCOhost
EP  - 13
JO  - Journal of Nursing Management
CY  - Malden, Massachusetts
KW  - Health Care Errors Psychosocial Factors
KW  - Nurses Psychosocial Factors
KW  - Job Satisfaction Evaluation
KW  - Burnout, Professional Evaluation
KW  - Human
KW  - Poland
KW  - Multivariate Analysis
KW  - Linear Regression
KW  - Emotional Exhaustion Complications
KW  - Depersonalization
KW  - Achievement
KW  - Work
KW  - Caring
KW  - Univariate Statistics
KW  - Shiftwork
KW  - Reports
KW  - Questionnaires
KW  - Purposive Sample
KW  - Confidence Intervals
KW  - Adult
KW  - Middle Age
KW  - Cross Sectional Studies
KW  - Surveys
KW  - Self Report
KW  - Descriptive Statistics
KW  - Data Analysis Software
KW  - Adult: 19-44 years
KW  - Middle Aged: 45-64 years
LA  - English
PB  - Wiley-Blackwell
SN  - 0966-0429
SP  - 1
TI  - The Relationship Between the Rationing of Nursing Care, Job Satisfaction, and Burnout Among Nurses in Northwestern Poland.
UR  - https://research.ebsco.com/linkprocessor/plink?id=8d4e3bef-d842-307e-9ae9-dcbd5501bbc1
VL  - 2026
Y1  - 2026/02/13/2-13-2026
ER  - 

TY  - JOUR
AB  - Background: Leadership styles play a crucial role in shaping nurses' psychological well‐being and communication behaviours, especially in high‐stress settings like critical care. Paternalistic leadership—characterised by benevolence, moral integrity and authority—has gained recognition for its impact on healthcare outcomes. However, its influence on organisational dissent, particularly through the lens of psychological well‐being, remains underexplored. Aim: To Investigate the Mediating Role of Psychological Well‐Being in the Relationship Between Paternalistic Leadership and Organisational Dissent Among Nurses in Critical Care Settings. Study Design: A cross‐sectional descriptive study was conducted. A convenience sample from 23 critical care units in a large educational government hospital participated. Data were collected using the Paternalistic Leadership Scale, Psychological Well‐Being Scale and Organisational Dissent Scale. Statistical analyses included Pearson correlation, regression and path analysis. Results: Among 460 nurses, paternalistic leadership was positively correlated with psychological well‐being (r = 0.263, p < 0.001) and negatively correlated with organisational dissent (r = −0.278, p < 0.001). Psychological well‐being also negatively correlated with dissent (r = −0.258, p = 0.001). Regression and path analysis confirmed that psychological well‐being partially mediated the relationship between paternalistic leadership and organisational dissent. The mediation model showed statistically significant direct and indirect effects. Conclusions: Paternalistic Leadership Enhances Nurses' Psychological Well‐Being and Reduces Organisational Dissent. Psychological Well‐Being Acts as a Partial Mediator, Emphasising Its Importance in Translating Leadership Support Into Reduced Dissent Behaviours. Relevance to Clinical Practice: Fostering paternalistic leadership and supporting nurses' psychological well‐being are critical to maintaining constructive communication and reducing harmful dissent. Healthcare institutions should implement leadership development and mental health support initiatives to improve workforce morale and patient care. Impact Statements: What is known about this topic ○Paternalistic leadership, which integrates authority with benevolence and moral integrity, is commonly practised in collectivist healthcare cultures.○Psychological well‐being is a critical factor influencing nurse behaviours, job satisfaction and patient outcomes.○Organisational dissent, when managed constructively, can enhance communication and safety but is often suppressed in hierarchical environments.What this paper adds ○Demonstrates that paternalistic leadership significantly reduces organisational dissent in critical care nursing settings by enhancing psychological well‐being.○Identifies psychological well‐being as a partial mediator, providing a nuanced understanding of how leadership indirectly influences staff communication behaviours.○Offers evidence to support leadership training and mental health initiatives as strategies to promote a safe and open work culture in high‐pressure clinical environments.
AN  - 192311571
ID  - 192311571
ID  - 9808649
AU  - Atalla, Amal Diab Ghanem
AU  - Abdallah, Haitham Mokhtar Mohamed
AU  - Shaheen, Rabab Saleh Mohamed
AU  - Al‐Jabri, Mohammed Musaed
AU  - El‐Ashry, Ayman Mohamed
DB  - CINAHL Plus with Full Text
DO  - 10.1111/nicc.70361
DP  - EBSCOhost
EP  - 11
IS  - 2
JO  - Nursing in Critical Care
CY  - Malden, Massachusetts
KW  - Psychological Well-Being
KW  - Paternalism
KW  - Leadership
KW  - Organizational Policies
KW  - Critical Care Nursing Psychosocial Factors
KW  - Intensive Care Units
KW  - Dissent and Disputes
KW  - Human
KW  - Female
KW  - Adult
KW  - Middle Age
KW  - Aged
KW  - Cross Sectional Studies
KW  - Descriptive Research
KW  - Correlational Studies
KW  - Mediation Analysis
KW  - Path Analysis
KW  - Questionnaires
KW  - Attitude of Health Personnel
KW  - Nursing Staff, Hospital Psychosocial Factors
KW  - Beneficence
KW  - Job Satisfaction
KW  - Mental Health Evaluation
KW  - Communication Methods
KW  - Workforce
KW  - Government
KW  - Critical Care
KW  - Academic Medical Centers
KW  - Patient Care
KW  - Convenience Sample
KW  - Educational Status
KW  - Marital Status
KW  - Job Experience
KW  - Self Report
KW  - Sociodemographic Factors
KW  - Pilot Studies
KW  - Structural Equation Modeling
KW  - Descriptive Statistics
KW  - Comparative Studies
KW  - Data Analysis Software
KW  - Multiple Linear Regression
KW  - Nonparametric Statistics
KW  - Pearson's Correlation Coefficient
KW  - Multivariate Analysis
KW  - T-Tests
KW  - Confidence Intervals
KW  - Professional-Patient Relations
KW  - Burnout, Professional
KW  - Work Environment
KW  - Adult: 19-44 years
KW  - Middle Aged: 45-64 years
KW  - Aged: 65+ years
KW  - Female
LA  - English
PB  - Wiley-Blackwell
SN  - 1362-1017
SP  - 1
TI  - Psychological Well‐Being as a Mediator Between Paternalistic Leadership and Organisational Dissent in Critical Care Nursing Settings.
UR  - https://research.ebsco.com/linkprocessor/plink?id=0cce8027-24f5-36d8-9687-3bcc392dadaa
VL  - 31
Y1  - 2026/03/01/Mar2026
ER  - 

TY  - JOUR
AB  - Background: Burnout syndrome is a growing concern among healthcare professionals globally. The psychological challenges associated with burnout significantly affect the health and performance of healthcare personnel and, in turn, the quality of patient care. However, region-specific data, especially in settings like Dehradun, India, is limited. This study aimed to assess the prevalence and severity of burnout syndrome among healthcare professionals, including doctors, nurses, and technicians, working in a tertiary care hospital District, Dehradun. Methods: A cross-sectional study was conducted over five months at the Himalayan Institute & Hospital Trust, including 310 participants selected via simple random sampling. Data were collected using a predesigned, pre-tested, self-administered questionnaire, including the Maslach Burnout Inventory. Statistical analysis was conducted using SPSS Version 20. A 95% confidence interval was considered, and a p-value of <0.05 was taken as statistically significant. Results: The majority of participants were under 30 years of age (61%), with 76.5% working in rotating shifts. Burnout was measured across three domains: emotional exhaustion, depersonalization, and personal accomplishment. While emotional exhaustion was low in 70.3% of participants, 31.3% exhibited high depersonalization. Remarkably, 100% reported high personal accomplishment. Nurses showed significantly higher levels of emotional exhaustion (13.3%, p = 0.003) and depersonalization compared to doctors and technicians. Conclusion: Despite a strong sense of professional efficacy across roles, notable levels of emotional fatigue and detachment were observed, especially among nurses. The findings emphasize the need for role-specific interventions, mental health support services, and organizational strategies to mitigate stress and burnout among healthcare personnel.
AN  - 193150928
ID  - 193150928
AU  - Sharma, Ritika
AU  - Sharma, Neha
AU  - Saini, R. S.
AU  - Krishali, Akash
AU  - Vyas, Shaili
AU  - Srivastava, Abhay
DB  - CINAHL Plus with Full Text
DO  - 10.47203/IJCH.2026.v38i02.09
DP  - EBSCOhost
EP  - 271
IS  - 2
JO  - Indian Journal of Community Health
KW  - Personnel, Health Facility Psychosocial Factors
KW  - Burnout, Professional Epidemiology
KW  - Health Facility Environment Psychosocial Factors
KW  - Burnout, Professional Risk Factors
KW  - Risk Assessment
KW  - Tertiary Health Care
KW  - Human
KW  - Male
KW  - Female
KW  - Adult
KW  - Middle Age
KW  - Physicians Psychosocial Factors
KW  - Nursing Staff, Hospital Psychosocial Factors
KW  - Emergency Medical Technicians Psychosocial Factors
KW  - India
KW  - Cross Sectional Studies
KW  - Comparative Studies
KW  - Descriptive Statistics
KW  - Data Analysis Software
KW  - Questionnaires
KW  - Chi Square Test
KW  - Fisher's Exact Test
KW  - Simple Random Sample
KW  - Work Experiences
KW  - Prevalence
KW  - Self Report
KW  - Confidence Intervals
KW  - Shiftwork
KW  - Emotional Exhaustion
KW  - Depersonalization
KW  - Productivity
KW  - Work-Life Balance
KW  - Occupational Health Services
KW  - Mental Health Services
KW  - Organizational Objectives
KW  - Burnout, Professional Prevention and Control
KW  - Quality of Working Life
KW  - Workload
KW  - Attitude of Health Personnel Evaluation
KW  - Burnout, Professional Psychosocial Factors
KW  - Quality of Health Care
KW  - Adult: 19-44 years
KW  - Middle Aged: 45-64 years
KW  - Male
KW  - Female
LA  - English
PB  - Indian Journal of Community Health
SN  - 0971-7587
SP  - 265
TI  - The Silent Strain: Burnout Syndrome Among Healthcare Personnel in a Tertiary Care Hospital of Dehradun District a Cross sectional study.
UR  - https://research.ebsco.com/linkprocessor/plink?id=3e09dc92-44d7-36f5-8e52-4ac6e7ff2b07
VL  - 38
Y1  - 2026/03/01/Mar-Apr2026
ER  - 

TY  - JOUR
AB  - The COVID‐19 pandemic created a crisis in healthcare throughout the world, which may have influenced perioperative nursing roles and responsibilities. The aims of this study were to assess the perioperative nurse's work experience during the COVID‐19 pandemic and to evaluate the impact of their perceived stress, burnout, and job satisfaction on their intent to stay (ITS) in the workforce. A descriptive, exploratory design was conducted using an electronic survey methodology. The study was guided by the Job Demands‐Resources model. The primary outcome variable was ITS. Data analysis included univariate and multivariate techniques. The mean age of respondents (N = 1436) was 50; 92% were female; 54% reported a BSN as their highest degree. Over half were clinical nurses (59%) and the majority (64%) reported working in their usual unit during COVID‐19. Nurses providing direct care to COVID‐19 patients reported significantly higher burnout and secondary traumatic stress (p < 0.001); however, there was no significant difference in ITS. Significant predictors of ITS included a greater number of years as a perioperative nurse, higher compassion satisfaction, and a positive perception of workload. Results support years in practice and higher compassion satisfaction as positive predictors of ITS in the workforce and a perception of heavier workload as negative. Perioperative nurses took on a variety of roles that could be helpful in the future support of pandemics. Institutional and policy support of actions to enhance perioperative nurses' perceived workload and compassion satisfaction is important to foster nurses staying within perioperative nursing and the organization.
AN  - 189063056
ID  - 189063056
ID  - 7806136
AU  - Odom‐Forren, Jan
AU  - Wente, Sarah
AU  - Rayens, Mary Kay
AU  - Hooper, Vallire
DB  - CINAHL Plus with Full Text
DO  - 10.1002/nur.70012
DP  - EBSCOhost
EP  - 674
IS  - 6
JO  - Research in Nursing & Health
CY  - Malden, Massachusetts
KW  - Perioperative Nursing
KW  - COVID-19 Pandemic
KW  - Nurse Attitudes
KW  - Job Satisfaction
KW  - Burnout, Professional
KW  - Personnel Turnover
KW  - Stress, Psychological
KW  - Human
KW  - Male
KW  - Female
KW  - Adult
KW  - Middle Age
KW  - Aged
KW  - Aged, 80 and Over
KW  - Funding Source
KW  - Workload
KW  - Compassion Fatigue
KW  - Occupational Health
KW  - Surveys
KW  - Cross Sectional Studies
KW  - Nursing Staff, Hospital Psychosocial Factors
KW  - Personal Protective Equipment Utilization
KW  - United States
KW  - Descriptive Research
KW  - Exploratory Research
KW  - Univariate Statistics
KW  - Multivariate Statistics
KW  - Scales
KW  - Logistic Regression
KW  - Adult: 19-44 years
KW  - Middle Aged: 45-64 years
KW  - Aged: 65+ years
KW  - Aged, 80 & over
KW  - Male
KW  - Female
LA  - English
PB  - Wiley-Blackwell
SN  - 0160-6891
SP  - 662
TI  - Perioperative Nurses' Experience During the COVID‐19 Pandemic and Predictors of Intent to Stay.
UR  - https://research.ebsco.com/linkprocessor/plink?id=6789b1da-9bdc-3898-857b-32994bcff633
VL  - 48
Y1  - 2025/12/01/Dec2025
ER  - 

TY  - JOUR
AB  - Background: High‐stress environments, heavy workloads, and the emotional demands of patient care, which are common challenges faced by nurses, are factors that can lead to burnout. Shift work can make traditional burnout interventions costly and difficult to implement. Artificial intelligence (AI) could offer solutions that are less constrained by time, resources, and labor. Aim: To investigate the effectiveness of an AI‐assisted intervention in reducing nurse burnout. Methods: A single‐blind, three‐group, randomized controlled trial of 120 nurses (40 per group) was conducted from June 2023 to July 2023. The AI‐assisted tailored intervention included two 2‐week programs, delivering one of four programs to the intervention group: mindfulness meditation, acceptance commitment therapy, storytelling and reflective writing, or laughter therapy. The experimental group received tailored programs based on demographic and work‐related characteristics, job stress, stress response, coping strategy, and burnout dimensions (client‐related, personal, and work‐related). Control Group 1 self‐selected their programs, while Control Group 2 was provided with online information on burnout reduction. Primary outcomes, client‐related, personal, and work‐related burnout, were measured at baseline, week 2, and week 4. Secondary outcomes, job stress, stress responses, and coping strategies, were assessed at baseline and week 4. Data were analyzed using ANOVA, repeated measures ANOVA, and the Scheffé test for post hoc analysis. Results: The experimental group showed significant reductions in client‐related burnout (F = 7.725, p = 0.001) and personal burnout (F = 10.967, p < 0.0001) compared to the other groups. Significant effects of time and time × group interactions were observed for client‐related and personal burnout, with time effects noted for work‐related burnout. Stress response reduction was highest in Control Group 1, followed by the experimental group and Control Group 2 (F = 3.07, p = 0.017). Linking Evidence to Action: AI algorithms could provide tailored programs to mitigate nurse burnout, particularly in client‐related and personal burnout. Reducing nurse burnout could contribute to the quality of care. Trial Registration: This trial is registered with the Clinical Research Information Service (KCT0008546)
AN  - 183756730
ID  - 183756730
AU  - Baek, Gumhee
AU  - Cha, Chiyoung
DB  - CINAHL Plus with Full Text
DO  - 10.1111/wvn.70003
DP  - EBSCOhost
EP  - 12
IS  - 1
JO  - Worldviews on Evidence-Based Nursing (John Wiley & Sons, Inc.)
KW  - Nursing Staff, Hospital Psychosocial Factors
KW  - Burnout, Professional Prevention and Control
KW  - Artificial Intelligence
KW  - Program Implementation
KW  - Treatment Outcomes
KW  - Human
KW  - Funding Source
KW  - South Korea
KW  - Adult
KW  - Male
KW  - Female
KW  - Randomized Controlled Trials
KW  - Single-Blind Studies
KW  - Analysis of Variance
KW  - Descriptive Statistics
KW  - Adult: 19-44 years
KW  - Male
KW  - Female
LA  - English
PB  - John Wiley & Sons, Inc.
SN  - 1741-6787
SP  - 1
TI  - AI‐Assisted Tailored Intervention for Nurse Burnout: A Three‐Group Randomized Controlled Trial.
UR  - https://research.ebsco.com/linkprocessor/plink?id=9ae0c88d-f554-3f62-bbaf-88b54f5db544
VL  - 22
Y1  - 2025/02/01/Feb2025
ER  - 

TY  - JOUR
AB  - This cross-sectional study was carried out to determine the relationship between the COVID-19 burnout levels of nurses and their holistic nursing competence. The data were collected from 468 nurses working in a hospital between 1 August 2021-9 September 2021 by using a Sociodemographic Information Form, the COVID-19 Burnout Scale(BCV-19S), the Holistic Nursing Competence Scale(HNCS). The mean scores on the total BCV-19S and HNCS were 36.36(9.51) and 194.27(35.71),respectively. It was found that the mean score on the total BCV-19S was significantly higher in nurses worked ≥ 51 hours a week on average, worked in the COVID-19 pandemic unit (p < 0.05). The mean score of nurses who worked ≤ 40 hours a week on average on the total HNCS was significantly higher (p < 0.05). In this study, it was determined that nurses' COVID-19 burnout levels and holistic nursing competence were high. Nurses' COVID-19 burnout levels positively affected their holistic nursing competence.
AN  - 181985481
ID  - 181985481
ID  - 9106628
AU  - Aslan Savcı, Nejbir
AU  - Bayraktar, Duygu
DB  - CINAHL Plus with Full Text
DO  - 10.1080/09603123.2024.2347486
DP  - EBSCOhost
EP  - 168
IS  - 1
JO  - International Journal of Environmental Health Research
CY  - Philadelphia, Pennsylvania
KW  - COVID-19 Pandemic Psychosocial Factors
KW  - Holistic Nurses Psychosocial Factors
KW  - Burnout, Professional Evaluation
KW  - Holistic Nursing Evaluation
KW  - Professional Competence Evaluation
KW  - Nursing Staff, Hospital
KW  - Human
KW  - Cross Sectional Studies
KW  - Sociodemographic Factors
KW  - Descriptive Statistics
KW  - Workload
KW  - Shiftwork
KW  - Scales
KW  - Patient Care
KW  - Professionalism
KW  - Quality of Nursing Care
LA  - English
PB  - Taylor & Francis Ltd
SN  - 0960-3123
SP  - 152
TI  - The relationship between the COVID-19 burnout levels of nurses and their holistic nursing competence: a cross-sectional study.
UR  - https://research.ebsco.com/linkprocessor/plink?id=047cd172-bc4f-3696-aa14-a0bc2a49af4f
VL  - 35
Y1  - 2025/01/01/Jan2025
ER  - 

TY  - JOUR
AB  - Job burnout among nurses is prevalent globally, particularly in China. However, few studies have been conducted on reliable tools for building predictive models. This cross‐sectional study was conducted in four cities of Liaoning Province in China during the period from January to April 2022 by utilizing a self‐administered smartphone questionnaire protocol, yielding 1400 responses from female nurses. We applied the least absolute shrinkage and selection operator (LASSO) and Boruta to identify the common predictors of job burnout. We then adopted and optimized three highly applicable machine learning (ML) algorithms—K‐nearest neighbor (KNN), EXtreme Gradient Boosting (XGBoost), and random forest (RF)—to predict job burnout among female nurses. The values of area under curve (AUC) of KNN, RF, and XGBoost ML models were 0.85–0.95, with XGBoost performing best (AUC = 0.939). In addition, Shapley additive explanations (SHAP) were used to show the contribution of each predictor to the predicted outcomes. The result confirmed the role of consistency, perceived stress, and physical fatigue as key protective factors, and consistency exhibited interactions with perceived stress, organizational support, psychological detachment, and sense of control to nurses' job burnout. This helps identify nurses at risk of job burnout and provide targeted strategy to alleviate nurses' job burnout.
AN  - 190547993
ID  - 190547993
ID  - 9306050
AU  - Hu, Xue
AU  - Liu, Chong
AU  - Yang, Xiaoshi
AU  - Islam, Talat
DB  - CINAHL Plus with Full Text
DO  - 10.1155/jonm/2572646
DP  - EBSCOhost
EP  - 13
JO  - Journal of Nursing Management
CY  - Malden, Massachusetts
KW  - Burnout, Professional Risk Factors
KW  - Female Employees Psychosocial Factors
KW  - Nursing Staff, Hospital Psychosocial Factors
KW  - Risk Assessment
KW  - Machine Learning Algorithms
KW  - Prediction Algorithms
KW  - Prediction Models
KW  - Human
KW  - Female
KW  - Adult
KW  - Middle Age
KW  - China
KW  - Questionnaires
KW  - Protocols
KW  - Boosting Machine Learning Algorithms
KW  - Random Forest
KW  - Stress, Occupational
KW  - Organizational Culture
KW  - Support, Psychosocial
KW  - Funding Source
KW  - Sense of Agency
KW  - Surveys
KW  - Descriptive Statistics
KW  - Burnout, Professional Epidemiology
KW  - Prevalence
KW  - Recovery
KW  - Coping
KW  - Relaxation
KW  - Control (Psychology)
KW  - Affect
KW  - Cognition
KW  - Avoidance (Psychology)
KW  - Self-Efficacy
KW  - Professional Identity
KW  - Empathy
KW  - Compassion
KW  - Nursing Care
KW  - Nurse-Patient Relations
KW  - Depression
KW  - Anxiety
KW  - Sleep Quality
KW  - Verbal Abuse
KW  - Workplace Violence
KW  - Burnout, Professional Prevention and Control
KW  - Cross Sectional Studies
KW  - Multicenter Studies
KW  - Hospitals, Urban
KW  - Data Analysis Software
KW  - Pearson's Correlation Coefficient
KW  - ROC Curve
KW  - Precision
KW  - Sensitivity and Specificity
KW  - Adult: 19-44 years
KW  - Middle Aged: 45-64 years
KW  - Female
LA  - English
PB  - Wiley-Blackwell
SN  - 0966-0429
SP  - 1
TI  - Predicting Job Burnout Among Female Nurses in China With Machine Learning and Shapley Additive Explanations.
UR  - https://research.ebsco.com/linkprocessor/plink?id=7304b3ca-0286-3c26-8bd1-78e41edf3d5f
VL  - 2025
Y1  - 2025/12/28/12-28-2025
ER  - 

TY  - JOUR
AB  - Background: The coronavirus disease 2019 (COVID-19) pandemic strained the healthcare sector and workers. Nurses experienced stress and burnout because of strain in resources, limited staff and exposure risk. Resultant lower back pain was prevalent. Nurses were poorly equipped to manage these conditions physically and psychologically. Objectives: The study aims to investigate lower back pain and stress levels during COVID-19. It also aims to provide data describing any association between both. Method: Pain and stress were determined using questionnaires. Quantitative, descriptive design and convenient sampling were used. The Chi-square goodness-of-fit-test tests significant Back Pain Functional Scale (BPFS) responses (12 daily activities lower back pain) and determines the relationship between pain and stress before and during COVID-19 related to the current time. Chi-square test of independence is used on cross-tabulations to determine the relationship between stress and lower back pain. Fisher's exact test was used for conditions not met. The Binomial test was used for the significance check of yes/no response to medication use. A questionnaire was provided on exercise levels and provision by workplace. Results: Higher pain and stress were noted during versus prior to COVID-19. Back Pain Functional Scale showed no difficulty performing the majority of activities. A small percentage used medication, showing no significant change. Majority did not perform exercise for reducing lower back pain prior to or during COVID-19. Exercise intervention was not provided by workplaces for the majority, during or prior to COVID-19. Conclusion: Lower back pain and perceived stress levels increased during the COVID-19 pandemic. Provision of lower back pain education and exercise intervention in preventing and managing lower back pain in hospital nurses was needed. This study adds to the stress and lower back pain knowledge base in South Africa. Contribution: The findings assist in understanding the effects of Covid-19 on stress and lower back pain in nurses, linkage of the two, and possible interventions to reduce these effects using knowledge enhancement and prescribed exercise interventions.
AN  - 190986152
ID  - 190986152
ID  - 7901092
AU  - Naidoo, Laralyn L.
AU  - Davidson, Jed L.
DB  - CINAHL Plus with Full Text
DO  - 10.4102/curationis.v48i1.2698
DP  - EBSCOhost
EP  - 12
IS  - 1
JO  - Curationis
CY  - , &lt;Blank&gt;
KW  - Nursing Staff, Hospital Psychosocial Factors
KW  - Low Back Pain Epidemiology
KW  - COVID-19 Pandemic
KW  - Burnout, Professional Evaluation
KW  - Stress, Psychological Evaluation
KW  - Hospitals, Public South Africa
KW  - Hospitals, Private South Africa
KW  - Nurse Attitudes
KW  - Human
KW  - Male
KW  - Female
KW  - Adult
KW  - Middle Age
KW  - South Africa
KW  - Low Back Pain Drug Therapy
KW  - Therapeutic Exercise
KW  - Treatment Outcomes
KW  - Quantitative Studies
KW  - Descriptive Research
KW  - Questionnaires
KW  - Self Report
KW  - Test-Retest Reliability
KW  - Intraclass Correlation Coefficient
KW  - Confidence Intervals
KW  - Data Analysis Software
KW  - Chi Square Test
KW  - Fisher's Exact Test
KW  - Spearman's Rank Correlation Coefficient
KW  - Pearson's Correlation Coefficient
KW  - Descriptive Statistics
KW  - Scales
KW  - Funding Source
KW  - Adult: 19-44 years
KW  - Middle Aged: 45-64 years
KW  - Male
KW  - Female
LA  - English
PB  - African Online Scientific Information System PTY LTD
SN  - 0379-8577
SP  - 1
TI  - Perceived stress and lower back pain amongst nurses during the SARS-CoV-2, across hospitals in Durban, South Africa.
UR  - https://research.ebsco.com/linkprocessor/plink?id=17459606-fddd-3adf-9f61-08b2560f4d76
VL  - 48
Y1  - 2025/01/01/2025
ER  - 

TY  - JOUR
AB  - Background: Globally, healthcare leaders are experiencing escalating levels of burnout and job dissatisfaction, which are exacerbated by increasing workforce turnover rates. Innovative solutions are urgently needed to address these challenges and stabilize healthcare leadership teams. Aims: This study evaluated the implementation of a 4‐day workweek for nursing and respiratory leaders as a strategy to reduce burnout, enhance well‐being, and improve workforce stability. Methods: Conducted at two hospitals in the United States, this 4‐month pilot study was guided by the Institute for Healthcare Improvement's Joy in Work framework. Thirty‐eight healthcare leaders voluntarily transitioned to a 4‐day workweek. Biweekly, self‐report surveys were used to measure burnout, job satisfaction, and joy in work. Follow‐up surveys were conducted 6‐ and 12‐months post‐implementation to assess long‐term outcomes and scalability. Results: Burnout decreased from 61% to 4%, job satisfaction increased from 71% to 96%, and joy in work rose from 34% to 86%. No changes in patient safety, satisfaction, or hospital‐acquired conditions were observed. Qualitative feedback emphasized enhanced work‐life balance, improved morale, and decreased emotional exhaustion while identifying challenges related to workload redistribution and ensuring 24/7 accountability. Follow‐up data confirmed sustained improvements in well‐being and scalability without adversely impacting organizational outcomes.
AN  - 184829891
ID  - 184829891
AU  - Hayakawa, Jennifer
AU  - Patterson, Melanie
AU  - Sandhu, Emma
AU  - Schomberg, John
DB  - CINAHL Plus with Full Text
DO  - 10.1111/wvn.70010
DP  - EBSCOhost
EP  - 9
IS  - 2
JO  - Worldviews on Evidence-Based Nursing (John Wiley & Sons, Inc.)
KW  - Hospitals, Pediatric
KW  - Nursing Leaders Psychosocial Factors
KW  - Personnel Staffing and Scheduling
KW  - Workload
KW  - Work-Life Balance
KW  - Burnout, Professional Evaluation
KW  - Psychological Well-Being Evaluation
KW  - Program Implementation
KW  - Personnel Turnover
KW  - Human
KW  - Funding Source
KW  - United States
KW  - Pilot Studies
KW  - Questionnaires
KW  - Qualitative Studies
KW  - Focus Groups
KW  - Descriptive Statistics
KW  - Wilcoxon Rank Sum Test
KW  - Job Satisfaction
KW  - Productivity
KW  - Psychological Tests
LA  - English
PB  - John Wiley & Sons, Inc.
SN  - 1741-6787
SP  - 1
TI  - Reimagining Work‐Life Balance: The Impact of a 4‐Day Workweek on Healthcare Leader Burnout and Well‐Being.
UR  - https://research.ebsco.com/linkprocessor/plink?id=728e47c3-1170-31de-babe-4a154f534db8
VL  - 22
Y1  - 2025/04/01/Apr2025
ER  - 

TY  - JOUR
AB  - Objective: The purpose of this study was to examine the impact of professional identity on clinical nurses' job embeddedness and the role of organizational climate and compassion fatigue in this relationship. Background: Nurses' job embeddedness has been a focus of attention in nursing, with lower levels of job embeddedness diminishing nurses' sense of commitment and belonging to their profession, increasing the risk of turnover, and affecting teamwork and continuity of care, thereby adversely affecting quality of care and patient safety. Therefore, improving the level of job embeddedness of nurses is important for stabilizing the nursing workforce and optimizing the quality of nursing services. Methods: This study used a convenience sampling method to conduct a cross‐sectional survey from July to October 2024 among 661 clinical nurses in three general hospitals in Henan Province. The survey instruments included the Nurse Professional Identity Scale, Organizational Climate Scale, Compassion Fatigue Scale, and Job Embeddedness Scale. The participants were certified, formally employed nurses capable of independently performing clinical duties and who voluntarily agreed to participate. Nurses who withdrew during the study, were unable to complete the survey due to special circumstances, or submitted incomplete questionnaires were excluded. Data analysis was conducted using SPSS 25.0, while AMOS 26.0 was used for model construction and mediation path analysis. Results: The nurses' job embeddedness score was 21.93 ± 6.09, professional identity was a significant positive predictor of their job embeddedness (r = −0.437, p < 0.01), and organizational climate and compassion fatigue were chained mediators in their professional identity and job embeddedness (β = 0.034, p < 0.01). The mediator model showed a good fit. Conclusions: Clinical nurses' professional identity is significantly positively correlated with their job embeddedness, and organizational climate and compassion fatigue play a chain mediating role between the two. Therefore, hospital administrators should pay attention to nurses' professional identity and take organizational climate and compassion fatigue as entry points to develop a series of targeted measures to enhance their job embeddedness.
AN  - 187819373
ID  - 187819373
ID  - 9306050
AU  - Zhai, Shuqi
AU  - Dai, Congcong
AU  - Liu, Qinqin
AU  - Lu, Yifan
AU  - Chen, Chaoran
AU  - Xu, Haibo
DB  - CINAHL Plus with Full Text
DO  - 10.1155/jonm/3700369
DP  - EBSCOhost
EP  - 12
JO  - Journal of Nursing Management
CY  - Malden, Massachusetts
KW  - Clinical Nurse Specialists Psychosocial Factors
KW  - Personnel Turnover
KW  - Professional Identity
KW  - Work Environment
KW  - Compassion Fatigue
KW  - Job Satisfaction
KW  - Human
KW  - China
KW  - Funding Source
KW  - Male
KW  - Female
KW  - Adult
KW  - Middle Age
KW  - Structural Equation Modeling
KW  - Cross Sectional Studies
KW  - Convenience Sample
KW  - Questionnaires
KW  - Descriptive Statistics
KW  - Data Analysis Software
KW  - Mediation Analysis
KW  - Path Analysis
KW  - Pearson's Correlation Coefficient
KW  - Confidence Intervals
KW  - Organizational Climate Scale
KW  - Scales
KW  - Adult: 19-44 years
KW  - Middle Aged: 45-64 years
KW  - Male
KW  - Female
LA  - English
PB  - Wiley-Blackwell
SN  - 0966-0429
SP  - 1
TI  - Clinical Nurses' Job Embeddedness and Its Relationship to Professional Identity, Organizational Climate, and Compassion Fatigue: A Structural Equation Model.
UR  - https://research.ebsco.com/linkprocessor/plink?id=3820f8c1-2a6e-3c8e-9f26-ab4963259258
VL  - 2025
Y1  - 2025/09/08/9-8-2025
ER  - 

TY  - JOUR
AB  - Aim: To examine the direct and indirect predictors of thriving at work and its impact on intention to leave the organisation or profession among early career nurses. Design: A repeated cross‐sectional design. Methods: A sub‐study of early career nurses as part of an Australian longitudinal follow up study, commenced in 2018, was conducted. The sub‐study asked early career nurses between their second and sixth year after graduating to complete a structured online questionnaire assessing thriving at work and several predictor variables. Data were analysed using Pearson's correlation, multiple linear regression, and path analysis. Results: Among the 67 participants (response rate of 42.9%), thriving at work was positively correlated with occupational hardiness, social support from colleagues, and wellbeing, while negatively correlated with compassion fatigue. Thriving at work and perceived organisational support were the significant predictors of intention to leave the organisation, while perceived organisational support was the only significant predictor of intention to leave the profession. Conclusion: The importance of strong collegial relationships, compassion fatigue, and improving wellbeing to enhance thriving at work are highlighted. Fostering an environment where employees can thrive is crucial to reduce the intentions to leave an organisation. Relationships with the managers and quality of care provision also play a crucial role in reducing turnover and leave intentions. Perceived organisational support enhances employee wellbeing, thereby reducing turnover intentions. Future strategies should focus on comprehensive support systems to retain nurses in their organisation and the profession. Implications for the Profession: Enhancing thriving at work and perceived organisational support can reduce early career nurses' intention to leave their organisation. However, job stressors and interpersonal conflicts also influence professional leave decisions. Reporting Method: This study has adhered to the STROBE guidelines. Patient or Public Contribution: No Patient or Public Contribution.
AN  - 192267671
ID  - 192267671
AU  - Terry, Daniel
AU  - Jacobs, Stephen
AU  - Moloney, Willoughby
AU  - East, Leah
AU  - Ryan, Liz
AU  - Elliott, Jessica
AU  - Tulleners, Tracey
AU  - Masamba, Hilda
AU  - Peck, Blake
DB  - CINAHL Plus with Full Text
DO  - 10.1111/jan.16817
DP  - EBSCOhost
EP  - 8619
IS  - 12
JO  - Journal of Advanced Nursing (John Wiley & Sons, Inc.)
KW  - Nurses Psychosocial Factors
KW  - Personnel Turnover
KW  - Support, Psychosocial
KW  - Work Environment
KW  - Career Planning and Development
KW  - Human
KW  - Male
KW  - Female
KW  - Adult
KW  - Middle Age
KW  - Cross Sectional Studies
KW  - Prospective Studies
KW  - Structured Questionnaires
KW  - Multivariate Analysis
KW  - Pearson's Correlation Coefficient
KW  - Multiple Linear Regression
KW  - Path Analysis
KW  - Burnout, Professional Prevention and Control
KW  - Compassion Fatigue Prevention and Control
KW  - Stress, Occupational Prevention and Control
KW  - Psychological Well-Being
KW  - Organizational Culture
KW  - Leadership
KW  - Occupational Health
KW  - Hardiness
KW  - Scales
KW  - Questionnaires
KW  - Statistical Significance
KW  - Data Analysis Software
KW  - Descriptive Statistics
KW  - Adult: 19-44 years
KW  - Middle Aged: 45-64 years
KW  - Male
KW  - Female
LA  - English
PB  - John Wiley & Sons, Inc.
SN  - 0309-2402
SP  - 8608
TI  - The Impact of Thriving at Work and Occupational Supports: Early Career Nurse Intentions to Leave an Organisation and Profession.
UR  - https://research.ebsco.com/linkprocessor/plink?id=dfd2708a-72ad-354e-93c6-8751f746e7dc
VL  - 81
Y1  - 2025/12/01/Dec2025
ER  - 

TY  - JOUR
AB  - Background: Critical care nurses face persistent high‐stress conditions that can compromise their mental health and job performance. In response, there is growing recognition of the value of a Trauma‐Informed Climate (TIC), which provides a framework that promotes psychological safety by acknowledging the impact of trauma and fostering supportive practices to enhance emotional resilience, well‐being and job functioning in this demanding field. Aim: This study aimed to examine the mediating role of emotional resilience in the relationship between trauma‐informed climate, psychological well‐being and job performance among critical care nurses. Study Design: A cross‐sectional descriptive design was employed in Egypt, adhering to the STROBE checklist. Results: A total of 368 registered critical care nurses completed the Connor‐Davidson Resilience Scale (CD‐RISC), the Swedish version of Ryff's Psychological Well‐Being Scale, the Job Performance Scale and the Trauma‐Informed Climate Scale. Data were analysed using SPSS and AMOS version 24.0. The mean scores were 43.11 ± 9.29 for emotional resilience, 76.41 ± 8.54 for psychological well‐being, 47.40 ± 5.12 for job performance and 29.58 ± 4.68 for trauma‐informed climate. Emotional resilience showed significant positive correlations with psychological well‐being (r = 0.432, p < 0.001), job performance (r = 0.413, p < 0.001) and trauma‐informed climate (r = 0.195, p < 0.001). Path analysis revealed that emotional resilience mediated the relationship between trauma‐informed climate and both job performance (β = 0.159, p < 0.001) and psychological well‐being (β = 0.319, p < 0.001). Trauma‐informed climate had a significant direct effect on job performance (β = 0.162, p = 0.003) and psychological well‐being (β = 0.662, p < 0.001), with total effects of β = −0.321 and β = −0.981, respectively (p < 0.001). Conclusions: Emotional resilience significantly mediates the effect of trauma‐informed climate on psychological well‐being and job performance among critical care nurses. Promoting a trauma‐informed work climate and resilience‐building strategies may enhance nurses' well‐being and professional outcomes. Relevance to Clinical Practice: This study underscores the importance of fostering trauma‐informed climates and resilience development in clinical settings. By equipping critical care nurses with emotional resilience and creating psychologically safe environments, healthcare institutions can support improved mental health and performance outcomes. These efforts can lead to better patient care, lower staff burnout and enhanced workforce sustainability.
AN  - 191212531
ID  - 191212531
ID  - 9808649
AU  - Abdallah, Haitham Mokhtar Mohamed
AU  - Zaky, Mohammed ElSayed
AU  - Amin, Shaimaa Mohamed
AU  - Hammouda, Eman Yasser
AU  - Atta, Mohamed Hussein Ramadan
AU  - Alkubati, Sameer A.
AU  - Abdelaliem, Sally Mohammed Farghaly
AU  - Hamad, Nagwa Ibrahim Mohamed
DB  - CINAHL Plus with Full Text
DO  - 10.1111/nicc.70218
DP  - EBSCOhost
EP  - 12
IS  - 1
JO  - Nursing in Critical Care
CY  - Malden, Massachusetts
KW  - Burnout, Professional
KW  - Work Environment
KW  - Critical Care Nurses Psychosocial Factors
KW  - Hardiness
KW  - Emotions
KW  - Psychological Well-Being
KW  - Job Performance
KW  - Organizational Culture
KW  - Trauma
KW  - Climate Change
KW  - Human
KW  - Funding Source
KW  - Egypt
KW  - Female
KW  - Male
KW  - Adult
KW  - Cross Sectional Studies
KW  - Descriptive Research
KW  - Scales
KW  - Mediation Analysis
KW  - Questionnaires
KW  - Psychometrics
KW  - Descriptive Statistics
KW  - Data Analysis Software
KW  - Pearson's Correlation Coefficient
KW  - Power Analysis
KW  - Pilot Studies
KW  - Path Analysis
KW  - Adult: 19-44 years
KW  - Female
KW  - Male
LA  - English
PB  - Wiley-Blackwell
SN  - 1362-1017
SP  - 1
TI  - Overcoming Workplace Struggles: The Mediating Role of Trauma‐Informed Climate on Psychological Well‐Being, Emotional Resilience and Job Performance Among Critical Care Nurses.
UR  - https://research.ebsco.com/linkprocessor/plink?id=a97712c6-a5a6-35a1-b13d-837ea3170e89
VL  - 31
Y1  - 2026/01/01/Jan2026
ER  - 

TY  - JOUR
AN  - 183595661
ID  - 183595661
ID  - 101088683
AU  - Salehi, Mehrdad
AU  - Ghasemian, Amir
AU  - Najar, Ali Vafaee
AU  - Nazari, Hoorang
AU  - Hooshmand, Elaheh
DB  - CINAHL Plus with Full Text
DO  - 10.1186/s12912-025-02928-x
DP  - EBSCOhost
EP  - 8
IS  - 1
JO  - BMC Nursing
KW  - Oncology Nurses Psychosocial Factors
KW  - Nurse Attitudes Evaluation
KW  - Stress, Occupational Evaluation
KW  - Emotions
KW  - Burnout, Professional Psychosocial Factors
KW  - Job Satisfaction Evaluation
KW  - Oncology Nursing
KW  - Human
KW  - Iran
KW  - Male
KW  - Female
KW  - Adult
KW  - Qualitative Studies
KW  - Phenomenological Research
KW  - Semi-Structured Interview
KW  - Content Analysis
KW  - Purposive Sample
KW  - Nurse-Patient Relations
KW  - Descriptive Statistics
KW  - Adult: 19-44 years
KW  - Male
KW  - Female
LA  - English
PB  - BioMed Central
SN  - 1472-6955
SP  - 1
TI  - From compassion to burnout: emotional labor in oncology nursing — a qualitative study.
UR  - https://research.ebsco.com/linkprocessor/plink?id=3bb6d6d1-bd4f-3594-955d-989758f5140e
VL  - 24
Y1  - 2025/03/11/3-11-2025
ER  - 

TY  - JOUR
AB  - Background: Patient safety is a critical global health issue. ICU nurses, burdened by heavy workloads and psychological stress, are particularly vulnerable to second victim syndrome following adverse events. This can diminish their sensitivity to patient harm and emotional engagement, potentially resulting in compassion fatigue. Deliberate rumination and resilience may serve as protective factors in this process. Aim: This study investigates the relationships among second victim distress, deliberate rumination and compassion fatigue in ICU nurses and examines resilience as a moderating factor. Study Design: A cross‐sectional survey was conducted using convenience sampling. Data were collected using the General Information Questionnaire, Second Victim Experience and Support Tool, Event‐Related Rumination Inventory, Resilience Scale and Professional Quality of Life Scale. Correlation analyses were performed using SPSS 26.0, and mediation and moderated mediation were examined using the PROCESS macro (Models 4 and 14) with 5,000 bootstrap resamples and 95% confidence intervals. Results: Between December 2024 and April 2025, a total of 370 ICU nurses were recruited from 25 secondary and tertiary hospitals across nine prefecture‐level cities in Henan Province. The results showed that second victim distress had a direct effect of 0.257 (p < 0.01) and a total effect of 0.456 (p < 0.01) on compassion fatigue among ICU nurses. The indirect effect was 0.199 (p < 0.01; 95% confidence interval = 0.145–0.260). The significance of the direct and indirect effects was tested using bootstrapping (5000 resamples, 95% CI) in the PROCESS macro (Model 14). Moreover, resilience moderated the indirect pathway between second victim distress and compassion fatigue. Conclusions: Second victim distress in ICU nurses directly contributes to compassion fatigue and indirectly influences it through deliberate rumination. Resilience moderates this mediating effect, with higher resilience strengthening the protective role of deliberate rumination against compassion fatigue. Relevance to Clinical Practice: Following adverse events, nurses often experience considerable psychological distress. Nursing managers should prioritise cultivating nurses' psychological resilience, strengthening their internal resources and promptly guiding second victims to engage in constructive cognitive processing. Only when sufficient personal and organisational resources are available can deliberate rumination effectively alleviate second victim distress, reduce compassion fatigue and improve both care quality and patient safety.
AN  - 191212541
ID  - 191212541
ID  - 9808649
AU  - Huo, Tianxiang
AU  - Liu, Linjie
AU  - Du, Lingxiao
AU  - Zhou, Yuhua
DB  - CINAHL Plus with Full Text
DO  - 10.1111/nicc.70252
DP  - EBSCOhost
EP  - 12
IS  - 1
JO  - Nursing in Critical Care
CY  - Malden, Massachusetts
KW  - Intensive Care Units
KW  - Critical Care Nurses Psychosocial Factors
KW  - Stress, Occupational
KW  - Burnout, Professional
KW  - Hardiness
KW  - Rumination (Cognition)
KW  - Compassion Fatigue
KW  - Human
KW  - Male
KW  - Female
KW  - Adult
KW  - China
KW  - Cross Sectional Studies
KW  - Multicenter Studies
KW  - Mediation Analysis
KW  - Convenience Sample
KW  - Critical Care Nursing
KW  - Emotional Exhaustion
KW  - Quality of Life
KW  - Self-Efficacy
KW  - Adaptation, Psychological
KW  - Confidence Intervals
KW  - Odds Ratio
KW  - Pearson's Correlation Coefficient
KW  - Statistical Significance
KW  - Data Analysis Software
KW  - Descriptive Statistics
KW  - Funding Source
KW  - Clinical Assessment Tools
KW  - Questionnaires
KW  - Scales
KW  - Adult: 19-44 years
KW  - Male
KW  - Female
LA  - English
PB  - Wiley-Blackwell
SN  - 1362-1017
SP  - 1
TI  - Relationship Between Second Victim Distress, Resilience, Deliberate Rumination and Compassion Fatigue Among ICU Nurses: A Moderated Mediation Model.
UR  - https://research.ebsco.com/linkprocessor/plink?id=8ab4b0a3-7f9d-399c-b5a4-aeba1ccc3e4e
VL  - 31
Y1  - 2026/01/01/Jan2026
ER  - 

TY  - JOUR
AB  - Background: Evidence has established that the quality of fluid balance charting is often low, and quality improvement initiatives have had varying success. However, knowledge of the issue from a nursing staff perspective is lacking and has not previously been explored within a Nordic context. This study aimed to explore nursing staff's experiences with fluid balance charting in Denmark and Sweden. Methods: In this descriptive, qualitative study, data were collected through semi‐structured focus group interviews with nurses and healthcare assistants from various clinical departments in Denmark and Sweden. The interviews were analysed using a phenomenological‐hermeneutic approach inspired by Paul Ricoeur. Results: We included 25 nurses and healthcare assistants in eight focus group interviews. We found a notable discrepancy between the perceived importance and accuracy of fluid balance charting. Nursing staff perceived fluid balance charting as a fundamental nursing task and recognized that the quality of charting could directly impact patient outcomes. However, the involvement of multiple persons and high patient–nurse ratios caused nursing staff to experience the charting procedures as beyond their control and consider the results inaccurate. Quality may potentially be enhanced by following routines and responsibilities being clearly established. Digital technologies were suggested as a means of easing workflows. Conclusion: Although fluid balance charting is perceived as an essential nursing task potentially reducing mortality and morbidity, nursing staff lacked control over charting, which was frequently inaccurate. Enhanced charting procedures may be achieved through consensus on responsibilities, well‐established routines and the support of digital technologies.
AN  - 190446365
ID  - 190446365
ID  - 8804206
AU  - Leinum, Lisbeth Roesen
AU  - Krogsgaard, Marianne
AU  - Nordh, Sören
AU  - Forberg, Jakob Lundager
AU  - Baandrup, Anders Ohlhues
AU  - Azawi, Nessn
DB  - CINAHL Plus with Full Text
DO  - 10.1111/scs.70163
DP  - EBSCOhost
EP  - 10
IS  - 4
JO  - Scandinavian Journal of Caring Sciences
CY  - Malden, Massachusetts
KW  - Nurse Attitudes Evaluation
KW  - Nursing Staff, Hospital Psychosocial Factors
KW  - Fluid-Electrolyte Balance
KW  - Charting Evaluation
KW  - Nursing Staff, Hospital Psychosocial Factors
KW  - Human
KW  - Male
KW  - Female
KW  - Adult
KW  - Middle Age
KW  - Descriptive Research
KW  - Qualitative Studies
KW  - Focus Groups
KW  - Fluid Intake-Output Measures
KW  - Clinical Competence
KW  - Denmark
KW  - Sweden
KW  - Semi-Structured Interview
KW  - Phenomenological Research
KW  - Sensitivity and Specificity
KW  - Precision
KW  - Patient Safety
KW  - Nurse-Patient Ratio
KW  - Quality of Nursing Care
KW  - Workflow
KW  - Digital Technology Utilization
KW  - Sociodemographic Factors
KW  - Thematic Analysis
KW  - Hydration Status
KW  - Decision Making, Clinical
KW  - Heart Failure Nursing
KW  - Kidney Diseases Nursing
KW  - Sepsis Nursing
KW  - Postoperative Care
KW  - Workload
KW  - Documentation
KW  - Body Weights and Measures
KW  - Consensus
KW  - Quality Improvement
KW  - Mobile Applications Utilization
KW  - Communication
KW  - Collaboration
KW  - Automation
KW  - Data Analysis
KW  - Nurse Managers Psychosocial Factors
KW  - Education, Continuing
KW  - Nursing Staff, Hospital Education
KW  - Patient Centered Care
KW  - Personnel Staffing and Scheduling
KW  - Emotional Exhaustion Prevention and Control
KW  - Burnout, Professional Prevention and Control
KW  - Monitoring, Physiologic
KW  - Funding Source
KW  - Emergency Nurses Psychosocial Factors
KW  - Medical-Surgical Nurses Psychosocial Factors
KW  - Critical Care Nurses Psychosocial Factors
KW  - Purposive Sample
KW  - Descriptive Statistics
KW  - Data Analysis Software
KW  - Questionnaires
KW  - Adult: 19-44 years
KW  - Middle Aged: 45-64 years
KW  - Male
KW  - Female
LA  - English
PB  - Wiley-Blackwell
SN  - 0283-9318
SP  - 1
TI  - Understanding Nursing Staff Perspectives on Fluid Balance Charting: A Nordic Focus Group Study.
UR  - https://research.ebsco.com/linkprocessor/plink?id=42ccdb37-9437-3979-bf81-acf7ad3982dd
VL  - 39
Y1  - 2025/12/01/Dec2025
ER  - 

TY  - JOUR
AB  - Background/aim: Addressing the critical global shortage of nurses requires an understanding of how a global pandemic reshaped nurses' motivations and intentions toward education. This study aimed to describe COVID-19's impact on nurses' intent to pursue additional education. Method: This descriptive study, based in North Carolina in the USA, used content analysis with an inductive approach to examine the responses of nurses to one open-ended question in a large quantitative workforce survey: how has COVID-19 influenced your plans for future education? Responses were coded with counts and organised into themes and subthemes. Findings: Primary themes identified from the data included: stressors, appraisals and coping. There were 10 subthemes, which supported primary themes with direct quotes from nurses. The implications of the themes aligns with concepts from the self-determination theory: autonomy, competence and relatedness. Conclusion: Nurse responses to the pandemic can guide organisations and academic institutions in supporting nurses in times of stress and design programmes that align with their goals. Nursing leaders and educators must support nurses' autonomy, competence and relatedness, addressing issues such as burnout, financial strain, work–life balance and evolving professional demands. Academic institutions should adopt flexible, resilience-focused curricula and invest in skilled nurse educators to support the growing need for advanced education and online learning.
AN  - 182438852
ID  - 182438852
ID  - 9212059
AU  - Brackney, Dana E
AU  - Lane, Susan
DB  - CINAHL Plus with Full Text
DO  - 10.12968/bjon.2023.0197
DP  - EBSCOhost
EP  - 113
IS  - 2
JO  - British Journal of Nursing
KW  - Coping
KW  - COVID-19 Pandemic
KW  - Registered Nurses Education
KW  - Intention
KW  - Workforce
KW  - Education, Nursing, Continuing
KW  - Adaptation, Psychological
KW  - Nursing Labor Supply
KW  - Human
KW  - Descriptive Research
KW  - North Carolina
KW  - Content Analysis
KW  - Questionnaires
KW  - Thematic Analysis
KW  - Stress, Psychological
KW  - Professional Autonomy
KW  - Nursing Skills
KW  - Burnout, Professional
KW  - Financial Stress
KW  - Work-Life Balance
KW  - Purposive Sample
KW  - Descriptive Statistics
KW  - Motivation
KW  - Male
KW  - Female
KW  - Adult
KW  - Adult: 19-44 years
KW  - Male
KW  - Female
LA  - English
PB  - Mark Allen Holdings Limited
SN  - 0966-0461
SP  - 106
TI  - Coping after the COVID-19 pandemic: nurses' learning intent and implications for the workforce and education.
UR  - https://research.ebsco.com/linkprocessor/plink?id=08b54c3c-1c13-3fec-9c84-0d6b16f29361
VL  - 34
Y1  - 2025/01/23/1-23-2025
ER  - 

TY  - JOUR
AB  - Background: The process of truth‐telling in nursing, particularly in the fields of oncology and intensive care, is a critical yet complex process that encompasses ethical principles, effective communication and emotional support. It involves significant challenges during the transmission of difficult information to both patients and their families. Objective: This study aimed to examine the care behaviours of nurses working in oncology and intensive care units during truth‐telling and to identify the challenges they experience in this process. Methods: This study was conducted using the phenomenological design. Sixteen nurses from different hospitals in Türkiye were selected through purposive sampling. Maximum variation sampling was utilized to ensure the widest possible diversity among participants. In‐depth interviews were used for data collection, and the data were analysed using the traditional descriptive phenomenological approach. The study adhered to the COREQ checklist for qualitative research reporting. Results: The study was conducted with 16 nurses from various age groups working in oncology and intensive care clinics of different hospitals in Türkiye. Study data were analysed, and three themes were elicited: the first thing that comes to the Light of Truth, the Language of Care and the Thorn of the Rose. Conclusion: It was determined that nurses used care behaviours, such as understanding the individual during truth‐telling, empathic listening to give spiritual support, showing respect, establishing open communication, answering questions, relieving concerns, showing a friendly approach and therapeutic touch. Coping with the emotional responses of patients‐relatives/the family and their own emotions during truth‐telling was the most challenging situation for nurses.
AN  - 192592891
ID  - 192592891
ID  - 9609066
AU  - Yıldız İçigen, Ayşegül
AU  - Meti̇n Gemici, Elif Zeynep
DB  - CINAHL Plus with Full Text
DO  - 10.1111/jep.70396
DP  - EBSCOhost
EP  - 10
IS  - 2
JO  - Journal of Evaluation in Clinical Practice
CY  - Malden, Massachusetts
KW  - Oncology Nurses Psychosocial Factors
KW  - Critical Care Nurses Psychosocial Factors
KW  - Truth Disclosure
KW  - Work Experiences
KW  - Nursing Care
KW  - Intensive Care Units
KW  - Human
KW  - Turkey
KW  - Female
KW  - Male
KW  - Adult
KW  - Phenomenological Research
KW  - Qualitative Studies
KW  - Purposive Sample
KW  - Interviews
KW  - Hospitals
KW  - Job Experience
KW  - Semi-Structured Interview
KW  - Trust
KW  - Patient-Family Relations
KW  - Spirituality
KW  - Respect
KW  - Empathy
KW  - Communication
KW  - Professional-Family Relations
KW  - Emotions
KW  - Anxiety Prevention and Control
KW  - Compassion
KW  - Human Dignity
KW  - Hope
KW  - Burnout, Professional
KW  - Thematic Analysis
KW  - Adult: 19-44 years
KW  - Female
KW  - Male
LA  - English
PB  - Wiley-Blackwell
SN  - 1356-1294
SP  - 1
TI  - Nursing Care Behaviours and Challenges Faced During Truth‐Telling: A Phenomenological Study.
UR  - https://research.ebsco.com/linkprocessor/plink?id=3dcd6469-8a2d-3b7f-9c0c-67970fc84eba
VL  - 32
Y1  - 2026/03/01/Mar2026
ER  - 

TY  - JOUR
AB  - When emergency department staffing is inadequate, patient care may be missed. Information regarding the association between missed care and staffing is lacking in the emergency department setting. This study aimed to explore considerations for and configurations of staffing patterns and their relationship to missed care, missed decompensation, and delays in care. This study used an exploratory qualitative approach with data derived from focus groups and analyzed using qualitative content analysis. A total of 39 emergency nurses in varied roles attending a national conference were recruited. The Consolidated Criteria for Reporting Qualitative Research checklist was used to guide the reporting of this study. Participants reported information grouped into 5 major categories: ratios , staffing patterns , work ethic , role of administration , and missed care. Both staff and charge nurses reported a preference for a 1:3 nurse-to-patient ratio, with higher patient ratios described as leading to missed care, missed decompensation, and delays in care. The individual and institutional elements of staffing decisions may have a significant impact on patient outcomes in the form of missed care, missed diagnoses, and delayed care. Staffing decisions may also affect the psychological health of emergency nurses by fostering burnout. Across roles, nurses perceive a disconnect between the ED environment and staffing plans generated by persons outside the department. Future research should focus quantitatively on relationships between staffing patterns and patient and nursing outcomes.
AN  - 190692460
ID  - 190692460
ID  - 7605913
AU  - Wolf, Lisa
AU  - Benjamin, Ellen
AU  - Clark, Paul
AU  - Callihan, Michael
DB  - CINAHL Plus with Full Text
DO  - 10.1016/j.jen.2025.08.002
DP  - EBSCOhost
EP  - 157
IS  - 1
JO  - Journal of Emergency Nursing
CY  - New York, New York
KW  - Personnel Staffing and Scheduling Evaluation
KW  - Emergency Service
KW  - Quality of Nursing Care
KW  - Treatment Delay
KW  - Diagnosis, Delayed
KW  - Human
KW  - Female
KW  - Male
KW  - Qualitative Studies
KW  - Exploratory Research
KW  - Focus Groups
KW  - Emergency Nurses Psychosocial Factors
KW  - Checklists
KW  - Ethics, Professional
KW  - Nurse-Patient Ratio
KW  - Decision Making
KW  - Burnout, Professional
KW  - Thematic Analysis
KW  - Content Analysis
KW  - Female
KW  - Male
LA  - English
PB  - Elsevier B.V.
SN  - 0099-1767
SP  - 143
TI  - Perceived Relationships Between Emergency Department Staffing Patterns and Missed Care, Missed Decompensation, and Delays in Care.
UR  - https://research.ebsco.com/linkprocessor/plink?id=9813a323-3a05-395a-917b-ba96ac82dabd
VL  - 52
Y1  - 2026/01/01/Jan2026
ER  - 

TY  - JOUR
AB  - Many school nurses experienced increased work burden and stress during the COVID-19 pandemic. This analysis examined data from a Centers for Disease Control and Prevention cross-sectional, nationwide survey of school nurses in March 2022 to examine associations between school nurses' ability to conduct their core responsibilities and selected nurse and school factors among school nurses during the 2021–2022 school year and COVID-19 pandemic. Perceived adequate staffing and financial compensation reduced the odds of reported difficulties across all core school nursing tasks. Nurses without a registered nurse license and with higher caseloads were more likely to report difficulty in implementing specific tasks. The impact of these factors varied, with inadequate financial compensation having the largest association with school nurses' difficulty implementing all the core responsibilities. The study results improve our understanding of school nurses' challenges in implementing core school nursing responsibilities during the COVID-19 pandemic in the 2021–2022 school year.
AN  - 179639374
ID  - 179639374
ID  - 9206498
AU  - Merkle, Sarah L.
AU  - Ingels, Justin
AU  - Jung, Daniel
AU  - Welton, Michael
AU  - Tanner, Andrea
AU  - Buchanan, Sharunda
AU  - Lee, Sarah
DB  - CINAHL Plus with Full Text
DO  - 10.1177/10598405241248429
DP  - EBSCOhost
EP  - 535
IS  - 5
JO  - Journal of School Nursing
CY  - Thousand Oaks, California
KW  - COVID-19 Pandemic United States
KW  - School Nurses Psychosocial Factors
KW  - School Nursing Psychosocial Factors
KW  - Job Performance
KW  - Workload
KW  - Burnout, Professional
KW  - Stress, Occupational
KW  - Human
KW  - Male
KW  - Female
KW  - Adult
KW  - Middle Age
KW  - United States
KW  - Cross Sectional Studies
KW  - Secondary Analysis
KW  - Surveys
KW  - Professional Competence
KW  - Personnel Staffing and Scheduling
KW  - Educational Status
KW  - Employee Incentive Programs
KW  - Job Experience
KW  - Students Statistics and Numerical Data
KW  - Licensure, Nursing
KW  - Leadership
KW  - Descriptive Statistics
KW  - Multivariate Analysis
KW  - Factor Analysis
KW  - Sensitivity and Specificity
KW  - Multiple Logistic Regression
KW  - Student Health Education
KW  - Health Care Delivery
KW  - Health Screening
KW  - Adult: 19-44 years
KW  - Middle Aged: 45-64 years
KW  - Male
KW  - Female
LA  - English
PB  - Sage Publications Inc.
SN  - 1059-8405
SP  - 523
TI  - Reported Impact of COVID-19 Workload and Stressors on School Nurses' Provision of Care During the 2021–2022 School Year: A Secondary Analysis of U.S. School Nurse Survey Data.
UR  - https://research.ebsco.com/linkprocessor/plink?id=a5725a52-ecf5-38fe-8579-b8d65e46f753
VL  - 40
Y1  - 2024/10/01/Oct2024
ER  - 

TY  - JOUR
AB  - Background: A robust psychosocial safety climate (PSC) can enhance nurses' work engagement. Conversely, presenteeism—the behaviour of working while ill—reduces nurses' productivity and negatively impacts their work engagement. However, research is scarce on the interplay between PSC, presenteeism, and work engagement among nurses. Objective: This study examined the mediation of presenteeism in the relationship between PSC and nurses' work engagement. Methods: This cross‐sectional descriptive study was performed among 2982 full‐time registered nurses from tertiary hospitals in 38 cities across 15 provinces in China. An online questionnaire survey was conducted from 2 December 2024 to 31 January 2025. The measurement tools included the 12‐item Psychosocial Safety Climate Scale, the Chinese version of the Stanford Presenteeism Scale, and the Utrecht Work Engagement Scale. The collected data were analyzed using descriptive statistics, independent samples t‐tests, one‐way ANOVA, multiple stepwise linear regression analysis, and PROCESS v3.5 macro analysis. Results: The average scores for PSC, presenteeism, and work engagement were 49.10 (±10.37), 15.23 (±4.67), and 86.28 (±24.49), respectively. Marital status, only‐child status, nurse specialist qualification, PSC score, and presenteeism score significantly influenced nurses' work engagement, accounting for 43.9% of the variance. PSC boosted work engagement and lowered presenteeism, while presenteeism decreased work engagement. Furthermore, presenteeism partially mediated the relationship between PSC and work engagement. Conclusion: Nurses report a relatively strong PSC and moderate levels of presenteeism and work engagement. Demographic and work‐related characteristics, along with PSC and presenteeism scores, determine nurses' work engagement. Furthermore, PSC exerts both a direct and an indirect influence on nurses' work engagement, with presenteeism serving as a partial mediator. Implications for Nursing Management: Nurse managers should prioritize fostering a supportive PSC, minimizing presenteeism, and enhancing work engagement. Such measures can ultimately improve care quality and patient safety.
AN  - 189830336
ID  - 189830336
ID  - 9306050
AU  - Chen, Li
AU  - Yang, Xiaoli
AU  - Zhang, Yuchen
AU  - Malak, Malakeh
DB  - CINAHL Plus with Full Text
DO  - 10.1155/jonm/4081706
DP  - EBSCOhost
EP  - 10
JO  - Journal of Nursing Management
CY  - Malden, Massachusetts
KW  - Nursing Staff, Hospital Psychosocial Factors
KW  - Presenteeism Evaluation
KW  - Work Engagement Evaluation
KW  - Occupational Safety Evaluation
KW  - Support, Psychosocial Evaluation
KW  - Work Environment
KW  - Human
KW  - Male
KW  - Female
KW  - Adult
KW  - Middle Age
KW  - China
KW  - Cross Sectional Studies
KW  - Descriptive Research
KW  - Registered Nurses
KW  - Tertiary Health Care
KW  - Convenience Sample
KW  - Questionnaires
KW  - World Wide Web
KW  - Surveys
KW  - Scales
KW  - Data Analysis Software
KW  - T-Tests
KW  - One-Way Analysis of Variance
KW  - Multiple Linear Regression
KW  - Mediation Analysis
KW  - Confidence Intervals
KW  - Descriptive Statistics
KW  - Adult: 19-44 years
KW  - Middle Aged: 45-64 years
KW  - Male
KW  - Female
LA  - English
PB  - Wiley-Blackwell
SN  - 0966-0429
SP  - 1
TI  - The Mediating Role of Presenteeism in the Relationship Between Psychosocial Safety Climate and Work Engagement.
UR  - https://research.ebsco.com/linkprocessor/plink?id=3ad478a3-95fb-3653-84a2-bd5b3dea6f50
VL  - 2025
Y1  - 2025/12/04/12-4-2025
ER  - 

TY  - JOUR
AB  - Background: Unlike other medical practitioners, nurses working in pediatric intensive care units face uniquely challenging workplace conditions because they care for preterm newborns and critically ill patients. These workplace challenges led to increased compassion fatigue (i.e., burnout and secondary traumatic stress) and decreased compassion satisfaction. Compassion fatigue and compassion satisfaction strongly influence the quality of care and patient outcomes, and these need to be addressed through effective interventions such as mindfulness‐based interventions. Aim: This study aimed to examine the impact of a brief mindfulness‐based intervention on compassion fatigue and compassion satisfaction among pediatric intensive care nurses. Methods: A quasi experimental study with a pretest posttest design was used to recruit 204 nurses: 102 in the intervention group and 102 in the control group with randomization by hospital (n = 4). The brief mindfulness‐based intervention was delivered over 6 weeks. Data were collected using a demographics questionnaire and the Professional Quality of Life Scale, Version 5. Results: The intervention group's mean scores of burnout and secondary traumatic stress were significantly lower postinterventions compared with the control group. Similarly, the mean compassion satisfaction score for the intervention group indicated a significant improvement post‐intervention compared with the control group. Additional evidence for the effectiveness of the intervention was the disappearance of low compassion satisfaction, high burnout, and high secondary traumatic stress categorizations postintervention in the intervention group, contrary to the control group. Linking Evidence to Action: Implementing brief mindfulness‐based interventions can improve pediatric intensive care nurses' well‐being by reducing burnout and secondary traumatic stress while enhancing compassion satisfaction. By using the study's findings, nurse managers can make these practices essential for high‐quality care and effective workforce management. Trial Registration: ClinicalTrials.gov identifier: ACTRN12622000389707
AN  - 183756729
ID  - 183756729
AU  - AL‐Jdeetawey, Nid'a A.
AU  - Al‐Hammouri, Mohammed Munther
AU  - Rababah, Jehad A.
AU  - Ta'an, Wafa'a F.
AU  - Suliman, Mohammad
DB  - CINAHL Plus with Full Text
DO  - 10.1111/wvn.70002
DP  - EBSCOhost
EP  - 10
IS  - 1
JO  - Worldviews on Evidence-Based Nursing (John Wiley & Sons, Inc.)
KW  - Mindfulness Evaluation
KW  - Compassion Fatigue Prevention and Control
KW  - Job Satisfaction Evaluation
KW  - Pediatric Nurses Psychosocial Factors
KW  - Intensive Care Units, Pediatric
KW  - Burnout, Professional Prevention and Control
KW  - Nursing Outcomes
KW  - Human
KW  - Funding Source
KW  - Male
KW  - Female
KW  - Adult
KW  - Randomized Controlled Trials
KW  - Random Assignment
KW  - Quasi-Experimental Studies
KW  - Pretest-Posttest Design
KW  - Stress, Occupational
KW  - Quality of Nursing Care
KW  - Summated Rating Scaling
KW  - Coefficient alpha
KW  - Data Analysis Software
KW  - T-Tests
KW  - Analysis of Variance
KW  - Scales
KW  - Adult: 19-44 years
KW  - Male
KW  - Female
LA  - English
PB  - John Wiley & Sons, Inc.
SN  - 1741-6787
SP  - 1
TI  - Effectiveness of a Brief Mindfulness‐Based Intervention on Compassion Fatigue and Compassion Satisfaction in Pediatric Nurses.
UR  - https://research.ebsco.com/linkprocessor/plink?id=03016d56-bcb7-3219-8430-fb44e5cbe13c
VL  - 22
Y1  - 2025/02/01/Feb2025
ER  - 

TY  - JOUR
AB  - Background: High nursing turnover threatens global healthcare stability. Transformational leadership, defined by inspiring a shared vision and intellectual stimulation, is a potential remedy, yet evidence remains Western-centric. A knowledge gap exists regarding its impact amidst the distinct cultural norms and resource constraints of non-Western systems. This review synthesizes evidence on transformational leadership's association with nurse retention and well-being in these settings. Methods: Following PRISMA 2020 guidelines and a PROSPERO protocol (CRD420251108875), we searched PubMed, CINAHL, and Scopus (January 2015–June 2025). We included quantitative studies examining transformational leadership's impact on nurse well-being or retention in hospitals. Quality was assessed using Joanna Briggs Institute (JBI) tools. Data were analyzed using narrative synthesis due to methodological heterogeneity. Results: Thirteen quantitative studies were synthesized. Results revealed robust positive correlations between transformational leadership and well-being, specifically job satisfaction (r = 0.48– 0.76) and work engagement (r = 0.65). This leadership style significantly predicted retention, explaining up to 71% of turnover intention variance. However, findings must be viewed with caution as most studies raised "some concerns" regarding risk of bias. Conclusion: This review provides associative evidence linking transformational leadership to enhanced nurse well-being and workforce sustainability in non-Western systems. Its value lies in direct influence and fostering healthier work environments. Healthcare organizations should invest in developing these leadership capabilities to strengthen the nursing workforce and ensure quality patient care.
AN  - 192307479
ID  - 192307479
AU  - Afriana, Reni
AU  - Komariah, Maria
AU  - Mediawati, Ati Surya
AU  - Aziz, Muhammad Afiif
DB  - CINAHL Plus with Full Text
DO  - 10.2147/JHL.S556120
DP  - EBSCOhost
EP  - 13
JO  - Journal of Healthcare Leadership
CY  - Auckland, &lt;Blank&gt;
KW  - Leadership
KW  - Personnel Retention
KW  - Nursing Staff, Hospital
KW  - Psychological Well-Being
KW  - Human
KW  - Systematic Review
KW  - PubMed
KW  - CINAHL Database
KW  - Medline
KW  - Checklists
KW  - Job Satisfaction
KW  - Work Engagement
KW  - Personnel Turnover
KW  - Management Styles
KW  - Empowerment
KW  - Organizational Culture
LA  - English
PB  - Dove Medical Press Ltd
SN  - 1179-3201
SP  - 1
TI  - The Role of Transformational Leadership in Improving Nurse Retention and Well-Being in Non-Western Countries: A Systematic Review.
UR  - https://research.ebsco.com/linkprocessor/plink?id=97668dcf-cf5d-32a0-8b0b-f41c384c1a81
VL  - 18
Y1  - 2026/02/01/Feb2026
ER  - 

TY  - JOUR
AN  - 182347626
ID  - 182347626
ID  - 101088683
AU  - Feng, Yaping
AU  - Li, Sui
AU  - Ma, Weilan
AU  - Chen, Yaqian
AU  - Zhang, Jingxuan
AU  - Luo, Hong
AU  - Xue, Bowen
DB  - CINAHL Plus with Full Text
DO  - 10.1186/s12912-025-02721-w
DP  - EBSCOhost
EP  - 8
IS  - 1
JO  - BMC Nursing
KW  - Compassion Fatigue China
KW  - Work Engagement
KW  - Work Environment Psychosocial Factors
KW  - Nursing Staff, Hospital Psychosocial Factors
KW  - Quality Improvement
KW  - Nurse Attitudes
KW  - Human
KW  - Cross Sectional Studies
KW  - China
KW  - Convenience Sample
KW  - Surveys
KW  - Scales
KW  - Mediation Analysis
KW  - Chinese Persons
KW  - Male
KW  - Female
KW  - Adult
KW  - Middle Age
KW  - Funding Source
KW  - Adult: 19-44 years
KW  - Middle Aged: 45-64 years
KW  - Male
KW  - Female
LA  - English
PB  - BioMed Central
SN  - 1472-6955
SP  - 1
TI  - The relationship between compassion fatigue, engagement and decent work among nurses: a cross-sectional study.
UR  - https://research.ebsco.com/linkprocessor/plink?id=b3211814-42de-3595-92a9-2d1ac1f598ab
VL  - 24
Y1  - 2025/01/21/1-21-2025
ER  - 

TY  - JOUR
AN  - 181463359
ID  - 181463359
ID  - 101088683
AU  - Liu, Xingxing
AU  - He, Fang
AU  - Tian, Tian
AU  - Zhang, Jun
AU  - Ji, Yuanjiao
AU  - Zhong, Yuexia
DB  - CINAHL Plus with Full Text
DO  - 10.1186/s12912-024-02568-7
DP  - EBSCOhost
EP  - 15
IS  - 1
JO  - BMC Nursing
KW  - Compassion Fatigue
KW  - Organizational Culture
KW  - Support, Psychosocial
KW  - Nursing Care
KW  - Outpatient Service
KW  - Nurses Psychosocial Factors
KW  - Nurse-Patient Relations
KW  - Human
KW  - Female
KW  - Adult
KW  - China
KW  - Cross Sectional Studies
KW  - Convenience Sample
KW  - Tertiary Health Care
KW  - Scales
KW  - Questionnaires
KW  - Mann-Whitney U Test
KW  - Kruskal-Wallis Test
KW  - Spearman's Rank Correlation Coefficient
KW  - Statistical Significance
KW  - Data Analysis Software
KW  - Descriptive Statistics
KW  - Adult: 19-44 years
KW  - Female
LA  - English
PB  - BioMed Central
SN  - 1472-6955
SP  - 1
TI  - The mediating role of compassion fatigue between perceived organization support and caring behavior among outpatient nurses in China: a cross-sectional study.
UR  - https://research.ebsco.com/linkprocessor/plink?id=b132dcd9-3f06-352e-8ab2-1337faa396a5
VL  - 23
Y1  - 2024/12/05/12-5-2024
ER  - 
