# Supplementary material for: Quiet Quitting and Disengagement-Related Constructs in Nursing: A Theory-Informed Scoping Review
Source: Healthcare (Basel). 2026 Jul 16;14(14):2145. doi: 10.3390/healthcare14142145 (PMC13411971; doi:10.3390/healthcare14142145)
Supplement: Supplementary file 1 [file healthcare-14-02145-s001.zip › EBSCO-Export-05_02_2026_17.ris]

TY  - JOUR
AB  - Aim: To identify predictors of nurses' perceived care quality, explore their understanding of high‐quality care and propose improvement strategies to inform clinical practice. Design: A mixed‐methods design, integrating quantitative data analysis and qualitative in‐depth individual interviews. Methods: Quantitative analysis used cross‐sectional data from the 2017 Chinese Nursing Work Environment Survey (C‐NWES). Chi‐square tests and logistic regression were used to examine how demographic characteristics, work environment and occupational burnout predicted perceptions of care quality at hospital and unit levels. Qualitatively, 42 frontline nurses were interviewed in 2024 to explore their perceptions of care quality, predicting factors and improvement strategies in a post‐pandemic context. Thematic analysis was applied to code and synthesise the interview data. Results: Quantitative analysis revealed that gender, education, workload, experience, work environment and burnout had differing impacts on nurses' care quality perceptions at hospital and unit levels. In‐depth individual interviews revealed that nurses perceive high‐quality care as patient‐centred, predicted by factors such as human resources, occupational burnout, patient and family cooperation at the unit level and environmental and policies factors at the hospital level. Unit‐level strategies included improving communication, team collaboration and leadership support, while hospital‐level recommendations focused on welfare benefits, continuing education, flexible scheduling and resource optimisation. Through the mutual validation of quantitative analysis and in‐depth interviews, this study revealed the multidimensional understanding and key predictors of care quality among frontline clinical nurses in China. Conclusion: Work environment, occupational burnout and demographic factors significantly impact nurses' perceived care quality, highlighting the need for targeted organisational improvements at both unit and hospital levels to enhance care quality. Impact: The findings highlight the importance of organisational interventions. Nursing managers should promote a positive work environment and mitigate burnout. Future research should develop testing models to explore the relationship between work environment and perceived care quality and validate their effectiveness. Patient or Public Contribution: No patient or public contribution.
AN  - 190409589
ID  - 190409589
AU  - Cao, Yucheng
AU  - Gao, Yu
AU  - Shao, Jing
AU  - Shi, Leiyu
AU  - Sun, Wenxuan
AU  - Yan, Tingting
AU  - Dong, Yanhong
DB  - CINAHL Plus with Full Text
DO  - 10.1111/jan.16943
DP  - EBSCOhost
EP  - 848
IS  - 1
JO  - Journal of Advanced Nursing (John Wiley & Sons, Inc.)
KW  - Quality of Nursing Care
KW  - Quality Improvement
KW  - Nursing Practice
KW  - Frontline Nurses Psychosocial Factors
KW  - Clinical Nurse Specialists Psychosocial Factors
KW  - Nursing Staff, Hospital Psychosocial Factors
KW  - Hospital Units
KW  - Human
KW  - Adult
KW  - Middle Age
KW  - Aged
KW  - Male
KW  - Female
KW  - China
KW  - Multimethod Studies
KW  - Exploratory Research
KW  - Cross Sectional Studies
KW  - Interviews
KW  - Surveys
KW  - Chi Square Test
KW  - Logistic Regression
KW  - Sociodemographic Factors
KW  - Work Environment
KW  - Burnout, Professional Prevention and Control
KW  - Thematic Analysis
KW  - Communication
KW  - Collaboration
KW  - Descriptive Statistics
KW  - Shiftwork
KW  - Scales
KW  - Reliability and Validity
KW  - Data Analysis Software
KW  - Post Hoc Analysis
KW  - Convenience Sample
KW  - Adult: 19-44 years
KW  - Middle Aged: 45-64 years
KW  - Aged: 65+ years
KW  - Male
KW  - Female
LA  - English
PB  - John Wiley & Sons, Inc.
SN  - 0309-2402
SP  - 832
TI  - Perceived Care Quality of Frontline Clinical Nurses in China and Its Predictors: A Mixed‐Methods Study.
UR  - https://research.ebsco.com/linkprocessor/plink?id=c7477f45-6d7f-3035-b167-2e55e39bd251
VL  - 82
Y1  - 2026/01/01/Jan2026
ER  - 

TY  - JOUR
AB  - The study evaluates the association between job outcomes and work environments in outpatient hemodialysis and peritoneal dialysis units using a cross-sectional design. It analyzes survey responses from 320 nephrology nurses in New York and Illinois in 2021, focusing on work environment quality, burnout, job dissatisfaction, intent to leave, and willingness to recommend their employer. The Practice Environment Scale of the Nursing Work Index (PES-5), which measures work environment quality, was used. Logistic regression revealed that 64.4% of nurses in poor environments experience burnout, compared to 11.7% in the best environments. Additionally, 47.8% reported intent to leave their employer within a year in poor environments versus 7.6% in the best. Job dissatisfaction affects 38.9% in poor environments, compared to 3.0% in the best. Improving work environments may reduce burnout and job dissatisfaction.
AN  - 183498341
ID  - 183498341
ID  - 100909377
AU  - Iroegbu, Christin
AU  - Lasater, Karen B.
AU  - Brooks-Carthon, Margo
DB  - CINAHL Plus with Full Text
DO  - 10.37526/1526-744X.2025.52.1.23
DP  - EBSCOhost
EP  - 31
IS  - 1
JO  - Nephrology Nursing Journal
CY  - Pitman, New Jersey
KW  - Work Environment
KW  - Registered Nurses Psychosocial Factors
KW  - Outpatient Service
KW  - Dialysis Centers
KW  - Hemodialysis
KW  - Peritoneal Dialysis
KW  - Job Satisfaction
KW  - Human
KW  - Cross Sectional Studies
KW  - Nephrology Nursing
KW  - New York
KW  - Illinois
KW  - Burnout, Professional
KW  - Scales
KW  - Logistic Regression
KW  - Education, Continuing (Credit)
KW  - Secondary Analysis
KW  - Intraclass Correlation Coefficient
KW  - Questionnaires
KW  - Descriptive Statistics
KW  - Cluster Analysis
KW  - Data Analysis Software
KW  - Male
KW  - Female
KW  - Male
KW  - Female
LA  - English
PB  - American Nephrology Nurses' Association
SN  - 1526-744X
SP  - 23
TI  - Evaluating the Impact of the Work Environment on Job Outcomes Among Registered Nurses Working in Outpatient Dialysis Centers: A Cross-Sectional Study.
UR  - https://research.ebsco.com/linkprocessor/plink?id=4ccff47f-c4b5-396f-b871-7d033f1a8719
VL  - 52
Y1  - 2025/01/01/Jan-Feb2025
ER  - 

TY  - JOUR
AB  - Nurse burnout and attrition are challenges facing the entire health care system. This study investigates the potential of self-leadership to bolster work engagement among nephrology registered nurses (RNs) working in dialysis units, an area in which research remains scant. In this cross-sectional descriptive study, we measured the perceptions of self-leadership and work engagement of nephrology RNs working in hemodialysis and peritoneal units, and explored the relationship between these variables. Data were collected from a social media private group for nurses working in dialysis. Findings indicate elevated levels of self-leadership and work engagement among nephrology RNs working in dialysis units, with a statistically significant positive correlation - as perceptions of self-leadership increased, so did nurses' work engagement. Results of this study and implications for professional practice are addressed.
AN  - 183498342
ID  - 183498342
ID  - 100909377
AU  - Enriquez, Uvannie
AU  - Quinn Griffin, Mary T.
AU  - Redulla, Rhoda
AU  - Fitzpatrick, Joyce J.
DB  - CINAHL Plus with Full Text
DO  - 10.37526/1526-744X.2025.52.1.33
DP  - EBSCOhost
EP  - 65
IS  - 1
JO  - Nephrology Nursing Journal
CY  - Pitman, New Jersey
KW  - Dialysis Nurses Psychosocial Factors
KW  - Nephrology Nursing Psychosocial Factors
KW  - Work Engagement Evaluation
KW  - Leadership Evaluation
KW  - Self Concept Evaluation
KW  - Peritoneal Dialysis
KW  - Hemodialysis
KW  - Dialysis Centers
KW  - Human
KW  - Male
KW  - Female
KW  - Adult
KW  - Middle Age
KW  - Quantitative Studies
KW  - Descriptive Research
KW  - Correlational Studies
KW  - Cross Sectional Studies
KW  - Questionnaires
KW  - Education, Continuing (Credit)
KW  - Burnout, Professional
KW  - Nursing Leaders
KW  - Descriptive Statistics
KW  - Comparative Studies
KW  - Data Analysis Software
KW  - Job Satisfaction Evaluation
KW  - Nurse Attitudes Evaluation
KW  - Adult: 19-44 years
KW  - Middle Aged: 45-64 years
KW  - Male
KW  - Female
LA  - English
PB  - American Nephrology Nurses' Association
SN  - 1526-744X
SP  - 33
TI  - Self-Leadership and Work Engagement in Nephrology Nurses Working in Hemodialysis and Peritoneal Dialysis Units.
UR  - https://research.ebsco.com/linkprocessor/plink?id=7e41677e-95b7-3325-a5c7-0b3c0c279e93
VL  - 52
Y1  - 2025/01/01/Jan-Feb2025
ER  - 

TY  - JOUR
AB  - Background: Compassion fatigue is a well-recognized occupational challenge among nurses working in intensive care units (ICUs). In the Palestinian context, previous studies have examined ICU-related stressors such as alarm fatigue, workload, and staffing barriers; however, compassion fatigue as a distinct psychological construct remains insufficiently examined among critical care nurses. Methods: A cross-sectional study was conducted using an online questionnaire among 146 nurses working in intensive care, coronary care, and emergency units across public, private, and non-governmental hospitals in Palestine. Professional quality of life was assessed using the Professional Quality of Life Scale (ProQOL, Version 5). The total ProQOL score was used as the primary outcome variable to represent overall professional quality of life. Data were analyzed using descriptive statistics, independent-samples t-tests, one-way ANOVA, Pearson correlation analyses, and multivariate regression modeling. Results: Participants demonstrated a moderate overall level of professional quality of life. Higher workload and greater exposure to traumatic events were significantly associated with lower total Professional Quality of Life (ProQOL) scores, whereas access to psychological support was associated with more favorable professional quality of life outcomes. No statistically significant differences were observed across gender, age, education level, or years of experience. Conclusions: overall professional quality of life, is moderately prevalent among Palestinian critical care nurses and appears to be primarily associated with organizational and occupational factors rather than demographic characteristics. These findings highlight the need for institutional strategies that address workload, trauma exposure, and psychological support within ICU settings.
AN  - 192701760
ID  - 192701760
AU  - Sabarna, Khaled
AU  - Qasasfeh, Tamara Rizqallah
AU  - Itmazi, Jamil
AU  - Shaheen, Hamza M.
AU  - Handal, Pearl
AU  - Amira, Yafa
AU  - Mashaal, Mohammad
AU  - Amtarh, Ahmed
AU  - Sabarna, Aya
AU  - Bahar, Selen
DB  - CINAHL Plus with Full Text
DO  - 10.1186/s12982-026-01798-1
DP  - EBSCOhost
EP  - 28
IS  - 1
JO  - Discover Public Health
CY  - New York, New York
KW  - Quality of Working Life
KW  - Critical Care Nurses
KW  - Critical Care Nursing
KW  - Hospitals Palestine
KW  - Compassion Fatigue Epidemiology
KW  - Stress, Occupational
KW  - Job Satisfaction
KW  - Quality of Nursing Care
KW  - Human
KW  - Palestine
KW  - Male
KW  - Female
KW  - Adult
KW  - Middle Age
KW  - Cross Sectional Studies
KW  - Convenience Sample
KW  - Questionnaires
KW  - Intensive Care Units Palestine
KW  - Work Environment
KW  - Descriptive Statistics
KW  - Data Analysis Software
KW  - T-Tests
KW  - One-Way Analysis of Variance
KW  - Pearson's Correlation Coefficient
KW  - Multivariate Analysis
KW  - Multiple Linear Regression
KW  - Workload
KW  - Occupational Exposure
KW  - Psychological Trauma
KW  - Personnel Staffing and Scheduling
KW  - Shiftwork
KW  - Support, Psychosocial
KW  - Mental Health
KW  - Personnel Retention
KW  - Patient Care Standards
KW  - Inferential Statistics
KW  - Scales
KW  - Adult: 19-44 years
KW  - Middle Aged: 45-64 years
KW  - Male
KW  - Female
LA  - English
PB  - Springer Nature
SN  - 3005-0774
SP  - 1
TI  - Prevalence and occupational correlates of professional quality of life among critical-care nurses in Palestinian hospitals: a cross-sectional study.
UR  - https://research.ebsco.com/linkprocessor/plink?id=3e4e1462-5e20-370b-b1e0-36ad18d81c91
VL  - 23
Y1  - 2026/03/31/3-31-2026
ER  - 

TY  - JOUR
AN  - 192342433
ID  - 192342433
AU  - Qtait, Mohammad
AU  - Amro, Nawaf
AU  - Alqaissi, Nesreen
AU  - Awwad, Khalaf
AU  - Farajalla, Fuad
AU  - Mesk, Zeenat
AU  - Tobasi, Eman
AU  - Abuejheisheh, Ashraf Jehad
DB  - CINAHL Plus with Full Text
DO  - 10.1177/23779608261434445
DP  - EBSCOhost
EP  - 9
JO  - SAGE Open Nursing
CY  - Thousand Oaks, California
KW  - Disaster Nursing
KW  - Disaster Planning
KW  - Nurses Psychosocial Factors
KW  - Nurse Attitudes Evaluation
KW  - Human
KW  - Male
KW  - Female
KW  - Palestine
KW  - Systematic Review
KW  - Multimethod Studies
KW  - PubMed
KW  - CINAHL Database
KW  - Stress, Occupational
KW  - Burnout, Professional
KW  - Hardiness
KW  - Conflict (Psychology)
KW  - Mental Health
KW  - Resource Allocation
KW  - Descriptive Statistics
KW  - Male
KW  - Female
LA  - English
PB  - Sage Publications Inc.
SN  - 2377-9608
SP  - 1
TI  - Challenges Faced by Nurses in Disaster Management in Palestine: A Systematic Review.
UR  - https://research.ebsco.com/linkprocessor/plink?id=72452ad7-3f64-3367-8a12-d973331b03d3
VL  - 12
Y1  - 2026/03/16/3-16-2026
ER  - 

TY  - JOUR
AB  - Background: Kidney failure is a major health issue globally, particularly in Ghana and other low‐ and middle‐income countries. Nurses are centrally involved in the direct care and technical operations of managing individuals with kidney failure, and they have first‐hand exposure to the complexities of kidney failure management, including haemodialysis within resource‐constrained settings. Objective: This study explored the experiences of nurses who provide care to individuals with kidney failure receiving haemodialysis in Ghana. Methods: A qualitative exploratory descriptive approach was used. Sixteen participants were selected using purposive sampling. Data was collected through in‐depth interviews and analysed using reflexive thematic analysis. Results: Four main themes that reflect the experiences of nurses caring for individuals with kidney failure receiving haemodialysis in Ghana were identified, showing that nurses caring for these individuals consider their care as expensive, demanding, suboptimal and emotionally distressing for nurses. Conclusion: This study provides valuable insights that could enhance the understanding of the meaning and significance of caring for individuals receiving haemodialysis. Improving the haemodialysis caring experiences of nurses in Ghana requires addressing issues related to cost, emotional stress and workload of nurses, and resource availability. Changes to the healthcare system are needed to enhance the experience of patients and medical professionals involved in haemodialysis.
AN  - 184142862
ID  - 184142862
ID  - 101392167
AU  - Boateng, Edward Appiah
AU  - Bodua‐Mango, Bernice
AU  - Kyei‐Dompim, Joana
AU  - Amooba, Philemon Adoliwine
DB  - CINAHL Plus with Full Text
DO  - 10.1111/jorc.70006
DP  - EBSCOhost
EP  - 10
IS  - 1
JO  - Journal of Renal Care
CY  - Malden, Massachusetts
KW  - Renal Insufficiency Therapy
KW  - Renal Insufficiency Nursing
KW  - Hemodialysis
KW  - Nurses Psychosocial Factors
KW  - Nurse Attitudes Evaluation
KW  - Human
KW  - Ghana
KW  - Male
KW  - Female
KW  - Adult
KW  - Qualitative Studies
KW  - Exploratory Research
KW  - Descriptive Statistics
KW  - Purposive Sample
KW  - Thematic Analysis
KW  - Semi-Structured Interview
KW  - Health Care Costs
KW  - Psychological Distress
KW  - Burnout, Professional
KW  - Workload
KW  - Health Services Accessibility
KW  - Interview Guides
KW  - Outcomes (Health Care)
KW  - Adult: 19-44 years
KW  - Male
KW  - Female
LA  - English
PB  - Wiley-Blackwell
SN  - 1755-6678
SP  - 1
TI  - A Qualitative Study on Nurses' Caring Experiences With Individuals With Kidney Failure Receiving Haemodialysis.
UR  - https://research.ebsco.com/linkprocessor/plink?id=4e87924a-4df6-308b-85f0-0f8e7a23fdce
VL  - 51
Y1  - 2025/03/01/Mar2025
ER  - 

TY  - JOUR
AB  - Nurses in neonatal intensive care units witness the suffering of critically ill infants and the emotional distress of their families, which can lead to psychological strain. This study examined individual and organizational factors contributing to secondary traumatic stress among neonatal intensive care unit and explored their experiences of this stress. A convergent mixed-methods design was employed. A total of 147 nurses from Level III neonatal intensive care units across South Korea participated, and in-depth interviews were conducted with 13 nurses. Many nurses reported moderate to severe psychological stress related to repeated exposure to traumatic events. The emotional impact was influenced by both individual sensitivity and the organizational context of care. Emotional challenges in neonatal intensive care units constitute both a psychological burden and an ethical complexity of nursing. Institutional support is essential to address these challenges, fostering nurses' emotional well-being and professional sustainability. Future strategies to reduce secondary traumatic stress should integrate individual-level coping and emotional regulation strategies. In addition, organizational approaches should address unit-specific traumatic events and promote trauma-informed work environments in neonatal intensive care units. • Neonatal intensive care unit nurses are at high risk for secondary traumatic stress due to repeated exposure to trauma. • Secondary traumatic stress is exacerbated by individual factors and by variations in the severity of traumatic events across hospitals. • Organizational support beyond individual coping is essential for nurses' emotional well-being.
AN  - 192457088
ID  - 192457088
ID  - 8607529
AU  - Lim, Heemoon
AU  - Lee, Hyejung
AU  - Kim, Sue
AU  - Kim, Heejung
AU  - Park, Changgi
AU  - Lee, Youngjin
DB  - CINAHL Plus with Full Text
DO  - 10.1016/j.pedn.2026.01.046
DP  - EBSCOhost
EP  - 450
JO  - Journal of Pediatric Nursing
CY  - Philadelphia, Pennsylvania
KW  - Neonatal Intensive Care Nurses Psychosocial Factors
KW  - Neonatal Intensive Care Nursing Psychosocial Factors
KW  - Intensive Care Units, Neonatal Psychosocial Factors
KW  - Compassion Fatigue Psychosocial Factors
KW  - Work Experiences Evaluation
KW  - Nurse Attitudes Evaluation
KW  - Human
KW  - Multimethod Studies
KW  - Comparative Studies
KW  - Descriptive Statistics
KW  - Interviews
KW  - Stress, Occupational
KW  - Emotions
KW  - Psychological Trauma
KW  - Work Engagement
KW  - Hardiness
KW  - Emotional Regulation
KW  - Health Facility Environment
KW  - Organizational Culture
KW  - Workload
KW  - Compassion Fatigue Prevention and Control
KW  - Stress Disorders, Post-Traumatic Prevention and Control
KW  - Quality of Working Life
LA  - English
PB  - W B Saunders
SN  - 0882-5963
SP  - 443
TI  - Experiences and influencing factors of secondary traumatic stress in neonatal intensive care unit nurses: A mixed-methods study.
UR  - https://research.ebsco.com/linkprocessor/plink?id=ed272590-d9ca-3949-a442-f9542f9d431b
VL  - 87
Y1  - 2026/03/01/Mar2026
ER  - 

TY  - JOUR
AB  - Background: Gratitude at work is defined as the tendency to notice and appreciate aspects of work, how it affects one's life. Studies show that gratitude education can alleviate individual burnout and increase the ability to resist pressure, but it is not clear whether gratitude intervention can improve individual job involvement. Objective: The purpose of this study is to determine whether gratitude intervention can reduce stress, job burnout and enhance job involvement of new nurses. Methods: A randomized controlled trial was conducted from September 2020 to September 2021. A total of 118 new nurses in China were randomly divided into gratitude group and control group by random number table method. The control group received routine training for new nurses, and the intervention group received, in addition, a gratitude intervention for 2 months. The primary outcome measure was the Utrecht Work Engagement Scale-9 score (UWES-9). Secondary outcome indicators were Gratitude Questionnaire score (GQ-6), The Perceived Stress Scale score (PSS), and Maslach Burnout Inventory score (MBI). This study was reported using the CONSORT checklist. Results: A total of 118 new nurses were included. The scores of UWES-9 scale of the gratitude group were significantly higher than those in the control group immediately after intervention, 3 months and 6 months after intervention, as the main observation index. Among the secondary outcome indicators, GQ-6 and MBI Personal Accompli-shment scores in the gratitude group were significantly higher than those in the control group immediately after intervention and 3 months after intervention. The PSS, MBI-Emotional Exhaustion and Depersonalization scores in the gratitude group were significantly lower than those in the control group immediately after intervention, 3 months and 6 months after intervention. Conclusions: Gratitude intervention can effectively improve the level of job involvement and gratitude, reduce stress and burnout of new nurses. However, this was a relatively short follow-up period. Further studies are needed to assess the long-term effects for new nurses.
AN  - 184836071
ID  - 184836071
ID  - 9204382
AU  - Zhang, Feng
AU  - Zhang, Jing
AU  - Chen, Zhi-Lan
AU  - Zhang, Yuan Hong
AU  - Wang, Kai
AU  - Wei, Cui
AU  - Chen, Bao-Yun
DB  - CINAHL Plus with Full Text
DO  - 10.1177/10519815241289340
DP  - EBSCOhost
EP  - 1201
IS  - 3
JO  - Work
CY  - Thousand Oaks, California
KW  - New Graduate Nurses
KW  - Emotions
KW  - Psychosocial Intervention
KW  - Stress, Occupational Prevention and Control
KW  - Burnout, Professional Prevention and Control
KW  - Work Engagement
KW  - Program Evaluation
KW  - Human
KW  - Randomized Controlled Trials
KW  - Funding Source
KW  - Descriptive Statistics
KW  - Data Analysis Software
KW  - Repeated Measures
KW  - Analysis of Variance
KW  - T-Tests
KW  - Mann-Whitney U Test
KW  - Chi Square Test
KW  - Scales
KW  - Questionnaires
KW  - Checklists
KW  - Positive Psychology
KW  - Stress Management
KW  - Occupational Health
KW  - Mental Health
KW  - Health Promotion
KW  - Program Development
KW  - Male
KW  - Female
KW  - Adult
KW  - Adult: 19-44 years
KW  - Male
KW  - Female
LA  - English
PB  - Sage Publications Inc.
SN  - 1051-9815
SP  - 1191
TI  - Effects of a gratitude intervention on job engagement among newly recruited nurses: A randomized clinical trial.
UR  - https://research.ebsco.com/linkprocessor/plink?id=23078173-7436-3931-a308-3a2009d3068e
VL  - 80
Y1  - 2025/03/01/Mar2025
ER  - 

TY  - JOUR
AB  - Background: Problematic mobile phone use is an emerging public health issue, the prevalence of which has increased among nurses. Aim: To synthesize and describe knowledge on problematic mobile phone use by nurses, its consequences, and strategies for addressing this phenomenon. Design: A systematic review was conducted following the checklist Preferred Reporting Items for Systematic Reviews and Meta‐Analysis (PRISMA) statement. This systematic review has been registered in PROSPERO (CRD420251052591). Methods: Four electronic databases were systematically searched from their inception to September 2025. The article′s reference lists were also manually searched. The study selection was carried out in three stages, with two reviewers independently analyzing the data and resolving disagreements. The quality assessment utilized the Mixed Method Appraisal Tool, considering the criteria established for each study design. Results: Sixteen studies from four online databases were selected, the majority of which were cross‐sectional and descriptive. The risk factors for problematic mobile phone use, the negative consequences for mental and physical health, and the clinical work of nurses were highlighted, such as a combination of strategies to prevent and mitigate problematic mobile phone use in the clinical setting. Conclusion: The problematic mobile phone use of nurses negatively affects their mental and physical health, as well as their performance in the clinical setting. Implication for nursing management: The findings of this study may inform the need for nursing managers to develop and implement strategies to prevent and mitigate the problematic use of these devices among nurses and ensure the appropriate use of mobile phones in the clinical setting.
AN  - 192477009
ID  - 192477009
ID  - 9306050
AU  - López-Gutiérrez, Gema
AU  - Gutiérrez-Puertas, Vanesa
AU  - Gómez-Guerrero, Blanca
AU  - Fernandes, Hélder Jaime
AU  - Mantzoukas, Stefanos
AU  - Gutiérrez-Puertas, Lorena
AU  - Liu, Xinqiao
DB  - CINAHL Plus with Full Text
DO  - 10.1155/jonm/3543130
DP  - EBSCOhost
EP  - 26
JO  - Journal of Nursing Management
CY  - Malden, Massachusetts
KW  - Occupational Health
KW  - Nurses Psychosocial Factors
KW  - Smartphone Utilization
KW  - Behavior, Addictive Complications
KW  - Burnout, Professional Risk Factors
KW  - Sleep Disorders Risk Factors
KW  - Risk Assessment
KW  - Human
KW  - Male
KW  - Female
KW  - Systematic Review
KW  - PubMed
KW  - CINAHL Database
KW  - Mental Health
KW  - Work Environment
KW  - Anxiety
KW  - Fatigue
KW  - Sedentary Behavior
KW  - Medication Errors
KW  - Patient Safety
KW  - Self-Efficacy
KW  - Procrastination
KW  - Attention
KW  - Privacy and Confidentiality
KW  - Clinical Assessment Tools
KW  - Descriptive Statistics
KW  - Funding Source
KW  - Male
KW  - Female
LA  - English
PB  - Wiley-Blackwell
SN  - 0966-0429
SP  - 1
TI  - Risk Factors, Health Consequences, and Professional Work of Problematic Mobile Phone Use Among Nurses: A Systematic Review.
UR  - https://research.ebsco.com/linkprocessor/plink?id=9f6b0336-228c-3c23-8b7a-73f8e9dea175
VL  - 2026
Y1  - 2026/03/24/3-24-2026
ER  - 

TY  - JOUR
AN  - 184787114
ID  - 184787114
ID  - 101088683
AU  - El-Fatah, Wafaa Osman Abd
AU  - Mohamed, Taghred
AU  - Abdallah, Nahla
AU  - Ahmed, Heba Mahmoud
AU  - Ayaad, Sorayia Ramadan Abd El Fattah
DB  - CINAHL Plus with Full Text
DO  - 10.1186/s12912-025-03061-5
DP  - EBSCOhost
EP  - 10
IS  - 1
JO  - BMC Nursing
KW  - Pediatric Oncology Nursing Psychosocial Factors
KW  - Psychological Distress Evaluation
KW  - Burnout, Professional Evaluation
KW  - Stress, Occupational Risk Factors
KW  - Risk Assessment
KW  - Hospitals, Pediatric Egypt
KW  - Cancer Care Facilities
KW  - Human
KW  - Male
KW  - Female
KW  - Child
KW  - Adult
KW  - Egypt
KW  - Inpatients
KW  - Descriptive Research
KW  - Correlational Studies
KW  - Purposive Sample
KW  - Intensive Care Units
KW  - Occupational Health
KW  - Attitude of Health Personnel
KW  - Health Care Delivery
KW  - Sociodemographic Factors
KW  - Psychological Well-Being
KW  - Quality of Nursing Care
KW  - Mental Health Evaluation
KW  - Scales
KW  - Questionnaires
KW  - Descriptive Statistics
KW  - Comparative Studies
KW  - Data Analysis Software
KW  - Pearson's Correlation Coefficient
KW  - Coefficient alpha
KW  - Linear Regression
KW  - Child: 6-12 years
KW  - Adult: 19-44 years
KW  - Male
KW  - Female
LA  - English
PB  - BioMed Central
SN  - 1472-6955
SP  - 1
TI  - Analyzing the nexus between burnout and psychological distress in pediatric oncology nurses: a descriptive correlational investigation.
UR  - https://research.ebsco.com/linkprocessor/plink?id=fb4dc797-138d-3128-8769-0911361ee050
VL  - 24
Y1  - 2025/04/28/4-28-2025
ER  - 

TY  - JOUR
AB  - Background: A high level of psychological resilience improves job satisfaction and performance, resulting in positive results in the field of health. As individuals' coping abilities decrease, they exhibit emotional eating behaviors. Purpose: The research was conducted to determine the reflections of the psychological resilience levels of nurses working in the pandemic service on their emotional eating behaviors. Method: The study is descriptive and cross-sectional. The sample of the study consists of 265 nurses working in the pandemic service in Turkey. Personal Information Form, Psychological Resilience Scale and Emotional Eating Behaviors Scale were used to collect data. Results: The total mean score of the nurses on the Psychological Resilience Scale for Adults was 121.77 ± 15.05. Considering the scores of the nurses from the Psychological Resilience Scale for Adults sub-dimensions; It was determined that 22.69 ± 4.35 points were obtained from the Self-Perception sub-dimension, 13.24 ± 3.21 from the Future Perception sub-dimension, 14.09 ± 2.81 from the Structural Style sub-dimension, 21.8 ± 4.25 from the Social Competence sub-dimension, 22.91 ± 4.42 from the Family Cohesion sub-dimension, and 27.05 ± 4.12 from the Social Resources sub-dimension. The total mean score of the Emotional Eating Scale of the nurses was 73.94 ± 22.03. Considering the nurses' scores from the Emotional Eating Scale sub-dimensions; It was determined that 26.09 ± 9.72 points were obtained from the Eating in Situations of Tension sub-dimension, 22.15 ± 8.69 points from the Eating to Cope with Negative Emotions sub-dimension, 16.80 ± 4.33 points from the Self-Control sub-dimension, and 8.89 ± 2.44 points from the Control in the Face of Stimulus sub-dimension. There is a statistically significant negative correlation (p=0.001) between nurses' levels of resilience and emotional eating behaviors. Discussion: It is very important to regularly monitor the psychological resilience levels and emotional eating behaviors of nurses working in critical services such as pandemic services, to identify nurses who need them and to provide psychosocial support. A negative and significant relationship was found between the psychological resilience levels and emotional eating behaviors of the nurses working in the pandemic service. It is very important to increase the psychological resilience of nurses, which has an important role in adapting and effectively coping with the COVID-19 epidemic. At this point, it is thought that supporting nurses will be an effective approach to prevent undesirable behaviors such as emotional eating behavior. Conclusion: According to the results of our study, a negative and significant relationship was found between the psychological resilience levels and emotional eating behaviors of the nurses working in the pandemic service. It is very important to increase the psychological resilience of nurses, which has an important role in adapting and effectively coping with the COVID-19 epidemic. At this point, it is thought that supporting nurses will be an effective approach to prevent undesirable behaviors such as emotional eating behavior.
AN  - 188078232
ID  - 188078232
AU  - Karabey, Tuba
AU  - Dogan, Furkan
DB  - CINAHL Plus with Full Text
DP  - EBSCOhost
EP  - 883
IS  - 2
JO  - International Journal of Caring Sciences
KW  - Nursing Staff, Hospital Psychosocial Factors
KW  - Psychological Well-Being
KW  - Emotional Eating
KW  - Eating Behavior
KW  - Hardiness
KW  - Disease Outbreaks
KW  - Nursing Care
KW  - Human
KW  - Turkey
KW  - Male
KW  - Female
KW  - Adult
KW  - Middle Age
KW  - Cross Sectional Studies
KW  - Descriptive Statistics
KW  - Mann-Whitney U Test
KW  - Kruskal-Wallis Test
KW  - Pearson's Correlation Coefficient
KW  - P-Value
KW  - Coefficient alpha
KW  - Data Analysis Software
KW  - Summated Rating Scaling
KW  - Nursing Role
KW  - Nursing Knowledge
KW  - Sex Factors
KW  - Educational Status
KW  - Stress, Occupational
KW  - Burnout, Professional
KW  - Support, Psychosocial
KW  - Scales
KW  - Adult: 19-44 years
KW  - Middle Aged: 45-64 years
KW  - Male
KW  - Female
LA  - English
PB  - International Journal of Caring Sciences
SN  - 1791-5201
SP  - 869
TI  - Determining the Relationship between Psychological Stability Levels and Emotional Eating Behaviors of Nurses Working in the Pandemic Service.
UR  - https://research.ebsco.com/linkprocessor/plink?id=99d69415-74cd-3c4f-9dc2-81b1cac9240b
VL  - 18
Y1  - 2025/05/01/May-Aug2025
ER  - 

TY  - JOUR
AB  - Background: Integrating clinical research into nursing practice is essential for improving patient outcomes; however, various factors can affect nurses' participation, despite research being one of their key performance areas. In Namibia, little research exists on the factors influencing nurses' willingness to participate in and use clinical research. The literature indicates that two significant factors affecting registered nurses' participation in and utilisation of clinical research are insufficient time and a lack of motivation to conduct research. Objectives: This study explores the factors affecting nurses' participation and utilisation of clinical research at a regional hospital in Namibia. Method: The study employed a qualitative, exploratory, descriptive and contextual design to ensure a comprehensive approach. Sixteen participants working at Intermediate Hospital Rundu were purposefully selected. Data were collected via semi-structured interviews and analysed thematically. Interviews were then conducted until data saturation was achieved. Trustworthiness was ensured according to the four principles of Lincoln and Guba. Ethical clearance and permission were granted by the School of Nursing Research Committee. The ethical principles of autonomy, non-maleficence, beneficence, and justice were adhered to. Results: The study revealed three main themes: individual factors, organisational factors, and research-related factors. Conclusion: Strengthening individual research capacities, establishing dedicated research infrastructure and resources, and enhancing the communication and dissemination of research findings will foster a research-oriented culture and facilitate the utilisation of clinical research. Contribution: Understanding these factors will help guide the development of strategies to promote and support nurses' participation and utilisation of clinical research, enhance evidence-based practice and improve patient outcomes.
AN  - 190986111
ID  - 190986111
ID  - 7901092
AU  - Mbimbi, Malakia K.
AU  - Lifalaza, Alice
AU  - Ashipala, Daniel O.
DB  - CINAHL Plus with Full Text
DO  - 10.4102/curationis.v48i1.2695
DP  - EBSCOhost
EP  - 9
IS  - 1
JO  - Curationis
CY  - , &lt;Blank&gt;
KW  - Registered Nurses Psychosocial Factors
KW  - Health Resource Utilization
KW  - Clinical Nursing Research
KW  - Nursing Practice, Research-Based
KW  - Hospitals, Public Namibia
KW  - Human
KW  - Male
KW  - Female
KW  - Adult
KW  - Namibia
KW  - Nursing Outcomes
KW  - Intention
KW  - Time Factors
KW  - Motivation
KW  - Qualitative Studies
KW  - Exploratory Research
KW  - Descriptive Research
KW  - Purposive Sample
KW  - Semi-Structured Interview
KW  - Thematic Analysis
KW  - Organizational Culture
KW  - Nursing Knowledge
KW  - Professional Competence
KW  - Communication
KW  - Research Concepts and Principles
KW  - Quality of Nursing Care
KW  - Professional Development
KW  - Interview Guides
KW  - Nursing Role
KW  - Self-Efficacy
KW  - Mentorship
KW  - Support, Psychosocial
KW  - Confidence
KW  - Financial Support
KW  - Committees
KW  - Leadership
KW  - Clinical Nursing Research Education
KW  - Budgets
KW  - Clinical Nursing Research Equipment and Supplies
KW  - Personnel Management
KW  - Health Care Delivery
KW  - Resource-Limited Settings
KW  - Descriptive Statistics
KW  - Data Analysis Software
KW  - Adult: 19-44 years
KW  - Male
KW  - Female
LA  - English
PB  - African Online Scientific Information System PTY LTD
SN  - 0379-8577
SP  - 1
TI  - Factors affecting registered nurses' participation and utilisation of clinical research in Namibia.
UR  - https://research.ebsco.com/linkprocessor/plink?id=6c3e825e-cb5f-3e32-8982-81cfea5b809e
VL  - 48
Y1  - 2025/01/01/2025
ER  - 

TY  - JOUR
AB  - Objective: This study set out to examine the stressors and mental health of Australian Fertility Nurses who form a crucial part of the fertility journey. Design/Methods: A mixed-methods approach was used to examine the stressors of 74 fertility nurses and their mental health outcomes. Open-ended qualitative questions were used to capture stressors and responses were analysed using Reflexive Thematic Analysis. Quantitative surveys were used to measure nurses' distress, wellbeing, and work engagement and statistical analysis was used to compare these results with normative data and comparison samples. results: The qualitative analysis indicated Fertility Nurses face a myriad of stressors, which were grouped under the themes of Interpersonal Stressors, Organisational Stressors, and Emotional Burdens. Fertility Nurses struggled with high workloads and conflicts with patients and other staff. They also faced difficulties in managing the painful discussions often present with unsuccessful fertility treatments. These stressors are reflected in the quantitative results which show that Fertility Nurses experience high levels of burnout and low levels of wellbeing and workplace engagement. Some of these outcomes were worse than other healthcare populations. conclusions: The study offers an insight into Fertility Nurses' experiences -- capturing the views of an under-researched group. The results have implications for Fertility Nurses, their patients, fertility clinics, and the wider sector, as nurses are central to patient experiences and successful treatment.
AN  - 184213902
ID  - 184213902
ID  - 8409358
AU  - YOUNG, TARLI
AU  - DICKINSON, NARELLE
AU  - HIO LAM ORIANA YAU
AU  - WATSON, BERNADETTE
DB  - CINAHL Plus with Full Text
DP  - EBSCOhost
EP  - 52
IS  - 1
JO  - Australian Journal of Advanced Nursing
CY  - Melbourne, &lt;Blank&gt;
KW  - Fertility Nursing Psychosocial Factors
KW  - Registered Nurses Psychosocial Factors
KW  - Stress, Occupational Evaluation
KW  - Psychological Well-Being Evaluation
KW  - Burnout, Professional Evaluation
KW  - Work Engagement Psychosocial Factors
KW  - Mental Health Evaluation
KW  - Nurse Attitudes Evaluation
KW  - Human
KW  - Female
KW  - Adult
KW  - Middle Age
KW  - Australians
KW  - Australia
KW  - Multimethod Studies
KW  - Thematic Analysis
KW  - Open-Ended Questionnaires
KW  - Hospitals, Private
KW  - Work Experiences
KW  - Emotions
KW  - Organizational Culture
KW  - Workload
KW  - Comparative Studies
KW  - Questionnaires
KW  - Occupational Health Evaluation
KW  - Fertilization in Vitro
KW  - Adult: 19-44 years
KW  - Middle Aged: 45-64 years
KW  - Female
LA  - English
PB  - Australian Nursing & Midwifery Federation
SN  - 0813-0531
SP  - 40
TI  - 'emotional roller coaster': Fertility nurses' stressors, wellbeing, burnout and work engagement through a mixed methods investigation.
UR  - https://research.ebsco.com/linkprocessor/plink?id=0e0718d6-d632-390d-8a50-0cb391774d6c
VL  - 42
Y1  - 2024/12/01/Dec2024-Feb2025
ER  - 

TY  - JOUR
AN  - 182635044
ID  - 182635044
ID  - 101088683
AU  - Park, Songran
AU  - Ha, Yeongmi
DB  - CINAHL Plus with Full Text
DO  - 10.1186/s12912-024-02600-w
DP  - EBSCOhost
EP  - 7
IS  - 1
JO  - BMC Nursing
KW  - Positive Psychology
KW  - Job Performance
KW  - Registered Nurses Psychosocial Factors
KW  - Work Engagement
KW  - Quality Improvement
KW  - Human South Korea
KW  - South Korea
KW  - Male
KW  - Female
KW  - Adult
KW  - Mediation Analysis
KW  - Descriptive Statistics
KW  - Confidence Intervals
KW  - Descriptive Research
KW  - Correlational Studies
KW  - Scales
KW  - Questionnaires
KW  - Adult: 19-44 years
KW  - Male
KW  - Female
LA  - English
PB  - BioMed Central
SN  - 1472-6955
SP  - 1
TI  - The relationship between positive psychological capital and work engagement in clinical nurses: mediation effect of job crafting.
UR  - https://research.ebsco.com/linkprocessor/plink?id=f1e90d21-0d80-32ef-a2df-f572d0cac081
VL  - 24
Y1  - 2025/02/03/2-3-2025
ER  - 

TY  - JOUR
AN  - 185351005
ID  - 185351005
ID  - 101088683
AU  - Alkubati, Sameer A.
AU  - Alrashidi, Omar A.
AU  - Albaqawi, Hamdan
AU  - Alharbi, Abdulhafith
AU  - Laradhi, Adel O.
AU  - Albani, Galal F.
AU  - Alsaqri, Salman
AU  - Pasay-an, Eddieson
AU  - Ali, Aziza Z.
DB  - CINAHL Plus with Full Text
DO  - 10.1186/s12912-025-03225-3
DP  - EBSCOhost
EP  - 13
IS  - 1
JO  - BMC Nursing
KW  - Hardiness
KW  - Job Satisfaction
KW  - Critical Care Nurses Psychosocial Factors
KW  - Stress, Occupational Prevention and Control
KW  - Task Performance and Analysis
KW  - Nursing Care Evaluation
KW  - Quality Improvement
KW  - Human
KW  - Male
KW  - Female
KW  - Adult
KW  - Cross Sectional Studies
KW  - Funding Source
KW  - Adaptation, Occupational
KW  - Job Performance
KW  - Saudi Arabia
KW  - Correlational Studies
KW  - Intensive Care Units
KW  - Hospitals, Public
KW  - Convenience Sample
KW  - Scales
KW  - Multiple Linear Regression
KW  - Path Analysis
KW  - Baccalaureate Nurses Psychosocial Factors
KW  - Registered Nurses Psychosocial Factors
KW  - Supervisors and Supervision
KW  - Descriptive Statistics
KW  - Data Analysis Software
KW  - Psychological Well-Being
KW  - Work Environment
KW  - Health Services Needs and Demand
KW  - Job Experience
KW  - Survey Research
KW  - Educational Status
KW  - Shiftwork
KW  - Nurse-Patient Ratio
KW  - Coefficient alpha
KW  - Questionnaires
KW  - Nonparametric Statistics
KW  - One-Way Analysis of Variance
KW  - T-Tests
KW  - Pearson's Correlation Coefficient
KW  - Burnout, Professional
KW  - Intention
KW  - Adult: 19-44 years
KW  - Male
KW  - Female
LA  - English
PB  - BioMed Central
SN  - 1472-6955
SP  - 1
TI  - The mediating effect of resilience and job satisfaction on the relationship between critical care nurses' stress-and task performance: findings to improve nursing care.
UR  - https://research.ebsco.com/linkprocessor/plink?id=58f8704a-1dab-30f4-b1aa-b6f7f505c770
VL  - 24
Y1  - 2025/05/22/5-22-2025
ER  - 

TY  - JOUR
AB  - As the United States (U.S.) moves toward the post-pandemic landscape, there remains a heightened need to increase the nursing workforce. The population continues to age, chronic illnesses are further exacerbated, and the highlight of the shortage of nurses weighed heavier while navigating care during Covid-19. This article examines nursing workforce improvement policies in a policy system where outcomes are either predicated by incremental decision-making or by punctuated changes. Punctuated Equilibrium Theory (PET) is posited to explain nursing policy trends and outcomes. Covid-19 created a punctuation in the healthcare system, leading to the "great resignation," the increase of travel nurses, and nurses working remotely via tele-health tools. What remains is the impact on nurse staffing policy and what will be done to provide nursing services moving into the future.
AN  - 187695302
ID  - 187695302
ID  - 0411772
AU  - Haun, Courtney
DB  - CINAHL Plus with Full Text
DO  - 10.1080/00185868.2023.2257353
DP  - EBSCOhost
EP  - 144
IS  - 3
JO  - Hospital Topics
CY  - Philadelphia, Pennsylvania
KW  - COVID-19 Nursing
KW  - Health Policy Trends
KW  - Personnel Staffing and Scheduling Legislation and Jurisprudence
KW  - Decision Making
KW  - Organizational Change
KW  - Nursing Administration
KW  - Human
KW  - United States
KW  - Male
KW  - Female
KW  - Prospective Studies
KW  - Nursing Staff, Hospital
KW  - Descriptive Statistics
KW  - Maps
KW  - Burnout, Professional
KW  - Legislation, Nursing
KW  - Nursing Shortage
KW  - Quality of Health Care
KW  - Workforce
KW  - Employment Termination
KW  - Male
KW  - Female
LA  - English
PB  - Taylor & Francis Ltd
SN  - 0018-5868
SP  - 139
TI  - An Explanation of Punctuated Policy Change: Nursing Policy in the Post-Pandemic Landscape.
UR  - https://research.ebsco.com/linkprocessor/plink?id=1a800a35-eb6c-3fec-bc78-379c3a0736a1
VL  - 103
Y1  - 2025/07/01/Jul-Sep2025
ER  - 

TY  - JOUR
AB  - Pediatric nurses face heavy workloads, long shifts, inadequate staffing, and the emotional demands of caring for vulnerable children, leading to physical, emotional, and cognitive fatigue. Such fatigue may increase the risk of ethical blindness, defined as difficulty in recognizing or responding to ethical issues. This study aimed to assess levels of work fatigue and ethical blindness and to examine their relationship. A descriptive, cross-sectional study was conducted in Turkey between April and August 2025. Data were collected using an anonymous online questionnaire including the Three-Dimensional Work Fatigue Inventory and the Workplace Ethical Blindness Scale. Analyses were performed with descriptive and inferential statistics. A total of 240 nurses participated, most aged 36–45 years with more than 11 years of experience. Overall, work fatigue was high, whereas ethical blindness was relatively low. Higher ethical blindness was observed among younger and less experienced nurses and those with lower professional satisfaction. Work fatigue was highest among pediatric intensive care nurses. Weak correlations were found between the routine dimension of ethical blindness and both physical and emotional fatigue. Professional motivation, voluntary career choice, and long-term experience may protect against ethical blindness. Workload regulation, motivational support, and structured ethics education are recommended to reduce fatigue-related risks and support ethical pediatric nursing care. Institutions should implement workload management strategies and integrate regular ethics education and reflective practices into professional development. • Pediatric nurses reported high fatigue but relatively low ethical blindness. • Younger, married, and less experienced nurses showed higher ethical blindness scores. • Intensive care nurses experienced the highest physical and mental fatigue levels. • Routine-based ethical blindness correlated with physical fatigue, but not emotional. • Professional motivation and ethics training can reduce fatigue-linked ethical risks.
AN  - 192457070
ID  - 192457070
ID  - 8607529
AU  - Uysal, Dilek
AU  - Yildiz, Selda
AU  - Eryürük, Dilek
DB  - CINAHL Plus with Full Text
DO  - 10.1016/j.pedn.2026.01.027
DP  - EBSCOhost
EP  - 362
JO  - Journal of Pediatric Nursing
CY  - Philadelphia, Pennsylvania
KW  - Pediatric Nurses Psychosocial Factors
KW  - Compassion Fatigue
KW  - Workload
KW  - Ethics, Professional
KW  - Pediatric Nursing Ethical Issues
KW  - Morals
KW  - Human
KW  - Turkey
KW  - Female
KW  - Male
KW  - Adult
KW  - Middle Age
KW  - Descriptive Research
KW  - Cross Sectional Studies
KW  - Questionnaires
KW  - Self Report
KW  - Inferential Statistics
KW  - Descriptive Statistics
KW  - Intensive Care Units, Pediatric
KW  - Motivation
KW  - Job Satisfaction
KW  - Work Environment
KW  - Adult: 19-44 years
KW  - Middle Aged: 45-64 years
KW  - Female
KW  - Male
LA  - English
PB  - W B Saunders
SN  - 0882-5963
SP  - 353
TI  - Assessing the relationship between pediatric nurses' three-dimensional work fatigue and ethical blindness levels.
UR  - https://research.ebsco.com/linkprocessor/plink?id=06921ff0-6204-37b1-a64b-8c1cbe92faac
VL  - 87
Y1  - 2026/03/01/Mar2026
ER  - 

TY  - JOUR
AB  - Aim: This study aimed to explore and clarify the concept of professional engagement among clinical nurses. Background: Nurses are central to shaping healthcare systems through direct interactions with patients and communities. Despite their potential to influence health policy, their involvement in policy development remains limited, especially in culturally specific contexts like Iran. Understanding the nature of professional engagement is essential for strengthening nursing practice and informing policy. Methods: This qualitative descriptive study employed a conventional content analysis approach. Data were collected through semi‐structured interviews with 16 clinical nurses selected via purposive sampling to ensure diversity in hospital type, ward specialty, and geographic location across Iran. Results: The analysis yielded four main categories: benevolence, vigor, professional emotional belonging, and meaningful care. They reflect the humanistic, energetic, emotionally connected, and purpose‐driven nature of nursing practice. Discussion: Professional engagement in nursing is shaped by intrinsic motivation, emotional connection, and a strong sense of purpose. These factors contribute to nurses' commitment and the quality of care they provide. Conclusion: Professional engagement in nursing is defined by intrinsic satisfaction in helping others, emotional attachment to the profession, and a strong sense of purpose. These are features that distinctly set nursing apart from other professions. Implications for Nursing: Supporting nurses' emotional connection, teamwork, and sense of purpose can strengthen professional engagement. Nurse managers should foster reflective practice and meaningful caregiving to improve work motivation and care quality. Implications for Nursing Policy: Policymakers should implement strategies that reinforce engagement across workshifts. Policy‐driven efforts can enhance patient safety, care quality, and nurse retention at various caring levels.
AN  - 190547977
ID  - 190547977
ID  - 7808754
AU  - Rezaie, Somayeh
AU  - Ahmadi, Fazlollah
AU  - Khoobi, Mitra
AU  - Kazemnejad, Anoshirvan
AU  - Vaismoradi, Mojtaba
DB  - CINAHL Plus with Full Text
DO  - 10.1111/inr.70138
DP  - EBSCOhost
EP  - 10
IS  - 4
JO  - International Nursing Review
CY  - Malden, Massachusetts
KW  - Clinical Nurse Specialists Iran
KW  - Work Engagement Evaluation
KW  - Human
KW  - Iran
KW  - Burnout, Professional
KW  - Job Satisfaction
KW  - Motivation
KW  - Qualitative Studies
KW  - Descriptive Research
KW  - Content Analysis
KW  - Semi-Structured Interview
KW  - Purposive Sample
KW  - Descriptive Statistics
KW  - Data Analysis Software
KW  - Adult
KW  - Middle Age
KW  - Male
KW  - Female
KW  - Spirituality
KW  - Adult: 19-44 years
KW  - Middle Aged: 45-64 years
KW  - Male
KW  - Female
LA  - English
PB  - Wiley-Blackwell
SN  - 0020-8132
SP  - 1
TI  - Explanation of the Concept of Professional Engagement in Clinical Nurses in Iran: A Conventional Qualitative Content Analysis.
UR  - https://research.ebsco.com/linkprocessor/plink?id=4c43a731-619a-3608-9f24-15736b849c79
VL  - 72
Y1  - 2025/12/01/Dec2025
ER  - 

TY  - JOUR
AN  - 184705403
ID  - 184705403
ID  - 101088683
AU  - Wu, Xiaoyu
AU  - Bai, Chunyan
AU  - Tan, Ya
AU  - Zhang, Miaoyuan
AU  - Wang, Hua
AU  - Liu, Jiayu
AU  - Wang, Wenli
DB  - CINAHL Plus with Full Text
DO  - 10.1186/s12912-025-03091-z
DP  - EBSCOhost
EP  - 10
IS  - 1
JO  - BMC Nursing
KW  - Urinary Catheterization Equipment and Supplies
KW  - Catheter Removal Methods
KW  - Catheters, Urinary Adverse Effects
KW  - Postoperative Complications Risk Factors
KW  - Spinal Diseases Surgery
KW  - Perioperative Nurses Psychosocial Factors
KW  - Models, Theoretical China
KW  - Quality of Nursing Care Evaluation
KW  - Risk Assessment
KW  - Health Care Delivery
KW  - Nursing Knowledge Evaluation
KW  - Motivation Evaluation
KW  - Behavioral Changes Evaluation
KW  - Early Intervention
KW  - Human
KW  - Male
KW  - Female
KW  - Adult
KW  - Qualitative Studies
KW  - China
KW  - Funding Source
KW  - Semi-Structured Interview
KW  - Content Analysis
KW  - Nursing Protocols
KW  - Workload
KW  - Health Resource Allocation
KW  - Communication
KW  - Recovery
KW  - Emotions
KW  - Purposive Sample
KW  - Thematic Analysis
KW  - Health Facility Environment
KW  - Interpersonal Relations
KW  - Patient Safety
KW  - Burnout, Professional
KW  - Descriptive Statistics
KW  - Data Analysis Software
KW  - Adult: 19-44 years
KW  - Male
KW  - Female
LA  - English
PB  - BioMed Central
SN  - 1472-6955
SP  - 1
TI  - Analysis of facilitators and barriers to early urinary catheter removal in postoperative patients by spine surgery nurses: a qualitative study based on the COM-B model in China.
UR  - https://research.ebsco.com/linkprocessor/plink?id=ae98d892-9134-3521-ab38-a7d96baa4751
VL  - 24
Y1  - 2025/04/23/4-23-2025
ER  - 

TY  - JOUR
AN  - 185351000
ID  - 185351000
ID  - 101088683
AU  - Ramadan, Osama Mohamed Elsayed
AU  - Hafiz, Alaa Hussain
AU  - Katooa, Nouran Essam
AU  - Alghamdi, Nasreen M.
AU  - Elsharkawy, Nadia Bassuoni
AU  - Abdelaziz, Enas Mahrous
AU  - Mohamed, Nermen Abdelftah
AU  - Baraka, Nagwa Ibrahim Mabrouk
DB  - CINAHL Plus with Full Text
DO  - 10.1186/s12912-025-03104-x
DP  - EBSCOhost
EP  - 22
IS  - 1
JO  - BMC Nursing
KW  - Compassion
KW  - Terminal Care In Infancy and Childhood
KW  - Palliative Care Nurses Psychosocial Factors
KW  - Neonatal Nurses Psychosocial Factors
KW  - Nursing Role
KW  - Life Experiences
KW  - Decision Making, Ethical
KW  - Coping
KW  - Psychological Distress Prevention and Control
KW  - Cultural Competence
KW  - Health Care Delivery
KW  - Education, Nursing
KW  - Health Policy
KW  - Nursing Practice, Evidence-Based
KW  - Human
KW  - Child
KW  - Adult
KW  - Middle Age
KW  - Male
KW  - Female
KW  - Egypt
KW  - Qualitative Studies
KW  - Exploratory Research
KW  - Phenomenological Research
KW  - Intensive Care Units, Neonatal
KW  - Semi-Structured Interview
KW  - Emotional Regulation
KW  - Hardiness
KW  - Conceptual Framework
KW  - Grief
KW  - Ethical Dilemmas
KW  - Communication
KW  - Holistic Care
KW  - Workload
KW  - Collaboration
KW  - Psychological Well-Being
KW  - Quality Improvement
KW  - Empowerment
KW  - Family Support
KW  - Burnout, Professional Prevention and Control
KW  - Self Care
KW  - Social Attitudes
KW  - Child: 6-12 years
KW  - Adult: 19-44 years
KW  - Middle Aged: 45-64 years
KW  - Male
KW  - Female
LA  - English
PB  - BioMed Central
SN  - 1472-6955
SP  - 1
TI  - Nurturing compassion in neonatal end-of-life care: a qualitative exploration of palliative care nurses' roles and experiences.
UR  - https://research.ebsco.com/linkprocessor/plink?id=f2b874fc-cec1-3692-8d28-738be143017e
VL  - 24
Y1  - 2025/05/22/5-22-2025
ER  - 

TY  - JOUR
AB  - Background: Work withdrawal behaviors threaten patients' safety and care quality. While exploitative leadership is a potential contributor to these negative behaviors, its impact remains underexplored in nursing context. Additionally, the mediating mechanism of moral disengagement in this association is understudied. Aim: This research aimed to investigate the mediating function of moral disengagement in the linkage between exploitative leadership and work withdrawal behaviors, framed by social cognitive and social exchange theories. Methods: This quantitative, cross‐sectional study included a convenience sample of 223 nurses recruited from two healthcare settings. Data were collected between February and April 2025 using an online survey comprising three validated and reliable scales in addition to demographic questionnaire. The proposed hypotheses were tested using the partial least square approach. Results: Exploitative leadership demonstrated a significant positive direct effect on both moral disengagement (β = 0.616, t = 17.798, p < 0.001) and work withdrawal behaviors (β = 0.421, t = 5.592, p < 0.001). Furthermore, moral disengagement had a significant positive effect on work withdrawal behaviors (β = 0.196, t = 2.365, p < 0.05). The indirect effect of exploitative leadership on work withdrawal behaviors, mediated by moral disengagement, was also significant (β = 0.121, t = 2.238, p < 0.05). Conclusion: This research underscores the critical role of moral disengagement in elucidating how exploitative leadership fosters nurses' job withdrawal behaviors. These results underscore the need for healthcare organizations to advocate for ethical leadership practices and address processes that compromise nurses' moral involvement to enhance nurse retention and ensure high‐quality patient care.
AN  - 190584890
ID  - 190584890
ID  - 9306050
AU  - Abou Zeid, Mennat Allah G.
AU  - Al-Sabeely, Amirat A.
AU  - Ibrahim, Ibrahim Abdullatif
AU  - Malak, Malakeh
DB  - CINAHL Plus with Full Text
DO  - 10.1155/jonm/6932401
DP  - EBSCOhost
EP  - 11
JO  - Journal of Nursing Management
CY  - Malden, Massachusetts
KW  - Nursing Staff, Hospital Psychosocial Factors
KW  - Nurse Attitudes Evaluation
KW  - Leadership
KW  - Morals
KW  - Stress, Occupational
KW  - Disengagement
KW  - Work Environment
KW  - Human
KW  - Saudi Arabia
KW  - Funding Source
KW  - Male
KW  - Female
KW  - Adult
KW  - Quantitative Studies
KW  - Cross Sectional Studies
KW  - Convenience Sample
KW  - Hospitals, Public
KW  - Surveys
KW  - Scales
KW  - Descriptive Statistics
KW  - Structural Equation Modeling
KW  - Data Analysis Software
KW  - Health Services Organizations
KW  - Leadership Ethical Issues
KW  - Personnel Retention
KW  - Quality of Nursing Care
KW  - Adult: 19-44 years
KW  - Male
KW  - Female
LA  - English
PB  - Wiley-Blackwell
SN  - 0966-0429
SP  - 1
TI  - The Impact of Exploitative Leadership and Moral Disengagement on Nurses' Work Withdrawal Behaviors: A Mediation Model Using the Partial Least Squares Approach.
UR  - https://research.ebsco.com/linkprocessor/plink?id=3c05bfae-ea92-374e-90e5-a85698c21e8a
VL  - 2025
Y1  - 2025/12/31/12-31-2025
ER  - 

TY  - JOUR
AB  - Background: Stress affects 45% of NHS staff. More research is needed to explore how to develop resilient mental health nurses who face multiple workplace stressors, including interacting with distressed clients. Higher Education Institutions are uniquely placed to introduce coping skills that help reduce anxiety and increase confidence for pre-registration nurses entering placements for the first time. Methods: A convenience sample of first year mental health student nurses (whole cohort), recruited before their first clinical placement, were invited to participate. Following a mixed methods design, we developed a 360-degree virtual reality (VR) video, depicting a distressed service user across three scenes, filmed in a real-life decommissioned in-patient ward. Participants followed the service user through the scenes, as though in real life. We used the video alongside a cognitive reappraisal/solution-focused/VERA worksheet and supportive clinical supervision technique to explore students' experiences of VR as an educative tool and to help build emotional coping skills. Results: N = 21 mental health student nurses were recruited to the study. Behavioural responses to the distressed patient scenario were varied. Students that had prior experience in health work were more likely to feel detached from the distress of the service user. Although for some students VR provided a meaningful learning experience in developing emotional awareness, other students felt more like a 'fly on the wall' than an active participant. Empathetic and compassionate responses were strongest in those who perceived a strong immersive effect. Overall, the supportive supervision appeared to decrease the anxiety of the small sample involved, but confidence was not affected. Conclusion: The use of 360-degree VR technology as an educative, classroom-based tool to moderate anxiety and build confidence in pre-placement mental health nursing students was partially supported by this study. The effectiveness of such technology appeared to be dependent on the degree to which 'immersion' and a sense of presence were experienced by students. Our cognitive reappraisal intervention proved useful in reducing anxiety caused by 'the patient in distress scenario' but only for students who achieved a deep immersive effect. Students with prior exposure to distressing events (in their personal lives and in clinical settings) might have developed other coping mechanisms (e.g., detachment). These findings support the idea that 'presence' is a subjective VR experience and can vary among users.
AN  - 185476490
ID  - 185476490
AU  - Laker, Caroline
AU  - Knight-Davidson, Pamela
AU  - McVicar, Andrew
DB  - CINAHL Plus with Full Text
DO  - 10.3390/nursrep15050157
DP  - EBSCOhost
IS  - 5
JO  - Nursing Reports
KW  - Students, Nursing
KW  - Virtual Reality Utilization
KW  - Videorecording Utilization
KW  - Anxiety Prevention and Control
KW  - Confidence
KW  - Nursing Skills
KW  - Psychiatric Nursing Education
KW  - Student Attitudes
KW  - Outcomes of Education
KW  - Coping Education
KW  - Teaching Methods
KW  - Stress, Psychological Prevention and Control
KW  - Stress Management Methods
KW  - Human
KW  - Mental Health Services Education
KW  - Male
KW  - Female
KW  - Multimethod Studies
KW  - Convenience Sample
KW  - Student Experiences
KW  - Cognition
KW  - Interpersonal Relations
KW  - Empathy
KW  - Emotional Intelligence
KW  - Self Concept
KW  - Adult
KW  - Middle Age
KW  - Adult: 19-44 years
KW  - Middle Aged: 45-64 years
KW  - Male
KW  - Female
LA  - English
PB  - MDPI
SN  - 2039-439X
SP  - 157
TI  - The Use of 360-Degree Video to Reduce Anxiety and Increase Confidence in Mental Health Nursing Students: A Mixed Methods Preliminary Study.
UR  - https://research.ebsco.com/linkprocessor/plink?id=a3103563-eed8-38c6-b61e-d302b450af0d
VL  - 15
Y1  - 2025/05/01/May2025
ER  - 

TY  - JOUR
AB  - Administrators play a pivotal role in empowering staff and influencing staff nurse's work engagement and intent to stay in their organization to ensure positive organizational and patient outcomes. A study was done to find out the relationship between nurse's empowerment behaviour with their job satisfaction, occupational stress and professional commitment among staff nurses (N=428) in selected hospitals, Coimbatore, Tamilnadu, India by using nonexperimental design. The findings of this study revealed that majority 319 (74.5%) had adequate nurses empowerment behavior, 224 (52.3%) had moderate satisfaction, 218 (50.9%) of subjects had mild stress and 243 (56.8%) of them had moderate professional commitment. It was observed that the calculated correlation value between nurse empowerment behavior and job satisfaction is r=0.386 shows a positive correlation, nurse empowerment behavior and occupational stress value was r=-0.150 shows a negative correlation, nurses empowerment behavior and professional commitment value was r=-0.041 shows a no correlation, job satisfaction and occupational stress value was r=-0.432 shows a negative correlation, job satisfaction and professional commitment value was r=-0.055 shows a no correlation, occupational stress and professional commitment value was r=0.296 shows a positive correlation. This study concluded that the nurse administrator should take a holistic approach in their endeavor to increase job satisfaction & professional involvement and reduce occupational stress among staff nurses which will enable better patient outcome.
AN  - 187687464
ID  - 187687464
AU  - Kalaimathi, S. Ani Grace
DB  - CINAHL Plus with Full Text
DO  - 10.37506/tkxc7414
DP  - EBSCOhost
EP  - 71
IS  - 2
JO  - International Journal of Nursing Education
KW  - Nurse Attitudes Evaluation
KW  - Empowerment
KW  - Job Satisfaction Evaluation
KW  - Stress, Occupational Evaluation
KW  - Commitment Evaluation
KW  - Nursing Staff, Hospital
KW  - Hospitals India
KW  - Nursing Role
KW  - Human
KW  - India
KW  - Male
KW  - Female
KW  - Nonexperimental Studies
KW  - Multicenter Studies
KW  - Convenience Sample
KW  - Questionnaires
KW  - Summated Rating Scaling
KW  - Sociodemographic Factors
KW  - Scales
KW  - Pilot Studies
KW  - Adult
KW  - Descriptive Statistics
KW  - Leadership
KW  - Diffusion of Innovation
KW  - Patient Safety
KW  - Quality of Health Care
KW  - Holistic Care
KW  - Adult: 19-44 years
KW  - Male
KW  - Female
LA  - English
PB  - Institute of Medico-legal publications Pvt Ltd
SN  - 0974-9349
SP  - 67
TI  - Nurses' Empowerment Behaviors and its Impact on Job Satisfaction, Occupational Stress and Professional Commitment Among Staff Nurses.
UR  - https://research.ebsco.com/linkprocessor/plink?id=16912b4f-32f5-347a-a422-b74686f0b5ce
VL  - 17
Y1  - 2025/04/01/Apr-Jun2025
ER  - 

TY  - JOUR
AN  - 192627259
ID  - 192627259
AU  - Mphokela, Morakane Audrey
AU  - Malesela, Jacobeth
AU  - Randa, Moreoagae Bertha
DB  - CINAHL Plus with Full Text
DO  - 10.3390/healthcare14050622
DP  - EBSCOhost
IS  - 5
JO  - Healthcare (2227-9032)
KW  - Nurses Psychosocial Factors
KW  - Hemodialysis Nursing
KW  - Hospital Units South Africa
KW  - Nurse-Patient Relations
KW  - Life Experiences Evaluation
KW  - Watson's Theory of Caring Utilization
KW  - South Africa
KW  - Human
KW  - Male
KW  - Female
KW  - Qualitative Studies
KW  - Exploratory Research
KW  - Descriptive Research
KW  - Interviews
KW  - Thematic Analysis
KW  - Trust
KW  - Compassion
KW  - Professional Role
KW  - Health Resource Utilization
KW  - Health Services Accessibility
KW  - Quality Improvement
KW  - Professional Development
KW  - Purposive Sample
KW  - Academic Medical Centers
KW  - Semi-Structured Interview
KW  - Interview Guides
KW  - Data Analysis Software
KW  - Psychological Distress
KW  - Stress, Psychological
KW  - Burnout, Professional
KW  - Kidney Failure, Chronic Nursing
KW  - Personnel Shortage
KW  - Quality of Life
KW  - Professional Recognition
KW  - Leadership
KW  - Male
KW  - Female
LA  - English
PB  - MDPI
SN  - 2227-9032
SP  - 622
TI  - They Are Like Family: A Qualitative Thematic Analysis of Nurses' Experiences in a Tshwane Dialysis Unit.
UR  - https://research.ebsco.com/linkprocessor/plink?id=f8394a53-d7d3-336f-a2ac-8b23c1133dfa
VL  - 14
Y1  - 2026/03/01/Mar2026
ER  - 

TY  - JOUR
AB  - Background/Objectives: The nursing work environment, encompassing accessible resources and established processes, might affect nurses' professional behavior. Our aim was to examine the effect of nurses' work environments on quiet quitting and work engagement among nurses. Methods: We performed a cross-sectional study with nurses in Greece. We used the "Practice Environment Scale-5" to measure nurses' work environments, the "Quiet Quitting Scale" to measure quiet quitting, and the "Utrecht Work Engagement Scale-3" to measure work engagement among nurses. We developed multivariable regression models adjusted for gender, age, understaffed wards, shift work, and work experience. Results: The study population included 425 nurses. The mean age of the nurses was 41.1 years. After controlling for confounders, we found that lower nurse participation in hospital affairs, less collegial nurse–physician relationships, worse nursing foundations for quality of care, and lower levels of nurse manager ability, leadership, and support were associated with higher levels of quiet quitting among nurses. Moreover, our multivariable analysis identified a positive association between nurse manager ability, leadership, and support, collegial nurse–physician relationships, nursing foundations for quality of care, and work engagement among nurses. Conclusions: Our findings highlight the poor work environment, elevated levels of quiet quitting, and moderate work engagement among nurses. Moreover, we found that a poor nurses' work environment was associated with higher levels of quiet quitting. Moreover, our findings showed that nurses' work environments had a positive impact on work engagement. The ongoing endeavor to enhance all aspects of nurses' working conditions by healthcare organization administrations is essential for optimizing nurses' performance, facilitating organizational operations, and ensuring service quality.
AN  - 182434914
ID  - 182434914
AU  - Moisoglou, Ioannis
AU  - Katsiroumpa, Aglaia
AU  - Katsapi, Aggeliki
AU  - Konstantakopoulou, Olympia
AU  - Galanis, Petros
DB  - CINAHL Plus with Full Text
DO  - 10.3390/nursrep15010019
DP  - EBSCOhost
IS  - 1
JO  - Nursing Reports
KW  - Nurses Psychosocial Factors
KW  - Work Environment Evaluation
KW  - Work Engagement Evaluation
KW  - Personnel Turnover
KW  - Human
KW  - Greece
KW  - Female
KW  - Male
KW  - Adult
KW  - Cross Sectional Studies
KW  - Scales
KW  - Nurse-Physician Relations
KW  - Quality of Nursing Care
KW  - Sex Factors
KW  - Age Factors
KW  - Shiftwork
KW  - Work Experiences
KW  - Leadership
KW  - Nurse Managers
KW  - Multivariate Analysis
KW  - Regression
KW  - Linear Regression
KW  - Confidence Intervals
KW  - Data Analysis Software
KW  - Descriptive Statistics
KW  - Adult: 19-44 years
KW  - Female
KW  - Male
LA  - English
PB  - MDPI
SN  - 2039-439X
SP  - 19
TI  - Poor Nurses' Work Environment Increases Quiet Quitting and Reduces Work Engagement: A Cross-Sectional Study in Greece.
UR  - https://research.ebsco.com/linkprocessor/plink?id=74d39750-a194-35fd-9978-32fa4435e6e3
VL  - 15
Y1  - 2025/01/01/Jan2025
ER  - 

TY  - JOUR
AB  - Background: Italy's ageing healthcare workforce has led to a demographic imbalance where older nurses (aged 50 years and above) outnumber younger colleagues (aged under 35 years). This has created challenges in intergenerational teamwork and knowledge transfer. Aim: To understand how generational differences influence nursing practice, specifically regarding fostering collaboration and improving patient care. Methods: This quantitative study surveyed 889 Italian nurses using a self-reported questionnaire, the Multidimensional Nursing Generations Questionnaire (MNGQ). The study analysed generational differences across key dimensions, including adaptability, intergenerational conflict, patient safety perspectives and teamwork. Findings: The analysis identified significant generational differences. Younger nurses (Generation Y and Generation Z) reported higher levels of conflict compared to Baby Boomers and Generation X. Younger generations perceived themselves as more adaptable than older colleagues. Baby Boomers and Generation X scored higher than Generation Y (P=0.038) and Generation Z (P=0.027) on patient safety perspectives. Younger nurses reported more complex interactions with colleagues, reflected in higher scores. No statistically significant differences were observed across generations regarding how they worked in a team. Younger generations showed a higher inclination for work engagement compared to Baby Boomers. Conclusions: Generational differences among Italian nurses influence perceptions of key aspects of nursing practice, particularly adaptability, patient safety and intergenerational dynamics. These findings emphasise the importance of fostering collaboration through mentoring and knowledge sharing to bridge generational gaps. Promoting multigenerational teamwork can enhance patient care quality and support workforce cohesion in an ageing healthcare system.
AN  - 185106877
ID  - 185106877
ID  - 9212059
AU  - Godino, Lea
AU  - Malfa, Elisa La
AU  - Poli, Paola
AU  - Lembo, Viola Di
AU  - Ricco, Mattia
AU  - Cioni, Laura
AU  - Gazineo, Domenica
DB  - CINAHL Plus with Full Text
DO  - 10.12968/bjon.2024.0464
DP  - EBSCOhost
EP  - 465
IS  - 9
JO  - British Journal of Nursing
KW  - Nursing Labor Supply Psychosocial Factors
KW  - Workforce Psychosocial Factors
KW  - Intergenerational Relations
KW  - Teamwork
KW  - Nurse Attitudes
KW  - Nursing Practice
KW  - Collaboration
KW  - Intraprofessional Relations
KW  - Quality of Nursing Care
KW  - Quality Improvement
KW  - Human
KW  - Italy
KW  - Cross Sectional Studies
KW  - Quantitative Studies
KW  - Self Report
KW  - Questionnaires
KW  - Adaptation, Psychological
KW  - Conflict (Psychology)
KW  - Patient Safety
KW  - Generation Y
KW  - Generation X
KW  - Baby Boomers
KW  - Summated Rating Scaling
KW  - Adult
KW  - Middle Age
KW  - Male
KW  - Female
KW  - Adult: 19-44 years
KW  - Middle Aged: 45-64 years
KW  - Male
KW  - Female
LA  - English
PB  - Mark Allen Holdings Limited
SN  - 0966-0461
SP  - 458
TI  - Analysis of generational traits and intergenerational dynamics in the nursing workforce in Italy.
UR  - https://research.ebsco.com/linkprocessor/plink?id=fa23c2f3-e436-39e2-ad1d-d70cdeea5df4
VL  - 34
Y1  - 2025/05/08/5-8-2025
ER  - 

TY  - JOUR
AB  - Background: Emergency departments (EDs) are high‐stakes environments where crowding, boarding, and frequent exposure to violence amplify risks to both patients and staff. Conceptual frameworks suggest interdependence between teamwork, well‐being, and patient safety, but the empirical basis for these relationships remains underdeveloped. Our objective was to conduct a scoping review examining the intersections between teamwork, patient safety, and well‐being in EDs, with the aim of characterizing existing evidence and identifying gaps to inform future research and practice. Methods: With a medical librarian, we searched Ovid MEDLINE, PubMed, and CINAHL from inception to 2025 using terms related to emergency services, interprofessional teamwork, burnout, and patient safety. Eligible studies included empirical evaluations of team‐based interventions or correlates in ED settings; reviews, protocols, and opinion pieces were excluded. Two reviewers independently screened titles, with disagreements adjudicated through abstract review. Full texts were assessed by a second pair of reviewers. Data were extracted into a standardized template following Arksey and O'Malley's methodological framework. Results: Of 346 studies screened, 16 met inclusion criteria. No study evaluated all three domains simultaneously. Seven studies assessed teamwork–safety relationships using survey or simulation methods and reported associations between stronger teamwork and fewer missed care events, improved safety culture, or enhanced communication. Seven studies examined the teamwork–well‐being dyad, finding consistent associations with lower burnout, improved morale, and reduced turnover intentions. Only two studies addressed well‐being–safety, reporting negative correlations between job dissatisfaction, poor teamwork climate, and self‐reported errors. Conclusion: Evidence supports associations between teamwork, well‐being, and patient safety in the ED, but research remains fragmented, methodologically limited, and rarely addresses all three domains together. Across all domains, studies were limited by reliance on self‐reported perceptions, heterogeneous measurement instruments, and lack of ED‐specific, longitudinal, or controlled designs. Future studies should leverage multi‐institutional, ED‐specific designs with objective safety outcomes to build a robust evidence base.
AN  - 192506769
ID  - 192506769
ID  - 9418450
AU  - Pavuluri, Suresh K.
AU  - Bray, Alexandra
AU  - Sherak, Raphael
AU  - Hooper, Carolina Diniz
AU  - Sangal, Rohit B.
AU  - Melnick, Edward R.
DB  - CINAHL Plus with Full Text
DO  - 10.1111/acem.70262
DP  - EBSCOhost
EP  - 12
IS  - 3
JO  - Academic Emergency Medicine
CY  - Malden, Massachusetts
KW  - Physicians, Emergency Psychosocial Factors
KW  - Emergency Nurses Psychosocial Factors
KW  - Teamwork
KW  - Patient Safety
KW  - Psychological Well-Being
KW  - Emergency Service
KW  - Human
KW  - Scoping Review
KW  - Medline
KW  - PubMed
KW  - CINAHL Database
KW  - Multiple Regression
KW  - Chi Square Test
KW  - Wilcoxon Rank Sum Test
KW  - Interprofessional Relations
KW  - Burnout, Professional
KW  - Stress, Occupational
KW  - Personnel Turnover
KW  - Job Satisfaction
KW  - Morale
KW  - Health Care Errors Prevention and Control
KW  - Psychological Safety
KW  - Shiftwork
KW  - Incident Reports
KW  - Professional Competence
KW  - Questionnaires
KW  - Post Hoc Analysis
LA  - English
PB  - Wiley-Blackwell
SN  - 1069-6563
SP  - 1
TI  - A Scoping Review of Teamwork, Patient Safety, and Clinician Well‐Being in the Emergency Department.
UR  - https://research.ebsco.com/linkprocessor/plink?id=2b0d9808-14f7-305b-8392-a0245f6bf55a
VL  - 33
Y1  - 2026/03/01/Mar2026
ER  - 

TY  - JOUR
AB  - Aim: To explore the expanded roles, task shifting, competency gaps, and adaptive strategies of emergency and intensive care unit nurses in Gaza's government hospitals during armed conflict, and to identify barriers and lessons relevant to international nursing standards. Background: Armed conflicts severely disrupt healthcare systems and demand expanded nursing roles and competencies, especially for emergency and intensive care nurses. Methods: A descriptive, qualitative design was used, employing semi‐structured key informant interviews and a focus group with senior nurses, supervisors, and academic leaders from all operating governmental hospitals in Gaza. Data were thematically analyzed, following COREQ guidelines and information power principles. Results: Fourteen nurses and ten senior stakeholders participated, offering diverse clinical and academic perspectives. Eight key themes emerged: role expansion, psychological impact, adaptation, core competencies, training, systemic barriers, teamwork, and support systems. Nurses assumed essential and some advanced clinical duties and autonomous decisions in response to staff shortages and resource scarcity. Despite some advanced nursing skills, gaps persisted in pediatric, burn, and mental health care. Solidarity, mentoring, and nongovernmental‐supported leadership helped sustain care delivery, revealing both nursing resilience and entrenched system challenges. Discussion: These findings highlight urgent gaps and opportunities to strengthen nursing competencies, education, and policy to ensure resilient care in conflict‐affected settings. Conclusion: Nurses in conflict‐affected ICUs and emergency departments demonstrated notable adaptability and role expansion but faced critical gaps in preparedness and institutional support. Their experiences call for enhanced training and clear policy frameworks tailored to conflict settings. Implications for nursing: The study calls for integrating conflict‐nursing skills, ethical decision‐making, and psychosocial support into policy and education to build nurse autonomy and conflict‐readiness in Palestine and beyond.
AN  - 192505491
ID  - 192505491
ID  - 7808754
AU  - AbuQamar, Mazen
AU  - Alkhatib, Ali H.
AU  - Dilles, Tinne
DB  - CINAHL Plus with Full Text
DO  - 10.1111/inr.70165
DP  - EBSCOhost
EP  - 8
IS  - 1
JO  - International Nursing Review
CY  - Malden, Massachusetts
KW  - War Palestine
KW  - Emergency Nursing
KW  - Critical Care Nursing
KW  - Nursing Staff, Hospital Psychosocial Factors
KW  - Emergency Nurses Psychosocial Factors
KW  - Critical Care Nurses Psychosocial Factors
KW  - International Nursing Standards
KW  - Nursing Role Evaluation
KW  - Nursing Skills Evaluation
KW  - Professional Competence Evaluation
KW  - Human
KW  - Male
KW  - Female
KW  - Adult
KW  - Middle Age
KW  - Palestine
KW  - Descriptive Research
KW  - Qualitative Studies
KW  - Semi-Structured Interview
KW  - Focus Groups
KW  - Purposive Sample
KW  - Hospitals, Public
KW  - Multicenter Studies
KW  - Thematic Analysis
KW  - Hardiness
KW  - Adaptation, Occupational
KW  - Pediatric Nursing
KW  - Burn Nursing
KW  - Psychiatric Nursing
KW  - Teamwork
KW  - Mentorship
KW  - Mass Casualty Training
KW  - Stress, Psychological
KW  - Burnout, Professional
KW  - Stress, Occupational
KW  - Adult: 19-44 years
KW  - Middle Aged: 45-64 years
KW  - Male
KW  - Female
LA  - English
PB  - Wiley-Blackwell
SN  - 0020-8132
SP  - 1
TI  - Expanded Roles and Competency Gaps of Emergency and ICU Nurses During Armed Conflict in Gaza.
UR  - https://research.ebsco.com/linkprocessor/plink?id=c6b08405-1afc-341d-b5fb-5ab340ae227f
VL  - 73
Y1  - 2026/03/01/Mar2026
ER  - 

TY  - JOUR
AB  - Objectives: This study aims to determine the psychosocial care competence, therapeutic alliance, and burnout levels of nurses and examine the relationships between them. Methods: The study was conducted between January and April 2025 with 226 nurses working at Malatya Turgut Özal Medical Center. Data were collected using a Sociodemographic Information Form, the Psychosocial Care Competence Self-Assessment Scale, the Brief Revised Working Inventory/bond subscale, and the Maslach Burnout Inventory via Google Forms. Descriptive statistics, the Kolmogorov-Smirnov test, the Kruskal-Wallis test, the Mann-Whitney U test, and Spearman's correlation test were used in the analysis of the data. Results: The mean age of the participants was 30.63±6.43. Psychosocial care competence levels showed significant differences based on education and income status, while therapeutic alliance/bond levels showed significant differences based on education (p<0.001). A weak negative relationship was found between the psychosocial care competence and burnout levels of the participants, while there was a moderate positive relationship between their psychosocial care competence and therapeutic alliance/bond levels, and there was a weak negative relationship between their burnout and therapeutic alliance/bond levels (p<0.001). Conclusion: It was determined that as the psychosocial care competence and therapeutic alliance/bond levels of nurses increased, their burnout levels decreased. Based on the findings of this study, initiatives aimed at increasing the psychosocial care competence and therapeutic alliance levels of nurses may shed light on the development of effective interventions for nurses to cope with burnout.
AN  - 192754935
ID  - 192754935
AU  - Bilek, Fatma
AU  - Nur Çetik, Fatmanur
AU  - Türk, Mehmet
AU  - Yılmaz, Emine
DB  - CINAHL Plus with Full Text
DO  - 10.14744/phd.2026.02779
DP  - EBSCOhost
EP  - 64
IS  - 1
JO  - Journal of Psychiatric Nursing / Hemşireleri Derneği
KW  - Psychosocial Intervention
KW  - Nursing Skills Evaluation
KW  - Competency Assessment
KW  - Therapeutic Alliance Evaluation
KW  - Burnout, Professional Evaluation
KW  - Nursing Staff, Hospital Psychosocial Factors
KW  - Human
KW  - Adult
KW  - Middle Age
KW  - Turkey
KW  - Academic Medical Centers
KW  - Scales
KW  - Questionnaires
KW  - Kruskal-Wallis Test
KW  - Mann-Whitney U Test
KW  - Spearman's Rank Correlation Coefficient
KW  - Descriptive Statistics
KW  - Educational Status
KW  - Income
KW  - Summated Rating Scaling
KW  - Descriptive Research
KW  - Correlational Studies
KW  - Data Analysis Software
KW  - Nonparametric Statistics
KW  - Post Hoc Analysis
KW  - Comparative Studies
KW  - Adult: 19-44 years
KW  - Middle Aged: 45-64 years
LA  - English
PB  - KARE Publishing
SN  - 1309-3568
SP  - 53
TI  - Determination of psychosocial care competence, therapeutic alliance and burnout levels in nurses.
UR  - https://research.ebsco.com/linkprocessor/plink?id=b1ecb69b-cecc-3873-b838-66cab1646ee0
VL  - 17
Y1  - 2026/03/01/Mar2026
ER  - 

TY  - JOUR
AB  - Background/Objectives: Understanding environmental experiences in residential dementia care is crucial for enhancing care practices, training, and policy. The environment's role in dementia care is complex. Allied health and nursing professionals must consider environmental aspects concerning care for individuals with dementia. This study investigates how employed caregivers experience and perceive environmental influences in residential dementia care. Methods: In September 2024, we systematically searched PubMed, CINAHL, and PsycINFO for qualitative studies, adhering to SRQR guidelines. The CASP tool was used to assess study quality, ensuring rigor and reliability in selection. The meta-synthesis is registered with Prospero: CRD42024598962. A template analysis was conducted to structure emerging themes. Results: Fifteen studies met the inclusion criteria. Key themes included: 1. Working Environment: Informed understandings—capturing caregivers' perceptions of organisational structures and support. 2. Lived Environment: Stability and Clarity—highlighting the impact of relational and social dynamics on caregiving; and 3. Physical and Built Environment: Impact on Overall Care Experience—looking at the role of space and design in facilitating effective dementia care. Following this, more subthemes emerged, resulting in the final template. Conclusions: The key gaps included understanding the existing strengths of practice, differences in job roles, funding, the role of Employed Caregivers, and Employed Caregivers' personhood. Emphasising evidence-based practice and clearly defining job roles may improve decision-making and collaboration. It is essential to identify funding gaps and provide clear guidelines and training to ensure equitable care and maximise the contributions of Employed Caregivers working with nurses and allied health professionals. Recognising Employed Caregivers' personhood could enhance job satisfaction and reduce burnout. Policies should address these gaps by providing training to clarify roles and enhance skills. A supportive, person-centred workplace may improve satisfaction and care outcomes. Future research should evaluate these aspects and continue to identify the best practices.
AN  - 186260234
ID  - 186260234
AU  - Downes, Megan Nicola
AU  - Hemingway, Steve
AU  - Simkhada, Bibha
AU  - King, Nigel
AU  - Caress, Ann-Louise
DB  - CINAHL Plus with Full Text
DO  - 10.3390/nursrep15060183
DP  - EBSCOhost
IS  - 6
JO  - Nursing Reports
KW  - Caregivers Psychosocial Factors
KW  - Caregiver Attitudes Evaluation
KW  - Employment Status Evaluation
KW  - Dementia Nursing
KW  - Residential Care Methods
KW  - Health Facility Environment Psychosocial Factors
KW  - Human
KW  - Male
KW  - Female
KW  - Adolescence
KW  - Adult
KW  - Middle Age
KW  - Meta Synthesis
KW  - Health Care Delivery
KW  - PubMed
KW  - CINAHL Database
KW  - Psycinfo
KW  - Thematic Analysis
KW  - Work Environment
KW  - Organizational Culture
KW  - Group Dynamics
KW  - Patient Satisfaction
KW  - Quality of Health Care
KW  - Job Characteristics
KW  - Financial Support
KW  - Professional Practice, Evidence-Based
KW  - Professional Role
KW  - Decision Making, Clinical
KW  - Collaboration
KW  - Practice Guidelines
KW  - Healthcare Disparities
KW  - Individuality
KW  - Burnout, Professional Prevention and Control
KW  - Support, Psychosocial
KW  - Checklists
KW  - Conceptual Framework
KW  - Reflexivity (Research)
KW  - Semi-Structured Interview
KW  - Adaptation, Occupational
KW  - Built Environment Psychosocial Factors
KW  - Confidence
KW  - Clinical Competence
KW  - Caregiver Support
KW  - Caregivers Education
KW  - Stigma
KW  - Occupational Safety
KW  - Morals
KW  - Psychological Distress
KW  - Hospital Design and Construction
KW  - Optimism
KW  - Descriptive Statistics
KW  - Data Analysis Software
KW  - Adolescent: 13-18 years
KW  - Adult: 19-44 years
KW  - Middle Aged: 45-64 years
KW  - Male
KW  - Female
LA  - English
PB  - MDPI
SN  - 2039-439X
SP  - 183
TI  - Employed Caregivers' Perceptions of Environmental Influences in Residential Dementia Care: A Qualitative Meta-Synthesis.
UR  - https://research.ebsco.com/linkprocessor/plink?id=f862ddc1-319a-35ff-ae1f-5a9dfbe17a84
VL  - 15
Y1  - 2025/06/01/Jun2025
ER  - 

TY  - JOUR
AB  - While harm reduction has been implemented in some community health settings across Canada, they have been underutilized in managing in-patient environments. When patients with substance use disorder (SUD) are hospitalized, without harm reduction approaches, they may engage in risky behaviours, leading to unsafe substance use. Negative encounters with the healthcare system and nurses' discriminatory attitudes toward patients with SUD also contribute to health issues and safety concerns. These include sharing syringes and using illicit drugs alone, which increase the risk of infectious disease transmission, overdoses, and death. This study reviewed existing literature on barriers to implementing harm reduction in acute care hospitals. Three databases were searched for peer-reviewed articles published from 2014 to 2024. After screening 987 articles, 10 met the inclusion criteria. The findings highlighted challenges nurses and patients encounter in implementing harm reduction in acute care hospitals, including stigma, safety concerns, knowledge gaps, and nurse burnout. Addressing these challenges entails nurse education and organizational changes. While the current research provides some insights, to enhance harm reduction strategies in in-patient settings, further studies should examine standardizing care plans for individuals with SUD, healthcare agencies' roles in promoting harm reduction education, and nurses' perspectives.
AN  - 186547403
ID  - 186547403
AU  - Furlong, Kaitlyn
AU  - Hua Li
AU  - Bigalky, Jodie
DB  - CINAHL Plus with Full Text
DO  - 10.29173/cjen240
DP  - EBSCOhost
EP  - 63
IS  - 1
JO  - Canadian Journal of Emergency Nursing (CJEN)
CY  - Chiliwack, British Columbia
KW  - Substance Use Disorders Nursing
KW  - Acute Care Nurse Practitioners
KW  - Nurse Attitudes Canada
KW  - Harm Reduction
KW  - Acute Care
KW  - Hospitals
KW  - Program Implementation
KW  - Risk Taking Behavior
KW  - Patient Attitudes
KW  - Human
KW  - Systematic Review
KW  - Scoping Review
KW  - Canada
KW  - CINAHL Database
KW  - Medline
KW  - PubMed
KW  - Descriptive Statistics
KW  - Thematic Analysis
KW  - Stigma
KW  - Patient Safety
KW  - Burnout, Professional
KW  - Nursing Knowledge
LA  - English
PB  - National Emergency Nurses Association
SN  - 2293-3921
SP  - 48
TI  - A nursing perspective on barriers to implementing harm reduction in acute care hospital settings: A scoping review.
UR  - https://research.ebsco.com/linkprocessor/plink?id=fe7619c1-29f8-3c61-8ad8-9eec78b36864
VL  - 48
Y1  - 2025/03/01/Spring2025
ER  - 

TY  - JOUR
AB  - Anesthesia-related studies have found that many adverse events are related to human factors including occupational burnout, safety culture, and production pressure. The purpose of this study was to explore the relationships between those factors to identify potential interventions to improve patient safety and anesthesia practice. This exploratory study used a cross-sectional design with a survey administered via e-mail to nurse anesthetists. The survey consisted of the Survey on Patient Safety, Maslach's Burnout Inventory, and the NASA task-load-index. Data analysis included linear mixed regression models, Spearman correlations, and Cronbach's alpha. Covariates included age, years of clinical experience, zip codes, and gender. We found that the best predictors of patient safety are hospitals' culture of safety and staffing patterns. Adequate staffing had the largest impact on reducing occupational burnout and nurse anesthetists' intentions to leave their jobs. Less experienced nurse anesthetists reported lower patient safety scores. Successful interventions to improve institutional factors need to be implemented and supported by management with an emphasis on open communication among all team members to elicit lasting changes. Additionally, interventions should focus on appropriate staffing, team training, and resilience training because these have the greatest impact.
AN  - 182580653
ID  - 182580653
ID  - 0431420
AU  - Wilbanks, Bryan
AU  - Aroke, Edwin
AU  - Everson, Marjorie
AU  - Clayton, Beth Ann
AU  - Peng Li
DB  - CINAHL Plus with Full Text
DO  - 10.70278/AANAJ/.0000001029
DP  - EBSCOhost
EP  - 17
IS  - 1
JO  - AANA Journal
CY  - Park Ridge, Illinois
KW  - Certified Registered Nurse Anesthetists Psychosocial Factors
KW  - Burnout, Professional Evaluation
KW  - Patient Safety Evaluation
KW  - Organizational Culture Evaluation
KW  - Nurse Attitudes Evaluation
KW  - Workload
KW  - Anesthesiology Service
KW  - Human
KW  - Male
KW  - Female
KW  - Exploratory Research
KW  - Cross Sectional Studies
KW  - Descriptive Statistics
KW  - Questionnaires
KW  - Linear Regression
KW  - Spearman's Rank Correlation Coefficient
KW  - Coefficient alpha
KW  - Personnel Staffing and Scheduling
KW  - Age Factors
KW  - Job Experience
KW  - Personnel Turnover
KW  - Conceptual Framework
KW  - Adult
KW  - Middle Age
KW  - Funding Source
KW  - Snowball Sample
KW  - Adult: 19-44 years
KW  - Middle Aged: 45-64 years
KW  - Male
KW  - Female
LA  - English
PB  - American Association of Nurse Anesthetists
SN  - 0094-6354
SP  - 9
TI  - Exploring Safety Culture, Production Pressure, Occupational Burnout, and Patient Safety in Anesthesia.
UR  - https://research.ebsco.com/linkprocessor/plink?id=20601918-298a-3f54-a1c0-016637acf9a6
VL  - 93
Y1  - 2025/02/01/Feb2025
ER  - 

TY  - JOUR
AN  - 185782591
ID  - 185782591
ID  - 101088683
AU  - Hashemi, Razieh
AU  - Sadeghi, Amir
AU  - Roshanaei, Ghodratollah
AU  - Purfarzad, Zahra
DB  - CINAHL Plus with Full Text
DO  - 10.1186/s12912-025-03321-4
DP  - EBSCOhost
EP  - 11
IS  - 1
JO  - BMC Nursing
KW  - Nurse Managers Psychosocial Factors
KW  - Management Styles
KW  - Nurses Psychosocial Factors
KW  - Support, Psychosocial
KW  - Empowerment
KW  - Work Engagement Evaluation
KW  - Human
KW  - Iran
KW  - Male
KW  - Female
KW  - Adult
KW  - Mediation Analysis
KW  - Descriptive Research
KW  - Cross Sectional Studies
KW  - Correlational Studies
KW  - Random Sample
KW  - Questionnaires
KW  - Descriptive Statistics
KW  - Pearson's Correlation Coefficient
KW  - Linear Regression
KW  - Structural Equation Modeling
KW  - Data Analysis Software
KW  - Chi Square Test
KW  - Nursing Skills
KW  - Confidence
KW  - Commitment
KW  - Scales
KW  - Adult: 19-44 years
KW  - Male
KW  - Female
LA  - English
PB  - BioMed Central
SN  - 1472-6955
SP  - 1
TI  - The relationship between the leader empowering behaviors and work engagement: the role of psychological empowerment as a mediating variable.
UR  - https://research.ebsco.com/linkprocessor/plink?id=ac2a36e0-7603-3df3-836b-4697f5b7749f
VL  - 24
Y1  - 2025/06/06/6-6-2025
ER  - 

TY  - JOUR
AB  - Background: Medication errors remain a critical patient safety issue. Although prior research has examined individual and environmental determinants, few studies have investigated their complex interrelationships within an integrated theoretical framework, particularly in clinical nursing practice. Aim: To examine the structural relationships among the nursing work environment, communication with health professionals, fatigue, and medication errors among clinical nurses, grounded in Bronfenbrenner's ecological systems theory. Methods: A cross‐sectional study was conducted involving 230 clinical nurses from four tertiary hospitals in South Korea. Data were collected using validated self‐report questionnaires measuring the nursing work environment, communication with health professionals, fatigue, and medication errors. Structural equation modeling, supported by confirmatory factor analysis, was used to evaluate direct and indirect pathways and to assess overall model fit. Results: The proposed model demonstrated acceptable fit (χ2/df = 2.98, RMSEA = 0.08, CFI = 0.93). The nursing work environment exerted a significant direct effect on communication (β = 0.80, p < 0.001), and communication was significantly associated with reduced fatigue (β = −0.78, p = 0.005). Fatigue had a direct effect on medication errors (β = 0.32, p = 0.003), while communication showed both direct and indirect effects on medication errors. The model explained 64.3% of the variance in communication, 45.4% in fatigue, and 29.8% in medication errors. Conclusion: A supportive nursing work environment facilitates effective interprofessional communication, which in turn mitigates fatigue and reduces medication errors. Communication functions as a key mediating mechanism within this structural pathway. Implications for Nursing Management: To reduce medication errors, nurse managers should prioritize fostering positive work environments, implementing structured communication protocols, and establishing systematic fatigue management strategies. Such organizational initiatives may enhance communication efficiency and strengthen patient safety outcomes.
AN  - 192311117
ID  - 192311117
ID  - 9306050
AU  - Kim, Junekyu
AU  - Song, Yeoungsuk
AU  - Leal Costa, César
DB  - CINAHL Plus with Full Text
DO  - 10.1155/jonm/1245208
DP  - EBSCOhost
EP  - 11
JO  - Journal of Nursing Management
CY  - Malden, Massachusetts
KW  - Clinical Nurse Specialists Psychosocial Factors
KW  - Nursing Staff, Hospital Psychosocial Factors
KW  - Health Facility Environment
KW  - Communication
KW  - Interprofessional Relations
KW  - Intraprofessional Relations
KW  - Nursing Practice
KW  - Medication Errors Prevention and Control
KW  - Compassion Fatigue Prevention and Control
KW  - Models, Structural
KW  - Human
KW  - Male
KW  - Female
KW  - Adult
KW  - South Korea
KW  - Tertiary Health Care
KW  - Hospitals
KW  - Structural Equation Modeling
KW  - Systems Theory
KW  - Quantitative Studies
KW  - Cross Sectional Studies
KW  - Comparative Studies
KW  - Descriptive Statistics
KW  - Data Analysis Software
KW  - Questionnaires
KW  - Self Report
KW  - Convenience Sample
KW  - Internal Consistency
KW  - Pearson's Correlation Coefficient
KW  - Factor Analysis
KW  - Chi Square Test
KW  - Nurse-Physician Relations
KW  - Work Experiences
KW  - Patient Safety
KW  - Nurse-Patient Relations
KW  - Nursing Care
KW  - Support, Psychosocial
KW  - Organizational Efficiency
KW  - Workload
KW  - Models, Theoretical
KW  - Mental Fatigue Prevention and Control
KW  - Adult: 19-44 years
KW  - Male
KW  - Female
LA  - English
PB  - Wiley-Blackwell
SN  - 0966-0429
SP  - 1
TI  - Structural Model of Medication Errors in Clinical Nursing: A Structural Equation Model Based on the Ecological Systems Theory.
UR  - https://research.ebsco.com/linkprocessor/plink?id=e169fe5a-5411-3005-a0c0-15a1c5ddb693
VL  - 2026
Y1  - 2026/03/16/3-16-2026
ER  - 

TY  - JOUR
AB  - This study aimed to examine the effects of professional values education on perceptions of professional values, emotional labor behaviours, and burnout levels among pediatric nurses. This randomised controlled trial was conducted between February 2024 and January 2025 at a city hospital in Turkey with 70 pediatric nurses. The intervention comprised a professional values education program implemented in two phases: preparation (literature review and development of educational content) and application (delivery to the intervention group). Data were collected using a Introductory Information Form, the Professional Values Scale for Nurses, the Emotional Labor Behaviour Scale of Nurses, and the Maslach Burnout Inventory. Analyses were performed with SPSS 27.0 (IBM Inc., Armonk, NY, USA). In the intervention group, the "Professional Values Scale for Nurses" score increased from 89.68 ± 16.46 (pre-test) to 118.82 ± 9.48 (pos t -test). The superficial behaviour subdimension score decreased from 22.22 ± 3.29 to 14.00 ± 4.15, while depth behaviour scores rose from 47.94 ± 7.27 to 57.62 ± 5.28, and sincere behaviour scores from 18.54 ± 2.83 to 23.05 ± 2.14. Burnout levels decreased, with emotional exhaustion dropping from 16.45 ± 7.13 to 8.80 ± 3.96, depersonalization from 6.12 ± 3.97 to 1.94 ± 1.86, and personal accomplishment increasing from 19.62 ± 3.14 to 26.25 ± 2.57. Professional values education enhances pediatric nurses' professional values, fosters deeper and more sincere emotional labor behaviours, and reduces burnout. Integrating structured professional values education into pediatric nursing practice may strengthen professional identity, promote emotional resilience, and improve the quality of care for children and families. ClinicalTrials.gov Protocol: NCT07016503 • Professional values training significantly improved pediatric nurses' perception of professional values. • The training reduced superficial emotional labor and enhanced deep and sincere emotional labor. • Post-training, emotional exhaustion and depersonalization decreased, while personal accomplishment increased.
AN  - 192457040
ID  - 192457040
ID  - 8607529
AU  - Yirik, Nazmiye
AU  - Tutar, Şerife
DB  - CINAHL Plus with Full Text
DO  - 10.1016/j.pedn.2025.12.030
DP  - EBSCOhost
EP  - 110
JO  - Journal of Pediatric Nursing
CY  - Philadelphia, Pennsylvania
KW  - Pediatric Nurses Psychosocial Factors
KW  - Ethics, Professional Education
KW  - Burnout, Professional Psychosocial Factors
KW  - Emotional Exhaustion Psychosocial Factors
KW  - Outcomes of Education
KW  - Nurse Attitudes
KW  - Human
KW  - Randomized Controlled Trials
KW  - Random Assignment
KW  - Program Implementation
KW  - Scales
KW  - Data Analysis Software
KW  - Depersonalization Prevention and Control
KW  - Achievement
KW  - Professional Identity
KW  - Hardiness
KW  - Quality of Nursing Care
KW  - Descriptive Statistics
LA  - English
PB  - W B Saunders
SN  - 0882-5963
SP  - 99
TI  - Investigation of professional values education's effect on pediatric nurses' perception of professional values, emotional labour behaviours and burnout levels: A randomised controlled trial.
UR  - https://research.ebsco.com/linkprocessor/plink?id=e81252c5-7c2b-31cf-8e82-966110fcf02c
VL  - 87
Y1  - 2026/03/01/Mar2026
ER  - 

TY  - JOUR
AB  - Aim: This study examined how nurses' positive psychological capital and positive work environment influence work engagement and investigated the mediating role of job crafting in these relationships. Background: Nurses' work engagement is essential for achieving hospital goals, as it directly impacts patient care quality and organizational performance. While both personal resources such as positive psychological capital and job resources such as a positive work environment influence work engagement, the mechanisms underlying these relationships remain unclear. This study focuses on job crafting as a key mechanism linking these factors to work engagement. Methods: This descriptive correlational study analyzed data from 243 registered nurses working in general hospitals in South Korea. A path analysis was used to test a hypothesized model. Results: Both positive psychological capital (β = 0.376, p < 0.001) and a positive work environment (β = 0.279, p < 0.001) had significant positive effects on nurses' work engagement. Job crafting partially mediated the relationship between positive psychological capital and work engagement (β = 0.147, 95% confidence interval (CI) = [0.086, 0.221]) as well as the relationship between a positive work environment and work engagement (β = 0.029, 95% CI = [0.004, 0.070]). Conclusion: Nurses with higher positive psychological capital and those working in a positive work environment are more likely to be involved in job crafting, which in turn enhances their work engagement. These findings suggest that both individual and organizational strategies are essential in promoting individual nurses' job crafting and work engagement. Implications for Nursing Management: Nursing management should cultivate a positive work environment and provide opportunities for professional growth to improve nurses' job crafting and work engagement. Strategies such as adequate staffing, managerial support, and autonomy in decision‐making can help sustain engagement, ultimately improving patient care and organizational performance.
AN  - 190547995
ID  - 190547995
ID  - 9306050
AU  - Lee, Kyungjin
AU  - Seo, Ja Kyung
AU  - Lee, Seung Eun
AU  - Liu, Yunhong
DB  - CINAHL Plus with Full Text
DO  - 10.1155/jonm/9420686
DP  - EBSCOhost
EP  - 8
JO  - Journal of Nursing Management
CY  - Malden, Massachusetts
KW  - Nursing Staff, Hospital Psychosocial Factors
KW  - Registered Nurses Psychosocial Factors
KW  - Positive Psychology Evaluation
KW  - Work Environment Evaluation
KW  - Adaptation, Occupational Evaluation
KW  - Work Engagement Evaluation
KW  - Human
KW  - South Korea
KW  - Descriptive Research
KW  - Correlational Studies
KW  - Path Analysis
KW  - Descriptive Statistics
KW  - Confidence Intervals
KW  - Nursing Management
KW  - Cross Sectional Studies
KW  - Summated Rating Scaling
KW  - Scales
KW  - Questionnaires
KW  - Pearson's Correlation Coefficient
KW  - Data Analysis Software
KW  - Adult
KW  - Male
KW  - Female
KW  - Mediation Analysis
KW  - Adult: 19-44 years
KW  - Male
KW  - Female
LA  - English
PB  - Wiley-Blackwell
SN  - 0966-0429
SP  - 1
TI  - Job Crafting as the Missing Link: Understanding Its Role in Nurses' Work Engagement.
UR  - https://research.ebsco.com/linkprocessor/plink?id=2c361b75-ee42-373c-8fda-1a51fff38cc3
VL  - 2025
Y1  - 2025/12/28/12-28-2025
ER  - 

TY  - JOUR
AN  - 186310085
ID  - 186310085
ID  - 101088683
AU  - Dou, Jin
AU  - Lian, Yujia
AU  - Lin, Lili
AU  - Asmuri, Siti Noraini Binti
AU  - Wang, Peixi
AU  - Rajen Durai, Ruthpackiavathy A/P
DB  - CINAHL Plus with Full Text
DO  - 10.1186/s12912-025-03101-0
DP  - EBSCOhost
EP  - 14
IS  - 1
JO  - BMC Nursing
KW  - Mindfulness Evaluation
KW  - Burnout, Professional Prevention and Control
KW  - Hardiness Prevention and Control
KW  - Sleep Quality
KW  - Nurses Psychosocial Factors
KW  - Quality Improvement
KW  - Quality of Nursing Care
KW  - Nursing Management
KW  - Quality of Life
KW  - Human
KW  - Systematic Review
KW  - Meta Analysis
KW  - PubMed
KW  - Embase
KW  - Psycinfo
KW  - CINAHL Database
KW  - Scales
KW  - Psychological Tests
KW  - Mindfulness Methods
KW  - Publication Bias
KW  - Quality Assessment
KW  - Regression
KW  - Confidence Intervals
KW  - Data Analysis Software
KW  - Descriptive Statistics
LA  - English
PB  - BioMed Central
SN  - 1472-6955
SP  - 1
TI  - Effectiveness of mindfulness-based interventions on burnout, resilience and sleep quality among nurses: a systematic review and meta-analysis of randomized controlled trials.
UR  - https://research.ebsco.com/linkprocessor/plink?id=4c92637b-4c51-3650-a674-7e2ea117ea7c
VL  - 24
Y1  - 2025/07/01/7-1-2025
ER  - 

TY  - JOUR
AN  - 185426742
ID  - 185426742
ID  - 101088683
AU  - Getie, Addisu
AU  - Ayenew, Temesgen
AU  - Amlak, Baye Tsegaye
AU  - Gedfew, Mihretie
AU  - Edmealem, Afework
AU  - Kebede, Worku Misganaw
DB  - CINAHL Plus with Full Text
DO  - 10.1186/s12912-025-03266-8
DP  - EBSCOhost
EP  - 13
IS  - 1
JO  - BMC Nursing
KW  - Burnout, Professional
KW  - Nurses Psychosocial Factors
KW  - Patient Care
KW  - Quality of Health Care
KW  - Outcomes (Health Care)
KW  - Human
KW  - Systematic Review
KW  - Meta Analysis
KW  - Descriptive Statistics
KW  - Job Satisfaction
KW  - Personnel Retention
KW  - Health Care Delivery
KW  - Data Analysis Software
KW  - Emotional Exhaustion
KW  - Confidence Intervals
KW  - Depersonalization
KW  - Critical Care Nurses
LA  - English
PB  - BioMed Central
SN  - 1472-6955
SP  - 1
TI  - Global prevalence and contributing factors of nurse burnout: an umbrella review of systematic review and meta-analysis.
UR  - https://research.ebsco.com/linkprocessor/plink?id=2ad58649-a244-3c69-ad9e-2c59c41c18f9
VL  - 24
Y1  - 2025/05/26/5-26-2025
ER  - 

TY  - JOUR
AB  - Abstract: Over the past two decades, emotional exhaustion has become one of the most prevalent issues affecting helping professions. In nursing, studies have shown that emotional exhaustion may affect not only the physical and mental health of nurses but also patient outcomes. This possibility highlights the need to explore emotional exhaustion to comprehensively understand this condition. Walker and Avant's concept analysis method was used to analyze the concept of emotional exhaustion and identify its meanings, attributes, antecedents, consequences, empirical uses, and implications for nursing. Addressing emotional exhaustion among nurses is crucial to maintain patient safety, enhance the quality of nursing care, and improve healthcare organizations' outcomes.
AN  - 186344576
ID  - 186344576
ID  - 9806969
AU  - Alotaibi, Megran H.
DB  - CINAHL Plus with Full Text
DO  - 10.20467/IJHC-2023-0045
DP  - EBSCOhost
EP  - 80
IS  - 2
JO  - International Journal for Human Caring
CY  - New York, New York
KW  - Emotional Exhaustion Evaluation
KW  - Concept Analysis
KW  - Nursing Care Psychosocial Factors
KW  - Human
KW  - Male
KW  - Female
KW  - Case Studies
KW  - Descriptive Statistics
KW  - Antecedent Variable
KW  - Job Characteristics
KW  - Patient Safety
KW  - Quality Improvement
KW  - Quality of Nursing Care
KW  - Outcomes (Health Care)
KW  - Nurse-Patient Relations
KW  - Students, Nursing Psychosocial Factors
KW  - Faculty, Nursing Psychosocial Factors
KW  - Burnout, Professional
KW  - Stress, Occupational
KW  - Workload
KW  - Work Environment
KW  - Time Pressure
KW  - Support, Psychosocial
KW  - Self-Efficacy
KW  - Faculty-Student Relations
KW  - Coping
KW  - Emotions
KW  - Scales
KW  - Male
KW  - Female
LA  - English
PB  - Springer Publishing Company, Inc.
SN  - 1091-5710
SP  - 71
TI  - Emotional Exhaustion: Concept Analysis for Nursing.
UR  - https://research.ebsco.com/linkprocessor/plink?id=01d3a3c6-bc8e-366e-929d-724faf09682e
VL  - 29
Y1  - 2025/04/01/2025
ER  - 

TY  - JOUR
AB  - Background: Burnout and compassion fatigue are prevalent among intensive care unit (ICU) nurses and may undermine workforce stability and patient safety. This systematic review synthesises risk factors, protective variables and interventions associated with burnout and compassion fatigue in ICU nurses. Aim: To synthesise evidence on predictors, protective factors and interventions influencing burnout and compassion fatigue among ICU nurses, with emphasis on workforce retention. Methods: A systematic review was conducted following PRISMA 2020. Searches were performed from database inception to 7 November 2025 in MEDLINE (PubMed), Embase, Web of Science, Scopus, CINAHL and PsycINFO, with supplementary hand‐searching and grey literature/trial registry screening. Eligible studies included quantitative, qualitative and mixed‐methods research reporting burnout and/or compassion fatigue outcomes in ICU nurses. Two reviewers independently screened records and extracted data; disagreements were resolved by consensus and third‐reviewer adjudication. Risk of bias/quality appraisal was performed using design‐appropriate tools, and findings were synthesised narratively due to heterogeneity. Results: Twenty studies were included. The included literature identified consistent occupational and organisational contributors to burnout, particularly emotional exhaustion, including high workload, staffing constraints, moral distress and suboptimal leadership or team support. Compassion fatigue/secondary traumatic stress was associated with repeated exposure to suffering, traumatic clinical events and inadequate psychological support, while compassion satisfaction and supportive work environments showed protective associations. Intervention studies (e.g., resilience, mindfulness, structured support programmes) generally demonstrated reductions in burnout‐related outcomes, but intervention content, duration and outcome measures varied substantially. Conclusion: Overall, the evidence supports a consistent association between ICU work stressors and burnout/compassion fatigue, with moderate strength for organisational risk factors and low‐to‐moderate strength for intervention effectiveness due to heterogeneity and variable study quality. Future studies should use standardised definitions and outcome measures and strengthen experimental designs. Relevance to Clinical Practice: For critical care nurses, unit leaders should prioritise ICU‐specific structural prevention approaches including adequate nurse‐to‐patient staffing, workload and alarm‐burden management, protected breaks and psychologically safe team culture. Access to timely peer support, debriefing after traumatic events and end‐of‐life care, and leadership practices that reduce moral distress (e.g., shared decision‐making and ethics support) should be paired with evidence‐informed well‐being programmes tailored to the ICU context. Impact Statements: What is known about the topic? ○Burnout and compassion fatigue (CF) are widespread among ICU nurses and are associated with emotional exhaustion, reduced compassion satisfaction and higher intent to leave the profession.○The high‐intensity, ethically complex ICU environment, characterised by workload pressure, moral distress, alarm fatigue and limited staffing, exacerbates psychological strain and threatens workforce stability.○Although individual and organisational interventions have been proposed, evidence regarding their comparative effectiveness and impact on workforce retention has remained inconsistent and fragmented.What this paper adds? ○This systematic review consolidates international evidence from 20 studies, demonstrating that ICU nurse burnout and CF are shaped by modifiable factors, including workload, moral climate, recognition and leadership style.○Multi‐level interventions, such as mindfulness/self‐care programmes, meaningful recognition initiatives and relational leadership practices, consistently improve compassion satisfaction and reduce burnout indicators across diverse ICU settings.○The review highlights that combining demand‐reduction strategies (e.g., workload and alarm management) with resource‐enhancement approaches (e.g., recognition, participative leadership and coping training) offers a pragmatic and evidence‐informed pathway to strengthening retention and psychological resilience among ICU nurses.
AN  - 192311586
ID  - 192311586
ID  - 9808649
AU  - Badawy, Walaa
AU  - Shalaby, Samah Anwar
AU  - Shaban, Mostafa
DB  - CINAHL Plus with Full Text
DO  - 10.1111/nicc.70377
DP  - EBSCOhost
EP  - 23
IS  - 2
JO  - Nursing in Critical Care
CY  - Malden, Massachusetts
KW  - Compassion Fatigue Prevention and Control
KW  - Compassion Fatigue Risk Factors
KW  - Burnout, Professional Prevention and Control
KW  - Burnout, Professional Risk Factors
KW  - Critical Care Nurses Psychosocial Factors
KW  - Personnel Retention
KW  - Intention
KW  - Job Satisfaction
KW  - Workforce
KW  - Risk Assessment
KW  - Intensive Care Units
KW  - Human
KW  - Funding Source
KW  - Systematic Review
KW  - Medline
KW  - Embase
KW  - CINAHL Database
KW  - Psycinfo
KW  - Checklists
KW  - Emotional Exhaustion
KW  - Workload
KW  - Personnel Staffing and Scheduling
KW  - Morals
KW  - Psychological Distress
KW  - Leadership
KW  - Support, Psychosocial
KW  - Work Environment
KW  - Experimental Studies
KW  - Hardiness
KW  - Mindfulness
LA  - English
PB  - Wiley-Blackwell
SN  - 1362-1017
SP  - 1
TI  - Burnout and Compassion Fatigue Among ICU Nurses: A Systematic Review of Predictors, Protective Factors and Workforce Retention Interventions.
UR  - https://research.ebsco.com/linkprocessor/plink?id=bbbb057e-3bee-35ab-b98b-edd08c872a60
VL  - 31
Y1  - 2026/03/01/Mar2026
ER  - 

TY  - JOUR
AN  - 186310177
ID  - 186310177
ID  - 101088683
AU  - Sibiya, Busisiwe
AU  - Rispel, Laetitia C.
DB  - CINAHL Plus with Full Text
DO  - 10.1186/s12912-025-03405-1
DP  - EBSCOhost
EP  - 15
IS  - 1
JO  - BMC Nursing
KW  - COVID-19 Pandemic
KW  - Critical Care Nurses Psychosocial Factors
KW  - Ethics, Nursing
KW  - Ethical Dilemmas
KW  - Morals
KW  - Nurse Attitudes Evaluation
KW  - Human
KW  - Funding Source
KW  - South Africa
KW  - Male
KW  - Female
KW  - Adult
KW  - Qualitative Studies
KW  - Exploratory Research
KW  - Descriptive Research
KW  - Gilligan's Theory of Moral Orientations
KW  - Snowball Sample
KW  - Semi-Structured Interview
KW  - Audiorecording
KW  - Thematic Analysis
KW  - Patient Care
KW  - Quality of Nursing Care
KW  - Psychological Distress
KW  - Interpersonal Relations
KW  - Support, Psychosocial
KW  - Nursing Role
KW  - Emotions
KW  - Burnout, Professional
KW  - Uncertainty
KW  - Fear
KW  - Professional Recognition
KW  - Adult: 19-44 years
KW  - Male
KW  - Female
LA  - English
PB  - BioMed Central
SN  - 1472-6955
SP  - 1
TI  - 'Unable to dodge the bullet': a qualitative study of ethical dilemmas and moral distress of critical care nurses during the Covid-19 pandemic in a South African Province.
UR  - https://research.ebsco.com/linkprocessor/plink?id=1998444a-37bc-39f4-956f-ee960ee0b128
VL  - 24
Y1  - 2025/07/01/7-1-2025
ER  - 

TY  - JOUR
AB  - Background: Nurse burnout is a widespread problem affecting nurses' physical and mental health and patients' satisfaction. Nurses in intensive care units designated for patients with COVID-19 during the pandemic reported experiencing higher levels of emotional exhaustion, depersonalization, and stress and exhaustion and lower levels of personal accomplishment. The current literature does not have a solution to combat burnout. Objective: To test the effectiveness of a mindfulness bundle toolkit on burnout for nurses caring for patients with COVID-19. Methods: A quantitative quasi-experimental design was used. Participants were 52 frontline registered nurses caring for patients with COVID-19. A mindfulness bundle toolkit was provided with the goal of decreasing burnout in a 6-week period. Data were collected before intervention, immediately after intervention, and 6 weeks after intervention using the Maslach Burnout Inventory—Human Services Survey for Medical Personnel, the Nursing Work Index—Revised, and the Stress/Arousal Adjective Checklist. Results The analysis indicated a statistically significant effect from the mindfulness bundle toolkit in 3 areas pertaining to burnout: emotional exhaustion (Wilks Λ =.66; F<sub>1,41</sub> = 19.02; P =.001; η<sup>2</sup> =.31), depersonalization (Wilks Λ =.70; F<sub>1,41</sub> = 7.93; P =.007; η<sup>2</sup> =.16), and stress (Wilks Λ =.81; F<sub>1,41</sub> = 8.81; P =.005; η<sup>2</sup> =.17). Conclusions: The results suggest that the use of a 6-week mindfulness bundle toolkit is an effective intervention to mitigate emotional exhaustion, depersonalization, and stress associated with burnout in critical care nurses caring for patients with COVID-19.
AN  - 183388587
ID  - 183388587
ID  - 9211547
AU  - Bazan, Gisele N.
AU  - Patterson, Tiffany
AU  - Sawyer, Kelsey
AU  - Kamau, Deborah Wambui
AU  - Bradberry, Michelle
AU  - Grissman, Cynthia
AU  - Mihandoust, Sahar
AU  - Roney Hernández, Jamie K.
AU  - Stennett, C. Randall
AU  - Long, JoAnn D.
DB  - CINAHL Plus with Full Text
DO  - 10.4037/ajcc2025260
DP  - EBSCOhost
EP  - 126
IS  - 2
JO  - American Journal of Critical Care
CY  - Alisa Veijo, California
KW  - COVID-19 Nursing
KW  - Critical Care Nurses Psychosocial Factors
KW  - Burnout, Professional Prevention and Control
KW  - Mindfulness
KW  - Program Evaluation
KW  - Education, Continuing (Credit)
KW  - Human
KW  - Southwestern United States
KW  - Male
KW  - Female
KW  - Quantitative Studies
KW  - Clinical Trials
KW  - Quasi-Experimental Studies
KW  - Emotional Exhaustion Prevention and Control
KW  - Depersonalization Prevention and Control
KW  - Stress, Occupational Prevention and Control
KW  - Convenience Sample
KW  - Descriptive Statistics
KW  - Data Analysis Software
KW  - Mann-Whitney U Test
KW  - Friedman Test
KW  - Repeated Measures
KW  - Analysis of Variance
KW  - Checklists
KW  - Questionnaires
KW  - Male
KW  - Female
LA  - English
PB  - American Association of Critical-Care Nurses
SN  - 1062-3264
SP  - 119
TI  - Mindfulness Bundle Toolkit's Impact on Nurse Burnout.
UR  - https://research.ebsco.com/linkprocessor/plink?id=aec8200f-836a-31a5-8d71-a9791e5319cd
VL  - 34
Y1  - 2025/03/01/Mar2025
ER  - 

TY  - JOUR
AB  - Aims: To explore factors associated with missed nursing care (MNC) in home care in Italy. Methods: A secondary analysis of the AIDOMUS‐IT national cross‐sectional study was conducted investigating structural factors, including details on services offered, waiting times, nurses' working conditions and workload, nurses' perceptions of the work environment, climate, staffing adequateness, opportunities for career advancements, leadership, level of burnout, and work‐life balance. Nurses' and patients' characteristics were hypothesized as "part of the MNC process," while patients' perception of care as an MNC outcome. The "Missed Nursing Care in the Home Care" (MNC_HC) instrument was developed and validated. Other instruments used were the "Practice Environment Scale of the Nursing Work Index," the "NASA Task Load Index," and the "Copenhagen Psychosocial Questionnaire version III". Data from nursing directors, home care nurses, and patients were used in a quantile regression to explore factors linked to MNC. A univariate linear regression model assessed the relationship between MNC and patients' evaluation of the service. Results: A total of 3949 nurses and 9780 patients participated in this study. MNC was reported by 3545 nurses (89.77%), and MNC_HC mean score of items of care missed was 5.23 (SD = 3.18) out of 9. When MNC was low, overtime work increased it, while staffing adequacy and leadership quality reduced it. When MNC was at a medium level, associated factors included longer patient waiting times, more home visits per shift, and inadequate staffing. When MNC was high, work‐life conflict and burnout were strongly associated with increased MNC. High perceived workload and lack of career progression opportunities were consistently associated with MNC, regardless of its level. Conclusion: A critical appraisal of organizational and staffing features is recommended in home care. To enhance both patient outcomes and nurse satisfaction, it is advisable to implement indicators to monitor care delivery, revise nurse staffing levels, and establish advanced roles, such as specialized community nursing positions.
AN  - 184679430
ID  - 184679430
ID  - 9306359
AU  - Caponnetto, Valeria
AU  - Di Nitto, Marco
AU  - Cesare, Manuele
AU  - Iovino, Paolo
AU  - Longobucco, Yari
AU  - Marcomini, Ilaria
AU  - Zaghini, Francesco
AU  - Alvaro, Rosaria
AU  - Burgio, Alessandra
AU  - Cicolini, Giancarlo
AU  - Drennan, Jonathan
AU  - Lancia, Loreto
AU  - Landa, Paolo
AU  - Manara, Duilio Fiorenzo
AU  - Mazzoleni, Beatrice
AU  - Rasero, Laura
AU  - Rocco, Gennaro
AU  - Zega, Maurizio
AU  - Sasso, Loredana
AU  - Bagnasco, Annamaria
DB  - CINAHL Plus with Full Text
DO  - 10.1155/hsc/6664667
DP  - EBSCOhost
EP  - 13
JO  - Health & Social Care in the Community
CY  - Malden, Massachusetts
KW  - Home Health Care Standards
KW  - Health Care Errors Psychosocial Factors
KW  - Quality of Nursing Care Evaluation
KW  - Human
KW  - Italy
KW  - Secondary Analysis
KW  - Cross Sectional Studies
KW  - Workload
KW  - Professional Development
KW  - Leadership
KW  - Burnout, Professional
KW  - Personnel Staffing and Scheduling
KW  - Work Environment
KW  - Descriptive Statistics
KW  - Conceptual Framework
KW  - Male
KW  - Female
KW  - Adult
KW  - Middle Age
KW  - Adult: 19-44 years
KW  - Middle Aged: 45-64 years
KW  - Male
KW  - Female
LA  - English
PB  - Wiley-Blackwell
SN  - 0966-0410
SP  - 1
TI  - Factors Associated With Missed Nursing Care in Home Care Setting: Insights From the AIDOMUS‐IT Multicentre Study.
UR  - https://research.ebsco.com/linkprocessor/plink?id=2c0bd6df-9a37-377e-8bc4-cc9998fdbebb
VL  - 2025
Y1  - 2025/04/22/4-22-2025
ER  - 

TY  - JOUR
AB  - Nurses are the core of the healthcare system. Building the mental health of nurses is essential for achieving positive health outcomes and delivering quality health care services. This scoping review examined the impact of integrated resilience programs on nurses' mental health. A comprehensive search was conducted by two reviewers across five databases: PubMed, Web of Science Core Collection (via Web of Science), Science Direct, MEDLINE, and Scopus including studies published from January 2015 to April 2025. Guided by PRISMA‐ScR guidelines and the Participant, Concept, and Context framework, 11 studies were selected, with interventions ranging from 1 day to 10 weeks, with 64% of the programs delivered face‐to‐face. Post‐program scores improved from baseline, with some studies reporting sustained gains at 1, 3, and 6 months. The review points to positive impacts of resilience programs on nurses' mental well‐being, reinforcing the need for leadership‐driven, tailored strategies to advance workforce performance and patient care. Summary: Resilience building programs are rooted in the core principles of mindfulness outlined by Kabat‐Zinn.Resilience programs demonstrate positive outcomes across multiple delivery formats, including digital, face‐to‐face, and blended approach.The duration of the resilience intervention is not a key predictor of efficacy.Evaluation of mental health requires multiple measurement scales, as no single instrument can adequately capture its complex and multifaceted nature.Long term follow‐up assessment is needed as immediate assessment alone might not fully reflect the enduring impact of the intervention.
AN  - 192462548
ID  - 192462548
ID  - 100891857
AU  - Pradhan, Anusha
AU  - Upendra, Sheela
DB  - CINAHL Plus with Full Text
DO  - 10.1111/nhs.70277
DP  - EBSCOhost
EP  - 15
IS  - 1
JO  - Nursing & Health Sciences
CY  - Malden, Massachusetts
KW  - Hardiness Evaluation
KW  - Program Evaluation
KW  - Mental Health Evaluation
KW  - Nursing Staff, Hospital Psychosocial Factors
KW  - Human
KW  - Adult
KW  - Middle Age
KW  - Male
KW  - Female
KW  - Scoping Review
KW  - Psychological Well-Being Evaluation
KW  - Nursing Care
KW  - PubMed
KW  - Medline
KW  - Conceptual Framework
KW  - Staff Nurses Psychosocial Factors
KW  - Charge Nurses Psychosocial Factors
KW  - Certified Nursing Assistants Psychosocial Factors
KW  - Job Experience
KW  - Educational Status
KW  - Stress Management
KW  - Burnout, Professional Evaluation
KW  - Quality of Life Evaluation
KW  - Compassion Evaluation
KW  - Adult: 19-44 years
KW  - Middle Aged: 45-64 years
KW  - Male
KW  - Female
LA  - English
PB  - Wiley-Blackwell
SN  - 1441-0745
SP  - 1
TI  - Strengthening the Core of Care: Exploring the Impact of Integrated Resilience Programs on Building Mental Health of Nurses—A Scoping Review.
UR  - https://research.ebsco.com/linkprocessor/plink?id=bcdbe8d8-7f11-3b76-aeb4-f515ac94ca08
VL  - 28
Y1  - 2026/03/01/Mar2026
ER  - 

TY  - JOUR
AB  - The coronavirus disease 2019 pandemic drastically shifted the public health burden onto the school health system. We, therefore, explored the school nurses' experiences and needs for confronting the pandemic in school settings across Korea. This qualitative investigation enrolled 30 participants after their written consent. A written interview conducted through email and focus group interviews using an online meeting application verified participants' opinions and experiences. Collected data were subjected to text-mining and content analysis. The school nurse was found to be responsible for many tasks, including education on preventive measures with unclear quarantine guidelines. Content analysis identified three key themes: "aggravated difficulties owing to lack of support resulted in burnout," "reflection on supportive resources; direct provisions were helpful," and "needs and suggestions to safeguard students' health in the event of another pandemic." Recommendations should all be considered to keep schools and students safe from future pandemics.
AN  - 183687407
ID  - 183687407
ID  - 9206498
AU  - Seo, Kyoungsan
AU  - Kim, Se-an
AU  - Choe, Young June
AU  - Moon, Jihyun
DB  - CINAHL Plus with Full Text
DO  - 10.1177/10598405231185592
DP  - EBSCOhost
EP  - 245
IS  - 2
JO  - Journal of School Nursing
CY  - Thousand Oaks, California
KW  - School Health Services South Korea
KW  - COVID-19 Prevention and Control
KW  - School Nursing Methods
KW  - Health Education
KW  - Human
KW  - Male
KW  - Female
KW  - Adult
KW  - Middle Age
KW  - Focus Groups
KW  - Qualitative Studies
KW  - Content Analysis
KW  - Interviews
KW  - South Korea
KW  - Health Resource Utilization
KW  - Quarantine
KW  - Burnout, Professional
KW  - Public Health
KW  - Adult: 19-44 years
KW  - Middle Aged: 45-64 years
KW  - Male
KW  - Female
LA  - English
PB  - Sage Publications Inc.
SN  - 1059-8405
SP  - 237
TI  - School Nurses' Experiences and Needs in COVID-19 Pandemic Response: A Qualitative Study.
UR  - https://research.ebsco.com/linkprocessor/plink?id=eaf4fd04-d86a-3f53-95ab-f9456a2293f0
VL  - 41
Y1  - 2025/04/01/Apr2025
ER  - 

TY  - JOUR
AN  - 186644337
ID  - 186644337
ID  - 101088683
AU  - Alharbi, Budur Ateeq A.
AU  - McKenna, Niall
DB  - CINAHL Plus with Full Text
DO  - 10.1186/s12912-025-03507-w
DP  - EBSCOhost
EP  - 12
IS  - 1
JO  - BMC Nursing
KW  - Critical Care Nurses Psychosocial Factors
KW  - Burnout, Professional Therapy
KW  - Mindfulness
KW  - Treatment Outcomes
KW  - Human
KW  - Systematic Review
KW  - PubMed
KW  - CINAHL Database
KW  - Medline
KW  - Psycinfo
KW  - Embase
KW  - Checklists
KW  - Thematic Analysis
KW  - Emotional Exhaustion
KW  - Depersonalization
KW  - Support, Psychosocial
LA  - English
PB  - BioMed Central
SN  - 1472-6955
SP  - 1
TI  - A systematic review of mindfulness-based interventions to reduce ICU nurse burnout: global evidence and thematic synthesis.
UR  - https://research.ebsco.com/linkprocessor/plink?id=807516d9-5077-3925-aaad-b14fa5e7ff75
VL  - 24
Y1  - 2025/07/15/7-15-2025
ER  - 

TY  - JOUR
AN  - 184386647
ID  - 184386647
ID  - 101088683
AU  - Ibrahim, Ateya Megahed
AU  - Zaghamir, Donia Elsaid Fathi
AU  - Elsehrawy, Mohamed Gamal
AU  - Abdel-Aziz, Hassanat Ramadan
AU  - Elgazzar, Samia Eaid
AU  - Hassabelnaby, Fathia Gamal Elsaid
AU  - Mohamed, Heba Ahmed Osman
AU  - Elsalam, Nahed Abd Elazeem Abd
DB  - CINAHL Plus with Full Text
DO  - 10.1186/s12912-025-03058-0
DP  - EBSCOhost
EP  - 11
IS  - 1
JO  - BMC Nursing
KW  - Palliative Care Nurses Psychosocial Factors
KW  - Job Characteristics Evaluation
KW  - Job Performance Evaluation
KW  - Job Satisfaction Evaluation
KW  - Work Engagement Evaluation
KW  - Mental Health Evaluation
KW  - Occupational Health Evaluation
KW  - Oncology Nursing
KW  - Human
KW  - Egypt
KW  - Funding Source
KW  - Male
KW  - Female
KW  - Adult
KW  - Cross Sectional Studies
KW  - Mediation Analysis
KW  - Stratified Random Sample
KW  - Scales
KW  - Short Form-36 Health Survey (SF-36)
KW  - Questionnaires
KW  - Psychological Distress
KW  - Structural Equation Modeling
KW  - Descriptive Research
KW  - Data Analysis Software
KW  - Adult: 19-44 years
KW  - Male
KW  - Female
LA  - English
PB  - BioMed Central
SN  - 1472-6955
SP  - 1
TI  - Impact of job crafting and work engagement on the mental and physical health of palliative care nurses.
UR  - https://research.ebsco.com/linkprocessor/plink?id=58edcdf4-d54d-35f2-a5ff-7b9e30cb82e0
VL  - 24
Y1  - 2025/04/10/4-10-2025
ER  - 

TY  - JOUR
AN  - 186310176
ID  - 186310176
ID  - 101088683
AU  - Li, Bingyu
AU  - Yue, Liqing
AU  - Hu, Shuoting
AU  - Zhou, Jianhui
AU  - Deng, Guiyuan
AU  - Lai, Juan
AU  - Yan, Cheng
AU  - Peng, Bin
DB  - CINAHL Plus with Full Text
DO  - 10.1186/s12912-025-03404-2
DP  - EBSCOhost
EP  - 12
IS  - 1
JO  - BMC Nursing
KW  - Equipment Alarm Systems
KW  - Critical Care Nurses Psychosocial Factors
KW  - Burnout, Professional Prevention and Control
KW  - Leaders
KW  - Education, Nursing, Continuing
KW  - Teaching Methods
KW  - Critical Care Nurses Education
KW  - Outcomes of Education Evaluation
KW  - Nursing Knowledge Evaluation
KW  - Nurse Attitudes Evaluation
KW  - Intention
KW  - Nursing Skills Evaluation
KW  - Human
KW  - Funding Source
KW  - China
KW  - Male
KW  - Female
KW  - Adult
KW  - Middle Age
KW  - Clinical Trials
KW  - Quasi-Experimental Studies
KW  - Purposive Sample
KW  - Descriptive Statistics
KW  - Repeated Measures
KW  - Analysis of Variance
KW  - Questionnaires
KW  - Scales
KW  - Data Analysis Software
KW  - Adult: 19-44 years
KW  - Middle Aged: 45-64 years
KW  - Male
KW  - Female
LA  - English
PB  - BioMed Central
SN  - 1472-6955
SP  - 1
TI  - The effectiveness of popular opinion leader educational program on nurses' knowledge, behavioral intentions and alarm fatigue in alarm management: a quasi-experimental study.
UR  - https://research.ebsco.com/linkprocessor/plink?id=175dcefd-f9a2-3033-8037-31cc0b8fef89
VL  - 24
Y1  - 2025/07/01/7-1-2025
ER  - 

TY  - JOUR
AB  - An examination of best practices in nursing regulation and corporate governance suggests that sole mandate regulation, right-touch regulation, and reform governance models are optimal. In late 2019, the Council of the College and Association of Registered Nurses of Alberta (the College) began to explore a transition to achieve these best practices. Despite the COVID-19 pandemic, in 2022, the College successfully transitioned to a sole-mandate regulator: the College of Registered Nurses of Alberta. We sought to uncover (a) experiences that supported excellence during regulatory transitions, (b) benefits of undertaking regulatory transitions, and (c) recommendations for others starting regulatory transitions. Twenty-one college staff, board members, and governance and regulatory experts engaged in the College transitions were invited to complete a qualitative survey regarding the transitions. Qualitative thematic analysis of 16 completed surveys revealed that barriers to transition included (a) challenges associated with accepting the transition to sole mandate regulation, (b) knowledge gaps related to right-touch regulation and reform governance, (c) lack of motivation among councilors, and (d) culturally embedded practices that inhibited the transition to reform governance. The vital facilitators that were associated with these transitions included (a) strong leadership, (b) robust internal review team, (c) staff support, (d) educational opportunities for Council members, and (e) well-defined project and change management principles. An improvement to external and internal College effectiveness was regarded as the predominant benefit of undertaking the transitions. Strong, visionary leadership; engaged staff and Council members; and well-supported change management activities contributed to achieving regulatory excellence despite these complex transitions.
AN  - 190792729
ID  - 190792729
ID  - 101545184
AU  - Letourneau, Nicole
AU  - Peacock, Joy
AU  - Mayes, Damon
AU  - Lozowchuk, Alexandria
AU  - Novick, Jason
AU  - Douglas, Andrew
AU  - Vadnais, Elisha
DB  - CINAHL Plus with Full Text
DO  - 10.1016/j.jnr.2025.10.001
DP  - EBSCOhost
EP  - 332
IS  - 4
JO  - Journal of Nursing Regulation
CY  - Philadelphia, Pennsylvania
KW  - Registered Nurses Legislation and Jurisprudence
KW  - Health Care Reform Legislation and Jurisprudence
KW  - Professional Regulation Legislation and Jurisprudence
KW  - Legislation, Nursing Canada
KW  - Clinical Governance
KW  - Licensure, Nursing
KW  - Human
KW  - Canada
KW  - Alberta
KW  - Qualitative Studies
KW  - Descriptive Statistics
KW  - Thematic Analysis
KW  - Nursing Knowledge
KW  - Needs Assessment
KW  - Motivation
KW  - Culture
KW  - Change Management
KW  - Governing Board
KW  - Administrative Personnel
LA  - English
PB  - Elsevier B.V.
SN  - 2155-8256
SP  - 326
TI  - The successful transition to sole mandate regulator, right-touch regulation, and reform governance for registered nurses in Alberta, Canada.
UR  - https://research.ebsco.com/linkprocessor/plink?id=e1558083-615c-35ca-8da5-ffe6cafc229c
VL  - 16
Y1  - 2026/01/01/Jan2026
ER  - 

TY  - JOUR
AN  - 187120287
ID  - 187120287
ID  - 101088683
AU  - Chen, Lulu
AU  - Zhou, Xiaorong
AU  - Wang, Yuan
AU  - Zhang, Shen
AU  - Li, Shuang
AU  - Li, Jin
AU  - Zhang, Li
DB  - CINAHL Plus with Full Text
DO  - 10.1186/s12912-025-03663-z
DP  - EBSCOhost
EP  - 7
IS  - 1
JO  - BMC Nursing
KW  - New Graduate Nurses Psychosocial Factors
KW  - Nursing Practice
KW  - Clinical Competence
KW  - Patient Compliance
KW  - Nurse-Patient Relations
KW  - Quality of Nursing Care
KW  - Human
KW  - China
KW  - Female
KW  - Male
KW  - Qualitative Studies
KW  - Phenomenological Research
KW  - Purposive Sample
KW  - Semi-Structured Interview
KW  - Socioeconomic Factors
KW  - Communication
KW  - Workload
KW  - Interviews
KW  - Burnout, Professional
KW  - Self Regulation
KW  - Descriptive Statistics
KW  - Female
KW  - Male
LA  - English
PB  - BioMed Central
SN  - 1472-6955
SP  - 1
TI  - A qualitative exploration of barriers to narrative nursing practice among early-career nurses.
UR  - https://research.ebsco.com/linkprocessor/plink?id=d936f73e-3503-3250-83ef-20c743d02799
VL  - 24
Y1  - 2025/08/04/8-4-2025
ER  - 
