# Supplementary material for: Quiet Quitting and Disengagement-Related Constructs in Nursing: A Theory-Informed Scoping Review
Source: Healthcare (Basel). 2026 Jul 16;14(14):2145. doi: 10.3390/healthcare14142145 (PMC13411971; doi:10.3390/healthcare14142145)
Supplement: Supplementary file 1 [file healthcare-14-02145-s001.zip › EBSCO-Export-05_02_2026_18.ris]

TY  - JOUR
AB  - Background: Work addiction is characterized by a compulsive drive to work excessively, often leading to diminished job satisfaction and negatively impacting professional quality of life and creativity. Critical care nurses require a creative mindset to deal with the variety of obstacles encountered during their work. Creativity is essential for succeeding as a critical care nurse in today's competitive world. Furthermore, creativity is crucial to healthcare organizations aiming to achieve excellence and development, particularly in the context of global growth, high demands, and a limited supply of human resources. Aim: To investigate work addiction among critical care nurses' and its relationship with their creativity and professional quality of life. Methods: A cross‐sectional study was conducted in 4 ICUs at El‐Menshawy General Hospital in Elgarbia, Egypt. All nurses were invited to complete a survey in Google Forms that included the Dutch Work Addiction Scale, Nurses Creativity Questionnaire, and Professional Quality of Life Scale. Results: A total of 242 intensive care nurses participated in the study: Pediatric (82), Medical (92), Neurological (30), and Cardiac (38). This study revealed that higher levels of work addiction in nurses were associated with increased creativity (r = 0.311, p < 0.001) and improved professional quality of life (r = 0.574, p < 0.001). Also, more than half (53.7%) of critical nurses had moderate levels of work addiction and just under half (49.3%) also had a moderate level of creativity and professional quality of life. Statistically significant differences were found between critical care nurses' levels of work addiction, creativity, and professional quality of life (p = 0.001). Multiple regression analyses indicated that work addiction and other parameters significantly predicted nurses' creativity (R2 = 0.453, p < 0.001). Specifically, work addiction (B = 0.606, p < 0.001), compassion satisfaction (B = 0.692, p < 0.001), burnout (B = 0.438, p < 0.001), and secondary traumatic stress (B = 0.199, p = 0.025) were significant predictors of creativity. Additionally, attributes related to work addiction and other parameters significantly predicted professional quality of life (R2 = 0.467, p < 0.001). Sensitivity toward problems (B = 0.874, p < 0.001) and risk‐taking (B = 2.098, p < 0.001) were attributes that improved professional quality of life. Linking Evidence to Action: Findings highlight the need for strategies to manage work addiction among critical care nurses, fostering a balance that enhances creativity and professional quality of life. Implementing time management training, minimizing multitasking, and leveraging technology can improve efficiency and well‐being in high‐demand healthcare settings.
AN  - 186313326
ID  - 186313326
AU  - Elbus, Loly Mohamed Shawky
AU  - Shaheen, Rehab Abou
AU  - Khalaf, Shimaa A.
AU  - Abdallah, Samah Abo‐Elenein
AU  - Abdullah, Saleh O.
AU  - Labieb, Martha M.
AU  - Mohamed, Mona Gamal
DB  - CINAHL Plus with Full Text
DO  - 10.1111/wvn.70032
DP  - EBSCOhost
EP  - 11
IS  - 3
JO  - Worldviews on Evidence-Based Nursing (John Wiley & Sons, Inc.)
KW  - Critical Care Nurses Psychosocial Factors
KW  - Work Engagement
KW  - Behavior, Addictive
KW  - Creativeness
KW  - Quality of Working Life
KW  - Quality of Nursing Care
KW  - Human
KW  - Male
KW  - Female
KW  - Adult
KW  - Middle Age
KW  - Cross Sectional Studies
KW  - Hospitals, Public
KW  - Egypt
KW  - Scales
KW  - Pediatric Nurses
KW  - Neuroscience Nursing
KW  - Cardiovascular Nurses
KW  - Multiple Regression
KW  - Questionnaires
KW  - Compassion
KW  - Job Satisfaction
KW  - Stress Disorders, Post-Traumatic
KW  - Compassion Fatigue
KW  - Psychological Well-Being
KW  - Sociodemographic Factors
KW  - Age Factors
KW  - Sex Factors
KW  - Educational Status
KW  - Marital Status
KW  - Job Experience
KW  - Specialization
KW  - Coefficient alpha
KW  - Internal Consistency
KW  - Problem Solving
KW  - Summated Rating Scaling
KW  - Data Analysis Software
KW  - Chi Square Test
KW  - Analysis of Variance
KW  - Pearson's Correlation Coefficient
KW  - Adult: 19-44 years
KW  - Middle Aged: 45-64 years
KW  - Male
KW  - Female
LA  - English
PB  - John Wiley & Sons, Inc.
SN  - 1741-6787
SP  - 1
TI  - Work Addiction Among Critical Care Nurses: Exploring Its Impact on Creativity and Professional Quality of Life.
UR  - https://research.ebsco.com/linkprocessor/plink?id=3b513478-05a5-3797-8125-b599ed1006f2
VL  - 22
Y1  - 2025/06/01/Jun2025
ER  - 

TY  - JOUR
AN  - 188650829
ID  - 188650829
ID  - 101088683
AU  - Nyande, Felix Kwasi
AU  - Kumi, Priscilla
AU  - Pinto, Victoria Korkor
AU  - Agbugblah, Millicent Darwin
AU  - Wowolo, Christopher Tetteh
AU  - Amoak, Sandra
AU  - Agyei, Agyeiwaa Akosua
AU  - Agyei, Elijah
DB  - CINAHL Plus with Full Text
DO  - 10.1186/s12912-025-03939-4
DP  - EBSCOhost
EP  - 16
IS  - 1
JO  - BMC Nursing
KW  - Burnout, Professional
KW  - Dialysis Nurses Psychosocial Factors
KW  - Nursing Staff, Hospital Psychosocial Factors
KW  - Dialysis Centers
KW  - Academic Medical Centers Ghana
KW  - Hemodialysis
KW  - Dialysis Nursing
KW  - Human
KW  - Ghana
KW  - Descriptive Research
KW  - Qualitative Studies
KW  - Purposive Sample
KW  - Thematic Analysis
KW  - Coping
KW  - Workload
KW  - Psychological Well-Being
KW  - Support, Social
KW  - Occupational Health
KW  - Registered Nurses
KW  - Adult
KW  - Semi-Structured Interview
KW  - Conceptual Framework
KW  - Adult: 19-44 years
LA  - English
PB  - BioMed Central
SN  - 1472-6955
SP  - 1
TI  - "It's hard to keep giving emotionally when you're so tired": a qualitative study of burnout among nurses in the haemodialysis unit of a teaching hospital in Ghana.
UR  - https://research.ebsco.com/linkprocessor/plink?id=c5402328-9520-3d4a-af77-3b055804eb75
VL  - 24
Y1  - 2025/10/14/10-14-2025
ER  - 

TY  - JOUR
AN  - 188355424
ID  - 188355424
ID  - 101088683
AU  - Mo, Yusheng
AU  - Zhang, Hongyan
AU  - Bai, Xinrui
AU  - Lei, Shixia
AU  - Han, Lin
DB  - CINAHL Plus with Full Text
DO  - 10.1186/s12912-025-03713-6
DP  - EBSCOhost
EP  - 14
IS  - 1
JO  - BMC Nursing
KW  - Digital Technology
KW  - Hardiness Education
KW  - Nursing Staff, Hospital Psychosocial Factors
KW  - Clinical Competence
KW  - Concept Formation
KW  - Adaptation, Psychological
KW  - Human
KW  - Funding Source
KW  - Male
KW  - Female
KW  - Concept Analysis
KW  - PubMed
KW  - CINAHL Database
KW  - Cochrane Library
KW  - Embase
KW  - Diffusion of Innovation
KW  - Empowerment
KW  - Self-Efficacy
KW  - Professional Development
KW  - Learning
KW  - Feedback
KW  - Education, Competency-Based
KW  - Support, Psychosocial
KW  - Robotics
KW  - Algorithms
KW  - Quality Improvement
KW  - Burnout, Professional Prevention and Control
KW  - Scales
KW  - Systematic Review
KW  - Male
KW  - Female
LA  - English
PB  - BioMed Central
SN  - 1472-6955
SP  - 1
TI  - Digital resilience of clinical nurses: a concept analysis.
UR  - https://research.ebsco.com/linkprocessor/plink?id=74aa8761-b581-3ed5-aef9-daf3777d44b5
VL  - 24
Y1  - 2025/09/30/9-30-2025
ER  - 

TY  - JOUR
AN  - 187140467
ID  - 187140467
ID  - 101088683
AU  - Huang, Qian
AU  - Wang, Lina
AU  - Huang, Haitao
AU  - Tang, Haishan
AU  - Liu, Jie
AU  - Chen, Chaoran
DB  - CINAHL Plus with Full Text
DO  - 10.1186/s12912-025-03685-7
DP  - EBSCOhost
EP  - 12
IS  - 1
JO  - BMC Nursing
KW  - Critical Care Nurses Education
KW  - Nurse Managers Education
KW  - Leadership Education
KW  - Empowerment Evaluation
KW  - Work Engagement Evaluation
KW  - Job Performance Evaluation
KW  - Human
KW  - Adult
KW  - Male
KW  - Female
KW  - China
KW  - Funding Source
KW  - Cross Sectional Studies
KW  - Structural Equation Modeling
KW  - Mediation Analysis
KW  - Surveys
KW  - Correlational Studies
KW  - Descriptive Statistics
KW  - Support, Psychosocial
KW  - Data Analysis Software
KW  - Scales
KW  - Questionnaires
KW  - Chi Square Test
KW  - Confidence Intervals
KW  - Coefficient alpha
KW  - Reliability
KW  - Validation Studies
KW  - Adult: 19-44 years
KW  - Male
KW  - Female
LA  - English
PB  - BioMed Central
SN  - 1472-6955
SP  - 1
TI  - Transformational leadership, psychological empowerment, work engagement and intensive care nurses' job performance: a cross-sectional study using structural equation modeling.
UR  - https://research.ebsco.com/linkprocessor/plink?id=f9076902-40db-3c04-a5d0-481e21c5db0a
VL  - 24
Y1  - 2025/08/05/8-5-2025
ER  - 

TY  - JOUR
AB  - Background: Authentic leadership holds great potential to impact positive nursing and organizational outcomes. However, authentic leadership's connection to organizational culture, self‐efficacy, and work engagement remains underreported. Aims: To investigate the associations of authentic leadership, organizational culture, self‐efficacy, and work engagement among nurses. Methods: Cross‐sectional and correlational design employing consecutive sampling in recruiting nurses (n = 534) between May and October 2024. Four validated self‐report scales were used to collect data. Structural equation modeling analysis was used to examine the study variables' interrelationships. Results: Organizational culture significantly predicted authentic leadership (β = 0.91, p = 0.004), while authentic leadership significantly influenced both self‐efficacy (β = −0.16, p = 0.041) and work engagement (β = 0.57, p = 0.001). Meanwhile, self‐efficacy directly and positively influences work engagement (β = 0.24, p = 0.002). Organizational culture had significant indirect effects on both self‐efficacy (β = −0.14, p = 0.042) and work engagement (β = 0.48, p = 0.001) through the mediation of authentic leadership. Finally, self‐efficacy mediated the association between authentic leadership and work engagement (β = −0.04, p = 0.002). Linking Evidence to Action: The study shed light on the complex and interwoven relationships among several essential constructs—specifically, authentic leadership, organizational culture, self‐efficacy, and work engagement. These factors collectively contribute to the creation and maintenance of a dynamic and supportive working environment for nurses.
AN  - 192088508
ID  - 192088508
AU  - Grande, Rizal Angelo N.
DB  - CINAHL Plus with Full Text
DO  - 10.1111/wvn.70118
DP  - EBSCOhost
EP  - 12
IS  - 1
JO  - Worldviews on Evidence-Based Nursing (John Wiley & Sons, Inc.)
KW  - Leadership Evaluation
KW  - Nurses Psychosocial Factors
KW  - Organizational Culture Evaluation
KW  - Self-Efficacy Evaluation
KW  - Work Engagement Evaluation
KW  - Human
KW  - Male
KW  - Female
KW  - Structural Equation Modeling
KW  - Cross Sectional Studies
KW  - Correlational Studies
KW  - Work Environment
KW  - Self Report
KW  - Interpersonal Relations
KW  - Support, Psychosocial
KW  - Saudi Arabia
KW  - Questionnaires
KW  - Self Assessment
KW  - Scales
KW  - Data Analysis Software
KW  - Univariate Statistics
KW  - Logistic Regression
KW  - Path Analysis
KW  - Chi Square Test
KW  - Professional Competence
KW  - Morals
KW  - Communication
KW  - Mandatory Reporting
KW  - Trust
KW  - Quality Improvement
KW  - Commitment
KW  - Spearman's Rank Correlation Coefficient
KW  - Descriptive Statistics
KW  - Male
KW  - Female
LA  - English
PB  - John Wiley & Sons, Inc.
SN  - 1741-6787
SP  - 1
TI  - Nurses' Authentic Leadership, Organizational Culture, Self‐Efficacy, and Work Engagement: A Structural Equation Modeling Analysis.
UR  - https://research.ebsco.com/linkprocessor/plink?id=76d3e250-b243-3b53-ad84-854124bdd613
VL  - 23
Y1  - 2026/02/01/Feb2026
ER  - 

TY  - JOUR
AB  - The COVID-19 pandemic has impacted health care workers (HCWs) and systems. Health care workers are susceptible to psychological and physical impacts from COVID-19, as these individuals work in stressful environments. It is clear that COVID-19 has exacerbated psychological and physical health difficulties for HCWs. In line with evidence-based models for promoting workplace well-being (e.g. Stanford Model of Professional Fulfillment), understanding cultural, systemic, and individual factors exacerbating duress for HCWs is imperative for designing intervention and prevention efforts in health care systems. The current manuscript consists of data from a quality improvement project of qualitative (N = 224) assessments of burnout, coping, and contextual factors contributing to psychological and physical health in HCWs in a large health care system during the early stages of the COVID-19 pandemic. Mental and physical health difficulties experienced by HCWs were evident through qualitative assessments. Despite experiencing mental health problems and physical difficulties, many individuals engaged in self-care practices. Overall, HCWs felt supported by individual units. Health care workers reported that strengthening communication, protecting time off, and being shown appreciation may promote and protect morale. These data inform intervention and policy change efforts in health care systems, particularly prevention and intervention strategies focusing on modification of systems and individual behaviors to enhance psychological well-being in line with evidence-based intervention models.
AN  - 191801022
ID  - 191801022
ID  - 9604099
AU  - Pavlacic, Jeffrey M.
AU  - Hood, Caitlyn O.
AU  - Shah, Nihar
AU  - Jones, Tenelle
AU  - Rheingold, Alyssa A.
DB  - CINAHL Plus with Full Text
DO  - 10.1080/13548506.2025.2539941
DP  - EBSCOhost
EP  - 754
IS  - 3
JO  - Psychology, Health & Medicine
CY  - Philadelphia, Pennsylvania
KW  - COVID-19 Pandemic
KW  - Health Personnel Psychosocial Factors
KW  - Mental Health Evaluation
KW  - Health Status Evaluation
KW  - Coping Evaluation
KW  - Burnout, Professional
KW  - Human
KW  - Funding Source
KW  - Male
KW  - Female
KW  - Adult
KW  - Middle Age
KW  - Qualitative Studies
KW  - Quality Improvement
KW  - Hospital Units
KW  - Interviews
KW  - Questionnaires
KW  - United States
KW  - Nursing Staff, Hospital Psychosocial Factors
KW  - Nursing Management
KW  - Burnout, Professional Prevention and Control
KW  - Stress, Occupational Prevention and Control
KW  - Professional Role
KW  - Program Evaluation
KW  - Psychological Well-Being
KW  - Self Care
KW  - Descriptive Statistics
KW  - Comparative Studies
KW  - Nursing Practice, Evidence-Based
KW  - Work Environment
KW  - Leadership
KW  - Communication Methods
KW  - Hardiness
KW  - Adult: 19-44 years
KW  - Middle Aged: 45-64 years
KW  - Male
KW  - Female
LA  - English
PB  - Taylor & Francis Ltd
SN  - 1354-8506
SP  - 739
TI  - Health care worker mental health and coping during the COVID-19 pandemic: Qualitative perspectives.
UR  - https://research.ebsco.com/linkprocessor/plink?id=22184e96-7b54-3b8d-80ae-3b5e518e09d1
VL  - 31
Y1  - 2026/03/01/Mar2026
ER  - 

TY  - JOUR
AB  - Purpose: This study compares burnout, accountability, nursing competency, and quality of nursing services among nurses through the nursing care models and work experience. Methods: A cross-sectional study was conducted on 129 nurses working for more than six consecutive months in a tertiary hospital in South Korea. Data were collected in August 2023 using the Shirom-Melamed Burnout Questionnaire, Specht and Ramler Accountability Index, Nurse Competence Scale, and Good Nurse Care Scale. Differences between nursing care models were analyzed using an independent t-test. Results: Nurses in the team nursing method demonstrated lower levels of burnout and higher levels of accountability, nursing competency, and quality of nursing services than those in the functional nursing method. All differences were statistically significant, except for accountability. Novice and advanced beginner nurses showed statistically significant differences in burnout; competent and proficient nurses showed statistically significant differences in accountability, nursing competency, and quality of nursing services, excluding burnout; and expert nurses showed no statistically significant differences in nursing performance by nursing care model. Conclusion: The team nursing method showed better results in addressing nurses' burnout, accountability, nursing competency, and quality of nursing services. The team nursing methods meet the needs of nurses seeking the total care of patients.
AN  - 188342279
ID  - 188342279
AU  - Park, Sun Kyung
AU  - Park, Seong-Hi
DB  - CINAHL Plus with Full Text
DO  - 10.11111/jkana.2024.0044
DP  - EBSCOhost
EP  - 393
IS  - 4
JO  - Journal of Korean Academy of Nursing Administration
KW  - Nursing Staff, Hospital Psychosocial Factors
KW  - Burnout, Professional Evaluation
KW  - Accountability Evaluation
KW  - Nursing Skills Evaluation
KW  - Quality of Nursing Care Evaluation
KW  - Functional Nursing
KW  - Team Nursing
KW  - South Korea
KW  - Human
KW  - Comparative Studies
KW  - Job Experience
KW  - Cross Sectional Studies
KW  - Tertiary Health Care South Korea
KW  - Questionnaires
KW  - T-Tests
KW  - Caregiver Burden
KW  - Descriptive Statistics
KW  - Male
KW  - Female
KW  - Pilot Studies
KW  - Data Analysis Software
KW  - Chi Square Test
KW  - Mann-Whitney U Test
KW  - Funding Source
KW  - Scales
KW  - Male
KW  - Female
LA  - English
PB  - Korean Academy of Nursing Administration
SN  - 1225-9330
SP  - 385
TI  - Comparison of Burnout, Accountability, Nursing Competency, and Quality of Nursing Services among Nurses under the Functional Nursing Method and Team Nursing Method.
UR  - https://research.ebsco.com/linkprocessor/plink?id=95a14c97-1373-32b8-88c8-64ddc22bb4a2
VL  - 31
Y1  - 2025/09/01/Sep2025
ER  - 

TY  - JOUR
AB  - Background: Compassion competence among nurses is crucial for patient safety and the quality of nursing care, yet the mechanisms linking these factors remain unclear, indicating a significant gap in current understanding. Aim: This study aimed to explore the mediating role of adherence to safety standards in the relationship between nurse compassion competence and patient safety incidents. Methods: A cross‐sectional study was conducted among 455 nurses across 3 hospitals in Visayas, Philippines. Participants completed self‐report measures assessing compassion competence, adherence to safety standards, and perceived patient safety incidents. Data were analyzed using SPSS Hayes Macro Model 4 to examine direct and indirect effects. Results: Higher levels of compassion competence in nurses were positively associated with increased adherence to safety standards (β = 0.3438, p = 0.0019) and fewer patient safety incidents (β = −0.2586, p = 0.0001). Adherence to safety standards was found to partially mediate the relationship between compassion competence and patient safety incidents (β = 0.0451, 95% CI [0.0106, 0.0862]). Linking Evidence to Action: Fostering compassion competence in nurses can enhance adherence to safety standards, ultimately leading to a reduction in patient safety incidents in healthcare environments. The findings underscore the critical role of compassion competence not just as a desirable nursing trait but as a strategic lever for improving patient safety. Healthcare organizations should implement structured professional development programs that cultivate empathy, emotional intelligence, and effective communication—core elements of compassion competence. Nursing leadership must also embed compassion‐driven practices into patient safety protocols, promote a culture of accountability and empathy, and support interdisciplinary collaboration to ensure consistent adherence to safety standards and minimize preventable harm.
AN  - 188962343
ID  - 188962343
AU  - Labrague, Leodoro J.
DB  - CINAHL Plus with Full Text
DO  - 10.1111/wvn.70071
DP  - EBSCOhost
EP  - 9
IS  - 5
JO  - Worldviews on Evidence-Based Nursing (John Wiley & Sons, Inc.)
KW  - Nursing Staff, Hospital Education
KW  - Compassion Fatigue Nursing
KW  - Clinical Competence Standards
KW  - Patient Safety Epidemiology
KW  - Guideline Adherence Standards
KW  - Human
KW  - Male
KW  - Female
KW  - Adult
KW  - Philippines
KW  - Mediation Analysis
KW  - Cross Sectional Studies
KW  - Questionnaires
KW  - Incidence
KW  - Empathy
KW  - Quality of Nursing Care
KW  - Quality Improvement
KW  - Education, Nursing
KW  - Professional Development
KW  - Adverse Health Care Event Risk Factors
KW  - Accidental Falls Risk Factors
KW  - Risk Assessment
KW  - Risk Management
KW  - Treatment Errors Prevention and Control
KW  - Hospitals
KW  - Nurse-Patient Relations
KW  - Attitude of Health Personnel
KW  - Organizational Culture Evaluation
KW  - Health Care Delivery
KW  - Marital Status
KW  - Descriptive Statistics
KW  - Comparative Studies
KW  - Summated Rating Scaling
KW  - Coefficient alpha
KW  - Data Analysis Software
KW  - Confidence Intervals
KW  - Conceptual Framework
KW  - Leadership
KW  - Communication
KW  - Self Report
KW  - Preventive Health Care
KW  - Adult: 19-44 years
KW  - Male
KW  - Female
LA  - English
PB  - John Wiley & Sons, Inc.
SN  - 1741-6787
SP  - 1
TI  - How Does Nurse Compassion Competence Influence Patient Safety Incidents? Exploring the Mediating Role of Safety Standards Adherence.
UR  - https://research.ebsco.com/linkprocessor/plink?id=ee9ef976-9cb7-3b2c-bb39-916545a734b5
VL  - 22
Y1  - 2025/10/01/Oct2025
ER  - 

TY  - JOUR
AB  - Background: Nurses' burnout, work instability (WI), and job satisfaction (JS) in their practice environment (PE) are well established in the literature. However, perinatal missed care (PMC), a subset of missed nursing care, remains underreported among maternity nurses. Aim: To examine the mediating role of PE and burnout in the associations of WI, JS, and PMC among maternity nurses. Methods: A cross‐sectional and correlational study employed consecutive sampling to recruit maternity nurses (n = 312) from five hospitals in Saudi Arabia (three government and two private hospitals in Hail and Makkah regions, respectively). Maternity staff nurses, regardless of their sex, years of professional nursing experience, or nationality, who met inclusion criteria were included in this study. Data was collected from July to September 2024 using four standardized self‐report scales. Structural equation modeling was utilized for statistical analyses. Results: Maternity nurses' WI negatively influenced PE (β = −0.23, p = 0.014), while positively affected PMC (β = 0.15, p = 0.031). The PE positively affected JS (β = 0.24, p = 0.034) but had a negative effect on burnout (β = −0.24, p = 0.007) and PMC (β = −0.21, p = 0.038). Burnout negatively affected JS (β = −0.25, p = 0.028), while positively associated with PMC (β = 0.20, p = 0.022). PE mediated the associations between WI and burnout (β = 0.05, p = 0.019), JS (β = −0.07, p = 0.020), and PMC (β = −0.06, p = 0.008). Meanwhile, burnout mediated between PE and JS (β = 0.05, p = 0.030) and PMC (β = −0.04, p = 0.023). Linking Evidence to Action: Understanding the relationships among maternity nurses' burnout, JS, PE, and PMC is key to improving the quality of perinatal care and ensuring the patients' well‐being. By focusing on strategies to enhance the PE (e.g., adequate staffing and resources, improved nurse–patient ratio), reduce burnout (e.g., meditation and mindfulness programs, coping intervention programs), and improve JS (e.g., work schedule flexibility, facilitate work‐life balance, staff professional development), healthcare organizations can mitigate the occurrence of PMC.
AN  - 190585191
ID  - 190585191
AU  - Eltohamy, Nadia Abd ElHamed
AU  - Grande, Rizal Angelo N.
AU  - Berdida, Daniel Joseph E.
AU  - Cornejo, Larry Terence O.
AU  - Sacro‐Rosales, Niela
AU  - Alnuaimi, Karimeh Mousa
AU  - Villagracia, Hazel Novela
DB  - CINAHL Plus with Full Text
DO  - 10.1111/wvn.70091
DP  - EBSCOhost
EP  - 15
IS  - 6
JO  - Worldviews on Evidence-Based Nursing (John Wiley & Sons, Inc.)
KW  - Work Environment
KW  - Burnout, Professional
KW  - Job Security Evaluation
KW  - Job Satisfaction Evaluation
KW  - Perinatal Care
KW  - Health Care Errors Evaluation
KW  - Staff Nurses Psychosocial Factors
KW  - Human
KW  - Adult
KW  - Middle Age
KW  - Male
KW  - Female
KW  - Achievement
KW  - Structural Equation Modeling
KW  - Confidence Intervals
KW  - Hospitals, Private
KW  - Saudi Arabia
KW  - Hospitals, Public
KW  - Sampling Methods
KW  - Surveys
KW  - Descriptive Research
KW  - Cross Sectional Studies
KW  - After Care
KW  - Software
KW  - Questionnaires
KW  - Data Analysis Software
KW  - Pearson's Correlation Coefficient
KW  - Maximum Likelihood
KW  - Mediation Analysis
KW  - Path Analysis
KW  - Scales
KW  - Adult: 19-44 years
KW  - Middle Aged: 45-64 years
KW  - Male
KW  - Female
LA  - English
PB  - John Wiley & Sons, Inc.
SN  - 1741-6787
SP  - 1
TI  - Maternity Nurses' Work Instability, Job Satisfaction, and Perinatal Missed Care During Labor and Birth: The Mediating Roles of Practice Environment and Burnout.
UR  - https://research.ebsco.com/linkprocessor/plink?id=0378abd8-3509-3989-b0cc-387297459732
VL  - 22
Y1  - 2025/12/01/Dec2025
ER  - 

TY  - JOUR
AB  - School closures in March 2020 due to the COVID-19 pandemic precipitated losses of critical student resources as physical, mental, emotional, and social needs escalated. Identifying the challenges, strategies, and changes in school nurse (SN) practice in Massachusetts during this pandemic is fundamental to understanding how to manage future anticipated pandemics while protecting children, communities, and SNs. The purpose of this mixed-methods descriptive study in the second year of the global pandemic was to (a) listen to SN voices through a novel online survey including the prompts of challenges, strategies, and practice changes and (b) describe the SN experience of COVID-19 response in Massachusetts schools, including identification of intent to leave school nursing. Responses were analyzed using descriptive qualitative analysis (n = 73). The prompts each elicited subthemes that coalesced to a cohesive theme: Finding one's way required the support of others to pave untraversed roads.
AN  - 187948410
ID  - 187948410
ID  - 9206498
AU  - Hughes, M. Laurette
AU  - White, Laura
AU  - O'Brien, Mary Jane
AU  - Aubin, Judy
AU  - Bradford, Carol
DB  - CINAHL Plus with Full Text
DO  - 10.1177/10598405241237726
DP  - EBSCOhost
EP  - 603
IS  - 5
JO  - Journal of School Nursing
CY  - Thousand Oaks, California
KW  - COVID-19 Pandemic Psychosocial Factors
KW  - School Nurses Psychosocial Factors
KW  - Nurse Attitudes Evaluation
KW  - School Nursing Psychosocial Factors
KW  - Nursing Practice Evaluation
KW  - Intention Evaluation
KW  - Burnout, Professional Evaluation
KW  - Massachusetts
KW  - Human
KW  - Female
KW  - Male
KW  - Adult
KW  - Middle Age
KW  - Multimethod Studies
KW  - School Health Services
KW  - Descriptive Research
KW  - COVID-19 Pandemic
KW  - Surveys
KW  - Strategic Planning
KW  - Disaster Planning
KW  - Personnel Staffing and Scheduling
KW  - Personnel Turnover
KW  - Adaptation, Psychological
KW  - Workload
KW  - Schools
KW  - Descriptive Statistics
KW  - Thematic Analysis
KW  - Public Health Nurses
KW  - Case Management Nursing
KW  - Retirement
KW  - Contact Tracing
KW  - Chi Square Test
KW  - Mental Health
KW  - Prospective Studies
KW  - Self Care
KW  - Workforce
KW  - Communication
KW  - Communicable Diseases
KW  - Parents
KW  - Analytic Research
KW  - Data Analysis Software
KW  - Adult: 19-44 years
KW  - Middle Aged: 45-64 years
KW  - Female
KW  - Male
LA  - English
PB  - Sage Publications Inc.
SN  - 1059-8405
SP  - 593
TI  - Listening to School Nurses' Voices: A Mixed Methods Study on the Continued Impact of COVID-19 on School Nursing Practice.
UR  - https://research.ebsco.com/linkprocessor/plink?id=90729c72-2278-3115-96f4-7093e437c5b3
VL  - 41
Y1  - 2025/10/01/Oct2025
ER  - 

TY  - JOUR
AB  - Background: The nursing practice environment is a critical determinant of healthcare quality, patient safety, and nurse well-being. Military healthcare settings present unique challenges, including rigid hierarchical structures, deployment rotations, and resource constraints, which may significantly affect the nursing practice. This scoping review mapped the available scientific evidence on the nursing practice environment in military healthcare institutions and identified its influencing factors. Methods: Following JBI methodology, a scoping review was conducted according to the PCC framework: nurses (Population), the nursing practice environment (Concept), and military healthcare settings (Context). Papers in English, Portuguese, or Spanish were included without date restrictions. Searches were performed in 4 databases (September 2025) and data selections were conducted independently by two reviewers. Results: Eleven studies (2010–2025), mainly from the United States, met the inclusion criteria. Thematic analysis revealed three main components influencing the nursing practice environment: structural (leadership, professional development, staffing), relational (collaboration, conflict management), and outcome-related (well-being, retention, patient safety). Favourable environments were associated with higher satisfaction, retention, and reduced burnout. Conversely, unfavorable environments, often influenced by rank hierarchy, deployment rotations, and organizational rigidity, were linked to turnover intention, moral distress, and compromised patient outcomes. Conclusions: Evidence from the included studies indicates that adaptive leadership, interprofessional collaboration, professional development and staffing adequacy are recurrent factors associated with nurses' satisfaction, retention, and perceived quality of care. Hierarchy structures, deployments, and mobility also appear to influence the specific characteristics of military nursing practice environments.
AN  - 189677052
ID  - 189677052
AU  - Inácio, Mafalda
AU  - Carvalho, Maria
AU  - Paulino, Ana
AU  - Costa, Patrícia
AU  - Figueiredo, Ana Rita
AU  - Nunes, Elisabete
AU  - Cruchinho, Paulo
AU  - Lucas, Pedro
DB  - CINAHL Plus with Full Text
DO  - 10.3390/nursrep15110394
DP  - EBSCOhost
IS  - 11
JO  - Nursing Reports
KW  - Nursing Practice
KW  - Work Environment
KW  - Military Health Services
KW  - Military Nurses
KW  - Nursing Management
KW  - Human
KW  - Scoping Review
KW  - Primary Health Care
KW  - Medline
KW  - CINAHL Database
KW  - Gray Literature
KW  - Nursing Administration Research
KW  - Military Nursing
KW  - Leadership
KW  - Burnout, Professional
KW  - Professional Development
KW  - Job Satisfaction
KW  - Outcomes (Health Care)
KW  - Interprofessional Relations
KW  - Quality of Nursing Care
KW  - Checklists
LA  - English
PB  - MDPI
SN  - 2039-439X
SP  - 394
TI  - Nursing Practice Environment in the Armed Forces: Scoping Review.
UR  - https://research.ebsco.com/linkprocessor/plink?id=78e78c6c-15f1-3825-b59e-808114edd236
VL  - 15
Y1  - 2025/11/01/Nov2025
ER  - 

TY  - JOUR
AB  - Background: The Nursing Work Environment (NWE) plays a critical role in determining the quality of care, staff well-being, and organizational performance, particularly in oncology settings. Despite increasing attention, a comprehensive synthesis of organizational factors shaping oncology NWEs has been lacking. This scoping review aimed to describe the key features of oncology NWEs and to explore the outcomes associated with these characteristics. Methods: A scoping review was conducted following the Joanna Briggs Institute guidelines. Peer-reviewed studies published in English or Italian were included without time restrictions. Literature searches were performed in MEDLINE via PubMed, CINAHL, and Scopus between January and April 2025. Results: Twenty studies met the inclusion criteria. Key organizational characteristics of oncology NWEs were grouped into the following four domains: leadership and organizational support; workload and resource availability; ethical climate and collegial relationships; and physical and structural conditions of care settings. Across the studies, a positive NWE was frequently reported to be associated with improved nurse-related outcomes and, to a lesser extent, with patient-related outcomes. However, these associations should be interpreted with caution due to the heterogeneity of contexts and the predominance of cross-sectional designs. Conclusions: The NWE is a strategic element in delivering effective, safe, and sustainable oncology care. Practical actions for nurse managers and healthcare leaders include implementing leadership training programs, ensuring adequate staffing and resource allocation, fostering open communication, and promoting interdisciplinary collaboration. These measures are essential to protect staff well-being and guarantee high-quality, patient-centered care.
AN  - 188321289
ID  - 188321289
AU  - Vailati, Asia
AU  - Marcomini, Ilaria
AU  - Di Niquilo, Martina
AU  - Poliani, Andrea
AU  - Rosa, Debora
AU  - Villa, Giulia
AU  - Manara, Duilio Fiorenzo
DB  - CINAHL Plus with Full Text
DO  - 10.3390/nursrep15090324
DP  - EBSCOhost
IS  - 9
JO  - Nursing Reports
KW  - Work Environment Evaluation
KW  - Health Facility Environment Evaluation
KW  - Oncology Nursing Psychosocial Factors
KW  - Oncology Nurses Psychosocial Factors
KW  - Nursing Outcomes Evaluation
KW  - Human
KW  - Scoping Review
KW  - Medline
KW  - PubMed
KW  - CINAHL Database
KW  - Leadership
KW  - Organizational Culture
KW  - Support, Psychosocial
KW  - Health Resource Allocation
KW  - Ethics, Nursing
KW  - Intraprofessional Relations
KW  - Organizational Structure
KW  - Management Styles
KW  - Listening
KW  - Decision Making, Shared
KW  - Emotions
KW  - Burnout, Professional Prevention and Control
KW  - Personnel Turnover
KW  - Intention
KW  - Motivation
KW  - Nursing Shortage
KW  - Multitasking Behavior
KW  - Workload
KW  - Management
KW  - Time
KW  - Continuity of Patient Care
KW  - Quality of Nursing Care
KW  - Patient Safety
KW  - Hardiness
KW  - Stress, Occupational Prevention and Control
KW  - Psychological Distress Prevention and Control
KW  - Interpersonal Relations
KW  - Workplace Violence
KW  - Vulnerability
KW  - Equipment and Supplies
KW  - Communication
KW  - Nurse Attitudes
KW  - Health Care Errors
KW  - Treatment Delay
KW  - Descriptive Statistics
KW  - Data Analysis Software
KW  - Therapeutic Alliance
KW  - Patient Satisfaction
KW  - Compassion Fatigue
KW  - Wellness
KW  - Job Satisfaction
LA  - English
PB  - MDPI
SN  - 2039-439X
SP  - 324
TI  - Beyond Care: A Scoping Review on the Work Environment of Oncology Nurses.
UR  - https://research.ebsco.com/linkprocessor/plink?id=38716920-2e67-3c2c-b881-086ca715b1b9
VL  - 15
Y1  - 2025/09/01/Sep2025
ER  - 

TY  - JOUR
AB  - Background/Objectives: Missed nursing care—defined as any aspect of required patient care that is omitted or delayed—has emerged as a significant indicator of healthcare quality. Fatigue among nurses, particularly in high-demand environments, may contribute to care omissions. This study aimed to assess the prevalence and patterns of missed nursing care and its association with occupational fatigue among nurses working in Saudi hospitals. Methods: A cross-sectional correlational study was conducted among 183 registered nurses from multiple hospitals in the Hail and Madinah regions, Saudi Arabia. Data were collected using the Missed Nursing Care Scale (MISSCARE) and the Occupational Fatigue Exhaustion/Recovery Scale (OFER-15). Statistical analysis was performed to assess the relationships between missed care, fatigue, and demographic/work-related variables. Results: Nurses reported moderate levels of missed care, especially in basic care tasks such as oral hygiene, assistance with meals, and timely ambulation. The most frequently cited causes of missed care included insufficient staffing, high patient load, and a lack of support personnel. Occupational fatigue scores were also moderate, with notably low inter-shift recovery. A significant negative correlation was found between inter-shift recovery and missed care (r = −0.120, 95% CI: −0.23 to −0.005, p = 0.040), indicating that poorer recovery between shifts was associated with more frequent omissions. Other fatigue dimensions showed weak, non-significant associations with missed care. Conclusions: Missed nursing care is a prevalent issue in Saudi hospitals and is significantly influenced by organizational factors and nurses' recovery between shifts. Interventions to improve staffing adequacy and promote rest and recovery may reduce care omissions and enhance patient outcomes.
AN  - 187615796
ID  - 187615796
AU  - Alshammari, Bushra
AU  - Alsaleh, Ghady Saud
AU  - Alrasheeday, Awatif
AU  - Baghdadi, Nadiah
AU  - Almalki, Nabat
AU  - Alshammari, Farhan
AU  - Assiry, Amira
AU  - Almalki, Mawahib
DB  - CINAHL Plus with Full Text
DO  - 10.3390/nursrep15080298
DP  - EBSCOhost
IS  - 8
JO  - Nursing Reports
KW  - Nursing Staff, Hospital Psychosocial Factors
KW  - Shiftwork
KW  - Fatigue
KW  - Health Care Errors Risk Factors
KW  - Risk Assessment
KW  - Patient Safety
KW  - Quality of Nursing Care
KW  - Human
KW  - Male
KW  - Female
KW  - Adult
KW  - Saudi Arabia
KW  - Hospitals, Public
KW  - Multicenter Studies
KW  - Cross Sectional Studies
KW  - Correlational Studies
KW  - Convenience Sample
KW  - Scales
KW  - Descriptive Statistics
KW  - Data Analysis Software
KW  - Spearman's Rank Correlation Coefficient
KW  - Mann-Whitney U Test
KW  - Kruskal-Wallis Test
KW  - Oral Hygiene
KW  - Feeding Methods
KW  - Bathing and Baths
KW  - Skin Care
KW  - Patient Care Conferences
KW  - Vital Signs
KW  - Blood Glucose Monitoring
KW  - Documentation
KW  - Nursing Shortage
KW  - Certified Nursing Assistants
KW  - Nurse-Patient Ratio
KW  - Teamwork
KW  - Burnout, Professional
KW  - Personnel Staffing and Scheduling
KW  - Funding Source
KW  - Adult: 19-44 years
KW  - Male
KW  - Female
LA  - English
PB  - MDPI
SN  - 2039-439X
SP  - 298
TI  - Association Between Missed Nursing Care and Nurse Fatigue: A Cross-Sectional Correlational Study.
UR  - https://research.ebsco.com/linkprocessor/plink?id=8064f665-2c02-3605-8564-5a04377f0118
VL  - 15
Y1  - 2025/08/01/Aug2025
ER  - 

TY  - JOUR
AB  - Background: The nursing practice environment significantly influences nurses' job satisfaction, turnover, and burnout; therefore, it is essential to promote favorable environments to ensure the retention of qualified professionals. Improving the nursing practice environment is a low-cost organizational strategy associated with satisfaction, retaining professionals, and reducing burnout. The aim of this study was to assess the relationship between the nursing practice environment and job satisfaction, turnover, and burnout among primary healthcare nurses in Portugal. Methods: A descriptive, cross-sectional, and correlational study was carried out based on data from the RN4CAST Portugal Project. The Nurse Survey Instrument (Core Nurse Survey) of the RN4Cast Project (2018) was used for data collection. The sample consisted of 1059 nurses from fifty-five health center groups in mainland Portugal, fifteen health centers in the Autonomous Region of Madeira, and six health centers in the Autonomous Region of the Azores. Results: Primary healthcare nurses in Portugal rated the nursing practice environment as unfavorable or mixed, with an average ( x ¯ ) of 2.5 (standard deviation (SD) = 0.4), which is associated with lower job satisfaction, with an average of 2.0 (SD = 0.4), moderate intention to leave, with 40.3%, and low levels of burnout, with an average of 1.6 (SD = 0.8). There was also a negative correlation between the nursing practice environment and burnout (r = −0.28) and its dimensions. Emotional exhaustion (r = −0.35) represents the individual dimension of stress and physical exhaustion, corresponding to feelings regarding the depletion of emotional and physical resources, depersonalization (r = −0.18) represents the interpersonal context dimension of burnout, and a lack of personal accomplishment (r = −0.15) represents the self-assessment dimension of burnout and refers to feelings of incompetence and a lack of confidence and self-efficacy at work. Conclusions: The quality of the work environment is associated with greater job satisfaction and a reduction in burnout. For this reason, improving the work environment has therefore been associated with increased job satisfaction and reduced burnout among primary healthcare nurses, promoting nurse retention and the well-being of healthcare teams.
AN  - 186927541
ID  - 186927541
AU  - Lucas, Pedro
AU  - Jesus, Élvio
AU  - Almeida, Sofia
AU  - Costa, Patrícia
AU  - Cruchinho, Paulo
AU  - Teixeira, Gisela
AU  - Araújo, Beatriz
DB  - CINAHL Plus with Full Text
DO  - 10.3390/nursrep15070224
DP  - EBSCOhost
IS  - 7
JO  - Nursing Reports
KW  - Nursing Practice
KW  - Work Environment Evaluation
KW  - Job Satisfaction Evaluation
KW  - Intention Evaluation
KW  - Personnel Turnover
KW  - Burnout, Professional Evaluation
KW  - Primary Care Nurse Practitioners Psychosocial Factors
KW  - Burnout, Professional Risk Factors
KW  - Risk Assessment
KW  - Human
KW  - Cross Sectional Studies
KW  - Male
KW  - Female
KW  - Adult
KW  - Middle Age
KW  - Correlational Studies
KW  - Portugal
KW  - Descriptive Research
KW  - Surveys
KW  - Emotional Exhaustion Evaluation
KW  - Stress, Occupational Evaluation
KW  - Depersonalization
KW  - Interpersonal Relations
KW  - Confidence
KW  - Self-Efficacy
KW  - Nursing Skills
KW  - Questionnaires
KW  - Data Analysis Software
KW  - Descriptive Statistics
KW  - Exploratory Research
KW  - Parametric Statistics
KW  - Pearson's Correlation Coefficient
KW  - Coefficient alpha
KW  - Association (Research)
KW  - Achievement
KW  - Adult: 19-44 years
KW  - Middle Aged: 45-64 years
KW  - Male
KW  - Female
LA  - English
PB  - MDPI
SN  - 2039-439X
SP  - 224
TI  - The Nursing Practice Environment and Job Satisfaction, Intention to Leave, and Burnout Among Primary Healthcare Nurses: A Cross-Sectional Study.
UR  - https://research.ebsco.com/linkprocessor/plink?id=609836bc-57c0-30bd-9f39-ac37a3041fd5
VL  - 15
Y1  - 2025/07/01/Jul2025
ER  - 

TY  - JOUR
AB  - Introduction: Against the backdrop of a predicted shortfall of over 70 000 nurses in Australia by 2035, the retention of the perioperative nursing workforce is being challenged by inconsistent preceptor training of novice nurses. The aim of this integrative review is to identify tangible measures that organisations can implement to empower, educate and train perioperative preceptors to grow a skilled perioperative nursing workforce. Enhanced education provided by preceptors may also positively impact patient safety. Methods: This review aimed to answer the broad question, 'What is known about perioperative preceptor preparation and training?' The initial literature search using specific keywords such as 'preceptor' OR 'mentor' AND 'transition to practice' AND 'perioperative nursing' was conducted across SCOPUS, PubMed and EBSCO databases including, ERIC, Health Source: Nursing/Academic Edition, MEDLINE, MEDLINE Complete and Psychology and Behavioural Sciences Collection. Due to a paucity of primary research conducted specifically on perioperative preceptorship, this was broadened to include preceptorship from general nursing. After applying rigorous inclusion and exclusion criteria, this search yielded 15 relevant research papers. These studies provided both qualitative and quantitative insights into the unique challenges faced by and the support available for preceptorship. Results: This integrative review identified key factors influencing perioperative nurses' ability to preceptor novice nurses, revealing two overarching themes. The first, 'lack of formalised preceptor training' had three subthemes -- learning expectations, feedback and adult learning theories. The second theme was 'workload' and did not have subthemes. Conclusion: Healthcare organisations must establish clear role definitions for perioperative preceptors and set consistent learning expectations. Moreover, formal training in delivering feedback and adult learning strategies is needed for preceptors to create effective teaching environments. Finally, providing formal education for preceptors, strategies to reduce workload pressures and protected time for preceptors to teach novice perioperative nurses is vital.
AN  - 190546242
ID  - 190546242
AU  - Hegarty, Maeve
AU  - Foran, Paula
DB  - CINAHL Plus with Full Text
DO  - 10.26550/2209-1092.1389
DP  - EBSCOhost
EP  - e-42
IS  - 3
JO  - Journal of Perioperative Nursing
KW  - Perioperative Nursing
KW  - Preceptorship
KW  - Education, Competency-Based
KW  - Workforce
KW  - Patient Safety
KW  - Human
KW  - Systematic Review
KW  - PubMed
KW  - Medline
KW  - Novice Nurses
KW  - Feedback
KW  - Learning
KW  - Staff Development
KW  - Workload
KW  - Burnout, Professional
LA  - English
PB  - ACORN Australian College of Operating Room Nurses
SN  - 2209-1084
SP  - e-38
TI  - Perioperative preceptors' education and training: An integrative review.
UR  - https://research.ebsco.com/linkprocessor/plink?id=0dc20a35-3efb-3b00-a333-93972df95370
VL  - 38
Y1  - 2025/09/01/Spring2025
ER  - 

TY  - JOUR
AB  - Background: Health care professionals, especially intensive care unit (ICU) nurses, are at high risk of experiencing the second victim phenomenon following adverse events, which can lead to significant psychological distress. Objectives: To describe the second victim phenomenon among ICU nurses in Argentina, Chile, Colombia, and Paraguay and to assess the support provided by their organizations. Methods: A multicenter, descriptive, cross-sectional study was conducted with ICU nurses from 4 Latin American countries. Data were collected electronically between January and December 2023 using the Spanish-adapted version of the Second Victim Experience and Support Tool. Results: A total of 762 ICU nurses participated. The psychological dimension was the most significantly affected (mean score on a Likert scale of 1-5, 3.7), with sadness being the most frequently reported emotion (mean score, 3.8). Longer professional experience was associated with increased professional disengagement, absenteeism, and self-doubt. Lower peer support correlated strongly with greater psychological distress and higher absenteeism and turnover intention. Chile reported the highest perception of institutional support. Conclusions: The second victim phenomenon significantly affects ICU nurses in Latin America, predominantly through psychological effects. Implementing structured support programs is essential to mitigate absenteeism and turnover intention.
AN  - 191992036
ID  - 191992036
ID  - 9211547
AU  - Kappes, Maria
AU  - Estrada, Silvina
AU  - Gaviria, Gladys
AU  - de Zarza, Aida Maidana
AU  - Jara, Diego
AU  - Guglielmi, Ivan
AU  - Brunelli, Maria Victoria
DB  - CINAHL Plus with Full Text
DO  - 10.4037/ajcc2026681
DP  - EBSCOhost
EP  - 117
IS  - 2
JO  - American Journal of Critical Care
CY  - Alisa Veijo, California
KW  - Critical Care Nurses
KW  - Intensive Care Units
KW  - Victims Psychosocial Factors
KW  - Support, Psychosocial
KW  - Organizational Culture
KW  - Treatment Errors Adverse Effects
KW  - Education, Continuing (Credit)
KW  - Human
KW  - Multicenter Studies
KW  - Nonexperimental Studies
KW  - Cross Sectional Studies
KW  - Argentina
KW  - Chile
KW  - Colombia
KW  - Paraguay
KW  - South America
KW  - Risk Assessment
KW  - Stress, Occupational
KW  - Psychological Distress
KW  - Absenteeism
KW  - Intention
KW  - Peer Group
KW  - Health Personnel Psychosocial Factors
KW  - Hospitals
KW  - Quality of Health Care
KW  - Questionnaires
KW  - Occupational Safety
KW  - Compassion Fatigue Risk Factors
KW  - Burnout, Professional
KW  - Emotions
KW  - Patient Attitudes
KW  - Personnel Turnover
KW  - Coping
KW  - Descriptive Statistics
KW  - Comparative Studies
LA  - English
PB  - American Association of Critical-Care Nurses
SN  - 1062-3264
SP  - 108
TI  - Intensive Care Unit Nurses as Second Victims of Adverse Events: A Multinational Study in 4 Latin American Countries.
UR  - https://research.ebsco.com/linkprocessor/plink?id=72dc1d45-33f7-35da-aec2-b901deaaa240
VL  - 35
Y1  - 2026/03/01/Mar2026
ER  - 

TY  - JOUR
AB  - A catastrophic event such as the COVID-19 pandemic is complex, with impact on nurses' psychological stress. Partnership and engagement between healthcare personnel and organizational leaders with purposeful interventions are critical in sustaining resilience and positive outcomes. Key attributes of nursing resilience were analyzed systematically for this quasi-experimental study.
AN  - 193139982
ID  - 193139982
ID  - 9300545
AU  - Brull, Stacey
AU  - Finlayson, Susan
AU  - Trotman, Stacey
AU  - Tuck, Trish
AU  - MacDonald, Ryan
AU  - Krenzischek, Dina A.
DB  - CINAHL Plus with Full Text
DO  - 10.62116/MSJ.2026.35.2.84
DP  - EBSCOhost
EP  - 94
IS  - 2
JO  - MEDSURG Nursing
CY  - Pitman, New Jersey
KW  - Nursing Staff, Hospital Psychosocial Factors
KW  - Work Environment
KW  - Hardiness
KW  - Work Experiences
KW  - Nurse Attitudes
KW  - Stress, Psychological
KW  - Adaptation, Psychological
KW  - COVID-19 Pandemic
KW  - Human
KW  - Male
KW  - Female
KW  - Adult
KW  - Quasi-Experimental Studies
KW  - Pretest-Posttest Design
KW  - Nurses Psychosocial Factors
KW  - Nursing Leaders Psychosocial Factors
KW  - Convenience Sample
KW  - Data Analysis Software
KW  - Clinical Trials
KW  - Stress, Occupational
KW  - Mental Health
KW  - Burnout, Professional
KW  - Health Promotion
KW  - Leadership
KW  - Communication
KW  - Personal Protective Equipment Supply and Distribution
KW  - Infection Control
KW  - Health Personnel Psychosocial Factors
KW  - Program Evaluation
KW  - Organizational Culture
KW  - United States
KW  - Surveys
KW  - Scales
KW  - Mid Atlantic Region
KW  - Academic Medical Centers
KW  - Quantitative Studies
KW  - Thematic Analysis
KW  - Descriptive Statistics
KW  - T-Tests
KW  - Adult: 19-44 years
KW  - Male
KW  - Female
LA  - English
PB  - Jannetti Publications, Inc.
SN  - 1092-0811
SP  - 84
TI  - Nurses' Resilience, Experiences, and Coping Strategies: Lessons from the COVID Pandemic.
UR  - https://research.ebsco.com/linkprocessor/plink?id=f26a51a9-1790-3549-9281-36d882dcc997
VL  - 35
Y1  - 2026/03/01/Mar-Apr2026
ER  - 

TY  - JOUR
AB  - Background/Objectives: Mental health nurses are among the health professionals who show the highest levels of empathy and the most positive attitudes towards patients with mental disorders. Nevertheless, burnout is a prevalent issue among these professionals, as well as throughout their training as residents. The objective of this study is to examine the relationship between empathy, burnout and attitudes towards patients with mental disorders among mental health nurse residents in Spain. Methods: A cross-sectional descriptive design was employed with a sample of 214 resident nurses engaged in specialty training in mental health teaching units in Spain. The sample was selected purposely. The Jefferson Empathy Scale, the Maslach Burnout Inventory and the Community Attitudes Towards Mental Illness Inventory were employed to quantify the study variables. Results: The study sample included 214 residents, composed of 46 males (21.5%) and 168 females (78.5%), with an overall median age of 27.00 years (IQR: 25.00–29.00). The internal reliability of the instruments was high (JSE α = 0.834, MBI α = 0.821, CAMI-CMH α = 0.851). Our findings indicate that empathy during residency is associated with an enhancement in positive attitudes towards patients with mental disorders, and a reduction in the associated stigma (JSE vs. CAMI-SR: ρ = −0.210, p < 0.01). However, empathy did not act as a protective factor against burnout in the study sample, showing a moderate positive correlation with emotional exhaustion (JSE vs. MBI-EE: ρ = 0.481, p < 0.01). Conclusions: Our findings suggest that although empathy does not necessarily act as a protective factor against burnout, it may favour more positive and less stigmatising attitudes towards people with mental disorders. Future research is needed to further investigate the complex interplay between emotional competencies and work-related stress in this context.
AN  - 189677039
ID  - 189677039
AU  - Román-Sánchez, Daniel
AU  - Bocchino, Anna
AU  - Palazón-Fernández, José Luis
AU  - Mata-Pérez, Concepción
AU  - Cruz-Barrientos, Alberto
AU  - de la Fuente Rodríguez, José Manuel
AU  - Paramio-Cuevas, Juan Carlos
DB  - CINAHL Plus with Full Text
DO  - 10.3390/nursrep15110381
DP  - EBSCOhost
IS  - 11
JO  - Nursing Reports
KW  - Empathy
KW  - Burnout, Professional Spain
KW  - Psychiatric Nursing Spain
KW  - Attitude to Illness
KW  - Mental Disorders
KW  - Interns and Residents Spain
KW  - Nurse Attitudes Evaluation
KW  - Human
KW  - Cross Sectional Studies
KW  - Internship and Residency
KW  - Spain
KW  - Descriptive Research
KW  - Scales
KW  - Purposive Sample
KW  - Psychiatric Patients
KW  - Academic Medical Centers
KW  - Male
KW  - Female
KW  - Descriptive Statistics
KW  - Adult
KW  - Positive Psychology
KW  - Nonexperimental Studies
KW  - Snowball Sample
KW  - Power Analysis
KW  - Multimethod Studies
KW  - Mann-Whitney U Test
KW  - Data Analysis Software
KW  - Two-Tailed Test
KW  - Adult: 19-44 years
KW  - Male
KW  - Female
LA  - English
PB  - MDPI
SN  - 2039-439X
SP  - 381
TI  - Empathy, Burnout, and Attitudes Toward Patients with Mental Disorders Among Mental Health Nurse Residents in Spain: A Cross-Sectional Study.
UR  - https://research.ebsco.com/linkprocessor/plink?id=0fe232bd-d355-3036-865b-ac10a4dd795f
VL  - 15
Y1  - 2025/11/01/Nov2025
ER  - 

TY  - JOUR
AB  - Background: Critical care nurses are at high risk for anxiety, depression, and posttraumatic stress disorder, leading to poor professional quality of life. Objectives: To explore the current state of cardiothoracic critical care nurses' mental health and professional quality of life as restrictions related to the COVID-19 pandemic were lifted, specifically (1) to explore nurses' levels of posttraumatic stress disorder, anxiety and depression, and professional quality of life; and (2) to determine relationships between demographic characteristics, supportive factors, and intent to leave the profession and dependent variables. Methods: A cross-sectional, descriptive survey was administered to cardiothoracic intensive care nurses in a tertiary care, Magnet-designated academic medical center in the northeastern United States. The survey incorporated established measures of mental health and perceptions of professional quality of life. Results: The sample consisted of 34 mostly female nurses with a bachelor's degree or higher. Participants had a mean (SD) of 10.7 (10.3) years of experience. Severity scores for mental health and professional quality of life ranged from mild to moderate. Significant relationships were found among mental health variables, intent to leave the profession, and evidence-based supportive factors. Supportive factors influenced scores on measures of mental health and burnout. Support from friends and family was related to anxiety and depression scores. Intent to leave the profession was significantly related to all mental health variables. The incidence of burnout was higher among younger nurses. Conclusions: The findings point to the critical need to identify innovative strategies to increase support, particularly from peers and organizational leadership.
AN  - 186249236
ID  - 186249236
ID  - 9211547
AU  - Harrington, Jonathan
AU  - Ford, Catherine
AU  - Cortis, Elizabeth
AU  - Nicholson, Kelly
DB  - CINAHL Plus with Full Text
DO  - 10.4037/ajcc2025123
DP  - EBSCOhost
EP  - e36
IS  - 4
JO  - American Journal of Critical Care
CY  - Alisa Veijo, California
KW  - COVID-19 Pandemic Psychosocial Factors
KW  - Critical Care Nurses Psychosocial Factors
KW  - Cardiac Surgery Nursing Psychosocial Factors
KW  - Mental Health Evaluation
KW  - Quality of Working Life Evaluation
KW  - Stress Disorders, Post-Traumatic Risk Factors
KW  - Anxiety Risk Factors
KW  - Depression Risk Factors
KW  - Personnel Turnover
KW  - Risk Assessment
KW  - Human
KW  - Cross Sectional Studies
KW  - Descriptive Research
KW  - Academic Medical Centers United States
KW  - United States
KW  - Male
KW  - Female
KW  - Job Satisfaction
KW  - Burnout, Professional
KW  - Descriptive Statistics
KW  - Data Analysis Software
KW  - Adult
KW  - Middle Age
KW  - Work-Life Balance
KW  - Questionnaires
KW  - Adult: 19-44 years
KW  - Middle Aged: 45-64 years
KW  - Male
KW  - Female
LA  - English
PB  - American Association of Critical-Care Nurses
SN  - 1062-3264
SP  - e32
TI  - COVID-19 Pandemic Sequelae: Mental Health of Cardiothoracic Critical Care Nurses.
UR  - https://research.ebsco.com/linkprocessor/plink?id=465206b6-8451-38d8-bcb3-60087aeec5dd
VL  - 34
Y1  - 2025/07/01/Jul2025
ER  - 

TY  - JOUR
AB  - Background/Objectives: Nurses are at high risk for burnout. Identification of biomarkers associated with early manifestations of distress is essential to support effective intervention efforts. Methods: Fifty nurses from a large hospital system participated in a 30-day study of biopsychosocial factors that may contribute to burnout. Nurses wore an Oura ring that collected behavioral data and they completed a self-report burnout questionnaire at baseline and the end of the study period. Machine learning models were developed to evaluate whether objective measures could predict burnout states and changes at the end of the study period. Analyses were exploratory and hypothesis-generating for future work. Results: Data for 45 participants were included in the analyses. Participants with burnout had significantly higher sleep variability. Sleep measures provided 75.75% accuracy in ability to discriminate between burnout states. Heart rate-based measures better modeled changes in symptomatic components of burnout (Emotional Exhaustion, Depersonalization) over time. Heart rate-based measures provided a R-squared value of 0.13 (p < 0.05) (RMSE of 7.41) in a regression model of changes in Emotional Exhaustion evaluated in a leave-one-participant-out cross-validation. Conclusions: Sleep measures' association with a state of burnout may reflect the longer-term manifestations of chronic exposure to workplace stress. Short-term changes in burnout symptoms are associated with disturbances in heart rate measures. Wearable technology may support monitoring/early identification of those at risk for burnout.
AN  - 191217500
ID  - 191217500
AU  - Bourassa, Katelynn A.
AU  - Lamichhane, Bishal
AU  - Bartek, Nicole
AU  - Bautista, Chandra
AU  - Sano, Akane
AU  - Madan, Alok
DB  - CINAHL Plus with Full Text
DO  - 10.3390/nursrep16010036
DP  - EBSCOhost
IS  - 1
JO  - Nursing Reports
KW  - Nursing Staff, Hospital Psychosocial Factors
KW  - Burnout, Professional Evaluation
KW  - Heart Rate Variability
KW  - Sleep Evaluation
KW  - Biological Markers Analysis
KW  - Monitoring, Physiologic
KW  - Burnout, Professional Risk Factors
KW  - Risk Assessment
KW  - Human
KW  - Male
KW  - Female
KW  - Adult
KW  - Middle Age
KW  - Southwestern United States
KW  - Hospitals Southwestern United States
KW  - Exploratory Research
KW  - Prospective Studies
KW  - Nonexperimental Studies
KW  - Comparative Studies
KW  - Descriptive Statistics
KW  - Data Analysis Software
KW  - Questionnaires
KW  - Self Report
KW  - Sociodemographic Factors
KW  - Plethysmography
KW  - Accelerometry
KW  - Sleep Duration
KW  - Sleep, REM
KW  - Sleep Quality
KW  - T-Tests
KW  - Mann-Whitney U Test
KW  - Pearson's Correlation Coefficient
KW  - Support Vector Machine
KW  - Random Forest
KW  - Linear Regression
KW  - ROC Curve
KW  - Sensitivity and Specificity
KW  - Digital Health
KW  - Mental Health
KW  - Quality of Nursing Care
KW  - Emotional Exhaustion
KW  - Depersonalization
KW  - Stress, Psychological
KW  - Anxiety
KW  - Funding Source
KW  - Adult: 19-44 years
KW  - Middle Aged: 45-64 years
KW  - Male
KW  - Female
LA  - English
PB  - MDPI
SN  - 2039-439X
SP  - 36
TI  - Objective Biobehavioral Measures Reflect Burnout States and Temporal Changes in a Nursing Population: A Prospective Observational Assessment.
UR  - https://research.ebsco.com/linkprocessor/plink?id=99f7ec2d-435b-3e7b-9390-d4c7fee5c8ea
VL  - 16
Y1  - 2026/01/01/Jan2026
ER  - 

TY  - JOUR
AB  - Background: Frontline intensive care unit nurses are essential in caring for critically ill patients. However, they often encounter emotionally draining situations. The COVID-19 pandemic, administrative burdens, and unfavorable working conditions exacerbate these challenges, increasing nurses' risk of chronic stress and burnout. Local Problem: A needs assessment at our academic hospital found that more than 60% of intensive care unit nurses experienced burnout, although 71% demonstrated resilience, highlighting the need for meaningful support and resilience-building strategies. This project assessed the impact of mindfulness-based clinical aromatherapy on intensive care unit nurses' stress experience. Methods: This quality improvement project implemented an online mindful clinical aromatherapy wellness program with peer support champions. Participants engaged in daily mini-mindfulness sessions using Ascents aromatherapy and the Smiling Mind app for 4 weeks. Stress and well-being were measured using the 10-item Perceived Stress Scale and the World Health Organization-Five Well-Being Index before and after the intervention. Additional questions were administered after the intervention to evaluate program satisfaction. Outcomes were evaluated using t tests and Cohen d. Results: The participation rate was 81%. The mean Perceived Stress Scale-10 score decreased by 9.36% and the World Health Organization-Five score increased by 10.98%. Most participants (82%) enjoyed the program, and 68% intended to continue mindfulness or aromatherapy. Feedback showed an overall favorable response and the benefits of integrative health practices during stressful shifts. Conclusion: Incorporating evidence-based integrative health practices into daily routines may meaningfully ameliorate nurses' stress experience. Health care leaders are encouraged to support initiatives aimed at cultivating nurses' mental health, thereby optimizing capacity to provide exceptional patient care.
AN  - 189690510
ID  - 189690510
ID  - 8207799
AU  - Tran, Kimberly
AU  - Campbell, Sarah
AU  - Whealon, Candice
DB  - CINAHL Plus with Full Text
DO  - 10.4037/ccn2025874
DP  - EBSCOhost
EP  - 57
IS  - 6
JO  - Critical Care Nurse
CY  - Alisa Veijo, California
KW  - Mindfulness
KW  - Aromatherapy
KW  - Stress, Occupational Prevention and Control
KW  - Critical Care Nurses Psychosocial Factors
KW  - Frontline Nurses Psychosocial Factors
KW  - Internet-Based Intervention
KW  - Wellness
KW  - Program Evaluation
KW  - Quality Improvement
KW  - Intensive Care Units
KW  - California
KW  - Human
KW  - Academic Medical Centers
KW  - Trauma Centers
KW  - Burnout, Professional
KW  - Hardiness
KW  - Support, Psychosocial
KW  - Peer Group
KW  - Support Groups
KW  - Questionnaires
KW  - Scales
KW  - Needs Assessment
KW  - Self Care
KW  - Essential Oils Therapeutic Use
KW  - Psychological Well-Being
KW  - Coefficient alpha
KW  - Summated Rating Scaling
KW  - Open-Ended Questionnaires
KW  - Data Analysis Software
KW  - Descriptive Statistics
KW  - Pretest-Posttest Design
KW  - Feedback
KW  - Pilot Studies
LA  - English
PB  - American Association of Critical-Care Nurses
SN  - 0279-5442
SP  - 50
TI  - The Impact of Mindful Clinical Aromatherapy on Intensive Care Unit Nurses' Stress Experience: A Quality Improvement Project.
UR  - https://research.ebsco.com/linkprocessor/plink?id=a8201c7f-7618-37e8-9742-39dc049e9be0
VL  - 45
Y1  - 2025/12/01/Dec2025
ER  - 

TY  - JOUR
AN  - 188779182
ID  - 188779182
ID  - 101088683
AU  - Tong, Yuhao
AU  - Wang, Xiaohui
AU  - Lei, Chunmei
AU  - Jian, Xiong
AU  - Xu, Xiaomei
AU  - Zheng, Zhao
AU  - Ye, Zixiang
AU  - Ye, Yanping
DB  - CINAHL Plus with Full Text
DO  - 10.1186/s12912-025-03933-w
DP  - EBSCOhost
EP  - 20
IS  - 1
JO  - BMC Nursing
KW  - Bullying Psychosocial Factors
KW  - Nurses, Male Psychosocial Factors
KW  - Work Engagement Evaluation
KW  - Professional Identity Evaluation
KW  - Work Environment Psychosocial Factors
KW  - Fear
KW  - Discrimination Psychosocial Factors
KW  - Sex Factors
KW  - Human
KW  - Male
KW  - Adult
KW  - Cross Sectional Studies
KW  - Funding Source
KW  - Burnout, Professional
KW  - Personnel Retention
KW  - Patient Safety
KW  - Quality of Nursing Care
KW  - Convenience Sample
KW  - Tertiary Health Care
KW  - Survey Research
KW  - Scales
KW  - Regression
KW  - China
KW  - Descriptive Statistics
KW  - Data Analysis Software
KW  - Univariate Statistics
KW  - Shiftwork
KW  - Correlational Studies
KW  - Mediation Analysis
KW  - Confidence Intervals
KW  - Support, Psychosocial
KW  - Nonparametric Statistics
KW  - Questionnaires
KW  - T-Tests
KW  - One-Way Analysis of Variance
KW  - Pearson's Correlation Coefficient
KW  - Adult: 19-44 years
KW  - Male
LA  - English
PB  - BioMed Central
SN  - 1472-6955
SP  - 1
TI  - Workplace bullying and professional identity among male nurses: the mediating role of work engagement and the moderating effect of fear of negative evaluation.
UR  - https://research.ebsco.com/linkprocessor/plink?id=45aef011-adb7-3ebf-a572-9046754b7ad8
VL  - 24
Y1  - 2025/10/17/10-17-2025
ER  - 

TY  - JOUR
AB  - Background: As healthcare environments become increasingly multigenerational, understanding these differences is crucial for improving teamwork, patient care and addressing issues such as burnout. Cultural attitudes toward ageing, hierarchical workplace dynamics, and generational differences in values and communication styles can impact collaboration and knowledge exchange between younger and older nurses. Politically, workforce policies, retirement regulations and government initiatives aimed at addressing the ageing healthcare workforce influence the composition and interaction of different generations within nursing teams. Aims: This study explores the influence of generational differences on nursing practice and identify strategies to improve intergenerational collaboration and knowledge transfer, with the goal of enhancing teamwork and patient care. Methods: The qualitative study involved 13 nurses from various age groups working in multigenerational teams in Italy. Data were collected through interviews and analysed thematically, resulting in four key categories: political and social context; personnel management; social networks; and individual characteristics. Findings: Generational differences were noted in perceptions and practices. Senior nurses expressed concerns about junior nurses' practical skills, while younger nurses emphasised the need for lifelong learning. Both groups agreed on the need for improved communication to strengthen teamwork. Conclusions and implications for practice: Creating an inclusive environment where generational differences are valued can reduce burnout and improve resilience in healthcare systems, fostering long-term professional growth, improving quality of patient care.
AN  - 188430983
ID  - 188430983
ID  - 9815827
AU  - Godino, Lea
AU  - La Malfa, Elisa
AU  - Poli, Paola
AU  - Di Lembo, Viola
AU  - Ricco, Mattia
AU  - Cioni, Laura
AU  - Gazineo, Domenica
DB  - CINAHL Plus with Full Text
DO  - 10.12968/bjcn.2025.0005
DP  - EBSCOhost
EP  - 482
IS  - 10
JO  - British Journal of Community Nursing
KW  - Nursing Labor Supply Psychosocial Factors
KW  - Work Experiences Evaluation
KW  - Nurse Attitudes Evaluation
KW  - Nursing Practice
KW  - Cultural Diversity
KW  - Interpersonal Relations
KW  - Collaboration
KW  - Nursing Knowledge
KW  - Quality of Nursing Care
KW  - Teamwork
KW  - Human
KW  - Qualitative Studies
KW  - Italy
KW  - Interviews
KW  - Thematic Analysis
KW  - Politics
KW  - Organizational Culture
KW  - Socioeconomic Factors
KW  - Personnel Management
KW  - Social Networks
KW  - Personality
KW  - Nursing Skills
KW  - Lifelong Learning
KW  - Communication
KW  - Work Environment
KW  - Diversity, Equity, Inclusion
KW  - Organizational Policies
KW  - Personal Values
KW  - Burnout, Professional Prevention and Control
KW  - Hardiness
KW  - Professional Development
KW  - Quality Improvement
KW  - Focus Groups
KW  - Male
KW  - Female
KW  - Adult
KW  - Middle Age
KW  - Descriptive Statistics
KW  - Purposive Sample
KW  - Descriptive Research
KW  - Adult: 19-44 years
KW  - Middle Aged: 45-64 years
KW  - Male
KW  - Female
LA  - English
PB  - Mark Allen Holdings Limited
SN  - 1462-4753
SP  - 474
TI  - Experiences and dynamics of a multigenerational nursing workforce: a qualitative study.
UR  - https://research.ebsco.com/linkprocessor/plink?id=f8027956-9cb0-3763-a246-7a937edcfe4d
VL  - 30
Y1  - 2025/10/01/Oct2025
ER  - 

TY  - JOUR
AB  - Background: Emergency nurses, working in high-pressure and stressful environments, often face sudden traumatic events such as critical patient resuscitation and accident scene management. Prolonged exposure to these stressors can lead to post-traumatic stress disorder (PTSD). Identifying and analyzing the associated risk factors and developing an effective predictive model can provide a scientific basis for early intervention and psychological support, thereby improving the psychological resilience and work efficiency of emergency nurses. Objective: We analyzed the risk factors for PTSD among emergency-room nurses and developed a prediction model. Methods: A cohort comprising 89 nurses from the emergency departments were enrolled in this study. The incidence of PTSD was documented among these nurses. Univariate and multivariate analyses were carried out on the influencing factors of PTSD among nurses, and a prediction model was developed and verified. Results: Among the cohort of 89 emergency-room nurses, 22 nurses, constituting 24.92%, experienced PTSD, while 67 nurses, accounting for 75.28%, did not exhibit PTSD symptoms. Univariate analysis indicated that there were no notable differences in gender, age, education, years of work experience, introverted personality traits, family history of mental disorders, history of childhood trauma, monthly income, and prior mental health conditions (P > 0.05). However, significant differences were observed in negative coping styles, low resilience, social support levels, and frequent shifts between the two groups (P < 0.05). Multivariate analysis revealed that negative coping, frequent shifts, limited social support, and low resilience were risk factors for PTSD among emergency-room nurses (P < 0.05). The negative coping mechanism exhibited the highest score of 100, while frequent shifts and a history of mental disorders scored 52 each. The areas under the receiver operating characteristic (ROC) curve for both the modeling set and the internal validation set were 0.951 and 0.962, respectively. Conclusions: Considerations of factors such as negative coping, social support level, frequent shifts, and resilience are crucial for managing PTSD incidence among emergency-room nurses after trauma.
AN  - 192008286
ID  - 192008286
ID  - 9204382
AU  - Sun, Rongqian
AU  - Li, Qing
AU  - Liu, Ying
AU  - Wang, Li
AU  - Qian, Yufei
DB  - CINAHL Plus with Full Text
DO  - 10.1177/10519815251380010
DP  - EBSCOhost
EP  - 669
IS  - 3
JO  - Work
CY  - Thousand Oaks, California
KW  - Nursing Staff, Hospital Psychosocial Factors
KW  - Emergency Nurses Psychosocial Factors
KW  - Emergency Nursing Psychosocial Factors
KW  - Stress Disorders, Post-Traumatic Risk Factors
KW  - Risk Assessment
KW  - Prediction Models
KW  - Human
KW  - Male
KW  - Female
KW  - Adult
KW  - Middle Age
KW  - China
KW  - Tertiary Health Care
KW  - Multicenter Studies
KW  - Prospective Studies
KW  - Emergency Service
KW  - Multivariate Analysis
KW  - Self Report
KW  - Questionnaires
KW  - ROC Curve
KW  - Validation Studies
KW  - Chi Square Test
KW  - Multiple Logistic Regression
KW  - Stress Disorders, Post-Traumatic Epidemiology
KW  - Incidence
KW  - Descriptive Statistics
KW  - Data Analysis Software
KW  - Pessimism
KW  - Shiftwork
KW  - Hardiness
KW  - Support, Social
KW  - Stress, Occupational
KW  - Burnout, Professional
KW  - Funding Source
KW  - Sensitivity and Specificity
KW  - Adult: 19-44 years
KW  - Middle Aged: 45-64 years
KW  - Male
KW  - Female
LA  - English
PB  - Sage Publications Inc.
SN  - 1051-9815
SP  - 660
TI  - Analyzing risk factors for post-traumatic stress disorder among emergency-room nurses and development of a prediction model.
UR  - https://research.ebsco.com/linkprocessor/plink?id=ff0e3695-4b05-35ef-a192-9c5e9b72939e
VL  - 83
Y1  - 2026/03/01/Mar2026
ER  - 

TY  - JOUR
AN  - 187280222
ID  - 187280222
ID  - 101088683
AU  - Wang, Renxiu
AU  - Ji, Rongjian
AU  - Zhao, Junyan
AU  - Qin, Lei
AU  - Zhang, Shuangshuang
AU  - Liu, Xinru
AU  - Song, Hongxia
DB  - CINAHL Plus with Full Text
DO  - 10.1186/s12912-025-03720-7
DP  - EBSCOhost
EP  - 12
IS  - 1
JO  - BMC Nursing
KW  - Clinical Nurse Specialists Psychosocial Factors
KW  - Work Engagement
KW  - Job Satisfaction
KW  - Organizational Change
KW  - Psychological Theory
KW  - Transfer (Psychology)
KW  - Motivation
KW  - Human
KW  - China
KW  - Male
KW  - Female
KW  - Adult
KW  - Organizational Culture
KW  - Personnel, Health Facility
KW  - Nursing Skills
KW  - Mentorship
KW  - Commitment
KW  - Education, Nursing, Continuing
KW  - Data Analysis, Statistical
KW  - Data Analysis Software
KW  - Factor Analysis
KW  - Structural Equation Modeling
KW  - Correlational Studies
KW  - Goodness of Fit Chi Square Test
KW  - Chi Square Test
KW  - Nursing Management
KW  - Conceptual Framework
KW  - Descriptive Research
KW  - Cross Sectional Studies
KW  - Convenience Sample
KW  - Summated Rating Scaling
KW  - Analysis of Variance
KW  - T-Tests
KW  - Pearson's Correlation Coefficient
KW  - Questionnaires
KW  - Descriptive Statistics
KW  - Confidence Intervals
KW  - Adult: 19-44 years
KW  - Male
KW  - Female
LA  - English
PB  - BioMed Central
SN  - 1472-6955
SP  - 1
TI  - Exploring the link between Training Transfer Climate and Work Engagement among Clinical Nurse Specialists in China: the mediating role of Craftsmanship Spirit.
UR  - https://research.ebsco.com/linkprocessor/plink?id=28b42696-f498-346b-9eb1-d55fd54af34e
VL  - 24
Y1  - 2025/08/12/8-12-2025
ER  - 

TY  - JOUR
AB  - Aims: This study aims to identify distinct profiles of work engagement among oncology nurses through Latent Profile Analysis and explore how these profiles influence nurse safety behaviour. Design: A cross‐sectional design with latent profile analysis. Methods: A total of 957 oncology nurses from tertiary hospitals across five provinces and municipalities in China participated in this questionnaire‐based study. Data were collected on demographic information, the Work Engagement Scale, the General Self‐Efficacy Scale and the Nurse Safety Behaviour Scale. The analysis was conducted using SPSS 24.0 and Mplus 8.3, with Latent Profile Analysis, R3STEP and BCH methods employed to uncover underlying patterns and relationships. Results: The results revealed three distinct profiles of work engagement: 'Highly Efficient and Focused Type' (43.7%), 'Moderately Balanced Type' (37.4%) and 'Low Effort and Coping Type' (18.9%). The distribution of these profiles was closely related to factors such as weekly working hours, adverse event experiences, safety training experiences and self‐efficacy. Moreover, these work engagement profiles positively impacted nurse safety behaviour. Conclusion: The study demonstrates that different work engagement profiles significantly influence the safety behaviour of oncology nurses. Key factors such as weekly working hours, adverse event experiences, safety training experiences and self‐efficacy play a crucial role in shaping these work engagement profiles. Implications for the Profession: The findings provide a new perspective and intervention approach for enhancing work engagement and nurse safety behaviour. It is recommended that hospital management develop personalised training and incentive measures tailored to nurses with different characteristics to improve overall nursing quality and patient safety. Patient or Public Contribution: No patient or public involvement.
AN  - 190409552
ID  - 190409552
AU  - Ma, Fengyan
AU  - Wang, Weining
AU  - Liu, Man
AU  - Chen, Helin
AU  - Zhu, Yajing
AU  - Liu, Yan
DB  - CINAHL Plus with Full Text
DO  - 10.1111/jan.16863
DP  - EBSCOhost
EP  - 390
IS  - 1
JO  - Journal of Advanced Nursing (John Wiley & Sons, Inc.)
KW  - Work Engagement Evaluation
KW  - Occupational Safety Evaluation
KW  - Self-Efficacy Evaluation
KW  - Oncology Nurses Psychosocial Factors
KW  - Nursing Staff, Hospital Psychosocial Factors
KW  - Human
KW  - Adolescence
KW  - Adult
KW  - Male
KW  - Female
KW  - China
KW  - Cross Sectional Studies
KW  - Cancer Care Facilities
KW  - Questionnaires
KW  - Scales
KW  - Data Analysis Software
KW  - Descriptive Statistics
KW  - Coping
KW  - Shiftwork
KW  - Sociodemographic Factors
KW  - Adverse Health Care Event
KW  - Patient Safety Education
KW  - Reliability and Validity
KW  - Coefficient alpha
KW  - Adolescent: 13-18 years
KW  - Adult: 19-44 years
KW  - Male
KW  - Female
LA  - English
PB  - John Wiley & Sons, Inc.
SN  - 0309-2402
SP  - 380
TI  - The Relationship Between Work Engagement and Safety Behaviour of Oncology Nurses: A Latent Profile Analysis.
UR  - https://research.ebsco.com/linkprocessor/plink?id=0cf836b2-14e7-353a-9a74-bcf8b1fbf86c
VL  - 82
Y1  - 2026/01/01/Jan2026
ER  - 

TY  - JOUR
AB  - Introduction: The COVID-19 pandemic has profoundly impacted healthcare systems globally, placing operating room (OR) nurses under considerable strain and exposing them to elevated levels of psychological distress. Aim: This study aimed to investigate the prevalence of burnout syndrome (BoS) among Italian OR nurses during the pandemic and examine its association with perceived job performance and patient safety. Methods: A cross-sectional study was conducted between October and November 2020 involving members of the Italian Association of Nurses in Operating Teams (Associazione Italiana Coordinatori Infermieristici or AICO). Data were collected via an anonymous online questionnaire, which included the Maslach burnout inventory and items assessing clinical errors and self-perceived job performance. Results: Of the 238 nurses invited, 233 completed the survey (97.9% response rate). High levels of emotional exhaustion were reported by 39.9 per cent of participants, moderate to high depersonalisation by 56.7 per cent and low personal accomplishment by 38.6 per cent. Additionally, 29.2 per cent reported having encountered risk and/or made a mistake in the past year, while 38.2 per cent reported a decline in their job performance. Both outcomes were significantly associated with higher levels of BoS (p < 0.01). Contributing factors included workplace disorganisation, negative team climate and workload intensity, particularly in general and neurosurgical settings. Conclusion: These findings highlight the need for early identification of BoS and the implementation of targeted organisational strategies to support perioperative nurses. Addressing burnout is essential to safeguard staff wellbeing and maintain patient safety -- both during public health crises and in everyday surgical care.
AN  - 190560384
ID  - 190560384
AU  - Ferraiuolo, Fabio
DB  - CINAHL Plus with Full Text
DO  - 10.26550/2209-1092.1345
DP  - EBSCOhost
EP  - e-39
IS  - 4
JO  - Journal of Perioperative Nursing
KW  - Burnout, Professional Epidemiology
KW  - Patient Safety Evaluation
KW  - Operating Room Nurses Psychosocial Factors
KW  - COVID-19 Pandemic
KW  - Job Performance Evaluation
KW  - Self Report Evaluation
KW  - Operating Rooms
KW  - Human
KW  - Italy
KW  - Male
KW  - Female
KW  - Cross Sectional Studies
KW  - Exploratory Research
KW  - Questionnaires
KW  - Adult
KW  - Middle Age
KW  - Summated Rating Scaling
KW  - Descriptive Statistics
KW  - Chi Square Test
KW  - Bivariate Statistics
KW  - Multivariate Analysis
KW  - Logistic Regression
KW  - Data Analysis Software
KW  - Emotional Exhaustion
KW  - Depersonalization
KW  - Personal Satisfaction
KW  - Work Environment
KW  - Organizational Culture
KW  - Scales
KW  - Sex Factors
KW  - Confidence Intervals
KW  - Odds Ratio
KW  - Certified Registered Nurse Anesthetists
KW  - Neurosurgery
KW  - Intraoperative Monitoring
KW  - Adult: 19-44 years
KW  - Middle Aged: 45-64 years
KW  - Male
KW  - Female
LA  - English
PB  - ACORN Australian College of Operating Room Nurses
SN  - 2209-1084
SP  - e-31
TI  - Burnout and patient safety in operating room nurses during the COVID-19 pandemic: A cross-sectional study.
UR  - https://research.ebsco.com/linkprocessor/plink?id=cebdf58d-9eee-36c4-ad28-f83c1f394b86
VL  - 38
Y1  - 2025/12/01/Summer2025
ER  - 

TY  - JOUR
AN  - 188355426
ID  - 188355426
ID  - 101088683
AU  - Katran, Hamdiye Banu
AU  - Özdere, Barış
AU  - Eti Aslan, Fatma
DB  - CINAHL Plus with Full Text
DO  - 10.1186/s12912-025-03828-w
DP  - EBSCOhost
EP  - 8
IS  - 1
JO  - BMC Nursing
KW  - Compassion Fatigue
KW  - Equipment Alarm Systems
KW  - Operating Room Nurses Psychosocial Factors
KW  - Operating Rooms
KW  - Critical Care Nursing
KW  - Fatigue
KW  - Human
KW  - Male
KW  - Female
KW  - Descriptive Research
KW  - Cross Sectional Studies
KW  - Correlational Studies
KW  - Adult
KW  - Coefficient alpha
KW  - Regression
KW  - Confidence Intervals
KW  - Descriptive Statistics
KW  - Pearson's Correlation Coefficient
KW  - Data Analysis Software
KW  - Interviews
KW  - Scales
KW  - Nonparametric Statistics
KW  - Adult: 19-44 years
KW  - Male
KW  - Female
LA  - English
PB  - BioMed Central
SN  - 1472-6955
SP  - 1
TI  - An investigation of the relationship between alarm and compassion fatigue in surgical intensive care nurses: a cross-sectional study.
UR  - https://research.ebsco.com/linkprocessor/plink?id=5a156f3a-7a6d-390b-9114-6790ec588c0f
VL  - 24
Y1  - 2025/09/30/9-30-2025
ER  - 

TY  - JOUR
AB  - Background: Emergency department (ED) overcrowding remains a pervasive issue globally, compromising patient safety, satisfaction, and organizational efficiency. ED crowding is defined as when the demand for emergency services exceeds available resources, leading to inefficiencies that compromise patient safety and quality of care. The increasing patient volumes, coupled with higher acuity needs and strained ED resources, cause prolonged wait times, increased rates of patients leaving without being seen (LWBS), and delayed critical interventions. Evidence-based strategies, such as the use of mid-level providers in triage and split-flow models, have shown promise in addressing these challenges. Purpose: To evaluate whether implementing evidence-based strategies, specifically incorporating advanced practice providers (APPs) in triage, improves door-to-physician times and patient satisfaction. Design: This review examines the impact of ED crowding on patient outcomes, including delays in treatment, medication errors, and increased mortality risk. It explores the effectiveness of strategies like fast-track areas and early provider assessments in mitigating overcrowding and improving throughput times. Comparative data from organizations utilizing these strategies versus those that do not were analyzed to assess patient satisfaction and care quality metrics. Participants: This quality improvement initiative involved ED staff, including registered nurses (RNs), APPs, and emergency physicians. Stakeholders from nursing leadership, hospital administration, and quality improvement teams also contributed to the planning and evaluation phases. Setting: The project was initially approved to be conducted in a high-volume suburban ED. Methods: A retrospective review of ED throughput data was conducted to identify delays in door-to-provider times. Based on these findings, a proposal to integrate an APP into the ED triage process was developed and presented to hospital leadership. Although initially approved by departmental administration, the proposal was ultimately not implemented following further review by upper hospital management. As the project did not undergo Institutional Review Board (IRB) review and was not implemented, outcome data is not available; however, findings informed the development of a theoretical intervention aimed at improving ED efficiency. Findings: Incorporating mid-level providers in triage consistently demonstrated reduced length of stay (LOS), improved door-to-provider times, and decreased LWBS rates. Split-flow models further optimized patient throughput, particularly for Emergency Service Index 4 patients, significantly enhancing patient satisfaction and overall operational efficiency. The interventions also alleviated staff burnout and supported organizational compliance with regulatory benchmarks. Conclusion: Evidence-based interventions, such as deploying mid-level providers in triage, are effective in mitigating ED overcrowding and improving patient satisfaction. These strategies ensure timely access to care, reduce adverse outcomes, and bolster organizational reputation within the community. Further research is warranted to explore long-term outcomes and scalability across diverse healthcare settings.
AN  - 192826648
ID  - 192826648
ID  - 7507218
AU  - Diaz, Cynthia
AU  - Hackett, Jasmine V.
AU  - Lewis-DuQuesnay, Renee
DB  - CINAHL Plus with Full Text
DP  - EBSCOhost
EP  - 22
IS  - 2
JO  - Journal of the New York State Nurses Association
CY  - New York, New York
KW  - Quality Improvement
KW  - Professional Practice, Evidence-Based
KW  - Physicians, Emergency
KW  - Triage
KW  - Patient Satisfaction
KW  - Emergency Service
KW  - Crowding
KW  - Patient Safety
KW  - United States
KW  - Human
KW  - Retrospective Design
KW  - Treatment Delay
KW  - Medication Errors
KW  - Mortality Risk Factors
KW  - Suburban Areas
KW  - Length of Stay
KW  - Organizational Efficiency
KW  - Burnout, Professional
KW  - Organizational Compliance
KW  - Health Services Accessibility
KW  - Physician Assistants
KW  - Emergency Nurse Practitioners
KW  - Checklists
KW  - Conceptual Framework
KW  - Health Resource Allocation
KW  - Clinical Indicators
KW  - Flexible Scheduling
KW  - Patient Education
KW  - Communication
KW  - Telehealth
KW  - Emergency Nursing
LA  - English
PB  - New York State Nurses Association
SN  - 0028-7644
SP  - 14
TI  - Evidence-Based Strategies to Improve Door-to-Provider Times in the Emergency Department.
UR  - https://research.ebsco.com/linkprocessor/plink?id=4b9af45e-1593-3f12-ab1e-b78915084465
VL  - 52
Y1  - 2026/01/01/2026
ER  - 

TY  - JOUR
AB  - Background: Burnout is an important psychological condition that affects the work performance of nurses. It occurs under long-term psychological or emotional stress associated with the work of a nurse. As a result, symptoms such as emotional exhaustion (EE), depersonalization (DP), and reduced personal accomplishment (PA) may be experienced. The purpose of this study was to determine the syndrome of "burnout" using three subscales—emotional exhaustion (EE), depersonalization (DP), and reduced personal accomplishment (PA)—among nurses providing round-the-clock nursing care in multidisciplinary hospitals in the Republic of Kazakhstan. Methods: A cross-sectional study was conducted among nurses in the Republic of Kazakhstan working in round-the-clock care. In total, 284 respondents participated in the online survey. The Maslach Burnout Inventory for Medical Personnel (MBI-HSS-MP) was used for collecting data. Results: The results demonstrated that burnout occurred among 61.97% of hospital nurses in the Republic of Kazakhstan. EE was identified among 29.23% of the respondents, DP in 60.92% of the respondents, and PA in 38.73%. Burnout, according to these indicators, occurred in 25.7% (EE), 19.37% (DP), and 12.68% (PA) of nurses. The level of burnout was higher among young nursing specialists and more frequent in the southern region of the Republic of Kazakhstan. Conclusions: This study revealed a high level of burnout among nurses providing round-the-clock care in multidisciplinary hospital settings. These findings have implications for further research into the impact of burnout on nurses' work and for developing interventions to reduce potential risks to nursing staff health and improving the quality of nursing care.
AN  - 184102319
ID  - 184102319
AU  - Maxudova, Makhigul
AU  - Ospanova, Dinara
AU  - Stavropoulou, Areti
AU  - Alibekova, Lyazzat
AU  - Sultanova, Gulnar
AU  - Veklenko, Galina
AU  - Tobzhanova, Kundyzay
DB  - CINAHL Plus with Full Text
DO  - 10.3390/nursrep15030092
DP  - EBSCOhost
IS  - 3
JO  - Nursing Reports
KW  - Nursing Staff, Hospital Kazakhstan
KW  - Burnout, Professional Evaluation
KW  - Emotional Exhaustion
KW  - Depersonalization
KW  - Personal Satisfaction
KW  - Human
KW  - Kazakhstan
KW  - Cross Sectional Studies
KW  - Descriptive Statistics
KW  - Data Analysis Software
KW  - Questionnaires
KW  - Correlational Studies
KW  - Male
KW  - Female
KW  - Adult
KW  - Middle Age
KW  - Adult: 19-44 years
KW  - Middle Aged: 45-64 years
KW  - Male
KW  - Female
LA  - English
PB  - MDPI
SN  - 2039-439X
SP  - 92
TI  - Burnout Among Hospital Nurses in Kazakhstan.
UR  - https://research.ebsco.com/linkprocessor/plink?id=f888d71f-3156-37f2-a9a8-d886664386d6
VL  - 15
Y1  - 2025/03/01/Mar2025
ER  - 

TY  - JOUR
AB  - Background/Objectives: Quiet Quitting (QQ) describes a state of reduced workplace engagement characterized by a lack of motivation and initiative. Employees practicing QQ typically limit their efforts to fulfilling only their assigned tasks, expending the minimum necessary energy, while still ensuring the completion of their core responsibilities. QQ is an emerging phenomenon in healthcare settings following the COVID-19 pandemic and is still relatively unexplored in the literature. The aim of this study is to assess QQ among nurses in a northern Italian hospital. Methods: A cross-sectional study with a convenience sample of 91 nurses in a single-specialist orthopedic hospital was conducted. Data were collected in August 2024 using an online form of the Quiet Quitting Scale (QQS). Demographic data were collected, including gender, age, years of work experience and department. Results: A response rate of 83.50% was recorded. Data analysis revealed that 46.06% of the sample (35 nurses) was identified as quiet quitters. Fewer years of service and a younger age were associated with a higher probability of Quiet Quitting. The highest average score was observed for "Lack of motivation" subscale at 2.40 (SD = 1.14). Conclusions: The findings establish QQ as a significant issue requiring urgent attention in healthcare. To guarantee high-quality nursing care, healthcare organizations must prioritize interventions focused on enhancing employee support and work environment. Longitudinal research is necessary to explore the long-term effects of QQ on patient outcomes and to evaluate the success of targeted interventions.
AN  - 186927556
ID  - 186927556
AU  - Rinaldi, Sara
AU  - Pomarolli, Ester
DB  - CINAHL Plus with Full Text
DO  - 10.3390/nursrep15070239
DP  - EBSCOhost
IS  - 7
JO  - Nursing Reports
KW  - Nursing Staff, Hospital Psychosocial Factors
KW  - Work Engagement Evaluation
KW  - Motivation Evaluation
KW  - Nurse Attitudes
KW  - Human
KW  - Italy
KW  - Descriptive Research
KW  - Cross Sectional Studies
KW  - Case Studies
KW  - Convenience Sample
KW  - Questionnaires
KW  - Descriptive Statistics
KW  - Data Analysis Software
KW  - Pearson's Correlation Coefficient
KW  - Age Factors
KW  - Work Environment
KW  - Job Satisfaction
KW  - Job Experience
KW  - Scales
LA  - English
PB  - MDPI
SN  - 2039-439X
SP  - 239
TI  - Quiet Quitting Among Nurses: A Case Study in a Northern Italian Hospital.
UR  - https://research.ebsco.com/linkprocessor/plink?id=b0cbf61b-ff0b-3d55-b9b3-83cba25fc3fe
VL  - 15
Y1  - 2025/07/01/Jul2025
ER  - 

TY  - JOUR
AN  - 186310136
ID  - 186310136
ID  - 101088683
AU  - Zhai, Shuqi
AU  - Liu, Qinqin
AU  - Dai, Congcong
AU  - Lu, Yifan
AU  - Zhang, Huanhuan
AU  - Liu, Jie
AU  - Chen, Chaoran
DB  - CINAHL Plus with Full Text
DO  - 10.1186/s12912-025-03351-y
DP  - EBSCOhost
EP  - 13
IS  - 1
JO  - BMC Nursing
KW  - Compassion Fatigue Evaluation
KW  - Hardiness Evaluation
KW  - Morals Evaluation
KW  - Clinical Nurse Specialists Psychosocial Factors
KW  - Nurse Attitudes Evaluation
KW  - Humanism
KW  - Nursing Care
KW  - Funding Source
KW  - China
KW  - Human
KW  - Male
KW  - Female
KW  - Adult
KW  - Middle Age
KW  - Descriptive Statistics
KW  - Structural Equation Modeling
KW  - Mental Health
KW  - Scales
KW  - Questionnaires
KW  - Data Analysis Software
KW  - Mediation Analysis
KW  - Cross Sectional Studies
KW  - Correlational Studies
KW  - Convenience Sample
KW  - Coefficient alpha
KW  - Pearson's Correlation Coefficient
KW  - Chi Square Test
KW  - Confidence Intervals
KW  - Adult: 19-44 years
KW  - Middle Aged: 45-64 years
KW  - Male
KW  - Female
LA  - English
PB  - BioMed Central
SN  - 1472-6955
SP  - 1
TI  - Compassion fatigue, psychological resilience, moral sensitivity, and humanistic caring ability in clinical nurses: a structural equation model.
UR  - https://research.ebsco.com/linkprocessor/plink?id=75cdd3dd-5208-3ee6-a273-46f85922bda7
VL  - 24
Y1  - 2025/07/01/7-1-2025
ER  - 

TY  - JOUR
AN  - 188850255
ID  - 188850255
ID  - 101088683
AU  - Oner, Beratiye
AU  - Cokelek, Fadik
AU  - Calıskan, Nurcan
AU  - Duygulu, Sergul
DB  - CINAHL Plus with Full Text
DO  - 10.1186/s12912-025-03983-0
DP  - EBSCOhost
EP  - 13
IS  - 1
JO  - BMC Nursing
KW  - Risk Assessment
KW  - Critical Care Nurses Psychosocial Factors
KW  - Patient Safety
KW  - Psychological Well-Being
KW  - Work Environment
KW  - Workload
KW  - Job Performance
KW  - Intensive Care Units
KW  - Human
KW  - Systematic Review
KW  - PubMed
KW  - Medline
KW  - CINAHL Database
KW  - Cochrane Library
KW  - Sleep Disorders
KW  - Burnout, Professional
KW  - Medication Errors
KW  - Checklists
KW  - Conceptual Framework
KW  - Data Analysis Software
KW  - Shiftwork
KW  - Sleep Quality
KW  - Cross Infection
KW  - Adverse Health Care Event
KW  - Hypoglycemia
KW  - Quality of Nursing Care
LA  - English
PB  - BioMed Central
SN  - 1472-6955
SP  - 1
TI  - Risks posed by nurses' working hours in the intensive care unit: a systematic review.
UR  - https://research.ebsco.com/linkprocessor/plink?id=915bb229-673c-3f11-a212-c6f330c44613
VL  - 24
Y1  - 2025/10/23/10-23-2025
ER  - 
