# Supplementary material for: Quiet Quitting and Disengagement-Related Constructs in Nursing: A Theory-Informed Scoping Review
Source: Healthcare (Basel). 2026 Jul 16;14(14):2145. doi: 10.3390/healthcare14142145 (PMC13411971; doi:10.3390/healthcare14142145)
Supplement: Supplementary file 1 [file healthcare-14-02145-s001.zip › EBSCO-Export-05_02_2026_2.ris]

TY  - JOUR
AB  - Nurses are experiencing burnout at alarming rates. Surveys among healthcare workers show that high-stress work environments drive nurses to leave the profession. Nurses reporting symptoms of burnout are at increased risk of making errors. Inefficient workflows in the clinical setting can lead to burnout. Inefficient workflows in the clinical setting can lead to nurse apathy and burnout. This project assesses how providing courses from Well-being Essentials for Learning Life-Balance (WELL-B) and encouraging engagement through quality improvement initiatives that affect workflow impact nurses' self-reported symptoms of burnout. Monthly Well-B education topics addressed personal resilience utilizing bite sized interventions to improve well-being. Topics ranged from the neuroscience of hope, grief and growth and, the science of sleep. Individual self-assessments were used to monitor self-reported symptoms of burnout. Concurrently, nursing leaders empowered pediatric preoperative nurses to choose a QI project that had potential to optimize nursing workflow. Nurse leaders applied a transformational leadership style to establish a shared purpose and team expectations. The leadership intervention included completing action plans between meetings and following through on process measures and implementation strategies. Value stream mapping was utilized to define inefficiencies in pre-surgery pregnancy testing. A team of clinical nurses and nurses leaders collaborated to establish optimized workflows. Nurse leaders would follow up on action items to ensure implementation was supported. Evaluation of the micro adjustments to workflow were completed during biweekly team meetings. The team would then make further adjustments until the process was optimized. Pre-interventions, 52% of pediatric preoperative nurses and PCTs self-reported s ymptoms of burnout. A year post-intervention, 35% of nurses and PCTs reported symptoms of burnout, representing a 17% decrease in self-reported symptoms of burnout. Among nurses who participated in the QI project 20% self-reported symptoms of burnout. Pre-intervention urine pregnancy testing took 10.5 minutes. After workflow redesign urine pregnancy testing took 5.83 minutes. Local leadership engagement with front-line nurses has been linked to readiness to engage in quality improvement. Key leadership behaviors that build psychological safety are setting expectations and being available to team members. Partnership among nurses implementing mini experiments was key to driving workflow changes and engagement. Transformational and relational leadership styles are associated with higher nurse satisfaction and work effectiveness. Engaging frontline nurses in quality improvement simultaneously builds engagement and decreases burnout. Future research should focus on joy in the workplace by studying areas such as efficiency of practice, personal resilience, and cultures of wellness. Perianesthesia nurses work in high-stress, fast-paced environments where error prevention is critical to the safety of patients and nurses.
AN  - 178732696
ID  - 178732696
ID  - 9610507
AU  - Walker, Primary Investigators: Michael
AU  - Owens, Tonie
AU  - Dopp, Megan
AU  - Babbs Brown, Co-Investigators: Ebony
AU  - Brant, Racheal
AU  - Cousino, Wendy
AU  - Fitzpatrick, Laura
AU  - Long, Jennifer
DB  - CINAHL Plus with Full Text
DO  - 10.1016/j.jopan.2024.06.093
DP  - EBSCOhost
EP  - e37
IS  - 4
JO  - Journal of PeriAnesthesia Nursing
CY  - Philadelphia, Pennsylvania
KW  - Nursing Staff, Hospital Psychosocial Factors
KW  - Burnout, Professional Prevention and Control
KW  - Psychological Well-Being
KW  - Work Environment
KW  - Employment Termination
KW  - Health Care Errors Risk Factors
KW  - Risk Assessment
KW  - Quality Improvement
KW  - Nursing Staff, Hospital Education
KW  - Congresses and Conferences Florida
KW  - Florida
KW  - Pediatric Nurses
KW  - Perioperative Nurses
KW  - Nursing Leaders
LA  - English
PB  - W B Saunders
SN  - 1089-9472
SP  - e37
TI  - Decreasing Burnout: One Unit's Story of Small Process Improvements Which Impacted Nurse Well-Being.
UR  - https://research.ebsco.com/linkprocessor/plink?id=70e0bad1-98b2-32f4-9a09-cd6dc0f5b06b
VL  - 39
Y1  - 2024/08/01/Aug2024
ER  - 

TY  - JOUR
AB  - Unfinished care refers to the situation in which nurses are forced to delay or omit necessary nursing care. The objectives was: 1) to measure the prevalence of unfinished nursing care in intensive care units during the COVID-19 pandemic; 2) to examine whether unfinished nursing care has a mediating role in the relationship between nurse working environment and nurse-perceived quality of care and risk of burnout among nurses. A national cross-sectional survey. Seventy-five intensive care units in Belgium (December 2021 to February 2022). The Practice Environment Scale of the Nursing Work Index was used to measure the work environment. The perception of quality and safety of care was evaluated via a Likert-type scale. The risk of burnout was assessed using the Maslach Burnout Inventory scale. A total of 2,183 nurse responses were included (response rate of 47.8%). Seventy-six percent of nurses reported at least one unfinished nursing care activity during their last shift. The staffing and resource adequacy subdimension of the Practice Environment Scale of the Nursing Work Index had the strongest correlation with unfinished nursing care. An increase in unfinished nursing care led to significantly lower perceived quality and safety of care and an increase in high risk of burnout. Unfinished nursing care appears to be a mediating factor for the association between staffing and resource adequacy and the quality and safety of care perceived by nurses and risk of burnout. Unfinished nursing care, which is highly related to staffing and resource adequacy, is associated with increased odds of nurses being at risk of burnout and reporting a lower level of perceived quality of care. The monitoring of unfinished nursing care in the intensive care unit is an important early indicator of problems related to adequate staffing levels, the well-being of nurses, and the perceived quality of care.
AN  - 175545760
ID  - 175545760
ID  - 9211274
AU  - Bruyneel, Arnaud
AU  - Bouckaert, Nicolas
AU  - Pirson, Magali
AU  - Sermeus, Walter
AU  - Van den Heede, Koen
DB  - CINAHL Plus with Full Text
DO  - 10.1016/j.iccn.2023.103596
DP  - EBSCOhost
EP  - N.PAG
JO  - Intensive & Critical Care Nursing
CY  - Philadelphia, Pennsylvania
KW  - Critical Care Nursing
KW  - Quality of Nursing Care Evaluation
KW  - Self Concept
KW  - Work Environment Evaluation
KW  - Intensive Care Units
KW  - Burnout, Professional Risk Factors
KW  - Critical Care Nurses Psychosocial Factors
KW  - Quality of Working Life
KW  - COVID-19 Pandemic
KW  - Risk Assessment
KW  - Human
KW  - Belgium
KW  - Cross Sectional Studies
KW  - Questionnaires
KW  - Patient Safety
KW  - Scales
KW  - Summated Rating Scaling
KW  - Nurse-Patient Ratio
LA  - English
PB  - Elsevier B.V.
SN  - 0964-3397
SP  - N.PAG
TI  - Unfinished nursing care in intensive care units and the mediating role of the association between nurse working environment, and quality of care and nurses' wellbeing.
UR  - https://research.ebsco.com/linkprocessor/plink?id=fb382a2a-9529-31d6-9386-2ab91af43cf6
VL  - 81
Y1  - 2024/04/01/Apr2024
ER  - 

TY  - JOUR
AB  - • Road injuries lead to 9% of global deaths, largely due to pre-hospital care delays. • Research in Peri-Hospital emergency care in developing nations, is limited. • This Study explores Emergency Health Professionals' challenges in Peri-Hospital emergency care. • Emergency Health Professionals' face role ambiguity and abuse, impacting confidence. • Inconsistent care guidelines and abuse lead to Emergency Health Professionals' burnout. Globally, injuries account for 9% of all deaths, with road accidents contributing to approximately a quarter of these fatalities. A major concern is the inadequacy of pre-hospital care (emergency medical services provided before arrival at a hospital) and delays in transportation to medical facilities, identified as leading causes of preventable injury-related deaths. This study explores the experiences of emergency health professionals (EHPs) in peri -hospital services (emergency medical services provided immediately upon arrival and within the hospital setting). A qualitative exploratory design, underpinned by Van Manen's (1990) descriptive phenomenological principles, was used. Thirty EHPs from five central and southern Jordanian emergency departments were purposefully sampled, including physicians, nurses, and paramedics from both emergency departments and pre-hospital services. Two primary themes emerged: (1) In Search of Clarity: The Unsettled Journey of Pre-hospital Emergency Care Providers; (2) Frustrations on the Frontline: Role Ambiguity and Emotional Exhaustion in Trauma Care, with EHPs reporting fluid and unclear roles, physical and verbal abuse, and limited authority in critical interventions. The study highlights several service lapses in peri -hospital care that negatively impact healthcare professionals, posing risks to patient safety. These findings urge decision-makers to devise actionable strategies to rectify these deficiencies, enhancing care quality and thereby decreasing injury-induced mortality and morbidity.
AN  - 175903069
ID  - 175903069
ID  - 101472191
AU  - Rajeh Saifan, Ahmad
AU  - AL-Jaafreh, Ali
AU  - Mosleh, Sultan M.
AU  - Mohammad Alsaraireh, Mahmoud
AU  - Al-Yateem, Nabeel
AU  - Refaat Ahmed, Fatma
AU  - Arsyad Subu, Muhammad
DB  - CINAHL Plus with Full Text
DO  - 10.1016/j.ienj.2023.101405
DP  - EBSCOhost
EP  - N.PAG
JO  - International Emergency Nursing
CY  - New York, New York
KW  - Life Experiences
KW  - Health Personnel Psychosocial Factors
KW  - Prehospital Care
KW  - Emergency Service Jordan
KW  - Treatment Delay
KW  - Emergency Medical Services
KW  - Jordan
KW  - Human
KW  - Qualitative Studies
KW  - Exploratory Research
KW  - Confidence
KW  - Burnout, Professional
KW  - Transportation of Patients
KW  - Descriptive Research
KW  - Phenomenological Research
KW  - Purposive Sample
KW  - Patient Safety
LA  - English
PB  - Elsevier B.V.
SN  - 1755-599X
SP  - N.PAG
TI  - The lived experiences of healthcare professionals working in pre-hospital emergency services in Jordan: A qualitative exploratory study.
UR  - https://research.ebsco.com/linkprocessor/plink?id=4bb4e270-7970-3920-b3bd-71637b2d3331
VL  - 73
Y1  - 2024/03/01/Mar2024
ER  - 

TY  - JOUR
AB  - Key Points: Question: Why do emergency nurses not recommend their hospital to clinicians as a good place to work? Findings: This qualitative study was a directed content analysis of 142 open-text responses from emergency nurses describing why they indicated "probably not" or "definitely not" to the survey question, "Would you recommend your place of employment as a good place to work?" Nurses reported insufficient staffing, nonresponsive unit administration, unsafe working conditions, workplace violence, and a sense of being undervalued as reasons for not recommending their workplace to clinicians. Meaning: These findings provide opportunities for health care administrators to improve emergency departments for clinician retention. This qualitative study investigates responses from registered nurses employed in hospital emergency departments in New York and Illinois about the reasons they would not recommend their workplace to other clinicians. Importance: Half of emergency nurses report high burnout and intend to leave their job in the next year. Whether emergency nurses would recommend their workplace to other clinicians may be an important indicator of a hospital's ability to recruit clinicians. Objective: To examine why emergency nurses do not recommend their hospital to other clinicians as a good place to work. Design, Setting, and Participants: This qualitative study used directed content analysis of open-text responses (n = 142) from the RN4CAST-NY/IL survey of registered nurses licensed in New York and Illinois between April 13 and June 22, 2021. Inductive and deductive analytic approaches guided study theme development informed by the Social Ecological Model. The collected data were analyzed from April to June 2023. Main Outcomes and Measures: Nurses who answered "probably not" or "definitely not" to the survey question, "Would you recommend your place of employment as a good place to work?" were prompted to provide a rationale in an open-text response. Results: In this qualitative study of 142 emergency nurses (mean [SD] age, 43.5 [12.5] years; 113 [79.6%] female; mean [SD] experience, 14.0 [12.2] years), 94 (66.2%) were licensed to work in New York and the other 48 (33.8%) in Illinois. Five themes and associated subthemes emerged from the data. Themes conveyed understaffing of nurses and ancillary support (theme 1: unlimited patients with limited support); inadequate responsiveness from unit management to work environment safety concerns (theme 2: unanswered calls for help); perceptions that nurses' licenses were in jeopardy given unsafe working conditions and compromised care quality (theme 3: license always on the line); workplace violence on a patient-to-nurse, clinician-to-nurse, and systems level (theme 4: multidimensional workplace violence); and nurse reports of being undervalued by hospital management and unfulfilled at work in delivering suboptimal care to patients in unsafe working conditions (theme 5: undervalued and unfulfilled). Conclusions and Relevance: This study found that emergency department nurses did not recommend their workplace to other clinicians as a good place to work because of poor nurse and ancillary staffing, nonresponsive hospital leadership, unsafe working conditions, workplace violence, and a lack of feeling valued. These findings inform aspects of the work environment that employers can address to improve nurse recruitment and retention.
AN  - 176580700
ID  - 176580700
AU  - Muir, K. Jane
AU  - Merchant, Raina M.
AU  - Lasater, Karen B.
AU  - Brooks Carthon, J. Margo
DB  - CINAHL Plus with Full Text
DO  - 10.1001/jamanetworkopen.2024.4087
DP  - EBSCOhost
EP  - e244087
IS  - 4
JO  - JAMA Network Open
CY  - Chicago, Illinois
KW  - Emergency Nurses Psychosocial Factors
KW  - Emergency Nurses Psychosocial Factors
KW  - Work Environment
KW  - Hospitals
KW  - Nurse Attitudes Evaluation
KW  - Work Experiences Evaluation
KW  - Human
KW  - Male
KW  - Female
KW  - Descriptive Research
KW  - Qualitative Studies
KW  - Content Analysis
KW  - Descriptive Statistics
KW  - Comparative Studies
KW  - Questionnaires
KW  - Thematic Analysis
KW  - Adult
KW  - Middle Age
KW  - New York
KW  - Illinois
KW  - Personnel Staffing and Scheduling
KW  - Understaffing
KW  - Workplace Violence
KW  - Burnout, Professional
KW  - Conceptual Framework
KW  - Data Analysis Software
KW  - Leadership
KW  - Occupational Safety
KW  - Stress, Occupational
KW  - Job Satisfaction
KW  - Adult: 19-44 years
KW  - Middle Aged: 45-64 years
KW  - Male
KW  - Female
LA  - English
PB  - American Medical Association
SN  - 2574-3805
SP  - e244087
TI  - Emergency Nurses' Reasons for Not Recommending Their Hospital to Clinicians as a Good Place to Work.
UR  - https://research.ebsco.com/linkprocessor/plink?id=bd9d88b7-2b56-3b04-8f80-4cf3f16d0f31
VL  - 7
Y1  - 2024/04/09/4-9-2024
ER  - 

TY  - JOUR
AB  - • Organizational support and resilience were significantly associated with professional quality of life (ProQOL) dimensions in emergency nurses. • Strong organizational support correlated positively with compassion satisfaction and negatively with burnout. • Higher resilience levels correlated with greater compassion satisfaction and lower burnout/secondary trauma in emergency nurses. • The study reveals important factors influencing ProQOL and well-being among emergency nurses. The professional quality of life (ProQOL), encompassing emotional, physical, and psychological well-being, is profoundly influenced by the unique nursing experiences of emergency nurses. Understanding and effectively enhancing their professional well-being are of paramount importance. This study aimed to explore the relationship between family care, organizational support, and resilience with the ProQOL among emergency nurses. This cross-sectional study, conducted between May 1 and June 1, 2023, involved 118 emergency nurses from Hunan Provincial Brain Hospital. Demographic and work-related information were collected. ProQOL, family care, organizational support and resilience were assessed using validated scales. Statistical analysis was conducted to examine the associations between these variables. Significant differences were observed in the two dimensions of ProQOL (compassion satisfaction and burnout) among emergency nurses with different age, marital status, technical titles, work experience and night shift frequency (P < 0.05). Furthermore, both organizational support and resilience demonstrated a significant positive correlation with compassion satisfaction, while exhibiting a significant negative correlation with burnout (P < 0.05). Additionally, the third dimension of ProQOL (secondary trauma stress) was significantly negatively correlated with resilience (P < 0.05). This study elucidates the pivotal role of organizational support and resilience in influencing the professional quality of life among emergency nurses, highlighting the specific needs of younger and less-experienced practitioners. Our findings lay the groundwork for targeted interventions aimed at enhancing the occupational well-being and job satisfaction of nursing staff.
AN  - 175028465
ID  - 175028465
ID  - 101472191
AU  - Tang, Ling
AU  - Wang, Feiyan
AU  - Tang, Ting
DB  - CINAHL Plus with Full Text
DO  - 10.1016/j.ienj.2023.101399
DP  - EBSCOhost
EP  - N.PAG
JO  - International Emergency Nursing
CY  - New York, New York
KW  - Emergency Nurses Psychosocial Factors
KW  - Family Nursing
KW  - Quality of Life
KW  - Hardiness
KW  - Organizational Culture
KW  - Support, Psychosocial
KW  - Human
KW  - Job Satisfaction
KW  - Burnout, Professional
KW  - Compassion Fatigue
KW  - Psychological Trauma
KW  - Cross Sectional Studies
KW  - Questionnaires
KW  - Descriptive Statistics
LA  - English
PB  - Elsevier B.V.
SN  - 1755-599X
SP  - N.PAG
TI  - Exploring the relationship between family care, organizational support, and resilience on the professional quality of life among emergency nurses: A cross-sectional study.
UR  - https://research.ebsco.com/linkprocessor/plink?id=381512ce-ac29-3926-8cf5-00b2ee9eecdd
VL  - 72
Y1  - 2024/02/01/Feb2024
ER  - 

TY  - JOUR
AB  - Objectives: To report quantitative and qualitative analyses of features, functionalities, organizational, training, clinical specialties, and other factors that impact electronic health record (EHR) experience based on a survey by two large healthcare systems. Materials and Methods: A total of 816 clinicians--352 (43 percent) physicians, 96 (12 percent) residents/fellows, 177 (22 percent) nurses, 96 (12 percent) advanced practice providers, and 95 (12 percent) allied health professionals--completed surveys on different EHRs. Responses were analyzed for quantitative and qualitative factors. The measured outcome was calculated as a net EHR experience. Results: Net EHR experience represents overall satisfaction that clinicians report with the EHR and its usability. EHR experience for Virginia Commonwealth University Medical Center and University of Chicago Medicine was low. There were noticeable differences in physician and nursing experiences with EHRs at both universities. EHR personalization, years of practice, impact on efficiency, quality of care, and satisfaction with EHR training contributed significantly to the net EHR experience. Satisfaction of certain specialty practitioners such as endocrinology, family medicine, infectious disease, nephrology, neurology, and pulmonology was noted to be especially low. Ability to use a split-screen function to view labs, follow-up training from other providers rather than vendors, reduced documentation time burden, fewer click boxes, more customizable order sets, improved messaging, e-prescribing, and improved integration were the most common desired EHR improvements requested on qualitative analysis. Discussion: EHR experience was low regardless of the system and may be improved by better EHR training, increased utilization of personalization tools, reduced documentation burden, and enhanced EHR design and functionality. There was a difference between provider and nursing experiences with the EHR. Conclusion: Designing better EHR training, increasing utilization of personalization tools, enhancing functionality, and decreasing documentation burden may lead to a better EHR experience.
AN  - 157531938
ID  - 157531938
ID  - 101219871
AU  - Mishra, Vimal
AU  - Liebovitz, David
AU  - Quinn, Michael
AU  - Le Kang
AU  - Yackel, Thomas
AU  - Hoyt, Robert
DB  - CINAHL Plus with Full Text
DP  - EBSCOhost
EP  - 10
IS  - 1
JO  - Perspectives in Health Information Management
CY  - Chicago, Illinois
KW  - Electronic Health Records
KW  - Health Personnel Psychosocial Factors
KW  - Job Experience
KW  - Human
KW  - Surveys
KW  - Quantitative Studies
KW  - Qualitative Studies
KW  - Documentation
KW  - Illinois
KW  - Burnout, Professional Prevention and Control
KW  - Urban Areas
KW  - Academic Medical Centers
KW  - Community Health Services
KW  - Virginia
KW  - Outpatients
KW  - Inpatients
KW  - Summated Rating Scaling
KW  - Comparative Studies
KW  - Data Analysis Software
KW  - Descriptive Statistics
KW  - Chi Square Test
KW  - Wilcoxon Rank Sum Test
KW  - Interrater Reliability
KW  - Thematic Analysis
KW  - Job Satisfaction
KW  - Physician Attitudes
KW  - Nurse Attitudes
LA  - English
PB  - American Health Information Management Association
SN  - 1559-4122
SP  - 1
TI  - Factors That Influence Clinician Experience with Electronic Health Records.
UR  - https://research.ebsco.com/linkprocessor/plink?id=13514826-4ed2-3a49-bf6b-d80e6f8f92d1
VL  - 19
Y1  - 2022/01/01/Winter2022
ER  - 

TY  - JOUR
AB  - Formal resilience training to protect mental health among early career nurses is scarce. This pilot study investigated acceptability, feasibility and preliminary efficacy of a self-guided training curriculum, "Carnelian Connection" among new graduate nurses. We recruited 26 nurse residents (<2 years experience) from a suburban hospital. Participants completed presurverys/postsurveys with valid measures evaluating mental health (e.g., depressed mood, anxiety), occupational outcomes (e.g., burnout, job satisfaction), and accepabilty/feasibility ratings. Stress and anxiety significantly decreased. Participants endorsed high satisfaction and likelihood to continue using skills. Pilot results demonstrate initial training efficacy and may offer a valuable resource for early-career nurses.
AN  - 187283465
ID  - 187283465
ID  - 101156072
AU  - Norful, Allison A.
AU  - Yang, Yilei
AU  - Navarro, Simon Paul P.
AU  - Skariah, Marin
DB  - CINAHL Plus with Full Text
DO  - 10.1016/j.mnl.2025.03.003
DP  - EBSCOhost
EP  - N.PAG
IS  - 4
JO  - Nurse Leader
CY  - New York, New York
KW  - Stress Management Methods
KW  - Program Evaluation
KW  - New Graduate Nurses Psychosocial Factors
KW  - Interns and Residents Psychosocial Factors
KW  - Hardiness Education
KW  - Outcomes of Education
KW  - Psychoeducation
KW  - Human
KW  - Pilot Studies
KW  - Job Experience
KW  - Hospitals
KW  - Suburban Areas
KW  - Questionnaires
KW  - Depression
KW  - Anxiety Prevention and Control
KW  - Burnout, Professional
KW  - Job Satisfaction
KW  - Stress, Psychological Prevention and Control
KW  - Clinical Trials
LA  - English
PB  - Elsevier B.V.
SN  - 1541-4612
SP  - N.PAG
TI  - Exploring the Preliminary Impact of a Self-Guided Stress Reduction Program Among New Graduate Nurse Residents: A Pilot Study.
UR  - https://research.ebsco.com/linkprocessor/plink?id=c38e9b3b-2677-38e6-8856-d9c426046e06
VL  - 23
Y1  - 2025/08/01/Aug2025
ER  - 

TY  - JOUR
AB  - Psychiatric–mental health nurse practitioners (PMHNPs) offer a solution to the shortage of mental health care providers in a time of increased mental health demand. However, little is known about their job and patient outcomes. This scoping review aimed to explore PMHNP job outcomes, including satisfaction, burnout, and quality of work life, and patient mental health outcomes of PMHNP-delivered care. Twenty-four articles met the inclusion criteria and were published from January 2002 through October 2023. The existing research suggests that PMHNP-delivered care results in positive patient mental health outcomes for a variety of mental health conditions. For job outcomes, further research is warranted. • Psychiatric mental health nurse practitioners (PMHNPs) are an essential part of the mental health workforce. • This scoping review identified literature examining PMHNP job outcomes and patient outcomes. • Few articles examined PMHNP job outcomes, but the impact of practice restrictions was highlighted across studies. • PMHNP care was generally associated with positive patient outcomes across settings and populations. • There is a clear need for more research examining PMHNP job and patient outcomes.
AN  - 177748731
ID  - 177748731
ID  - 101264817
AU  - Weissinger, Guy Mattingly
AU  - Brom, Heather
AU  - Macneal, Lauren
AU  - Petoskey, Christopher
DB  - CINAHL Plus with Full Text
DO  - 10.1016/j.nurpra.2024.105019
DP  - EBSCOhost
EP  - N.PAG
IS  - 6
JO  - Journal for Nurse Practitioners
CY  - Philadelphia, Pennsylvania
KW  - Psychiatric Mental Health Nurse Practitioners Psychosocial Factors
KW  - Outcomes (Health Care)
KW  - Job Satisfaction
KW  - Burnout, Professional
KW  - Quality of Working Life
KW  - Quality of Nursing Care
KW  - Mental Disorders Nursing
KW  - Human
KW  - Scoping Review
KW  - Descriptive Statistics
KW  - Mental Health
KW  - Psychiatric Patients
LA  - English
PB  - Elsevier B.V.
SN  - 1555-4155
SP  - N.PAG
TI  - Psychiatric Mental Health Nurse Practitioner Job and Patient Outcomes: A Scoping Review.
UR  - https://research.ebsco.com/linkprocessor/plink?id=695a859f-2dfa-361e-acf8-034bbd816b8d
VL  - 20
Y1  - 2024/06/01/Jun2024
ER  - 

TY  - JOUR
AB  - To investigate how anxiety, depression, stress, burnout, and sleep quality impact on Quality of life of critical care nurses. Several studies reported that critical care nurses are exposed to a high risk of anxiety, depression, burnout, stress, and sleep quality, but we do not know the impact of critical care nurses. A cross-sectional study. We have included all critical care nurses working in the intensive care unit for at least six months. Data were collected from December 1, 2021, to March 18, 2022. We evaluated the critical care nurses using the Depression Anxiety Stress Scale (DASS), Maslach Burnout Inventory scale, Pittsburgh Sleep Quality Index and Nurse Quality of Life. The primary endpoint is Quality of Life. Associations were tested using multivariate modelling. A total of 140 critical care nurses were included. Multivariate regression showed the relation between emotional QoL and emotional exhaustion and DASS total score [OR = 0.14; 95% CI (0.03–0.73); p = 0.019 and OR = 3.64; 95% CI (1.07–12.32); p = 0.038, respectively]. Personal accomplishment and DASS total score have a direct relationship on quality of work-life [OR = 0.21; 95% CI (0.05–0.82); p = 0.024 and OR = 4.18; 95% CI (1.01–17.33); p = 0.049, respectively]. The physical quality of life is not optimal in critical care nurses, while burnout and the DASS score directly impact the emotional and work-life quality of life. Our research has highlighted the importance of detecting the quality of life of critical care nurses. The nurses should take proper care of their health by adopting the right health behaviours to create correct work conditions and increase the quality of care for critically ill patients.
AN  - 171923542
ID  - 171923542
ID  - 9211274
AU  - Cecere, Luciano
AU  - de Novellis, Salvatore
AU  - Gravante, Agostino
AU  - Petrillo, Giovanni
AU  - Pisani, Luigi
AU  - Terrenato, Irene
AU  - Ivziku, Dhurata
AU  - Latina, Roberto
AU  - Gravante, Francesco
DB  - CINAHL Plus with Full Text
DO  - 10.1016/j.iccn.2023.103494
DP  - EBSCOhost
EP  - N.PAG
JO  - Intensive & Critical Care Nursing
CY  - Philadelphia, Pennsylvania
KW  - Critical Care Nurses Psychosocial Factors
KW  - Quality of Life Evaluation
KW  - Anxiety Complications
KW  - Depression Complications
KW  - Stress Complications
KW  - Burnout, Professional Adverse Effects
KW  - Sleep Quality
KW  - Risk Assessment
KW  - Human
KW  - Cross Sectional Studies
KW  - Scales
KW  - Clinical Assessment Tools
KW  - Multivariate Analysis
KW  - Regression
KW  - Confidence Intervals
KW  - Odds Ratio
LA  - English
PB  - Elsevier B.V.
SN  - 0964-3397
SP  - N.PAG
TI  - Quality of life of critical care nurses and impact on anxiety, depression, stress, burnout and sleep quality: A cross-sectional study.
UR  - https://research.ebsco.com/linkprocessor/plink?id=2dd41516-e0bf-313f-bcdf-c55d52897640
VL  - 79
Y1  - 2023/12/01/Dec2023
ER  - 

TY  - JOUR
AB  - This study aims to understand the lived experiences of nurse practitioners (NPs) providing patient care during a nursing strike in a hospital setting. The nursing shortage afflicts the provision of health care. A recurring loss of seasoned nurses represents a loss of expertise and organizational knowledge, leading to internal burnout, inadequate resources, and recently, nursing strikes. Many strikes have occurred in health care, yet little is known about NPs experiences when caring for patients during nursing strikes. A qualitative research design included personal interviews. Snowball sampling included identification of an initial key informant meeting inclusion criteria, followed by subsequent requests to refer other potentially eligible individuals. Interviews (n = 10) contained candid stories about primarily negative experiences creating moral and ethical dilemmas for NPs. Content analysis identified five themes: a) What do I do? b) We didn't know it was coming, c) COVID-19 caused it, d) It put our patients at risk, and e) I never want this to happen again. Experienced, older NPs tended to disagree with nursing strikes while younger, less experienced NPs expressed greater support of the strike. Results call attention to NPs concerns while providing guidance for those preparing for these events. NPs experiences reflected moral and ethical dilemmas impacting patient care. Recommendations include integration of information via professional, educational programming to address these ethical and moral dilemmas. Incorporating a framework for management of ethical dilemmas and offering insights regarding expectations should one be required to practice during a nursing strike, is recommended. • NPs experiences during a nursing strike reflected moral and ethical dilemmas. • Ethical/moral dilemmas NPs experienced during nursing strike impacted patient care. • NPs need ethical framework for moral dilemmas they encounter during nursing strikes.
AN  - 182449136
ID  - 182449136
ID  - 8901557
AU  - O'Rourke, Shelby E.
AU  - Champion, Jane Dimmitt
DB  - CINAHL Plus with Full Text
DO  - 10.1016/j.apnr.2024.151896
DP  - EBSCOhost
EP  - N.PAG
JO  - Applied Nursing Research
CY  - Philadelphia, Pennsylvania
KW  - Nurse Practitioners
KW  - Life Experiences
KW  - Nursing Care
KW  - Strikes, Employee
KW  - Hospitals
KW  - Human
KW  - Descriptive Statistics
KW  - Data Analysis Software
KW  - Burnout, Professional
KW  - Qualitative Studies
KW  - Snowball Sample
KW  - COVID-19 Pandemic
KW  - Morals
KW  - Ethical Dilemmas
LA  - English
PB  - Elsevier B.V.
SN  - 0897-1897
SP  - N.PAG
TI  - The lived experiences of nurse practitioners during a nursing strike.
UR  - https://research.ebsco.com/linkprocessor/plink?id=c054ce50-3486-331d-8360-a973b4224706
VL  - 81
Y1  - 2025/02/01/Feb2025
ER  - 

TY  - JOUR
AB  - Nurses providing end-of-life care experience not only burnout and compassion fatigue, but also positive effects such as compassion satisfaction. Nurses' compassion satisfaction was shown to be related to job satisfaction, work engagement, and nurse caring. Studies in emergency departments, intensive care units, oncology wards, and general wards have identified work environmental factors associated with nurses' compassion satisfaction, but no similar studies have been conducted in palliative care units or home care settings. It is also unknown whether work environmental factors associated with compassion satisfaction contribute to end-of-life care quality. To explore work environmental factors associated with nurses' compassion satisfaction and end-of-life care quality in three types of workplaces: general wards, palliative care units, and home care settings. A cross-sectional survey of nurses providing end-of-life care. Sixteen general wards, 14 palliative care units, and 25 home-visit nursing agencies in Japan. There were 347 study participants: 95 nurses in general wards, 128 in palliative care units, and 124 in home care settings. Compassion satisfaction was assessed using the Professional Quality of Life Scale, and end-of-life care quality was rated on a 4-point scale. Work environments were assessed using the Areas of Worklife Survey, which measures the fit between an individual and their work environment in six areas: workload, control, reward, community, fairness, and values. Compared to nurses in general wards and palliative care units, home care nurses scored statistically significantly higher on all work environmental factors except reward. Work environmental factors that were significantly positively associated with higher compassion satisfaction were values in general wards (β = 0.335, P = 0.007), reward and workload in palliative care units (β = 0.266, P = 0.009 and β = 0.179, P = 0.035), and community and control in home care settings (β = 0.325, P = 0.001 and β = 0.261, P = 0.004). In addition, higher scores for workload in general wards (odds ratio = 5.321; 95 % confidence interval, 1.688–16.775) and for community in palliative units (odds ratio = 2.872; 95 % confidence interval, 1.161–7.102) were associated with higher end-of-life care quality. No associated work environmental factors were found in home care settings. Work environmental factors associated with nurses' compassion satisfaction and end-of-life care quality varied between workplaces. These results may contribute to creating work environments that are appropriate for each workplace type to maintain both nurses' compassion satisfaction and end-of-life care quality. Work environmental factors associated with nurses' compassion satisfaction and end-of-life care quality were identified in three workplaces.
AN  - 164285172
ID  - 164285172
ID  - 0400675
AU  - Higashibata, Takahiro
AU  - Hamano, Jun
AU  - Nagaoka, Hiroka
AU  - Sasahara, Tomoyo
AU  - Fukumori, Takaki
AU  - Arahata, Tomoko
AU  - Kazama, Ikuko
AU  - Maeno, Tetsuhiro
AU  - Kizawa, Yoshiyuki
DB  - CINAHL Plus with Full Text
DO  - 10.1016/j.ijnurstu.2023.104521
DP  - EBSCOhost
EP  - N.PAG
JO  - International Journal of Nursing Studies
CY  - Philadelphia, Pennsylvania
KW  - Nursing Staff, Hospital Psychosocial Factors
KW  - Work Environment
KW  - Compassion
KW  - Job Satisfaction
KW  - Terminal Care
KW  - Quality of Health Care Evaluation
KW  - Home Health Care
KW  - Palliative Care
KW  - Hospital Units
KW  - Human
KW  - Japan
KW  - Male
KW  - Female
KW  - Cross Sectional Studies
KW  - Surveys
KW  - Odds Ratio
KW  - Confidence Intervals
KW  - Workload
KW  - Reward
KW  - Burnout, Professional
KW  - End-of-Life Comfort Questionnaires
KW  - Scales
KW  - Male
KW  - Female
LA  - English
PB  - Elsevier B.V.
SN  - 0020-7489
SP  - N.PAG
TI  - Work environmental factors associated with compassion satisfaction and end-of-life care quality among nurses in general wards, palliative care units, and home care settings: A cross-sectional survey.
UR  - https://research.ebsco.com/linkprocessor/plink?id=bb6ad09c-19f1-3a76-929b-567949c7ed48
VL  - 143
Y1  - 2023/07/01/Jul2023
ER  - 

TY  - JOUR
AB  - Background: To examine the effectiveness of interventions to ameliorate burnout, secondary traumatic stress, and emotional exhaustion in nurses and midwives. The systematic review was completed with all available studies that reported data on the effect of interventions that targeted burnout using the outcome measures of the Professional Quality of Life scale (ProQOL), or the Maslach Burnout Inventory (MBI). Methods: We used a systematic review methodology, which included a meta-analysis. A total of 2103 articles resulted from the systematic search; 688 were removed as duplicates, and 1415 articles were reviewed by the title and abstract, of which 255 were eligible for full-text screening. Only 66 met the inclusion criteria and were included in the analysis. The final meta-analysis consisted of 33 reports divided into 12 studies for ProQOL and 21 studies for the MBI. Results: The results provide an overall effect in studies using the ProQOL measurement was Z = 2.07 (P = 0.04) and a positive improvement mean difference of 9.32. The overall effect in studies using MBI was Z = 3.13 (P = 0.002) and a positive improvement mean difference of 6.58. Conclusions: Whilst most studies indicated a positive difference, the most effective interventions included clinical supervision or activities that addressed the personal physical and mental well-being of nurses. Less effective interventions were managerial interventions or ones that used a strictly educational approach.
AN  - 38181650
ID  - 38181650
AU  - Musker, Mike
AU  - Othman, Shwikar
DB  - MEDLINE Complete
DO  - 10.1016/j.ctcp.2023.101827
DP  - EBSCOhost
JO  - Complementary therapies in clinical practice
CY  - England
KW  - Burnout, Professional prevention & control
KW  - Nurses
KW  - Psychological Tests
KW  - Self Report
KW  - Humans
KW  - Emotional Exhaustion
KW  - Quality of Life
LA  - eng
PB  - Elsevier
SN  - 1873-6947
SN  - Electronic
SP  - 101827
TI  - Effective interventions to reduce burnout in nurses: A meta-analysis.
UR  - https://research.ebsco.com/linkprocessor/plink?id=e802be86-a0bf-3a6f-9e6a-865e668c4dd4
VL  - 54
Y1  - 2024/02/01/2024 Feb
ER  - 

TY  - JOUR
AB  - Aim: This systematic review aimed to summarize current research knowledge about the relationships between nurse leaders' leadership styles and nurses' work-related well-being. Background: Due to the global shortage of nurses, it is essential for nurse leaders to maximize staff retention and work-related well-being. Methods: Following Cochrane Collaboration procedures, the PRISMA statement and PRISMA checklist, relevant quantitative studies published between 1 January 2012 and 31 December 2020 were retrieved from the CINAHL, Scopus, PubMed and Medic databases and then systematically reviewed. Seventeen cross-sectional and follow-up studies with surveys were retained for inclusion and evaluated with the Critical Appraisal of a Survey instrument. The data were summarized narratively. Results: Three core themes of leadership styles: destructive, supportive and relationally focused, were identified, with statistically significant direct and indirect connections between nurses' work-related well-being. Well-being was mainly assessed in terms of burnout. Effects of leadership styles on work-related well-being were reportedly mediated by trust in leader, trust in organization, empowerment, work-life conflict, relational social capital, emotional exhaustion, affectivity, job satisfaction and motivation. Conclusion: Nurse leaders' leadership styles affect nurses' work-related well-being. In developing intervention studies and providing training on work-related well-being, the impact of the indirect effects and the mediating factors of the leadership styles should be acknowledged.
AN  - 35102648
ID  - 35102648
AU  - Niinihuhta, Milja
AU  - Häggman-Laitila, Arja
DB  - MEDLINE Complete
DO  - 10.1111/ijn.13040
DP  - EBSCOhost
IS  - 5
JO  - International journal of nursing practice
CY  - Australia
KW  - Nurse Administrators psychology
KW  - Nurses psychology
KW  - Burnout, Professional
KW  - Cross-Sectional Studies
KW  - Humans
KW  - Job Satisfaction
KW  - Leadership
KW  - Surveys and Questionnaires
LA  - eng
PB  - Wiley
SN  - 1440-172X
SN  - Electronic
SP  - e13040
TI  - A systematic review of the relationships between nurse leaders' leadership styles and nurses' work-related well-being.
UR  - https://research.ebsco.com/linkprocessor/plink?id=dd854f30-9d17-32e4-8e89-c88d4198f47f
VL  - 28
Y1  - 2022/10/01/2022 Oct
ER  - 

TY  - JOUR
AB  - Background: The Refugee Health Program (RHP) is a nurse-led community initiative, introduced in 2005 with the aim of responding to complex health issues of refugees arriving in Victoria, Australia. Little is known about refugee health nursing in the resettlement context and the impact of dedicated refugee healthcare. Aim: To explore the experiences and perspectives of Refugee Health Nurses (RHNs), Refugee Health Managers (managers) and refugees, gaining insight into professional relationships and the complexities of offering a specialised refugee health service. Method: A focused ethnographic approach incorporated semi-structured interviews with five RHNs, two managers and eight refugees, two focus groups with refugees and participant observation within the RHP during April 2017 to December 2017. Data collection was undertaken across two sites and interviews, focus groups and observations were transcribed and thematically analysed. Social constructionism asserts that the focus of enquiry should be on interaction, group processes and social practices. Emphasis is placed upon relationships between RHNs, managers and refugees, with knowledge viewed as relational and interactional. Results: Professional relationships between RHNs and refugees are complex, with power oscillating between them. Contrary to discourses of 'vulnerability' of refugees, both RHNs and refugees demonstrated power in their relationships with each other. Nurses also suggested that these relationships were stressful and could lead to burnout. Key themes were developed: (1) nursing autonomy and gatekeeping; (2) vicarious trauma and burnout; and (3) refugee negotiation of care. Conclusions: The balance of power is central to therapeutic relationships. In relationships between RHNs and refugees, power fluctuates as RHNs are exposed to vicarious trauma and symptoms of burnout, while refugees exercise agency by recognising benefits to specialised care. In developing effective therapeutic relationships between RHNs and refugees, attention should be paid to how care is delivered to protect RHNs from burnout while ensuring that refugees receive appropriate care.
AN  - 157515432
ID  - 157515432
ID  - 101234311
AU  - Hughes, Emma
AU  - Kean, Susanne
AU  - Cuthill, Fiona
DB  - CINAHL Plus with Full Text
DO  - 10.1177/17449871221083786
DP  - EBSCOhost
EP  - 228
IS  - 3
JO  - Journal of Research in Nursing
CY  - Thousand Oaks, California
KW  - Refugees Psychosocial Factors
KW  - Nursing Care
KW  - Nursing Role
KW  - Health Services Accessibility
KW  - Negotiation
KW  - Human
KW  - Australia
KW  - Semi-Structured Interview
KW  - Thematic Analysis
KW  - Interprofessional Relations
KW  - Vulnerability
KW  - Burnout, Professional
KW  - Public Health
KW  - Anthropology, Cultural
KW  - Qualitative Studies
KW  - Gatekeeping
LA  - English
PB  - Sage Publications Inc.
SN  - 1744-9871
SP  - 217
TI  - Fluctuating power: an exploration of refugee health nursing within the resettlement context in Victoria, Australia.
UR  - https://research.ebsco.com/linkprocessor/plink?id=c1e27705-bc8a-39a3-b623-dd46d0cce84b
VL  - 27
Y1  - 2022/05/01/May2022
ER  - 

TY  - JOUR
AB  - Caring in nursing is a fundamental aspect, yet teaching and fostering caring behaviours in nursing students remain challenging. Clinical instructors play a crucial role in this process. The aims of this study were a) to describe nursing students' caring behaviours and perceptions of instructor caring, b) to assess sex-related and year of course differences in students' caring behaviours and perceptions of nursing caring, and c) to investigate the association between nursing students' caring and their perception of instructors' caring. A multi-centre, cross-sectional observational study was conducted. The study involved undergraduate nursing students from four teaching hospitals of a university in Northern Italy. A total of 316 nursing undergraduate students participated in the study (83.9 % female, 16.1 % male, 23.1 % 1st year, 48.1 % 2nd year, 28.8 % 3rd year). Participants completed online self-reported surveys assessing caring behaviours, empathy, burnout, and perceptions of instructor caring. Caring behaviours, expressive and instrumental caring, were measured using the Caring Behaviour Inventory (CBI), and perceptions of instructor caring were assessed using the Nursing Students' Perceptions of Instructor Caring (NSPIC) questionnaire. Students' caring behaviours were positively associated with their perceptions of instructor caring, particularly in relation to a supportive learning climate and instructor flexibility. Female students displayed higher scores in expressive caring, while students in their second and third years demonstrated increased instrumental caring behaviours. Responding to Individual Needs was significantly lower in third-years students, compared to first- and second-year ones. This study emphasizes the crucial role of clinical instructors in shaping nursing students' caring attributes. However, the influence of sex on caring behaviours remains unclear, necessitating further investigation. These findings underscore the significance of nurturing caring behaviours in nursing education and offer insights for selecting, training, and supporting clinical instructors, to foster more compassionate and competent nurses. • Students' caring behaviours are positively associated with their perceptions of instructors' caring. • Students' caring behaviours are fostered by a supportive learning climate and instructor flexibility. • Female students perform higher expressive caring compared to male students. • 2nd and 3rd years students perform instrumental caring behaviour compared to 1st year students.
AN  - 176465832
ID  - 176465832
ID  - 8511379
AU  - Luciani, Michela
AU  - Ardenghi, Stefano
AU  - Rampoldi, Giulia
AU  - Russo, Selena
AU  - Bani, Marco
AU  - Strepparava, Maria Grazia
AU  - Di Mauro, Stefania
AU  - Ausili, Davide
DB  - CINAHL Plus with Full Text
DO  - 10.1016/j.nedt.2024.106154
DP  - EBSCOhost
EP  - N.PAG
JO  - Nurse Education Today
CY  - New York, New York
KW  - Students, Nursing, Baccalaureate Psychosocial Factors
KW  - Nursing Care Evaluation
KW  - Student-Patient Relations Evaluation
KW  - Student Attitudes Evaluation
KW  - Faculty, Nursing
KW  - Caring
KW  - Faculty-Student Relations
KW  - Sex Factors
KW  - Educational Status
KW  - Human
KW  - Multicenter Studies
KW  - Cross Sectional Studies
KW  - Education, Nursing, Baccalaureate
KW  - Nonexperimental Studies
KW  - Academic Medical Centers Italy
KW  - Italy
KW  - Descriptive Statistics
KW  - Internet
KW  - Self Report
KW  - Empathy Evaluation
KW  - Burnout, Professional Evaluation
KW  - Support, Psychosocial
KW  - Learning Environment
KW  - Male
KW  - Female
KW  - Faculty Role
KW  - Compassion
KW  - Clinical Competence
KW  - Questionnaires
KW  - Male
KW  - Female
LA  - English
PB  - Elsevier B.V.
SN  - 0260-6917
SP  - N.PAG
TI  - Caring for nursing students is caring for patients: A multicentre cross-sectional study on the relationship between nursing students' caring and the perception of instructors' caring.
UR  - https://research.ebsco.com/linkprocessor/plink?id=da99c796-beea-3289-8459-ea089638b0f1
VL  - 137
Y1  - 2024/06/01/Jun2024
ER  - 

TY  - JOUR
AB  - Objective: To know the perceptions of nursing professionals In urgent and emergency services regarding workloads and the relationship with their health. Method: Descriptive qualitative study carried out in two urgent and emergency sectors in southern Brazil. 16 nursing professionals were interviewed. The data were subjected to thematic content analysis. Results: The first thematic category highlighted the workloads in the daily lives of professionals, highlighting Covid-19 as an element recently incorporated into the perception of biological load. The psychic load is enhanced by stress and suffering in the face of deaths, in addition to adverse working conditions. The second category showed the interface between the loads, the overload and the workers' health, highlighting the importance of the psychic load in mental health. Conclusion: Workloads are enhanced by working conditions and the relationship with the profession's work object, generating overload and risk of mental illness.
AN  - 161213405
ID  - 161213405
ID  - 8504882
AU  - Fortes de Lima Santos Mass, Suéllen
AU  - Pupiara Flores Coelho Centenaro, Alexa
AU  - dos Santos, Arlíni Fátima
AU  - de Andrade, Andressa
AU  - Pimentel Franco, Gianfábio
AU  - Flôres Cosentino, Susane
DB  - CINAHL Plus with Full Text
DO  - 10.1590/1983-1447.2022.20210007
DP  - EBSCOhost
EP  - 9
JO  - Revista Gaucha de Enfermagem
KW  - Workload
KW  - Emergency Nursing
KW  - Nursing Staff, Hospital Psychosocial Factors
KW  - Emergency Medical Services
KW  - Health Status
KW  - Nurse Attitudes
KW  - Ambulatory Care
KW  - Work Environment
KW  - Mental Health
KW  - Occupational Health
KW  - Descriptive Research Brazil
KW  - Brazil
KW  - Interviews
KW  - Thematic Analysis
KW  - Content Analysis
KW  - Stress, Psychological Prevention and Control
KW  - Burnout, Professional Prevention and Control
KW  - Human
KW  - Male
KW  - Female
KW  - Young Adult
KW  - Adult
KW  - Middle Age
KW  - Funding Source
KW  - Adult: 19-44 years
KW  - Middle Aged: 45-64 years
KW  - Male
KW  - Female
LA  - English
PB  - Revista Gaucha de Enfermagem
SN  - 0102-6933
SP  - 1
TI  - Routine of the unpredictable: workloads and health of urgent and emergency nursing workers.
UR  - https://research.ebsco.com/linkprocessor/plink?id=8d2c5ed5-9c7d-3039-9195-dbdae576492d
VL  - 43
Y1  - 2022/01/01/2022
ER  - 

TY  - JOUR
AB  - Aim: Emergency nurses work in an environment of high cognitive mental workload. Excessive cognitive mental workload may result in patient harm and nurses' burnout. Therefore, it is necessary to understand nurses' subjective experience of cognitive workload. This scoping review aimed to curate literature about the subjective experience of cognitive mental workload reported by nurses and psychometric measures of the phenomenon. Design: The scoping review was conducted in accordance with JBI methodology and reported using PRISMA extension for scoping review checklist. Methods: A priori protocol was created with Peer Review of Electronic Search Strategies checklist and registered in the OSF registry. Databases including PubMed, CINAHL, ProQuest, Scopus, Science Direct, Web of Science and Google Scholar were searched. Published reports were reviewed against the eligibility criteria by performing Title and Abstract screening, followed by Full-text screening. The initial search yielded 1373 studies. Of these, 57 studies met the criteria for inclusion in this study. Results: The search revealed five general measures of cognitive mental workload and their variations. Only one customised measure specifically for medical-surgical nurses was found in the study. Identified measures were collated and categorised into a framework for conceptual clarity. NASA Task Load Index and its variations were the most popular subjective measure of cognitive mental workload in nursing. However, no measure or self-report scale customised for emergency nurses was identified. Patient or Public Contribution: The findings of this scoping review can inform future research into the cognitive mental workload of nurses. The findings have implications for workplace health and safety for nurses and patients.
AN  - 38366782
ID  - 38366782
AU  - Surendran, Anu
AU  - Beccaria, Lisa
AU  - Rees, Sharon
AU  - Mcilveen, Peter
DB  - MEDLINE Complete
DO  - 10.1002/nop2.2111
DP  - EBSCOhost
IS  - 2
JO  - Nursing open
CY  - United States
KW  - Workload psychology
KW  - Emergency Nursing
KW  - Burnout, Professional psychology
KW  - Humans
KW  - Cognition
LA  - eng
PB  - John Wiley & Sons, Inc
SN  - 2054-1058
SN  - Electronic
SP  - e2111
TI  - Cognitive mental workload of emergency nursing: A scoping review.
UR  - https://research.ebsco.com/linkprocessor/plink?id=5fea1823-24ea-3ee0-b8d1-426495806ebd
VL  - 11
Y1  - 2024/02/01/2024 Feb
ER  - 

TY  - JOUR
AB  - Objective: to analyze the relationship between the Burnout dimensions and the work resilience of intensive care Nursing professionals in the COVID-19 pandemic in four hospitals from southern Brazil. Method: this is a multicenter and cross-sectional study, composed of 153 nurses and nursing technicians of the Intensive Care Units. Sociodemographic, health and work-related questions were collected, and the Maslach Burnout Inventory and Resilience at Work Scale 20 instruments were applied. The data were submitted to descriptive analysis and to bivariate and partial correlations (network analysis). Results: work resilience presented an inverse correlation to emotional exhaustion (r=-0.545; p=0.01) and depersonalization (r=-0.419; p=0.01) and a direct one to professional achievement (r=0.680; p=0.01). The variable with the greatest influence on the correlation network was the perception of the impact of the pandemic on mental health. Conclusion: resilience interferes in the emotional exhaustion and low professional achievement domains of Burnout. Emotional exhaustion is conducted through minor psychological disorders, with an impact on the workers' physical and mental health variables. The development of institutional resilience should be encouraged in order to moderate the illness.
AN  - 162047917
ID  - 162047917
ID  - 9420934
AU  - Vieira, Lizandra Santos
AU  - de Lara Machado, Wagner
AU  - Pai, Daiane Dal
AU  - de Souza Magnago, Tânia Solange Bosi
AU  - de Oliveira Azzolin, Karina
AU  - Tavares, Juliana Petri
DB  - CINAHL Plus with Full Text
DO  - 10.1590/1518-8345.5778.3537
DP  - EBSCOhost
EP  - 12
JO  - Revista Latino-Americana de Enfermagem (RLAE)
KW  - COVID-19 Pandemic Brazil
KW  - Critical Care Nursing
KW  - Burnout, Professional
KW  - Hardiness
KW  - Nursing Staff, Hospital Psychosocial Factors
KW  - Nurse Attitudes
KW  - Human
KW  - Multicenter Studies
KW  - Male
KW  - Female
KW  - Adult
KW  - Middle Age
KW  - Correlational Studies
KW  - Brazil
KW  - Critical Care Nurses
KW  - Cross Sectional Studies
KW  - Questionnaires
KW  - Scales
KW  - Bivariate Statistics
KW  - Emotions
KW  - Psychological Distress
KW  - Depersonalization
KW  - Job Performance
KW  - Clinical Competence
KW  - Mental Health
KW  - Summated Rating Scaling
KW  - Factor Analysis
KW  - Data Analysis Software
KW  - Inferential Statistics
KW  - Spearman's Rank Correlation Coefficient
KW  - Kruskal-Wallis Test
KW  - Pearson's Correlation Coefficient
KW  - Descriptive Statistics
KW  - Adult: 19-44 years
KW  - Middle Aged: 45-64 years
KW  - Male
KW  - Female
LA  - English
PB  - Escola de Enfermagem de Ribeirao Preto, Universidade de Sao Paulo
SN  - 1518-8345
SP  - 1
TI  - Burnout and resilience in intensive care Nursing professionals in the face of COVID-19: A multicenter study.
UR  - https://research.ebsco.com/linkprocessor/plink?id=a8cbc3e0-0d25-36ef-8e42-66a1fd71804b
VL  - 30
Y1  - 2022/01/01/2022
ER  - 

TY  - JOUR
AB  - Perioperative nurses continue to face mental and physical stress and exhaustion in the workplace post-COVID. Nurses have continued to work with greater patient loads, few resources and financial recovery restrictions from hospitals, adding to the stress and burnout among the nursing profession. Nurses in the perioperative setting at Kootenai Health have worked with fellow staff members and nursing leadership to create an environment that emphasizes self-care, work-life balance and control of schedule to increase nursing moral and staff retention. To decrease perioperative nurse burnout by identifying the areas of greatest concern, then increasing awareness, education, and overall moral in the perioperative setting. Discussion of perioperative nurse burnout factors and stressors at monthly perioperative staff meetings and Unit Practice Council (UPC) meetings. With the identification and recognition of stressors resulting in burnout, nurses verbalized their concerns to perioperative department coordinators and managers. Available resources were identified and staff surveys were distributed to help identify the greatest stressors and need for change. After a review of individual stressors and anonymous department survey results regarding schedule preferences, the UPC trialed new practices include the implementation of an optional online self-schedule or block schedule template; cross-training of perioperative nurses in Pre Op, PACU Phase I, Phase II and Extended Recovery Unit (ERU) areas; optional points-based clinical ladder program for nurse recognition with financial rewards; hospital-wide points-based wellness program; and encouraged use of scheduled paid time off (PTO) for self-care and wellness. Perioperative nurses self-reported an overall increase in personal moral and job satisfaction by having more control of their work-life balance though self-scheduling, optional clinical ladder programs, scheduled use of PTO, intradepartmental cross-training, hospital-wide wellness resources and an open-door management environment.
AN  - 178732660
ID  - 178732660
ID  - 9610507
AU  - Ferguson, Team Leadaer: Wendy
DB  - CINAHL Plus with Full Text
DO  - 10.1016/j.jopan.2024.06.057
DP  - EBSCOhost
EP  - e22
IS  - 4
JO  - Journal of PeriAnesthesia Nursing
CY  - Philadelphia, Pennsylvania
KW  - Burnout, Professional Prevention and Control
KW  - Perioperative Nursing Education
KW  - Perioperative Nurses Psychosocial Factors
KW  - Stress, Occupational
KW  - Morals
KW  - Self Concept
KW  - Post Anesthesia Care Units
KW  - Congresses and Conferences Florida
KW  - Florida
LA  - English
PB  - W B Saunders
SN  - 1089-9472
SP  - e22
TI  - Emerging From Burnout: Keeping PACU Nurses Engaged After COVID...American Society of PeriAnesthsia nurses (ASPAN) National Conference, April 14-18, 2024, Orlando, Florida.
UR  - https://research.ebsco.com/linkprocessor/plink?id=5e145303-2eaa-3823-bf8d-3b6e99e9d9a7
VL  - 39
Y1  - 2024/08/01/Aug2024
ER  - 

TY  - JOUR
AN  - 156252120
ID  - 156252120
AU  - Khatatbeh, Haitham
AU  - Hammoud, Sahar
AU  - Khatatbeh, Moawiah
AU  - Oláh, András
AU  - Pakai, Annamária
DB  - CINAHL Plus with Full Text
DO  - 10.1002/nop2.1192
DP  - EBSCOhost
EP  - 1687
IS  - 3
JO  - Nursing Open
CY  - Malden, Massachusetts
KW  - Pediatric Nursing
KW  - Burnout, Professional
KW  - Shiftwork
KW  - Health
KW  - Nurse Attitudes Evaluation
KW  - Human
KW  - Male
KW  - Female
KW  - Adult
KW  - Nursing Staff, Hospital
KW  - Jordan
KW  - Correlational Studies
KW  - Questionnaires
KW  - Adult: 19-44 years
KW  - Male
KW  - Female
LA  - English
PB  - Wiley-Blackwell
SN  - 2054-1058
SP  - 1679
TI  - Paediatric nurses' burnout and perceived health: The moderating effect of the common work‐shift.
UR  - https://research.ebsco.com/linkprocessor/plink?id=621809ab-e2f0-32c1-983f-8d9215e3eb18
VL  - 9
Y1  - 2022/05/01/May2022
ER  - 

TY  - JOUR
AB  - • The participants had severe to extremely severe stress and depression, and moderate to extremely severe anxiety levels. • The participants had low resilience and low to extremely low levels of job engagement. • There was a positive relationship between work engagement and age, years of experience, and resilience. • A negative relationship existed between work engagement and stress, anxiety, and depression. • Initiatives are needed to minimize psychological reactions and improve resilience to enhance work engagement. Work engagement among emergency nurses is a critical issue that adversely affects the quality of patient care and productivity. Psychological reactions (e.g., stress, anxiety, and depression) and resilience correlated with work engagement. This study addresses the gap in understanding the factors correlating work engagement among. emergency nurses in the West Bank during the Gaza War. A descriptive correlational design was used. The data were collected from 378 emergency nurses from governmental and private hospitals in the West Bank using a self-reported questionnaire from December 2023 to February 2024. Depression Anxiety Stress Scales-21 (DASS-21), the Connor-Davidson Resilience Scale (CD-RISC), and the Utrecht Work Engagement Scale (UWES) were used to assess the study variables. The findings demonstrated that 71.7 %, 52.9 %, 42.5 %, 55.6 %, and 40.0 % of the emergency nurses reported severe to extremely severe stress, moderate to extremely severe levels of anxiety, severe to extremely severe levels of depression, low resilience, and low to extremely low levels of job engagement, respectively. A positive relationship existed between work engagement and age (r = 0.407, p < 0.01), years of experience (r = 0.385, p < 0.01), and resilience (r = 0.419, p < 0.01). While, work engagement negatively correlated with stress (r = -0.486, p < 0.01), anxiety (r = -0.616, p < 0.01), and depression (r = -0.632, p < 0.01). The findings indicated that policymakers and healthcare professionals should promote initiatives that enhance nurses' resilience and mitigate psychological responses to improve work engagement. Therapeutic programs should consider the situational variations of Palestinian society, encompassing resilience, coping mechanisms, and psychological management approaches.
AN  - 182394748
ID  - 182394748
ID  - 101472191
AU  - Malak, Malakeh.Z.
AU  - Zahran, Hisham
AU  - Swalmeh, Abdelrahman
AU  - Albana, Haya
DB  - CINAHL Plus with Full Text
DO  - 10.1016/j.ienj.2024.101567
DP  - EBSCOhost
EP  - N.PAG
JO  - International Emergency Nursing
CY  - New York, New York
KW  - Emergency Nurses Psychosocial Factors
KW  - Emergency Nursing Psychosocial Factors
KW  - Work Engagement Evaluation
KW  - War
KW  - Human
KW  - Palestine
KW  - Descriptive Research
KW  - Correlational Studies
KW  - Hospitals, Private Palestine
KW  - Hospitals, Public Palestine
KW  - Palestinians
KW  - Questionnaires
KW  - Self Report
KW  - Depression
KW  - Anxiety
KW  - Hardiness Evaluation
KW  - Coping
KW  - Stress, Psychological Prevention and Control
LA  - English
PB  - Elsevier B.V.
SN  - 1755-599X
SP  - N.PAG
TI  - Factors correlating work engagement among Palestinian emergency nurses during Gaza war in the West Bank.
UR  - https://research.ebsco.com/linkprocessor/plink?id=9bc10693-5470-36f7-ae80-8b08042ba32d
VL  - 78
Y1  - 2025/02/01/Feb2025
ER  - 

TY  - JOUR
AB  - Anxiety and depression among critical care nurses (CCNs) negatively affect performance because of association with clinical medical errors, ineffective communication, absenteeism from work, and burnout. The aim of this study was to investigate the prevalence of anxiety and depression and their associated factors as well as their impact on the CCNs' performance in Hail city, Saudi Arabia. A cross-sectional correlational study was conducted among 262 CCNs from April to June 2023. The mean scores of anxiety and depression were significantly higher among male and Saudi CCNs than among their counterparts (p < 0.05). CCNs caring for patients in a ratio of 1:5 or more had significantly higher anxiety scores than those with lower nurse-to-patient ratios (p = 0.004). CCNs who were working night shifts had significantly higher mean scores of anxiety (p = 0.005) and lower mean scores of performance (p = 0.041) than their counterparts. Borderline anxiety and depression were prevalent among 43.1% and 38.5% of CCNs, respectively. In contrast, abnormal anxiety and depression were prevalent among 8.8% and 5.7% of CCNs, respectively. CCNs' mental, general, and total performance showed a significant negative correlation with both anxiety ([r = −0.247, p <0.001], [r = −0.183, p = 0.003], and [r = −0.172, p = 0.005], respectively) and depression (r = −0.287, p <0.001), (r = −0.207, p <0.001), and (r = −0.180, p = 0.003), respectively. Anxiety and depression levels are significantly higher among male, Saudi CCNs, higher nurse-to-patient ratios, those who work night shifts than among their counterparts. Less than half of CCNs experience borderline anxiety and/or depression that had significantly negative correlation with their performance. Anxiety and depression in shift nurses may be treated by reducing workload, causes of stress during night shifts, and giving practical coping mechanisms for typical nurse job pressures.
AN  - 182186106
ID  - 182186106
ID  - 9207852
AU  - Alkubati, Sameer A.
AU  - Alsaqri, Salman H.
AU  - Alrubaiee, Gamil G.
AU  - Almoliky, Mokhtar A.
AU  - Al-Qalah, Talal
AU  - Pasay-an, Eddieson
AU  - Almeaibed, Habib
AU  - Elsayed, Shimmaa M.
DB  - CINAHL Plus with Full Text
DO  - 10.1016/j.aucc.2024.04.008
DP  - EBSCOhost
EP  - N.PAG
IS  - 1
JO  - Australian Critical Care
CY  - New York, New York
KW  - Critical Care Nurses Psychosocial Factors
KW  - Job Performance Evaluation
KW  - Anxiety
KW  - Depression
KW  - Saudi Arabia
KW  - Human
KW  - Male
KW  - Female
KW  - Cross Sectional Studies
KW  - Correlational Studies
KW  - Multicenter Studies
KW  - Nurse-Patient Ratio
KW  - Shiftwork
KW  - Sex Factors
KW  - Workload
KW  - Descriptive Statistics
KW  - Absenteeism
KW  - Burnout, Professional
KW  - Communication
KW  - Treatment Errors
KW  - Male
KW  - Female
LA  - English
PB  - Elsevier B.V.
SN  - 1036-7314
SP  - N.PAG
TI  - The influence of anxiety and depression on critical care nurses' performance: A multicenter correlational study.
UR  - https://research.ebsco.com/linkprocessor/plink?id=82fd4442-4654-3d11-81b8-d6cb2e50d5e9
VL  - 38
Y1  - 2025/01/01/Jan2025
ER  - 

TY  - JOUR
AB  - Nursing requires empathic engagement, within therapeutic relationships, to ensure the delivery of compassionate care. Empathic engagement with people who have experienced trauma is known to potentially lead to experiences of vicarious trauma occurring in the caregiver. However, relatively little is known about the implications of vicarious trauma for nurses. This integrative review aimed to explore what is known about vicarious trauma and consider its implications for nursing. Twenty‐two articles were included in the review, with findings considering how vicarious trauma is conceptualized and applied to nursing in the literature, what implications of vicarious trauma, specific to nursing, are identified in the literature, and what vicarious trauma interventions are identified to apply to nursing. The findings highlight clear articulation of the concept of vicarious trauma and its relevance to nursing, including its pervasive and significant personal and professional effects. Vicarious trauma was identified to be a workplace hazard for nurses working across settings, which also impacts upon organizations. The review highlighted that at individual, team, organizational, and social levels, awareness and preventative approaches are recommended. These approaches require systemic supports that foster individual coping mechanisms, self‐care and support networks for nurses, education about vicarious trauma, screening for vicarious trauma, and formalized access to clinical supervision and peer support for all nurses. With increasing awareness of trauma across health care settings, and a move towards the delivery of 'trauma informed care', recognition of vicarious trauma amongst nurses as a likely 'cost' of the delivery of compassionate care to trauma survivors, is essential.
AN  - 155518485
ID  - 155518485
ID  - 101140527
AU  - Isobel, Sophie
AU  - Thomas, Margaret
DB  - CINAHL Plus with Full Text
DO  - 10.1111/inm.12953
DP  - EBSCOhost
EP  - 259
IS  - 2
JO  - International Journal of Mental Health Nursing
CY  - Malden, Massachusetts
KW  - Compassion Fatigue
KW  - Nursing Care
KW  - Nursing Practice
KW  - Human
KW  - Descriptive Statistics
KW  - Systematic Review
LA  - English
PB  - Wiley-Blackwell
SN  - 1445-8330
SP  - 247
TI  - Vicarious trauma and nursing: An integrative review.
UR  - https://research.ebsco.com/linkprocessor/plink?id=507bce67-1ee2-3b75-9751-15367978d320
VL  - 31
Y1  - 2022/04/01/Apr2022
ER  - 

TY  - JOUR
AB  - Nursing satisfaction is a critical component of effective patient care. In the Acute Stroke Unit (ASU) and Epilepsy Monitoring Unit (EMU), patients have specialized needs that require critical nursing skills. The purpose of this study was to examine nurse satisfaction after implementation of the MATRIX acuity tool. This prospective observational study used pre- and post- implementation data to determine if the revised staffing model improved nursing satisfaction on the ASU and EMU. 30 nurses were enrolled in this study, with a mean of 12.9 (11.2) years of nursing experience. Following the implementation of the MATRIX, nurse opinions on staffing and workload were more favorable. A statistically significant finding was obtained in reducing a heavy workload (P <.01) post-implementation. The MATRIX acuity tool is associated with improved nursing satisfaction. Improving nurse satisfaction may have a positive downstream impact on patient safety by improving the ability of nurses to provide care. • Higher job satisfaction is linked to lower burnout. Staff burnout is an antecedent of care quality. • Acuity-based staffing is associated with higher staff satisfaction. • MATRIX based staffing reduced the feeling of heavy workloads in nurses.
AN  - 181224505
ID  - 181224505
ID  - 8901557
AU  - Ilao, Christina
AU  - Nairon, Emerson B.
AU  - Cuffee, Marie
AU  - Olson, DaiWai M.
DB  - CINAHL Plus with Full Text
DO  - 10.1016/j.apnr.2024.151868
DP  - EBSCOhost
EP  - N.PAG
JO  - Applied Nursing Research
CY  - Philadelphia, Pennsylvania
KW  - Nurses
KW  - Job Satisfaction
KW  - Nurse Attitudes
KW  - Stroke Units
KW  - Hospital Units
KW  - Epilepsy
KW  - Monitoring, Physiologic
KW  - Nursing Models, Theoretical
KW  - Program Implementation
KW  - Program Evaluation
KW  - Human
KW  - Descriptive Statistics
KW  - Data Analysis Software
KW  - Prospective Studies
KW  - Nonexperimental Studies
KW  - Male
KW  - Female
KW  - Adult
KW  - Middle Age
KW  - Personnel Staffing and Scheduling
KW  - Workload
KW  - Burnout, Professional
KW  - Adult: 19-44 years
KW  - Middle Aged: 45-64 years
KW  - Male
KW  - Female
LA  - English
PB  - Elsevier B.V.
SN  - 0897-1897
SP  - N.PAG
TI  - Implementing MATRIX acuity tool to improve nursing satisfaction on a stroke and epilepsy monitoring unit.
UR  - https://research.ebsco.com/linkprocessor/plink?id=82acba89-6e2c-3008-83b0-dea3472736c8
VL  - 80
Y1  - 2024/12/01/Dec2024
ER  - 

TY  - JOUR
AB  - Pediatric oncology nursing is a challenging and emotionally exhausting profession. Understanding the challenges and struggles faced by pediatric oncology nurses can help to create targeted interventions that will improve their well-being and enhance the quality of care for children with cancer and their families. This study aimed to explore the challenges and struggles nurses face in their daily care practices. A qualitative descriptive study was conducted with 16 pediatric oncology nurses. The researchers led the four focus groups, and each group included four participants. The data analysis involved transcribing focus group interviews, conducting member checking for accuracy, and using MAXQDA software to code and refine themes for interpretation and reporting. The Standards for Reporting Qualitative Research checklist was followed in the study. Four main themes and seven sub-themes were identified: Lack of Multidisciplinary Team and Institutional Resources, Coping Difficulties with Burnout, Management of Relations with Patients and Parents in Care, Continuing Education, and Mentoring. This study identified four main themes that reveal the need for strategic interventions that promote interdisciplinary collaboration, strengthen psychosocial support, foster effective communication for patient and family engagement, and enhance continuous education and mentorship programs.
AN  - 182771055
ID  - 182771055
ID  - 8504688
AU  - Semerci, Remziye
AU  - Akca Sumengen, Aylin
AU  - Koyuncu, İlçim Ercan
AU  - Savaş, Eyşan Hanzade
AU  - Ay, Ayşe
AU  - Erkul, Münevver
DB  - CINAHL Plus with Full Text
DO  - 10.1016/j.soncn.2024.151800
DP  - EBSCOhost
EP  - N.PAG
IS  - 1
JO  - Seminars in Oncology Nursing
CY  - Philadelphia, Pennsylvania
KW  - Nursing Practice Evaluation
KW  - Pediatric Oncology Nurses Psychosocial Factors
KW  - Burnout, Professional Risk Factors
KW  - Human
KW  - Qualitative Studies
KW  - Descriptive Research
KW  - Focus Groups
KW  - Interviews
KW  - Data Analysis Software
KW  - Multidisciplinary Care Team
KW  - Coping
KW  - Parents
KW  - Professional-Family Relations
KW  - Nurse-Patient Relations
KW  - Mentorship
KW  - Education, Continuing
LA  - English
PB  - W B Saunders
SN  - 0749-2081
SP  - N.PAG
TI  - Staying or Leaving the Pediatric Oncology Clinic: Nurses' Challenges in Care and Voices of Struggle - A Qualitative Study.
UR  - https://research.ebsco.com/linkprocessor/plink?id=5a9e731f-7124-3705-a16f-978380c7f251
VL  - 41
Y1  - 2025/02/01/Feb2025
ER  - 

TY  - JOUR
AB  - This study examined the impact of physical activity among ambulatory oncology registered nurses (RNs) on measures of compassion fatigue and burnout. Compassion fatigue and burnout are well described phenomena for RNs. Physical activity has been shown to have a positive impact on reducing compassion and burnout. A 12-week quasi-experimental study included a convenience sample of RNs with varying roles across three ambulatory care cancer clinics within an academic health system. Physical measurements (BP, HR, BMI) as well as the Maslach for Human Service Workers version survey (MBI-HSS), Professional Quality of Life Compassion Satisfaction and Compassion Fatigue (PROQOL), and Yale Physical Activity Survey (YPAS) were collected at weeks 0, 6, and 12. Daily steps were tracked using participants' personal devices (i.e. smart phone, smart watch, FitBit). Weekly emails were sent to participants with reminders to engage in physical activity and track steps. Among the 172 eligible RNs, 53 participated (30.8%) and were 39 ± 11.0 years of age, the majority female (98%), 71% with bachelor's degree as highest level of education, averaged 13 ± 10.4 years as RN with 11.6 ± 10.0 years in oncology, and primarily worked in infusion (44%) or in the clinic (42%) environment. Baseline physical measures were within normal ranges and did not change over the 12-week study period. Leisurely walking increased significantly (p = 0.019) and change in average step counts from week 0 to 12 increased for the full week (↑29%), work week (↑37%), and weekend (↑10%). ProQoL secondary stress index improved from week 0 to 12 and MBI scores demonstrated burnout at low levels, depersonalization at moderate levels, and personal achievement trending from moderate to high levels. Amidst the prolonged COVID-19 pandemic, nurses have been tasked with an increasingly demanding workload. Physical activity is one strategy nurses can incorporate into their daily routine to moderate risk for compassion fatigue and burnout. Given the threat of nursing workforce shortages, the healthcare system must recognize this and foster wellness. To cultivate a sustainable healthy work environment, other measures to reduce compassion fatigue and burnout should be promoted.
AN  - 155510819
ID  - 155510819
ID  - 7809033
AU  - Murphy, Caitlin
AU  - Hand, Mary Ellen
AU  - Staffileno, Beth
AU  - Bruen, Colleen
AU  - Hermsen, Mikayla
AU  - Johnson, Laura
AU  - Vondracek, Hugh
DB  - CINAHL Plus with Full Text
DO  - 10.1188/22.ONF.E1
DP  - EBSCOhost
EP  - 11
IS  - 2
JO  - Oncology Nursing Forum
CY  - Pittsburgh, Pennsylvania
KW  - Compassion Fatigue Prevention and Control
KW  - Burnout, Professional Prevention and Control
KW  - Ambulatory Care Nursing Psychosocial Factors
KW  - Oncology Nursing Psychosocial Factors
KW  - Registered Nurses Psychosocial Factors
KW  - Physical Activity
KW  - Work Environment
KW  - Occupational Health
KW  - Congresses and Conferences California
KW  - California
LA  - English
PB  - Oncology Nursing Society
SN  - 0190-535X
SP  - 11
TI  - INCREASING PHYSICAL ACTIVITY IN THE WORK PLACE: MODERATING COMPASSION FATIGUE AND BURNOUT AMONG AMBULATORY ONCOLOGY REGISTERED NURSES...47th Annual Oncology Nursing Society Congress, April 27–May 1, 2022, Anaheim, CA.
UR  - https://research.ebsco.com/linkprocessor/plink?id=f88713b6-1b19-3eab-beee-3de7ad2d4639
VL  - 49
Y1  - 2022/03/01/Mar2022
ER  - 

TY  - JOUR
AB  - This randomized clinical trial examines the effect of psylocibin on the level of depression, burnout, and posttraumatic stress disorder among US physicians, nurse practitioners, physician assistants, and nurses who were frontline workers during the COVID-19 pandemic. Key Points: Question: Does psilocybin therapy improve symptoms of depression, burnout, and posttraumatic stress disorder in clinicians who developed these symptoms from frontline clinical work during the COVID-19 pandemic? Findings: In this randomized clinical trial involving 30 clinicians, there was a significant decrease in symptoms of depression as measured with the Montgomery-Asberg Depression Rating Scale from baseline to day 28 of psilocybin administration. Meaning: Findings of this trial indicate that psilocybin therapy is a new paradigm of treatment for postpandemic symptoms of depression associated with frontline clinical work in clinicians with moderate to severe symptoms. Importance: The psychological morbidity experienced by physicians, advanced practice practitioners (APPs), and nurses from working during the COVID-19 pandemic includes burnout, depression, and posttraumatic stress disorder (PTSD). Objective: To investigate whether psilocybin therapy could improve symptoms of depression, burnout, and PTSD in US clinicians who developed these symptoms from frontline clinical work during the pandemic. Design, Setting, and Participants: This double-blind randomized clinical trial enrolled participants from February to December 2022. Participants included physicians, APPs, and nurses who provided frontline care for more than 1 month during the pandemic and had no prepandemic mental health diagnoses but had moderate or severe symptoms of depression at enrollment. Participants were randomly assigned to either the psilocybin or niacin arm. Data analysis was conducted between December 2023 and May 2024 and was based on the intention-to-treat principle. Intervention: One intervention episode consisted of 2 preparation visits, 1 medication session, and 3 integration visits. At the medication session, participants received psilocybin, 25 mg, or niacin, 100 mg, orally. Main Outcome and Measures: The primary outcome was a change from baseline (preparation 1 session) to day 28 (after medication administration) in symptoms of depression as measured by the clinician-administered Montgomery-Asberg Depression Rating Scale (MADRS) used by blinded raters. The secondary outcomes were a change in symptoms of burnout (measured with the Stanford Professional Fulfillment Index [SPFI]) and symptoms of PTSD (measured with the Posttraumatic Stress Disorder Checklist for Diagnostic and Statistical Manual of Mental Disorders, Fifth Edition [PCL-5]). Results: A total of 30 clinicians (15 females [50%]; mean [range] age, 38 [29-60] years) participated, of whom 15 were randomly assigned to receive psilocybin and 15 to receive niacin. The mean change in symptoms of depression (MADRS scores) from preparation 1 session to day 28 was −21.33 (7.84) in the psilocybin arm compared with −9.33 (7.32) in the niacin arm, with a mean difference between arms of −12.00 (95% CI, −17.67 to −6.33; P <.001), a decrease in MADRS scores indicating improvement. The mean change in SPFI scores from preparation 1 session to day 28 showed a numerically larger improvement in symptoms of burnout in the psilocybin compared with the niacin arm (−6.40 [5.00] vs −2.33 [5.97]; P =.05) but was not statistically significant. Since the SPFI score change did not reach statistical significance, the PCL-5 score change was evaluated descriptively. The mean change in PCL-5 scores showed a numerically larger decrease in symptoms of PTSD from preparation 1 session to day 28 in the psilocybin vs the niacin arm (−16.67 [15.04] vs −6.73 [10.69]), but this difference was not statistically tested. Conclusions and Relevance: This randomized clinical trial found that psilocybin therapy resulted in a significant, sustained reduction in symptoms of depression experienced by clinicians after frontline work during the COVID-19 pandemic. The findings establish psilocybin therapy as a new paradigm of treatment for this postpandemic condition. Trial Registration: ClinicalTrials.gov Identifier: NCT05163496
AN  - 181497972
ID  - 181497972
AU  - Back, Anthony L.
AU  - Freeman-Young, Timara K.
AU  - Morgan, Ladybird
AU  - Sethi, Tanmeet
AU  - Baker, Kelsey K.
AU  - Myers, Susanna
AU  - McGregor, Bonnie A.
AU  - Harvey, Kalin
AU  - Tai, Marlene
AU  - Kollefrath, Austin
AU  - Thomas, Brandon J.
AU  - Sorta, Dennis
AU  - Kaelen, Mendel
AU  - Kelmendi, Benjamin
AU  - Gooley, Ted A.
DB  - CINAHL Plus with Full Text
DO  - 10.1001/jamanetworkopen.2024.49026
DP  - EBSCOhost
EP  - e2449026
IS  - 12
JO  - JAMA Network Open
CY  - Chicago, Illinois
KW  - Hallucinogens Therapeutic Use
KW  - Depression Drug Therapy
KW  - Burnout, Professional Drug Therapy
KW  - Stress Disorders, Post-Traumatic Drug Therapy
KW  - Tryptamines Therapeutic Use
KW  - Frontline Personnel Psychosocial Factors
KW  - COVID-19 Pandemic Psychosocial Factors
KW  - Drug Efficacy Evaluation
KW  - Human
KW  - Randomized Controlled Trials
KW  - Random Assignment
KW  - Comparative Studies
KW  - Adult
KW  - Middle Age
KW  - Funding Source
KW  - United States
KW  - Antidepressive Agents Therapeutic Use
KW  - Double-Blind Studies
KW  - Physicians Psychosocial Factors
KW  - Frontline Nurses Psychosocial Factors
KW  - Niacin Administration and Dosage
KW  - Hallucinogens Administration and Dosage
KW  - Pretest-Posttest Design
KW  - Descriptive Statistics
KW  - Psychological Tests
KW  - Checklists
KW  - Confidence Intervals
KW  - Scales
KW  - Questionnaires
KW  - Prospective Studies
KW  - T-Tests
KW  - Linear Regression
KW  - Data Analysis Software
KW  - Job Change
KW  - Professional Role
KW  - Adult: 19-44 years
KW  - Middle Aged: 45-64 years
LA  - English
PB  - American Medical Association
SN  - 2574-3805
SP  - e2449026
TI  - Psilocybin Therapy for Clinicians With Symptoms of Depression From Frontline Care During the COVID-19 Pandemic: A Randomized Clinical Trial.
UR  - https://research.ebsco.com/linkprocessor/plink?id=3ea2a4fb-5b8c-36ce-b076-0e4608198ac4
VL  - 7
Y1  - 2024/12/05/12-5-2024
ER  - 

TY  - JOUR
AB  - Compassion fatigue can impact oncology nurse's personal and professional life, which may, in turn, affect the quality of patient care. The aim of this study was to estimate the prevalence of compassion fatigue and identify risk and protective factors among Australian oncology nurses caring for adult cancer patients. 170 Australian oncology nurses caring for adult cancer patients completed a cross-sectional online survey comprising demographic information, the Professional Quality of Life, the HEXACO Personality Inventory-Revised and the Practice Environment Scale of the Nursing Work Index. Scores for each subscale of the Professional Quality of Life and corresponding prevalence rates were identified. The association of demographic factors, personality domains, and work environments with the Professional Quality of Life subscales were analysed using multiple linear regression. The mean scores of compassion satisfaction, burnout, and secondary traumatic stress were 40.02, 24.72 and 22.68, respectively. The composite score of the Practice Environment Scale of the Nursing Work Index subscales was positively associated with compassion satisfaction and negatively associated with burnout and secondary traumatic stress. The only personality domain statistically significant to all subscales of the Professional Quality of Life was extraversion. Oncology nurse's practice environment and personality traits, particularly extraversion, have been identified as key protective factors against compassion fatigue. • Work environment plays an important role in the development of compassion fatigue. • The trait of extraversion is statistically significant to a nurse's professional quality of life. • Findings can assist organisations in identifying high-risk staff and prioritise interventions. • Development of policies focused on assessing and improving the practice environment is needed.
AN  - 182871896
ID  - 182871896
ID  - 100885136
AU  - Banks, Janneka
AU  - Thapa, Deependra Kaji
AU  - Lopez, Violeta
AU  - Sahay, Ashlyn
AU  - Cleary, Michelle
DB  - CINAHL Plus with Full Text
DO  - 10.1016/j.ejon.2025.102792
DP  - EBSCOhost
EP  - N.PAG
JO  - European Journal of Oncology Nursing
KW  - Compassion Fatigue Epidemiology
KW  - Compassion Fatigue Risk Factors
KW  - Oncology Nurses Psychosocial Factors
KW  - Risk Assessment
KW  - Nursing Care
KW  - Cancer Patients In Adulthood
KW  - Human
KW  - Australia
KW  - Adult
KW  - Cross Sectional Studies
KW  - Survey Research
KW  - Quality of Life
KW  - Scales
KW  - Psychological Tests
KW  - Questionnaires
KW  - Prevalence
KW  - Sociodemographic Factors
KW  - Work Environment
KW  - Multiple Linear Regression
KW  - Job Satisfaction
KW  - Burnout, Professional
KW  - Stress, Occupational
KW  - Descriptive Statistics
KW  - Adult: 19-44 years
LA  - English
PB  - Churchill Livingstone, Inc.
SN  - 1462-3889
SP  - N.PAG
TI  - Prevalence and predictors of compassion fatigue among Australian oncology nurses caring for adult cancer patients: A cross-sectional study.
UR  - https://research.ebsco.com/linkprocessor/plink?id=82189313-09f4-353d-8201-16315c3bc1fa
VL  - 74
Y1  - 2025/02/01/Feb2025
ER  - 

TY  - JOUR
AB  - This study explores nurses' experiences in migration for employment and professional abandonment in Barcelona (Spain). Employing a mixed-design approach comprising 1) a qualitative descriptive phenomenological study, followed by 2) a subsequent cross-sectional study, 20 and 225 nurses participated in each study, respectively. Qualitative data, gathered through 4 focus group discussions, underwent inductive thematic analysis, following the Consolidated Criteria for Reporting Qualitative Research (COREQ) guidelines, while quantitative data were descriptively analyzed. Three qualitative themes emerged: 1) Migration motives, such as improved job opportunities, permanent contracts, continuous training, and professional recognition; 2) Reasons for leaving or contemplating leaving the profession, including excessive workload, lack of recognition, limited development, and exhaustion; 3) Nurses' needs, encompassing more staffing, improved remuneration, permanent contracts, flexible schedules, greater autonomy, and career growth. The cross-sectional study revealed a 13.5 % professional abandonment rate at some point across all demographics and seniority levels. Migration trends varied by professional experience, with younger nurses seeking better conditions and opportunities elsewhere. Multifactorial causes underlie job migration and professional abandonment, necessitating comprehensive interventions to improve nurses' working and professional conditions.
AN  - 177420492
ID  - 177420492
ID  - 8901557
AU  - Galbany-Estragués, Paola
AU  - Giménez-Lajara, Miquel Àngel
AU  - Jodar-Solà, Glòria
AU  - Casañas, Rocio
AU  - Romeu-Labayen, Maria
AU  - Gomez-Gamboa, Encarnación
AU  - Canet-Vélez, Olga
DB  - CINAHL Plus with Full Text
DO  - 10.1016/j.apnr.2024.151787
DP  - EBSCOhost
EP  - N.PAG
JO  - Applied Nursing Research
CY  - Philadelphia, Pennsylvania
KW  - Nurse Attitudes Evaluation
KW  - Employment Psychosocial Factors
KW  - Career Mobility Trends
KW  - Human
KW  - Decision Making
KW  - Spain
KW  - Descriptive Research
KW  - Phenomenological Research
KW  - Cross Sectional Studies
KW  - Thematic Analysis
KW  - Practice Guidelines
KW  - Qualitative Studies
KW  - Burnout, Professional
KW  - Workload
KW  - Professional Recognition
KW  - Autonomy
KW  - Descriptive Statistics
LA  - English
PB  - Elsevier B.V.
SN  - 0897-1897
SP  - N.PAG
TI  - Exploring nurses' experiences: Abandoning the profession and migrating for improved opportunities.
UR  - https://research.ebsco.com/linkprocessor/plink?id=65bc0387-5d54-36e8-ae15-fff3f8565f5c
VL  - 77
Y1  - 2024/06/01/Jun2024
ER  - 

TY  - JOUR
AB  - This survey study compares career plans as well as associated workplace and personal factors as self-reported by practicing registered nurses in the 2022 and 2023 Michigan Nurses' Study. Key Points: Question: How have nurses' workplace assessments and intention to leave their workplace changed from the 2022 to the 2023 Michigan Nurses' Study? Findings: In this survey study of 9150 and 7059 nurse participants in the 2022 and 2023 surveys, respectively, significantly fewer nurses were planning to leave their workplace in 2023 than in 2022 (32.0% vs 39.1%). Workplace assessments improved in the 2023 survey; however, planned departure rates, abusive or violent events, and unsafe conditions remained high, and understaffing remained a primary concern. Meaning: Findings of this study suggest that improved working conditions are likely to promote nurse retention; health system leaders and policymakers should prioritize initiatives that support nurse retention and reduce potential workforce instability. Importance: The US registered nurse (RN) workforce is in flux, with high rates of burnout, intention to leave, and vacancies. Rapid, repeated assessments of the nursing workforce can help hospital executives and policymakers enact effective recruitment and retention strategies. Objective: To identify changes in practicing RNs' employment plans and workplace assessments between the 2022 and 2023 surveys. Design, Setting, and Participants: This survey study compared data collected from the Michigan Nurses' Study at 2 time points: February 22 to March 1, 2022, and May 17 to June 1, 2023. Practicing RNs with an active, unrestricted license in Michigan and a valid individual email address were included. Main Outcome and Measures: The primary outcome was nurses' intention to leave their current position within 1 year. In the 2023 survey, nurses who planned to leave were queried on their next career step and the primary reason for their planned departure. Workplace assessments included questions about abusive or violent workplace events, emotional exhaustion, job satisfaction, the practice environment's delivery of high-quality care, and the clinical setting's safety rating. Regression analysis was used to examine workplace assessments and personal factors associated with planned departures. Results: This study obtained data on 9150 nurses (6495 females [71.0%]) and 7059 nurses (5134 females [72.7%]) responding to the 2022 (response rate, 8.3%) and 2023 (response rate, 7.4%) surveys, respectively. In the 2023 survey, 32.0% (2259) of nurses planned to leave their position, compared with 39.1% (3576) in the 2022 survey. Of these nurses, 957 (41.8%) planned to leave their current employer but remain in nursing, with workloads as the most frequently cited reason (29.4% [672]). Compared with the 2022 cohort, nurses in the 2023 sample reported less workplace abuse or violence (4591 [50.2%] vs 3063 [43.4%]; P <.001), fewer understaffed shifts (4407 [48.2%] vs 2898 [41.0%]; P <.001), and less frequent use of mandatory overtime (1709 [18.7%] vs 824 [11.7%]; P <.001). Factors associated with increased likelihood for planned departures included workplace abuse or violence (odds ratio [OR], 1.39; 95% CI, 1.05-1.82) and higher emotional exhaustion scores (OR, 3.05; 95% CI, 2.38-3.91). Favorable practice environments (OR, 0.37; 95% CI, 0.22-0.62) and excellent clinical setting safety ratings (OR, 0.28; 95% CI, 0.14-0.56) were associated with lower likelihood of planned departure. Conclusions and Relevance: Results of this study showed that nurses reported improved workplace conditions in the 2023 vs the 2022 survey; however, planned departure rates, abusive or violent events, and unsafe conditions remained high, and understaffing remained a primary concern for most nurses. Health system leaders and policymakers should prioritize initiatives that support nurse retention and reduce potential workforce instability.
AN  - 178534274
ID  - 178534274
AU  - Friese, Christopher R.
AU  - Medvec, Barbara R.
AU  - Marriott, Deanna J.
AU  - Khadr, Lara
AU  - Rurka Wade, Marissa
AU  - Riba, Melissa
AU  - Titler, Marita G.
DB  - CINAHL Plus with Full Text
DO  - 10.1001/jamanetworkopen.2024.21680
DP  - EBSCOhost
EP  - e2421680
IS  - 7
JO  - JAMA Network Open
CY  - Chicago, Illinois
KW  - Registered Nurses Psychosocial Factors
KW  - Employment
KW  - Work Environment
KW  - Job Satisfaction
KW  - Human
KW  - Male
KW  - Female
KW  - Adult
KW  - Middle Age
KW  - Michigan
KW  - Prospective Studies
KW  - Questionnaires
KW  - Nursing Staff, Hospital Statistics and Numerical Data
KW  - Personnel Turnover Statistics and Numerical Data
KW  - Workplace Violence
KW  - Burnout, Professional Epidemiology
KW  - Stress, Occupational
KW  - COVID-19 Pandemic Psychosocial Factors
KW  - Workload
KW  - Self Report
KW  - Workforce
KW  - Quality Improvement
KW  - Emotional Exhaustion
KW  - Descriptive Statistics
KW  - Comparative Studies
KW  - Odds Ratio
KW  - Confidence Intervals
KW  - Logistic Regression
KW  - Data Analysis Software
KW  - Summated Rating Scaling
KW  - Funding Source
KW  - Adult: 19-44 years
KW  - Middle Aged: 45-64 years
KW  - Male
KW  - Female
LA  - English
PB  - American Medical Association
SN  - 2574-3805
SP  - e2421680
TI  - Changes in Registered Nurse Employment Plans and Workplace Assessments.
UR  - https://research.ebsco.com/linkprocessor/plink?id=50de9e31-634d-38a0-926e-fa164a8b7350
VL  - 7
Y1  - 2024/07/18/7-18-2024
ER  - 

TY  - JOUR
AN  - 161660658
ID  - 161660658
AU  - Christianson, Jacqueline
AU  - Guttormson, Jill
AU  - McAndrew, Natalie Susan
AU  - Calkins, Kelly
DB  - CINAHL Plus with Full Text
DO  - 10.1177/23779608221113539
DP  - EBSCOhost
EP  - 9
JO  - SAGE Open Nursing
CY  - Thousand Oaks, California
KW  - COVID-19 Pandemic
KW  - Critical Care Nurses Ethical Issues
KW  - Nursing Role
KW  - Nursing Care
KW  - Morals
KW  - Human
KW  - Qualitative Studies
KW  - Content Analysis
KW  - Descriptive Research
KW  - Semi-Structured Interview
KW  - Critical Care Nursing
KW  - COVID-19 Nursing
KW  - Secondary Analysis
KW  - Betrayal
KW  - Negotiation
KW  - Employer-Employee Relations
KW  - Nursing Care Standards
KW  - Workload
KW  - Understaffing
KW  - Motivation
KW  - Burnout, Professional Risk Factors
KW  - Interviews
KW  - Male
KW  - Female
KW  - Staff Nurses
KW  - Adult
KW  - Middle Age
KW  - Funding Source
KW  - Adult: 19-44 years
KW  - Middle Aged: 45-64 years
KW  - Male
KW  - Female
LA  - English
PB  - Sage Publications Inc.
SN  - 2377-9608
SP  - 1
TI  - Impact of COVID-19 on Intensive Care Unit Nurse Duty of Care and Professional Roles: A Qualitative Content Analysis.
UR  - https://research.ebsco.com/linkprocessor/plink?id=a0c96bb7-5777-3cf4-a904-9523d5daeb54
VL  - 8
Y1  - 2022/01/01/Jan-Dec2022
ER  - 

TY  - JOUR
AB  - • Several studies have identified priorities to guide emergency care research; few are specific to ED nursing workforce. • A multi-pronged approach was used to identify, collate and prioritise ED nursing workforce research. • Priority areas for emergency nursing workforce research in Australia focus on turnover and retention. The current nursing shortage is a critical issue facing healthcare systems. Workforce research priorities for emergency nurses are limited. This study aimed to identify, collate, and prioritise areas of workforce research for emergency nursing in Australia. This priority-setting study was conducted with ED nurses from September 2022 to August 2023 and comprised: i) an initial survey, ii) face-to-face group discussions, and iii) a prioritisation survey. A total of 318 ED nurses responded to the initial survey. Staffing (n = 245), workload (n = 112), access block (n = 63) and burnout (n = 54) were nominated as workforce concerns. Responses were grouped into three overarching categories: person, department, and organisation. These categories informed the face-to-face group discussions. A total of 30 ED nurses participated in one of three face-to-face group discussions. Sub-themes, including resilience, workload, and well-being emerged. From the prioritisation survey completed by 163 ED nurses, the highest-ranked workforce research priorities pertained to turnover and retention. The research priorities identified reflect important and contemporary workforce issues for emergency nurses. Efforts to progress research in these priority workforce areas should be encouraged and supported.
AN  - 182394731
ID  - 182394731
ID  - 101472191
AU  - McIntyre, Nicholas
AU  - Crilly, Julia
AU  - Xu, Grace
AU  - Morphet, Julia
AU  - Griffin, Bronwyn
AU  - Greenslade, Jaimi
AU  - Elder, Elizabeth
DB  - CINAHL Plus with Full Text
DO  - 10.1016/j.ienj.2024.101539
DP  - EBSCOhost
EP  - N.PAG
JO  - International Emergency Nursing
CY  - New York, New York
KW  - Workforce
KW  - Research Priorities
KW  - Emergency Nurses
KW  - Emergency Nursing Labor Supply
KW  - Human
KW  - Australia
KW  - Personnel Staffing and Scheduling
KW  - Workload
KW  - Burnout, Professional
KW  - Personnel Turnover
KW  - Personnel Retention
KW  - Thematic Analysis
KW  - Hardiness
KW  - Psychological Well-Being
LA  - English
PB  - Elsevier B.V.
SN  - 1755-599X
SP  - N.PAG
TI  - Workforce research priorities for emergency nurses in Australia.
UR  - https://research.ebsco.com/linkprocessor/plink?id=6057ab33-6f20-316e-85df-0584170f4262
VL  - 78
Y1  - 2025/02/01/Feb2025
ER  - 

TY  - JOUR
AB  - The current study focuses on organizational culture as a determinant of well-being among nurses. Nurse well-being is an increasing concern for organizational operations and patient care quality. There are limited studies on the aspects of organizational culture, such as leadership and perception of organizational mission, that relate to clinician well-being. A cross-sectional survey study was conducted among nurses in a U.S. hospital. Measures were professional quality of life, organizational culture, and authentic leadership. Statistical methods were used to analyze findings. Among the nurses (N = 147), after controlling for significant demographic factors, organizational culture and authentic leadership had significant correlations with burnout, secondary traumatic stress, and compassion satisfaction. In multivariate analyses, organizational culture was a significant predictor for burnout and compassion satisfaction. This study provides empirical evidence that organizational behavior is important to staff well-being. Organizations that act with fidelity to their missions of caring and quality patient care are more likely to have nursing staff that are emotionally healthy in the workplace. • This study provides evidence to the importance of organizational behavior to nurse well-being. • Hospital mission/behavior congruence predicted less burnout and secondary traumatic stress and more compassion satisfaction. • In this study, organization (i.e., systems) factors are significant to better nurse well-being than the influence of manager leadership style.
AN  - 171996697
ID  - 171996697
ID  - 8901557
AU  - Brewer, Katherine C.
AU  - Nguyen, Jinhee
AU  - Ziegler, Haydee
AU  - Dodson, Marnie
AU  - Kurdian, Sarin
DB  - CINAHL Plus with Full Text
DO  - 10.1016/j.apnr.2023.151700
DP  - EBSCOhost
EP  - N.PAG
JO  - Applied Nursing Research
CY  - Philadelphia, Pennsylvania
KW  - Organizational Culture
KW  - Organizational Objectives
KW  - Burnout, Professional
KW  - Compassion Fatigue
KW  - Compassion
KW  - Nurses Psychosocial Factors
KW  - Job Satisfaction
KW  - United States
KW  - Human
KW  - Cross Sectional Studies
KW  - Hospitals United States
KW  - Quality of Life
KW  - Leadership
KW  - Multivariate Analysis
KW  - Work Environment
KW  - Psychological Well-Being
LA  - English
PB  - Elsevier B.V.
SN  - 0897-1897
SP  - N.PAG
TI  - Relationships of organizational behavior/mission congruence with burnout, secondary traumatic stress, and compassion satisfaction among nurses.
UR  - https://research.ebsco.com/linkprocessor/plink?id=c392f627-8b23-3ed9-b3db-35705edcf46a
VL  - 73
Y1  - 2023/10/01/Oct2023
ER  - 

TY  - JOUR
AB  - : Health care providers are often "second victims" of traumatic childbirth events and should be adequately supported by their organizations to alleviate occupational stress and burnout. Therefore, this review aimed to explore and understand the vicarious traumatic childbirth experiences of health care providers, including obstetricians, midwives, nurses, and students. A systematic review of qualitative studies was conducted. Seven electronic databases, namely, PubMed, CINAHL, Embase, PsycINFO, Cochrane, Scopus, and Web of Science, were searched from each database's inception to May 2020. In total, 1,575 studies were retrieved and screened according to the Preferred Reporting Items for Systematic Reviews and Meta-Analyses guidelines. Seventeen studies were included in this review and were meta-summarized and then meta-synthesized using the Sandelowski and Barroso approach. The overarching theme of "Tunneling through the trauma with a hope of finding an end" was derived, and four main themes along with 15 subthemes were identified. The four main themes were (1) "instantaneous response to the trauma," (2) "finding hope in the midst of chaos," (3) "dealing with the aftermath," and (4) "resolution to move on." Communication and teamwork among health care team members were identified as challenges contributed by professional hierarchy and lack of role clarity. Midwives and labor and delivery nurses expressed powerlessness in advocating for women on many occasions, and health care providers often had feelings of guilt and self-blame after adverse events. Health care providers also reported inadequate support from their colleagues and organizations, which influenced their ability to cope with the aftermath of trauma and their decision to stay in the profession.
AN  - 33945337
ID  - 33945337
AU  - Shorey, Shefaly
AU  - Wong, Phyllis Zhi En
DB  - MEDLINE Complete
DO  - 10.1177/15248380211013135
DP  - EBSCOhost
EP  - 1598
IS  - 5
JO  - Trauma, violence & abuse
CY  - United States
KW  - Burnout, Professional prevention & control
KW  - Compassion Fatigue
KW  - Midwifery
KW  - Female
KW  - Humans
KW  - Pregnancy
KW  - Health Personnel
KW  - Qualitative Research
LA  - eng
PB  - Sage Publications
SN  - 1552-8324
SN  - Electronic
SP  - 1585
TI  - Vicarious Trauma Experienced by Health Care Providers Involved in Traumatic Childbirths: A Meta-Synthesis.
UR  - https://research.ebsco.com/linkprocessor/plink?id=d2374f47-539f-36f6-a5e1-991f5addf8b4
VL  - 23
Y1  - 2022/12/01/2022 Dec
ER  - 

TY  - JOUR
AB  - : Burnout is a state of emotional, physical, and mental exhaustion often caused by excessive and prolonged stress. Given the emotionally and often physically demanding nature of the work of correctional professionals, they are at substantial risk of suffering the adverse consequences of burnout. We systematically reviewed (Stage 1) the influence of burnout amongst forensic psychologists, psychiatrists, case workers, nurses, and correction officers. Interventions were then reviewed (Stage 2) at the individual and collective level to examine the effectiveness or efficacy of treatments for burnout among professionals working in corrections.
AN  - 36011590
ID  - 36011590
AU  - Forman-Dolan, Justice
AU  - Caggiano, Claire
AU  - Anillo, Isabelle
AU  - Kennedy, Tom Dean
DB  - MEDLINE Complete
DO  - 10.3390/ijerph19169954
DP  - EBSCOhost
IS  - 16
JO  - International journal of environmental research and public health
CY  - Switzerland
KW  - Burnout, Professional psychology
KW  - Emotions
KW  - Humans
KW  - Mental Fatigue
KW  - Surveys and Questionnaires
LA  - eng
PB  - MDPI
SN  - 1660-4601
SN  - Electronic
TI  - Burnout among Professionals Working in Corrections: A Two Stage Review.
UR  - https://research.ebsco.com/linkprocessor/plink?id=d5303e21-d0fb-3925-ae5f-5acc8520d844
VL  - 19
Y1  - 2022/08/12/2022 Aug 12
ER  - 

TY  - JOUR
AB  - Objective: There is a high prevalence of burnout in nurses. This systematic review investigates the use of music to manage burnout in nurses. Data Source: MEDLINE (Ovid), MEDLINE InProcess/ePubs, Embase, APA PsycINFO, the Cochrane Central Register of Controlled Trials, and ClinicalTrials.gov databases were searched. Study Inclusion and Exclusion Criteria: Full-text articles were selected if the study assessed the use of music to manage burnout in nurses. Burnout was defined according to the International Classification of Diseases 11th Revision. Data Extraction: Data were extracted using an Excel sheet. The second and third authors independently extracted study characteristics, frequency and type of music engagement, measures of burnout, and burnout outcomes (occupational stress, coping with stress, and related symptoms such as anxiety). Data Synthesis: Study and outcome data were summarized. Results: The literature search resulted in 2210 articles and 16 articles were included (n = 1205 nurses). All seven cross-sectional studies reported upon nurses' self-facilitated use of music including music listening, playing instruments, and music entertainment for coping or preventing stress, supporting wellbeing, or enhancing work engagement. Externally-facilitated music engagement, including music listening, chanting, percussive improvisation, and song writing, was reported in the four randomized controlled trials and five cohort studies with reductions in burnout outcomes. Conclusions: Self-facilitated and externally-facilitated music engagement can help to reduce burnout in nurses.
AN  - 35633074
ID  - 35633074
AU  - Finnerty, Rachael
AU  - Zhang, Katherine
AU  - Tabuchi, Rina A
AU  - Zhang, Kevin
DB  - MEDLINE Complete
DO  - 10.1177/08901171221105862
DP  - EBSCOhost
EP  - 1398
IS  - 8
JO  - American journal of health promotion : AJHP
CY  - United States
KW  - Burnout, Professional prevention & control
KW  - Music
KW  - Occupational Stress
KW  - Humans
KW  - Cross-Sectional Studies
KW  - Anxiety
LA  - eng
PB  - SAGE Publishing
SN  - 2168-6602
SN  - Electronic
SP  - 1386
TI  - The Use of Music to Manage Burnout in Nurses: A Systematic Review.
UR  - https://research.ebsco.com/linkprocessor/plink?id=4b3f12c5-f1a8-3e61-9368-e51ac7ab6fa8
VL  - 36
Y1  - 2022/11/01/2022 Nov
ER  - 

TY  - JOUR
AB  - Nursing shortages were forecast years ago to be at a peak by 2025, and that was before the pandemic. Nurse recruitment and retention are a challenge for all hospitals. We, as nurse leaders, have to create solutions to allow our organizations to still provide the safest, highest quality care to our patients and our communities while achieving the best possible patient experience and staff satisfaction, and decreasing nurse burnout. This article describes how 1 hospital developed an RN/licensed practical nurse and patient care technician team, or triad model, to provide the same safe, quality care to our patients without causing further RN burnout from insufficient staffing.
AN  - 158306913
ID  - 158306913
ID  - 101156072
AU  - Rackmil, Melissa
AU  - Allen-Thompson, Wendy
DB  - CINAHL Plus with Full Text
DO  - 10.1016/j.mnl.2022.01.002
DP  - EBSCOhost
EP  - 398
IS  - 4
JO  - Nurse Leader
CY  - New York, New York
KW  - Team Building
KW  - Hospitals
KW  - Personnel Staffing and Scheduling
KW  - Health Care Delivery
KW  - Quality of Health Care
KW  - Patient Safety
KW  - Nursing Shortage
KW  - Human
KW  - Nursing Leaders
KW  - Job Satisfaction
KW  - Burnout, Professional Prevention and Control
KW  - Registered Nurses
LA  - English
PB  - Elsevier B.V.
SN  - 1541-4612
SP  - 390
TI  - Development of a Triad Hospital Staffing Model.
UR  - https://research.ebsco.com/linkprocessor/plink?id=1eb9c2c7-e025-3e65-9c00-2e4132693966
VL  - 20
Y1  - 2022/08/01/Aug2022
ER  - 

TY  - JOUR
AB  - Recruitment and retention of qualified nurses in critical care is challenging and has been further exacerbated by the COVID-19 pandemic. Poor staff wellbeing, including sickness absence and burnout contribute to a high staff turnover and staff shortages. This scoping review charts wellbeing interventions targeting nurses who work in adult critical care. Following the Joanna Briggs Institute scoping review methodology, five databases were searched: Medline, Cumulative Index to Nursing and Allied Health Literature (CINAHL), Ovid Embase, Ovid PsycINFO, and the Cochrane Library alongside a search for grey literature targeting national and international critical care nurse organisations. Primary research studies (qualitative, quantitative and mixed methods), as well as quality improvement studies and policy frameworks published from January 1997 to September 2022 were included. Studies conducted outside an adult critical care setting or not including adult critical nurses were excluded. Extracted data were charted using a series of tables. 26 studies met the inclusion criteria. Most of the interventions targeted personal rather than organisational strategies, focusing on resilience training, mindfulness-based interventions, and other psychological approaches. One intervention was not evaluated. Most of the rest of the studies reported their interventions to improve wellbeing. However, only one study evaluated the intervention for longer than six months. Current evidence identified that critical care nurse wellbeing is an international concern affecting recruitment and retention. Most available wellbeing interventions take a psychological, personal approach. However, these may not address the complex interaction of organisational factors which impact adult critical care nurses. Further work is needed to identify and evaluate organisational approaches to improving wellbeing and to evaluate wellbeing interventions over a longer period of time. Critical care nurses should be included in the design of future wellbeing interventions.
AN  - 175545773
ID  - 175545773
ID  - 9211274
AU  - Stewart, Carolyne
AU  - Bench, Suzanne
AU  - Malone, Mary
DB  - CINAHL Plus with Full Text
DO  - 10.1016/j.iccn.2023.103613
DP  - EBSCOhost
EP  - N.PAG
JO  - Intensive & Critical Care Nursing
CY  - Philadelphia, Pennsylvania
KW  - Critical Care Nurses Psychosocial Factors
KW  - Support, Social
KW  - Psychological Well-Being
KW  - Human
KW  - Scoping Review
KW  - Systematic Review
KW  - Personnel Recruitment
KW  - Personnel Retention
KW  - Medline
KW  - CINAHL Database
KW  - Embase
KW  - Psycinfo
KW  - Cochrane Library
KW  - Gray Literature
KW  - Qualitative Studies
KW  - Quantitative Studies
KW  - Multimethod Studies
KW  - Quality Improvement
KW  - Mindfulness
KW  - Hardiness
KW  - Burnout, Professional
LA  - English
PB  - Elsevier B.V.
SN  - 0964-3397
SP  - N.PAG
TI  - Interventions to support critical care nurse wellbeing: A scoping review.
UR  - https://research.ebsco.com/linkprocessor/plink?id=adeb3175-e513-374f-b6cc-b723d9ce23e9
VL  - 81
Y1  - 2024/04/01/Apr2024
ER  - 

TY  - JOUR
AB  - Objectives: This systematic literature review aimed to critically appraise empirical evidence investigating palliative care (PC) nurses' experiences of stress, anxiety, and burnout. Methods: Six databases (PsycINFO, MEDLINE, Scopus, CINAHL, PubMed, and Web of Science) covering literature within psychology, medicine and healthcare, and social sciences were searched from inception until December 2020. Studies were eligible if they included qualitative literature reporting on experiences of nurses working in a PC setting of stress, anxiety, or burnout, and were published in English. Eighteen studies satisfied the review's inclusion criteria and were considered relevant to the review aims. Critical appraisal was undertaken using the Critical Appraisal Skills Programme Qualitative Checklist. Results: Thematic synthesis identified three main themes: <i>When work becomes personal</i>, <i>The burden on mind and body</i>, and <i>Finding meaning and connection</i>. The findings suggested that stress, anxiety, and burnout are deeply personal feelings experienced by nurses both on an emotional and physical level. Additionally, PC nurses' experiences can differ in meaning and strength depending on their relationships with patients, patients' families, and colleagues. Significance of the Results: The synthesis highlighted that PC nurses' experiences are complex, encompassing clinical and organizational challenges, and the personal impact their work has on them. Having a greater understanding of the factors that contribute to PC nurses' experiences may help in PC nurses' core training and continuing professional education, as well as the provision of effective supervision and staff support.
AN  - 35706143
ID  - 35706143
AU  - Clayton, Malcolm
AU  - Marczak, Magda
DB  - MEDLINE Complete
DO  - 10.1017/S147895152200058X
DP  - EBSCOhost
EP  - 514
IS  - 3
JO  - Palliative & supportive care
CY  - England
KW  - Stress, Psychological epidemiology
KW  - Anxiety epidemiology
KW  - Burnout, Professional epidemiology
KW  - Nurses psychology
KW  - Hospice and Palliative Care Nursing
KW  - Humans
KW  - Prevalence
LA  - eng
PB  - Cambridge University Press
SN  - 1478-9523
SN  - Electronic
SP  - 498
TI  - Palliative care nurses' experiences of stress, anxiety, and burnout: A thematic synthesis.
UR  - https://research.ebsco.com/linkprocessor/plink?id=3bc0f5a0-1fdd-3b02-94e8-4ae46e8f8e4f
VL  - 21
Y1  - 2023/06/01/2023 Jun
ER  - 

TY  - JOUR
AB  - Caring behaviours play a pivotal role in nursing. The negative correlation between caring behaviours and compassion fatigue in the intensive care unit (ICU) has been extensively researched. Nevertheless, considerable gaps persist in comprehending the associations of psychological empowerment and structural empowerment with outcomes, particularly in the highly stressful environment of the ICU. The aim of this study was to determine how compassion fatigue, structural empowerment, and psychological empowerment impact the caring behaviours of ICU nurses in China via a structural equation modelling analysis. A cross-sectional study through convenience sampling was conducted in the ICU of 24 hospitals in China from February to June 2021. A self-designed demographic questionnaire, the Chinese version of the Caring Behaviors Inventory, the Chinese version of the Compassion Fatigue Short Scale, the Chinese version of the Conditions of Work Effectiveness Questionnaire-II, and the Chinese version of the Psychological Empowerment Questionnaire-12 were used to survey ICU nurses. A total of 450 ICU nurses were recruited. The final model showed a good model fit. In the ICU nurse population, compassion fatigue (β = −0.582; 95% confidence interval: [−0.686, −0.455]) had a direct negative relationship with caring behaviours, whereas both structural empowerment (β = 0.448; 95% confidence interval: [0.372, 0.572]) and psychological empowerment (β = 0.438; 95% confidence interval: [0.333, 0.563]) had indirect positive associations with caring behaviours through compassion fatigue. Our findings revealed a direct negative association between compassion fatigue and caring behaviours, whereas both structural empowerment and psychological empowerment are indirectly positively associated with caring behaviours through compassion fatigue amongst ICU nurses in China. Our research revealed that positive improvements in structural empowerment and psychological empowerment were associated with enhancements in compassion fatigue mitigation and the fostering of caring behaviours amongst ICU nurses in practice.
AN  - 184573108
ID  - 184573108
ID  - 9207852
AU  - Zhou, Chuanru
AU  - Huang, Xia
AU  - Yu, Ting
AU  - Wang, Cong
AU  - Jiang, Yan
DB  - CINAHL Plus with Full Text
DO  - 10.1016/j.aucc.2024.101166
DP  - EBSCOhost
EP  - N.PAG
IS  - 3
JO  - Australian Critical Care
CY  - New York, New York
KW  - Critical Care Nurses Psychosocial Factors
KW  - Critical Care Nursing Psychosocial Factors
KW  - Compassion Fatigue Evaluation
KW  - Empowerment Evaluation
KW  - Empathy Evaluation
KW  - Nurse Attitudes Evaluation
KW  - Human
KW  - China
KW  - Hospitals China
KW  - Cross Sectional Studies
KW  - Structural Equation Modeling
KW  - Convenience Sample
KW  - Self Report
KW  - Questionnaires
KW  - Sociodemographic Factors
KW  - Comparative Studies
KW  - Confidence Intervals
KW  - Intensive Care Units
KW  - Nursing Staff, Hospital
LA  - English
PB  - Elsevier B.V.
SN  - 1036-7314
SP  - N.PAG
TI  - Effects of compassion fatigue, structural empowerment, and psychological empowerment on the caring behaviours of intensive care unit nurses in China: A structural equation modelling analysis.
UR  - https://research.ebsco.com/linkprocessor/plink?id=5b62cebd-97c9-3c17-84e5-eea7da4da182
VL  - 38
Y1  - 2025/05/01/May2025
ER  - 

TY  - JOUR
AB  - Key Points: Question: Why did nurses leave health care employment from 2018 to 2021? Findings: In this cross-sectional study of 7887 nurses who were employed in a non–health care job, not currently employed, or retired, the top contributing factors for leaving health care employment were planned retirement (39% of nurses), burnout (26%), insufficient staffing (21%), and family obligations (18%). Age distributions of nurses not employed in health care were similar to nurses currently employed in health care. Meaning: The leading reasons nurses leave health care employment signal opportunities for employers to reattract an existing nurse workforce and retain currently employed nurses. This cross-sectional study of nurses in New York and Illinois examines the major contributing factors to nurses ending health care employment between 2018 and 2021. Importance: The increase in new registered nurses is expected to outpace retirements, yet health care systems continue to struggle with recruiting and retaining nurses. Objective: To examine the top contributing factors to nurses ending health care employment between 2018 and 2021 in New York and Illinois. Design, Setting, and Participants: This cross-sectional study analyzed survey data (RN4CAST-NY/IL) from registered nurses in New York and Illinois from April 13 to June 22, 2021. Differences in contributing factors to ending health care employment are described by nurses' age, employment status, and prior setting of employment and through exemplar nurse quotes. Main Outcomes and Measures: Nurses were asked to select all that apply from a list of contributing factors for ending health care employment, and the percentage of nurse respondents per contributing factor were reported. Results: A total of 7887 nurses (mean [SD] age, 60.1 [12.9] years; 7372 [93%] female) who recently ended health care employment after a mean (SD) of 30.8 (15.1) years of experience were included in the study. Although planned retirement was the leading factor (3047 [39%]), nurses also cited burnout or emotional exhaustion (2039 [26%]), insufficient staffing (1687 [21%]), and family obligations (1456 [18%]) as other top contributing factors. Among retired nurses, 2022 (41%) ended health care employment for reasons other than planned retirement, including burnout or emotional exhaustion (1099 [22%]) and insufficient staffing (888 [18%]). The age distribution of nurses not employed in health care was similar to that of nurses currently employed in health care, suggesting that a demographically similar, already existing supply of nurses could be attracted back into health care employment. Conclusions and Relevance: In this cross-sectional study, nurses primarily ended health care employment due to systemic features of their employer. Reducing and preventing burnout, improving nurse staffing levels, and supporting nurses' work-life balance (eg, childcare needs, weekday schedules, and shorter shift lengths) are within the scope of employers and may improve nurse retention.
AN  - 176580701
ID  - 176580701
AU  - Muir, K. Jane
AU  - Porat-Dahlerbruch, Joshua
AU  - Nikpour, Jacqueline
AU  - Leep-Lazar, Kathryn
AU  - Lasater, Karen B.
DB  - CINAHL Plus with Full Text
DO  - 10.1001/jamanetworkopen.2024.4121
DP  - EBSCOhost
EP  - e244121
IS  - 4
JO  - JAMA Network Open
CY  - Chicago, Illinois
KW  - Nurses Psychosocial Factors
KW  - Health Care Industry
KW  - Employment Termination New York
KW  - Employment Termination Illinois
KW  - Human
KW  - New York
KW  - Illinois
KW  - Cross Sectional Studies
KW  - Age Factors
KW  - Employment Status
KW  - Middle Age
KW  - Aged
KW  - Female
KW  - Male
KW  - Burnout, Professional Prevention and Control
KW  - Emotional Exhaustion
KW  - Quality Improvement
KW  - Understaffing
KW  - Work-Life Balance
KW  - Personnel Retention
KW  - Secondary Analysis
KW  - Data Analysis Software
KW  - Descriptive Statistics
KW  - Retirement
KW  - Salaries and Fringe Benefits
KW  - Flexible Scheduling
KW  - Work Environment
KW  - Professional Development
KW  - Funding Source
KW  - Middle Aged: 45-64 years
KW  - Aged: 65+ years
KW  - Female
KW  - Male
LA  - English
PB  - American Medical Association
SN  - 2574-3805
SP  - e244121
TI  - Top Factors in Nurses Ending Health Care Employment Between 2018 and 2021.
UR  - https://research.ebsco.com/linkprocessor/plink?id=b066a3e0-38e9-345c-b7ad-f45ff99b6e6e
VL  - 7
Y1  - 2024/04/09/4-9-2024
ER  - 

TY  - JOUR
AB  - Background: Turnover among newly employed nurses is an indicator of workforce stability in healthcare organizations. The factors influencing turnover intention in this group are complex and differ by generation. The relationships among variables including work-life quality, personal accomplishment, resilience, and turnover intention have been explored separately. However, a knowledge gap exists in terms of scholarly understanding regarding the respective impacts of perceived personal accomplishment and resilience on the relationship between work-life quality and turnover intention. Purpose: This study was designed to explore the respective effects of resilience and personal accomplishment on the relationship between work-life quality and turnover intention. Methods: A cross-sectional approach was used, and 387 newly employed nurses who had worked for just 1 month at six medical centers in Taiwan were enrolled as participants. The following four instruments were used for data collection: Quality of Nurse Work-life Scale, Connor–Davidson Resilience Scale, the personal accomplishment subscale of the Maslach Burnout Inventory, and Turnover Intention Scale. Hayes PROCESS analysis method was used to analyze the influence of resilience and personal accomplishment on the relationship between work-life quality and turnover intention. Results: There was a positive correlation among work-life quality, resilience, and personal accomplishment, and a negative correlation was found between all three variables and turnover intention. Resilience was found to negatively mediate the relationship between work-life quality and turnover intention (B = −.032, p <.001). The moderating effect of work-life quality on personal accomplishment was significant (B =.012, p <.05). Work-life quality and sense of personal accomplishment explained 61% of the variance in resilience. Work-life quality and resilience explained 50.5% of the variance in turnover intention. Furthermore, sense of personal accomplishment moderated the mediating effect of resilience on the relationship between work-life quality and turnover intention. Conclusions/Implications for Practice: Resilience mediates the relationship between work-life quality and turnover intention, whereas personal accomplishment may moderate the mediating effect of resilience in the relationship. Administrators should provide strategies to improve professional competence and improve psychological capacity in new nurses to increase their sense of personal accomplishment and resilience to decrease turnover intention.
AN  - 181120600
ID  - 181120600
ID  - 101128757
AU  - LEE, Huan-Fang
AU  - CHIANG, Hui-Ying
AU  - CHANG, Ying-Ju
AU  - CHANG, Mei-Yu
AU  - LEE, Chiu-Hsiang
AU  - WU, Hsiu-Chuan
AU  - LIU, Doressses
AU  - FETZER, Susan
DB  - CINAHL Plus with Full Text
DO  - 10.1097/jnr.0000000000000639
DP  - EBSCOhost
EP  - e360
IS  - 6
JO  - Journal of Nursing Research (Lippincott Williams & Wilkins)
CY  - Baltimore, Maryland
KW  - Hardiness Evaluation
KW  - Quality of Working Life Evaluation
KW  - Personnel Turnover Evaluation
KW  - Intention Evaluation
KW  - Achievement Evaluation
KW  - Work-Life Balance Evaluation
KW  - Novice Nurses Psychosocial Factors
KW  - Human
KW  - Funding Source
KW  - Male
KW  - Female
KW  - Young Adult
KW  - Adult
KW  - Cross Sectional Studies
KW  - Prospective Studies
KW  - Health Care Delivery
KW  - Quality of Health Care
KW  - Health Knowledge
KW  - Questionnaires
KW  - Professional Competence
KW  - Nursing Staff, Hospital
KW  - Burnout, Professional Psychosocial Factors
KW  - Job Satisfaction
KW  - Quality of Life
KW  - Workforce
KW  - Convenience Sample
KW  - Self Report
KW  - Reliability and Validity
KW  - Conceptual Framework
KW  - Communication
KW  - China
KW  - Descriptive Statistics
KW  - Comparative Studies
KW  - Coefficient alpha
KW  - Summated Rating Scaling
KW  - Data Analysis Software
KW  - Correlational Studies
KW  - Regression
KW  - Confidence Intervals
KW  - Adult: 19-44 years
KW  - Male
KW  - Female
LA  - English
PB  - Lippincott Williams & Wilkins
SN  - 1682-3141
SP  - e360
TI  - Effects of Resilience and Personal Accomplishment on the Relationship Between Quality of Work Life and Turnover Intention Among Newly Employed Nurses.
UR  - https://research.ebsco.com/linkprocessor/plink?id=aa2e3893-fdc4-33c5-afc0-8e10b5ad0c7c
VL  - 32
Y1  - 2024/12/01/Dec2024
ER  - 

TY  - JOUR
AN  - 155361335
ID  - 155361335
AU  - Ahorsu, Daniel Kwasi
AU  - Lin, Chung‐Ying
AU  - Marznaki, Zohreh Hosseini
AU  - H. Pakpour, Amir
DB  - CINAHL Plus with Full Text
DO  - 10.1002/nop2.1154
DP  - EBSCOhost
EP  - 1154
IS  - 2
JO  - Nursing Open
CY  - Malden, Massachusetts
KW  - COVID-19
KW  - Mental Health
KW  - Attitude to Illness
KW  - Burnout, Professional
KW  - Stress, Occupational
KW  - Nursing Staff, Hospital
KW  - Emergency Nursing
KW  - Human
KW  - Male
KW  - Female
KW  - Adult
KW  - Middle Age
KW  - Cross Sectional Studies
KW  - Surveys
KW  - Adult: 19-44 years
KW  - Middle Aged: 45-64 years
KW  - Male
KW  - Female
LA  - English
PB  - Wiley-Blackwell
SN  - 2054-1058
SP  - 1147
TI  - The association between fear of COVID‐19 and mental health: The mediating roles of burnout and job stress among emergency nursing staff.
UR  - https://research.ebsco.com/linkprocessor/plink?id=f7b47bc0-5704-398e-87bb-c6a9fc11a533
VL  - 9
Y1  - 2022/03/01/Mar2022
ER  - 

TY  - JOUR
AB  - Nurses who provide the majority of hands-on care for hospitalized patients are disproportionately affected by the current state of electronic health records (EHRs), and little is known about their lived perception of EHR use. Using a mixed-methods research design, we conducted an in-depth analysis and synthesis of data from EHR usage log files, interviews, and surveys and assessed factors contributing to the nurse documentation burden in acute and critical at a large academic medical center. There remain substantial spaces where we can develop viable solutions for enhancing the usability of multi-component EHR systems.
AN  - 178667768
ID  - 178667768
ID  - 9214582
AU  - Hwayoung CHO
AU  - NGUYEN, Oliver
AU  - WEAVER, Michael
AU  - MARCELLE, Cassie
AU  - PRUITT, Jennifer
AU  - Taeheon LEE
AU  - SALLOUM, Ramzi G.
AU  - KEENAN, Gail
DB  - CINAHL Plus with Full Text
DO  - 10.3233/SHTI240325
DP  - EBSCOhost
EP  - 778
JO  - Studies in Health Technology & Informatics
CY  - Thousand Oaks, California
KW  - Electronic Health Records
KW  - Documentation
KW  - Acute Care
KW  - Critical Care Nurses
KW  - Congresses and Conferences United Kingdom
KW  - United Kingdom
KW  - Human
KW  - Funding Source
KW  - Inpatients
KW  - Multimethod Studies
KW  - Interviews
KW  - Questionnaires
KW  - Academic Medical Centers
KW  - Usability Study
KW  - User-Computer Interface
KW  - Nursing Outcomes
KW  - Burnout, Professional
KW  - Health Services Accessibility
KW  - Transportation
KW  - Convenience Sample
KW  - Nurse Attitudes
KW  - Nursing Staff, Hospital
KW  - Workload
KW  - Nursing Records
KW  - Attitude of Health Personnel
LA  - English
PB  - Sage Publications Inc.
SN  - 0926-9630
SP  - 777
TI  - Use of Electronic Health Records and Documentation Burden Among Nurses in Acute and Critical Care...16th International Congress on Nursing Informatics (NI2024), July 28-31, 2024, Manchester, United Kingdom.
UR  - https://research.ebsco.com/linkprocessor/plink?id=b0ac5a77-842c-3c9b-9ec4-27af7e8cc603
VL  - 315
Y1  - 2024/04/01/2024
ER  - 

TY  - JOUR
AB  - This study aimed to classify coping strategies and resilience among nurses caring for COVID-19 patients using latent class analysis (LCA), and to compare variations across these subgroups. The pandemic of emerging infectious diseases is a traumatic stressor for frontline nurses, potentially leading to compassion fatigue. Effective coping strategies and resilience were essential for managing stress, but their nuanced classification and outcomes remain unclear. A cross-sectional survey was conducted from January to March 2022. Purposive and snowball sampling was utilized to recruit participants. A total of 215 clinical nurses (mean age 34.59 years) were recruited. A three-class model showed the best fit: class 1 (35.8 %) with proactive coping and high resilience, class 2 (29.8 %) with mixed coping and high resilience, and class 3 (34.4 %) with avoidance coping and low resilience. Compared to class 3, class 1 participants had lower stress (Odds Ratio (OR) = 0.37, 95 % CI : 0.143–0.950, P = 0.039), reduced risk of compassion fatigue (OR = 0.29, 95 % CI : 1.110–4.536, P < 0.001), and lower intention to quit (OR = 0.39, 95 % CI : 0.175–0.843, P = 0.017). Class 2 participants, with higher proportion to live with family, had longer work experience, higher income, and also showed significantly reduced intention to quit (OR = 0.386, 95 % CI : 0.168–0.887, P = 0.025). Identifying these vulnerable groups can help in providing interventions to reduce stress and prevent compassion fatigue and intention to quit. • Pandemic pressure on nurses leads to compassion fatigue and intention to quit. • Latent class analysis reveals distinct coping and resilience patterns in nurses. • Proactive coping and high resilience are linked to reduced compassion fatigue and intention to quit.
AN  - 181224494
ID  - 181224494
ID  - 8901557
AU  - Yeh, Yi-Chen
AU  - Sheng, Wang-Huei
AU  - Pan, Mei-Yan
AU  - Liu, Hsiu-Yun
AU  - Liu, Chieh-Yu
AU  - Chiou, Piao-Yi
DB  - CINAHL Plus with Full Text
DO  - 10.1016/j.apnr.2024.151857
DP  - EBSCOhost
EP  - N.PAG
JO  - Applied Nursing Research
CY  - Philadelphia, Pennsylvania
KW  - Stress, Occupational
KW  - Coping Classification
KW  - Hardiness
KW  - Frontline Nurses Psychosocial Factors
KW  - COVID-19 Pandemic
KW  - Nurse Attitudes
KW  - Stress Management Methods
KW  - Psychological Distress Prevention and Control
KW  - Human
KW  - Male
KW  - Female
KW  - Adult
KW  - Clinical Nurse Specialists
KW  - Cross Sectional Studies
KW  - Structural Equation Modeling
KW  - Purposive Sample
KW  - Snowball Sample
KW  - Descriptive Statistics
KW  - Odds Ratio
KW  - Avoidance (Psychology)
KW  - Confidence Intervals
KW  - Compassion Fatigue Prevention and Control
KW  - Burnout, Professional Prevention and Control
KW  - Emergency Nursing
KW  - Personnel Retention
KW  - Adult: 19-44 years
KW  - Male
KW  - Female
LA  - English
PB  - Elsevier B.V.
SN  - 0897-1897
SP  - N.PAG
TI  - Stress coping and resilience of frontline nurses under the emergency infectious disease pandemic: A latent class analysis.
UR  - https://research.ebsco.com/linkprocessor/plink?id=eeea8def-a507-3079-b000-e19952524854
VL  - 80
Y1  - 2024/12/01/Dec2024
ER  - 

TY  - JOUR
AB  - • High emergency nursing turnover is problematic and can compromise patient care. • Workplace violence and burnout are common issues that can negatively impact nursing turnover. • There is a paucity of evidence that explores the factors that protect against nursing turnover in the emergency department. • Nursing turnover within the emergency department environment is multifactorial. • Factors that impact nursing turnover differ amongst geographical location, cultures and emergency departments. Internationally, the emergency nursing workforce shortage is of critical concern. To synthesise the evidence and assess the scope of literature regarding factors that contribute to turnover and retention amongst emergency nurses. A scoping review using the Joanna Briggs Institute approach was undertaken. Five databases (Embase, MEDLINE, PsycINFO, CINAHL, and Business Source Complete) were searched for papers published in English between January 2011 and June 2023 where the population was nurses, context was the emergency department, and the concept was turnover or retention. A quality appraisal was performed on included studies. A total of 31 articles met the inclusion criteria. Twenty-six studies focussed on turnover and five studies focussed on retention. Factors that contribute to ED nursing turnover included workplace violence, personal aspects (e.g., burnout or depression), organisational characteristics, and environmental/ job characteristics. Factors that contributed to ED nursing retention included mentoring programs, the advancement in nursing skills, and the transition to practice speciality (emergency) programs. A large body of literature exists regarding ED nurses' reasons for leaving their area of practice, yet limited evidence exist on retention. Research exploring factors that promote retention of emergency nurses that leads to subsequent stability and growth in the emergency nursing workforce is needed.
AN  - 177457144
ID  - 177457144
ID  - 101472191
AU  - McIntyre, Nicholas
AU  - Crilly, Julia
AU  - Elder, Elizabeth
DB  - CINAHL Plus with Full Text
DO  - 10.1016/j.ienj.2024.101437
DP  - EBSCOhost
EP  - N.PAG
JO  - International Emergency Nursing
CY  - New York, New York
KW  - Personnel Turnover
KW  - Personnel Retention
KW  - Emergency Service
KW  - Emergency Nurses
KW  - Scoping Review
KW  - Human
KW  - Embase
KW  - Medline
KW  - Psycinfo
KW  - CINAHL Database
KW  - Workplace Violence
KW  - Burnout, Professional
KW  - Depression
KW  - Job Characteristics
KW  - Organizational Culture
KW  - Mentorship
KW  - Nursing Skills
KW  - Professional Development
KW  - Workforce
LA  - English
PB  - Elsevier B.V.
SN  - 1755-599X
SP  - N.PAG
TI  - Factors that contribute to turnover and retention amongst emergency department nurses: A scoping review.
UR  - https://research.ebsco.com/linkprocessor/plink?id=f235a811-e46f-3e60-82f3-de700fc8d9dd
VL  - 74
Y1  - 2024/06/01/Jun2024
ER  - 

TY  - JOUR
AN  - 155361345
ID  - 155361345
AU  - Ślusarz, Robert
AU  - Filipska, Karolina
AU  - Jabłońska, Renata
AU  - Królikowska, Agnieszka
AU  - Szewczyk, Maria T.
AU  - Wiśniewski, Adam
AU  - Biercewicz, Monika
DB  - CINAHL Plus with Full Text
DO  - 10.1002/nop2.1164
DP  - EBSCOhost
EP  - 1240
IS  - 2
JO  - Nursing Open
CY  - Malden, Massachusetts
KW  - Neuroscience Nursing Psychosocial Factors
KW  - Burnout, Professional
KW  - Job Satisfaction
KW  - Depression
KW  - Human
KW  - Funding Source
KW  - Cross Sectional Studies
KW  - Multicenter Studies
KW  - Poland
KW  - Questionnaires
KW  - Convenience Sample
KW  - Data Analysis Software
KW  - Chi Square Test
KW  - Logistic Regression
KW  - Male
KW  - Female
KW  - Adult
KW  - Middle Age
KW  - Aged
KW  - Aged, 80 and Over
KW  - Spearman's Rank Correlation Coefficient
KW  - Odds Ratio
KW  - Confidence Intervals
KW  - Correlation Coefficient
KW  - Adult: 19-44 years
KW  - Middle Aged: 45-64 years
KW  - Aged: 65+ years
KW  - Aged, 80 & over
KW  - Male
KW  - Female
LA  - English
PB  - Wiley-Blackwell
SN  - 2054-1058
SP  - 1228
TI  - Analysis of job burnout, satisfaction and work‐related depression among neurological and neurosurgical nurses in Poland: A cross‐sectional and multicentre study.
UR  - https://research.ebsco.com/linkprocessor/plink?id=0af8e3a1-2459-3b8c-84b7-28c3f4107151
VL  - 9
Y1  - 2022/03/01/Mar2022
ER  - 

TY  - JOUR
AB  - Aim: This review was conducted to map leadership styles that positively impact patients, professionals and institutions. Background: Leadership is a topic widely studied because it is a fundamental skill in establishing favourable work environments, in addition to enabling nurses to influence their team in the search for better results. Therefore, a synthesis of the various studies produced to date is essential for nurses, managers and researchers to understand the different styles of leadership that positively influence organizational results, so they can choose the style they deem most appropriate. Evaluation: An integrative literature review retrieved articles from five databases, following Preferred Reporting Items for Systematic Reviews and Meta‐Analyses (PRISMA) guidelines. The level of evidence and its quality were assessed using the criteria of the Joanna Briggs Institute. Key issues: Thirty‐five studies were included, 18 of which reported the influence of leadership styles on patients (safety), nine on professionals (burnout) and eight on institutions (turnover and absenteeism). Conclusion: Transformational leadership had positive results for patients, professionals, and institutions alike. Implications for Nursing Management: The results showed the need for nurses to improve their leadership skills, especially in the transformational style, to achieve positive results.
AN  - 156658463
ID  - 156658463
ID  - 9306050
AU  - Ferreira, Thelen Daiana Mendonça
AU  - de Mesquita, Gabriel Reis
AU  - de Melo, Giulia Cipriano
AU  - de Oliveira, Mariana Santos
AU  - Bucci, Ana Flávia
AU  - Porcari, Thaís Aparecida
AU  - Teles, Mayara Gombrade
AU  - Altafini, Júlia
AU  - Dias, Flávia Carvalho Pena
AU  - Gasparino, Renata Cristina
DB  - CINAHL Plus with Full Text
DO  - 10.1111/jonm.13592
DP  - EBSCOhost
EP  - 953
IS  - 4
JO  - Journal of Nursing Management
CY  - Malden, Massachusetts
KW  - Nursing Leaders
KW  - Management Styles
KW  - Outcomes (Health Care)
KW  - Organizational Efficiency
KW  - Human
KW  - Systematic Review
KW  - Funding Source
KW  - Leadership
KW  - Patient Safety
KW  - Burnout, Professional
KW  - Personnel Turnover
KW  - Absenteeism
KW  - PubMed
KW  - CINAHL Database
KW  - Embase
KW  - Adverse Health Care Event
KW  - Motivation
KW  - Interpersonal Relations
KW  - Communication
KW  - Organizational Culture
KW  - Quality of Health Care
LA  - English
PB  - Wiley-Blackwell
SN  - 0966-0429
SP  - 936
TI  - The influence of nursing leadership styles on the outcomes of patients, professionals and institutions: An integrative review.
UR  - https://research.ebsco.com/linkprocessor/plink?id=259851f1-20a5-3ff9-9408-f6ab268d7361
VL  - 30
Y1  - 2022/05/01/May2022
ER  - 

TY  - JOUR
AB  - The global shortage of nurses who want to work in the intensive care unit (ICU) is alarming, putting at risk quality of care and patient safety. With efforts put into engagement strategies, optimized recruitment programmes are scarce, specifically in the ICU setting. The aim of this study is to describe and explore ICU nurses' opinions on their work motivational factors that influenced the decision to work in the ICU setting. A qualitative research was undertaken, with a descriptive exploratory interpretative approach, implementing a QUAL-QUAL design, where two data collection techniques are used simultaneously and complement each other. Experienced ICU nurses were interviewed by focus group, using in-depth interviews for novel nurses. A template content analysis as described by the model of Brooks was performed. The selected population was recruited from 6 different public hospitals in Spain. A total of 17 nurses participated in the study as we reached data saturation; seven in the focus group and ten by individual interviews. Four main themes emerged from the analysis divided into 13 subthemes: "ICU training and education", "taking care of the intensive carer", "optimized human resources management" and "intrinsic and extrinsic motivational factors". Nurses consider that an attractive ICU in terms of job satisfaction is the one that is committed to quality continuous training programmes, welcoming professionals with well-designed mentoring, and taking care of its workers by promoting teamwork and work-life balance, burnout syndrome prevention strategies and motivation for intellectual development. The description of how to create attractive ICUs will help to build strategies with the aim of recruiting talented highly qualified professionals who will alleviate the need for nurses in the field, optimizing the care provided and generating benefits in management and quality of care.
AN  - 183413447
ID  - 183413447
ID  - 9211274
AU  - Fernández-Castillo, Rafael-Jesús
AU  - Basco-Prado, Luis
AU  - Raurell-Torredà, Marta
DB  - CINAHL Plus with Full Text
DO  - 10.1016/j.iccn.2024.103937
DP  - EBSCOhost
EP  - N.PAG
JO  - Intensive & Critical Care Nursing
CY  - Philadelphia, Pennsylvania
KW  - Critical Care Nursing
KW  - Nurse Attitudes
KW  - Motivation
KW  - Work Environment
KW  - Quality of Nursing Care
KW  - Nursing Skills
KW  - Personnel Selection Methods
KW  - Job Satisfaction
KW  - Human
KW  - Qualitative Studies
KW  - Interviews
KW  - Focus Groups
KW  - Content Analysis
KW  - Spain
KW  - Hospitals, Public Spain
KW  - Nurses Psychosocial Factors
KW  - Mentorship
KW  - Descriptive Research
KW  - Burnout, Professional Prevention and Control
KW  - Work-Life Balance
KW  - Teamwork
KW  - Intensive Care Units
KW  - Critical Care Nursing Education
LA  - English
PB  - Elsevier B.V.
SN  - 0964-3397
SP  - N.PAG
TI  - Attracting nursing talent to the intensive care unit: A qualitative study on how to create an appealing work environment.
UR  - https://research.ebsco.com/linkprocessor/plink?id=79ecb77f-2335-3805-a44f-b3e4ecb8e2bf
VL  - 87
Y1  - 2025/04/01/Apr2025
ER  - 

TY  - JOUR
AB  - Amidst the fulfilment of making a positive impact on patients' lives, cancer nurses also contend with high workloads, limited resources, and barriers to career advancement. Understanding the perceptions of cancer nurses is essential in addressing these challenges and fostering an environment that promotes both professional satisfaction and optimal patient care. Our aim was to explore Australian cancer nurses' experiences and perspectives of workforce challenges and their proposed solutions to address them. The Cancer Nurses Society Australia workforce cross-sectional survey was distributed online in 2022 through professional networks and social media. Free text responses to open-ended questions were analyzed using qualitative content analysis and inductive processes. Responses from 601 cancer nurses highlight the intricate interplay between rewards and obstacles experienced by the profession and identify key areas for improvement. Positive and negative quotes highlight the passion of cancer nurses which were summarized into themes and subthemes: 1) Finding fulfilment while struggling against the tide. While feeling undervalued and facing workload pressures, burnout and limited opportunities for career progression, nurses express love for their jobs, finding it rewarding yet emotionally challenging. 2) Grassroots solutions versus organizational inertia. Proposed solutions included addressing nurse-to-patient ratios, proactive succession planning, more specific education, dedicated time for learning, and mentorship and career development programs. Perceived barriers to initiatives included lethargic management and resistance to change. Networking opportunities, appropriate remuneration, and interdisciplinary teamwork with an appreciation of individual expertise are desired. Our findings give a voice to the cancer nurses of Australia. Nurses identified a range of solutions to address workforce challenges. Addressing the systemic issues that contribute to high workload and impede nurses' well-being and their recognition, and promoting policies to support professional growth will increase satisfaction, enhance patient care outcomes, and contribute to a sustainable workforce.
AN  - 179630517
ID  - 179630517
ID  - 8504688
AU  - Bradford, Natalie
AU  - Kirk, Deborah
AU  - Taylor, Karen
AU  - Williams, Natalie
AU  - McErlean, Gemma
AU  - Cook, Olivia
AU  - Gent, Lucy
AU  - Monterosso, Leanne
AU  - Lokmic-Tomkins, Zerina
AU  - Ross, Xiomara Skrabal
AU  - Pitt, Erin
AU  - Still, Jemma
AU  - Moore, Elizabeth
DB  - CINAHL Plus with Full Text
DO  - 10.1016/j.soncn.2024.151722
DP  - EBSCOhost
EP  - N.PAG
IS  - 5
JO  - Seminars in Oncology Nursing
CY  - Philadelphia, Pennsylvania
KW  - Oncology Nurses Psychosocial Factors
KW  - Oncology Nursing
KW  - Work Experiences
KW  - Nurse Attitudes
KW  - Workload
KW  - Burnout, Professional
KW  - Human
KW  - Cross Sectional Studies
KW  - Surveys
KW  - Qualitative Studies
KW  - Content Analysis
KW  - Thematic Analysis
KW  - Descriptive Statistics
KW  - Australia
KW  - Nurse-Patient Ratio
KW  - Education, Nursing
KW  - Mentorship
KW  - Career Planning and Development
KW  - Organizational Change
KW  - Networking, Professional
KW  - Multidisciplinary Care Team
KW  - Teamwork
KW  - Reimbursement, Incentive
KW  - Job Satisfaction
KW  - Professional Identity
KW  - Professional Recognition
KW  - Psychological Well-Being
KW  - Professional Development
KW  - Quality of Health Care
LA  - English
PB  - W B Saunders
SN  - 0749-2081
SP  - N.PAG
TI  - Cancer Nurses' Voices and Recommendations to Address Workforce Challenges: A Qualitative Analysis.
UR  - https://research.ebsco.com/linkprocessor/plink?id=16a36cdd-a83f-304d-af2e-44fcfef836a0
VL  - 40
Y1  - 2024/10/01/Oct2024
ER  - 
