# Supplementary material for: Quiet Quitting and Disengagement-Related Constructs in Nursing: A Theory-Informed Scoping Review
Source: Healthcare (Basel). 2026 Jul 16;14(14):2145. doi: 10.3390/healthcare14142145 (PMC13411971; doi:10.3390/healthcare14142145)
Supplement: Supplementary file 1 [file healthcare-14-02145-s001.zip › EBSCO-Export-05_02_2026_3.ris]

TY  - JOUR
AB  - Introduction: The potential for emerging infectious diseases is a major global health problem. Among the viruses that cause emerging diseases are coronaviruses. Epidemiological and etiological investigations detected in 2019 a new coronavirus, which dramatically increased the workload in health facilities. Aim: To identify constructs that trigger Burnout syndrome in nurses at the front line of COVID-19. Method: Consolidated integrative review using five health databases, using two search strategies: (Coronavirus OR "COVID- 19" OR "SARV-COV-2") AND ("Professional Exhaustion" OR "Professional Exhaustion") AND ( Nursing OR "Nurses") and ("Coronavirus Infections" OR "COVID- 19" OR coronavirus OR "SARV-COV-2") AND ("Burnout, Professional" OR "Occupational Burnout") AND (Nursing OR Nurse) for PUBMED, Web of Science and Scopus. Rayyan was used for screening and selection of studies. Results: Nineteen articles were included, with health professionals at the forefront of care for people with COVID-19, in 14 health institutions in different geographic locations. 10 constructs related to the three dimensions of burnout were identified in nurses in the front line in assisting COVID-19 There was a greater identification of constructs in the dimension of emotional exhaustion, with a predominance of emotional exhaustion, occupational stress, fear, anxiety and overload occupational. Conclusions: The constructs that trigger the burnout syndrome in nursing professionals working on the front line to COVID-19 are occupational stress, emotional exhaustion, fear, anxiety, anguish, occupational overload, post-traumatic stress, changes in personality, family problems and reduction professional satisfaction.
AN  - 158352419
ID  - 158352419
AU  - Sousa Albuquerque Brandão, Maria Girlane
AU  - Moreira Ximenes, Maria Aline
AU  - Moreira Barros, Lívia
AU  - Moura de Araújo, Thiago
AU  - Farias Pereira Filho, Francisco Januário
AU  - Saraiva Veras, Vivian
DB  - CINAHL Plus with Full Text
DO  - 10.19131/rpesm.329
DP  - EBSCOhost
EP  - 139
IS  - 27
JO  - Portuguese Journal of Mental Health Nursing / Revista Portuguesa de Enfermagem de Saúde Mental
KW  - COVID-19
KW  - Nursing Care
KW  - Burnout, Professional
KW  - Nurses Psychosocial Factors
KW  - Human
KW  - Systematic Review
KW  - Compassion Fatigue
KW  - Emotions
KW  - Anxiety
KW  - Workload
KW  - Work-Life Balance
KW  - Personal Satisfaction
KW  - PubMed
KW  - Depersonalization
KW  - Clinical Competence
LA  - English
PB  - Portuguese Society of Mental Health Nursing
SN  - 1647-2160
SP  - 123
TI  - Constructs triggering the Burnout syndrome in nurses in front of COVID- 19: an integrative review.
UR  - https://research.ebsco.com/linkprocessor/plink?id=942b90bf-d28d-393c-8f21-f3578a61ab8a
Y1  - 2022/06/01/Jun2022
ER  - 

TY  - JOUR
AB  - Aim: We aimed to explore psychiatric nurses' and other psychiatric workers' understanding of trauma in the context of their relationships with the people they care for and the effects on their mental health. Background: Workplace violence in psychiatric hospitals can lead to mental health problems, including posttraumatic stress disorder. Professional relationships with the people they care for may complicate psychiatric workers' experiences of trauma. Methods: We qualitatively analysed responses of 30 psychiatric workers who answered relevant open‐ended questions in a survey of workplace violence and posttraumatic stress disorder symptoms. Results: We found that respondents were profoundly affected by violence and vicarious trauma through the current and previous suffering of people in their care. The effects of vicarious exposure and other potentially psychologically traumatic events were often made worse by lack of organizational support. Conclusion: Not only direct exposure to violent events but also indirect exposure, vicarious traumatic stress and perceived lack of organizational support affect staff's well‐being. Implications for Nursing Management: Management should ensure that mental health supports are not limited to workers directly affected by workplace violence but should extend to those who witnessed the event and to those regularly exposed to vicarious trauma.
AN  - 159455014
ID  - 159455014
ID  - 9306050
AU  - Ham, Elke
AU  - Ricciardelli, Rosemary
AU  - Rodrigues, Nicole C.
AU  - Hilton, N. Zoe
AU  - Seto, Michael C.
DB  - CINAHL Plus with Full Text
DO  - 10.1111/jonm.13420
DP  - EBSCOhost
EP  - 1489
IS  - 6
JO  - Journal of Nursing Management
CY  - Malden, Massachusetts
KW  - Hospitals, Psychiatric Canada
KW  - Workplace Violence Psychosocial Factors
KW  - Compassion Fatigue Psychosocial Factors
KW  - Personnel, Health Facility Psychosocial Factors
KW  - Psychiatric Nursing Psychosocial Factors
KW  - Professional-Patient Relations
KW  - Stress, Occupational Risk Factors
KW  - Risk Assessment
KW  - Human
KW  - Canada
KW  - Qualitative Studies
KW  - Open-Ended Questionnaires
KW  - Surveys
KW  - Stress Disorders, Post-Traumatic
KW  - Mental Health
KW  - Support, Psychosocial
KW  - Male
KW  - Female
KW  - Adult
KW  - Thematic Analysis
KW  - Interrater Reliability
KW  - Face Validity
KW  - Data Analysis Software
KW  - Psychological Well-Being
KW  - Multimethod Studies
KW  - Structured Questionnaires
KW  - Multicenter Studies
KW  - Adult: 19-44 years
KW  - Male
KW  - Female
LA  - English
PB  - Wiley-Blackwell
SN  - 0966-0429
SP  - 1482
TI  - Beyond workplace violence: Direct and vicarious trauma among psychiatric hospital workers. A qualitative study.
UR  - https://research.ebsco.com/linkprocessor/plink?id=30c0e096-ecee-3c75-b118-2faba03a44bf
VL  - 30
Y1  - 2022/09/01/Sep2022
ER  - 

TY  - JOUR
AN  - 157399178
ID  - 157399178
AU  - Chen, Fengjiao
AU  - Leng, Yamei
AU  - Li, Jiping
AU  - Zheng, Yuhuan
DB  - CINAHL Plus with Full Text
DO  - 10.1002/nop2.1226
DP  - EBSCOhost
EP  - 2170
IS  - 4
JO  - Nursing Open
CY  - Malden, Massachusetts
KW  - Hematology
KW  - Oncology Nursing Psychosocial Factors
KW  - Compassion Fatigue
KW  - Job Satisfaction
KW  - Human
KW  - Cross Sectional Studies
KW  - Surveys
KW  - Funding Source
KW  - China
KW  - Scales
KW  - Burnout, Professional
KW  - Stress, Psychological
KW  - Clinical Competence
KW  - Communication
KW  - Questionnaires
KW  - Data Analysis Software
KW  - Descriptive Statistics
KW  - One-Way Analysis of Variance
KW  - Bivariate Statistics
KW  - Step-Wise Multiple Regression
KW  - Young Adult
KW  - Adult
KW  - Middle Age
KW  - Univariate Statistics
KW  - Male
KW  - Female
KW  - Job Experience
KW  - Support, Psychosocial
KW  - Nurse-Patient Relations
KW  - Workload
KW  - Adult: 19-44 years
KW  - Middle Aged: 45-64 years
KW  - Male
KW  - Female
LA  - English
PB  - Wiley-Blackwell
SN  - 2054-1058
SP  - 2159
TI  - Compassion satisfaction and compassion fatigue in haematology cancer nurses: A cross‐sectional survey.
UR  - https://research.ebsco.com/linkprocessor/plink?id=e17f159e-dfbf-36ed-8811-01e386f644a3
VL  - 9
Y1  - 2022/07/01/Jul2022
ER  - 

TY  - JOUR
AB  - This research relies on complementary variable‐ and person‐centred approaches to investigate the underlying dimensionality of the workaholism construct. In three studies (Study 1: N = 343 workers; Study 2: N = 654 firefighters in Sample 1 and N = 247 administrative and technical employees in Sample 2; and Study 3: N = 153 nurses in Sample 1 and N = 359 educators in Sample 2), the results showed that employees' workaholism ratings simultaneously reflected a global overarching workaholism construct, which co‐existed with two specific dimensions (working excessively and compulsively). In Study 1, global levels of self‐determined motivation were associated with higher global levels of workaholism, whereas perceived supervisor support was negatively related to global levels of workaholism. We then examined the distinct configurations, or profiles, taken by workaholism dimensions (global workaholism, and specific working excessively and compulsively; Studies 2 and 3) and psychological detachment (Study 3). Studies 2 and 3 also documented the associations between these workaholism profiles, and correlated predictor (e.g. supervisor support, workload) and outcome (e.g. emotional exhaustion, work performance) variables. Three of the four profiles identified were similar across studies (Low Global and Average Specific Workaholism,Average Global and Specific Workaholism and High Global and Average Specific Workaholism), whereas one profile was different across studies and samples. In both studies, the High Global and Average Specific Workaholism profile was associated with the worst correlated outcome variables (e.g. high levels of emotional exhaustion, low levels of job satisfaction).
AN  - 154273420
ID  - 154273420
ID  - 8710533
AU  - Gillet, Nicolas
AU  - Morin, Alexandre J. S.
AU  - Ndiaye, Adama
AU  - Colombat, Philippe
AU  - Sandrin, Emilie
AU  - Fouquereau, Evelyne
DB  - CINAHL Plus with Full Text
DO  - 10.1111/apps.12323
DP  - EBSCOhost
EP  - 355
IS  - 1
JO  - Applied Psychology: An International Review
CY  - Malden, Massachusetts
KW  - Work Engagement
KW  - Behavior, Addictive
KW  - Employee Assistance Programs
KW  - Work Environment
KW  - Human
KW  - Employee Attitudes
KW  - Motivation
KW  - Supervisors and Supervision
KW  - Interprofessional Relations
KW  - Support, Psychosocial
KW  - Job Satisfaction
KW  - Descriptive Statistics
LA  - English
PB  - Wiley-Blackwell
SN  - 0269-994X
SP  - 312
TI  - Complementary variable‐ and person‐centred approaches to the dimensionality of workaholism.
UR  - https://research.ebsco.com/linkprocessor/plink?id=466b4925-a442-3206-9eb6-444fac439663
VL  - 71
Y1  - 2022/01/01/Jan2022
ER  - 

TY  - JOUR
AB  - • Research on emergency nursing and burnout has seen substantial growth, with publications increasing steadily over the years. • Job satisfaction, stress, workload, resilience, and COVID-19 impact are dominant themes. • International collaborations contribute to higher citation rates, emphasizing the field's global importance. Burnout is a serious issue for caregivers, patients, and healthcare institutions. It is considered a significant problem among nurses, with emergency nurses being particularly affected. This study aims to examine the studies conducted on emergency nursing and burnout using bibliometric analysis and scientific mapping methods. This study employs bibliometric analysis and scientific mapping methods. The data were obtained through a search conducted in the Web of Science (WoS) database. During the search, the keywords "emergency nursing" and "burnout" were used. A total of 145 studies indexed in the SSCI and SCI-EXPANDED categories were identified. Due to the continuous influx of scientific publications in the database, the search was conducted on a single day, October 23, 2024. The research identified a total of 145 studies. The highest number of publications related to emergency nursing and burnout (16 %, n = 23) was recorded in 2022. The journals with the most publications were International Emergency Nursing (32.9 %, n = 46) and Journal of Emergency Nursing (29 %, n = 42). The most frequently used keyword in the studies was "burnout," which was commonly associated with all other keywords. The United States emerged as the country with the highest number of publications on the subject. Additionally, the majority of the studies were published in English (98 %, n = 142). The most-cited publication, with 446 citations, was authored by Adriaenssens, De Gucht, and Maes. This study aims to comprehensively address the current state of research on emergency nursing and burnout, highlighting its prevalence in the literature. The findings indicate that burnout and its associated challenges among emergency nurses warrant increasing attention. This research emphasizes the importance of developing more effective strategies to combat burnout and underscores the need for ongoing awareness and research to safeguard the well-being of nurses.
AN  - 185486223
ID  - 185486223
ID  - 101472191
AU  - Karadag Arli, Senay
DB  - CINAHL Plus with Full Text
DO  - 10.1016/j.ienj.2025.101605
DP  - EBSCOhost
EP  - N.PAG
JO  - International Emergency Nursing
CY  - New York, New York
KW  - Emergency Nursing Psychosocial Factors
KW  - Emergency Nurses Psychosocial Factors
KW  - Burnout, Professional Psychosocial Factors
KW  - Bibliometrics
KW  - Human
KW  - Descriptive Statistics
KW  - Thematic Analysis
KW  - Burnout, Professional Prevention and Control
KW  - Psychological Well-Being
KW  - Job Satisfaction
KW  - Stress, Occupational
KW  - Workload
KW  - Hardiness
LA  - English
PB  - Elsevier B.V.
SN  - 1755-599X
SP  - N.PAG
TI  - A bibliometric overview of research on emergency nursing and burnout.
UR  - https://research.ebsco.com/linkprocessor/plink?id=47079425-32b0-3fc3-bfec-00d1edbdfcf2
VL  - 80
Y1  - 2025/06/01/Jun2025
ER  - 

TY  - JOUR
AB  - Objective: to assess the quality of life of nurse practitioners during the COVID-19 pandemic and analyze related factors. Methods: cross-sectional and analytical study carried out with nurse practitioners. A questionnaire on sociodemographic characterization, work activities and changes perceived with the pandemic and WHOQOL-bref were used. To compare the groups of interest, analysis of covariance was used. Results: 572 professionals participated, who had a mean total quality of life score of 56.79 (SD=13.56). In the relationship of variables with WHOQOL-bref, having two or more jobs and being a nurse were associated with better quality of life, but being a woman and working more than 50 hours a week was associated with a worse perception of the construct. Conclusions: the factors analyzed indicate a lower perception of quality of life associated with the social domain, requiring interventions that reduce the damage to professionals' health and contribute to quality of care provided.
AN  - 153200903
ID  - 153200903
ID  - 7910105
AU  - de Souza Caliari, Juliano
AU  - dos Santos, Mariana Alvina
AU  - Silva Andrechuk, Carla Renata
AU  - Costa Campos, Kétrya Raiany
AU  - Ceolim, Maria Filomena
AU  - Pereira, Flávia Helena
DB  - CINAHL Plus with Full Text
DO  - 10.1590/0034-7167-2020-1382
DP  - EBSCOhost
EP  - 8
JO  - Revista Brasileira de Enfermagem
KW  - COVID-19 Pandemic
KW  - Nurse Practitioners Psychosocial Factors
KW  - Quality of Life Evaluation
KW  - Human
KW  - Funding Source
KW  - Cross Sectional Studies
KW  - Questionnaires
KW  - Nonprobability Sample
KW  - Convenience Sample
KW  - Confidence Intervals
KW  - Brazil
KW  - Data Analysis Software
KW  - Descriptive Statistics
KW  - Analysis of Covariance
KW  - Female
KW  - Male
KW  - Adult
KW  - Middle Age
KW  - Aged
KW  - Stress, Psychological
KW  - Workload
KW  - Burnout, Professional Prevention and Control
KW  - Support, Psychosocial
KW  - Adult: 19-44 years
KW  - Middle Aged: 45-64 years
KW  - Aged: 65+ years
KW  - Female
KW  - Male
LA  - English
PB  - Associacao Brasileira de Enfermagem
SN  - 0034-7167
SP  - 1
TI  - Quality of life of nurse practitioners during the COVID-19 pandemic.
UR  - https://research.ebsco.com/linkprocessor/plink?id=29aa951a-2118-3496-87b3-0f9b0e75ea14
VL  - 75
Y1  - 2022/03/02/2022 Supplement
ER  - 

TY  - JOUR
AB  - Background: Secondary traumatic stress (STS) has been defined as the stress resulting from helping or wanting to help a traumatised or suffering person. The hyperacute nature of stroke specialist nurses' work places them at risk of developing STS. Aims: To explore the factors that are influential in stroke specialist nurses' experience of STS development within hyperacute practice. Methods: This study is qualitative with a narrative design. Data were collected from a purposive sample of stroke specialist nurses (20 female and 2 male) working in hyperacute services during the years 2016 and 2017. Data were analysed using Polkinghorne's approach. Results: This research identified four themes: exposure to acute suffering and death- young presentations; moral distress; interactions with relatives and problematic healthcare systems. Conclusion: The findings from this study suggest that stroke specialist nurses are exposed to multiple triggers which are commensurate with the potential for STS development. The findings contribute a new understanding of the emotional burden of hyperacute specialist stroke nursing that has implications for patient safety and satisfaction, services provision and staff well-being.
AN  - 157868285
ID  - 157868285
ID  - 101234311
AU  - Wilkinson, Mark
AU  - Cox, Nigel
AU  - Witham, Gary
AU  - Haigh, Carol
DB  - CINAHL Plus with Full Text
DO  - 10.1177/17449871211018739
DP  - EBSCOhost
EP  - 354
IS  - 4
JO  - Journal of Research in Nursing
CY  - Thousand Oaks, California
KW  - Stroke Nursing
KW  - Work Experiences
KW  - Compassion Fatigue
KW  - Cardiovascular Nursing Psychosocial Factors
KW  - Acute Care
KW  - Human
KW  - Qualitative Studies
KW  - Stress Disorders, Post-Traumatic
KW  - Narratives
KW  - Purposive Sample
KW  - Male
KW  - Female
KW  - Thematic Analysis
KW  - Morals
KW  - Psychological Distress
KW  - Job Experience
KW  - Semi-Structured Interview
KW  - Adult
KW  - Middle Age
KW  - Adult: 19-44 years
KW  - Middle Aged: 45-64 years
KW  - Male
KW  - Female
LA  - English
PB  - Sage Publications Inc.
SN  - 1744-9871
SP  - 343
TI  - Hyperacute stroke and the specialist nursing impact: exploring the cause and context of feelings of secondary traumatic stress – a qualitative inquiry.
UR  - https://research.ebsco.com/linkprocessor/plink?id=6407e905-9928-335c-8170-179a2ee83966
VL  - 27
Y1  - 2022/06/01/Jun2022
ER  - 

TY  - JOUR
AB  - • Perception of work support for family caregiving and actual support may differ. • Beyond Family Medical Leave Act, there seems to be little formalized family caregiver support. • Family caregiving may be a contributor to nurse burnout. • Work support for family caregiving may be related to nurse turnover intentions. There can be negative consequences to family caregiving as an employee. The purpose of this study was to examine the impact of family caregiving as a nurse (double-duty nurse caregivers) on the nurse, colleagues, and organization. Two surveys were completed by double-duty nurse caregivers and healthcare organization leaders on their demographics, and support for/impact of family caregiving. Descriptive statistics, chi squares, t-tests, and Mann-Whitney U tests were used. Text from open-ended questions were used to inform the quantitative data. Without organizational policies and a workplace culture that support family caregiving, managers are limited in the types and level of support they can provide. Healthcare leaders perceived family caregiving to have a larger impact on the nurses' own health and work performance than nurses themselves. Family caregiving was identified as a potential contributor to burnout; and lack of workplace support for family caregiving may influence turnover intentions.
AN  - 157541584
ID  - 157541584
ID  - 0401075
AU  - Baumblatt, Geri L.
AU  - Xu, Jiayun
AU  - Hanson, Ginger
AU  - Masevich, Olga
AU  - Wendel, Pete
AU  - Karavattuveetil, George
AU  - Phillips, Janice
DB  - CINAHL Plus with Full Text
DO  - 10.1016/j.outlook.2021.12.001
DP  - EBSCOhost
EP  - 390
IS  - 3
JO  - Nursing Outlook
CY  - New York, New York
KW  - Family
KW  - Caregivers
KW  - Nurses Psychosocial Factors
KW  - Health Facilities
KW  - Patient Care
KW  - Human
KW  - Surveys
KW  - Leaders
KW  - Sociodemographic Factors
KW  - Support, Psychosocial
KW  - Descriptive Statistics
KW  - Chi Square Test
KW  - T-Tests
KW  - Mann-Whitney U Test
KW  - Open-Ended Questionnaires
KW  - Quantitative Studies
KW  - Organizational Culture
KW  - Occupational Health
KW  - Burnout, Professional
KW  - Intention
LA  - English
PB  - Elsevier B.V.
SN  - 0029-6554
SP  - 381
TI  - The impact on organizations, individuals, and care when nurses are also family caregivers.
UR  - https://research.ebsco.com/linkprocessor/plink?id=c5c6ae11-8d23-32f8-8278-d0554fbb6b1e
VL  - 70
Y1  - 2022/05/01/May2022
ER  - 

TY  - JOUR
AB  - An innovative program for nurse leaders offered virtually by the American Organization for Nursing Leadership to build resilience and combat burnout was implemented and evaluated. It consisted of strategies to build a community of support. The evaluation plan included analysis of preintervention and postintervention results of the Maslach Burnout Inventory – General Survey and open-ended questions for qualitative analysis. Participants' burnout levels remained consistent throughout the program. Resiliency practices learned and implemented are reported. Strategies nurse leaders can use to impact nurse burnout are described.
AN  - 160504730
ID  - 160504730
ID  - 101156072
AU  - Stemley, Michelle
DB  - CINAHL Plus with Full Text
DO  - 10.1016/j.mnl.2022.04.002
DP  - EBSCOhost
EP  - 620
IS  - 6
JO  - Nurse Leader
CY  - New York, New York
KW  - Burnout, Professional Prevention and Control
KW  - Hardiness Education
KW  - Nursing Leaders Education
KW  - Online Education
KW  - Program Implementation
KW  - Program Evaluation
KW  - Human
KW  - Support, Psychosocial
KW  - Qualitative Studies
KW  - Surveys
KW  - Questionnaires
KW  - Pretest-Posttest Design
LA  - English
PB  - Elsevier B.V.
SN  - 1541-4612
SP  - 614
TI  - Reignite: Fighting Burnout With a Virtual Resiliency Program for Nurse Leaders.
UR  - https://research.ebsco.com/linkprocessor/plink?id=17fa1fac-14dc-360a-aa25-e4f84098b161
VL  - 20
Y1  - 2022/12/01/Dec2022
ER  - 

TY  - JOUR
AB  - Introduction: The severe conditions often experienced in an intensive care unit, combined with poor working conditions, increase stress and therefore decrease job satisfaction. Sustained stress in the workplace leads to the development of burnout, a syndrome characterised by three dimensions: emotional exhaustion, depersonalisation and perceived lack of personal fulfilment. Objective: To analyse the relationship between burnout syndrome and job satisfaction among ICU personnel. Data Sources: The PubMed, CINAHL and Scopus databases were used. Study Design: A systematic review and meta-analysis. The study sample consisted of 18 quantitative primary studies conducted in the last five years. Validated questionnaires were used to assess burnout in ICU healthcare workers, the most commonly used being the Maslach Burnout Inventory. Extraction Methods: The search equation applied was: "job satisfaction AND nurs* AND burnout AND (ICU OR intensive care units)". The search was performed in October 2022. Principal Findings: The search returned 514 results. Only 73 articles met the eligibility criteria. After reading the title and abstract, 20 articles were selected. After reading the full texts, 12 articles remained and after the reverse search, 18 articles were finally selected. The studies reported a 50% prevalence of burnout, all three dimensions of which were heightened by the COVID-19 pandemic. Analysis of the study findings revealed an inverse association between burnout and job satisfaction. Conclusions: Job dissatisfaction of ICU nurses depends on lack of experience, working conditions or working environment among others. ICU nurses with lower job satisfaction have higher levels of burnout. Implications for Clinical Practice: This meta-analysis shows the potential value of job satisfaction on improving health outcomes related to burnout syndrome for nursing professional in Intensive Care Units. Different factors that could increase job satisfaction and consequently protect them from suffering high levels of burnout, such as salary, permanence in the service, mental health care are the responsibility of the hospital supervisor and, finally, of the own Health System. Knowledge of a risk profile based on the factors influencing job dissatisfaction would enable the implementation of effective workplace interventions to reduce or prevent the risk of burnout. Health policies should focus on protecting the worker, so in addition to improving working conditions, it would be interesting to promote coping skills in order to improve the quality of care and patient safety.
AN  - 38394983
ID  - 38394983
AU  - Quesada-Puga, Carmen
AU  - Izquierdo-Espin, Francisco José
AU  - Membrive-Jiménez, María José
AU  - Aguayo-Estremera, Raimundo
AU  - Cañadas-De La Fuente, Guillermo A
AU  - Romero-Béjar, José Luis
AU  - Gómez-Urquiza, José Luis
DB  - MEDLINE Complete
DO  - 10.1016/j.iccn.2024.103660
DP  - EBSCOhost
JO  - Intensive & critical care nursing
CY  - Netherlands
KW  - Burnout, Professional psychology
KW  - Burnout, Professional etiology
KW  - Intensive Care Units organization & administration
KW  - Intensive Care Units statistics & numerical data
KW  - Job Satisfaction
KW  - Nurses psychology
KW  - Nurses statistics & numerical data
KW  - Critical Care Nursing statistics & numerical data
KW  - Critical Care Nursing methods
KW  - COVID-19 psychology
KW  - Workplace psychology
KW  - Workplace standards
KW  - Humans
KW  - Male
KW  - Female
KW  - Adult
KW  - Surveys and Questionnaires
LA  - eng
PB  - Elsevier
SN  - 1532-4036
SN  - Electronic
SP  - 103660
TI  - Job satisfaction and burnout syndrome among intensive-care unit nurses: A systematic review and meta-analysis.
UR  - https://research.ebsco.com/linkprocessor/plink?id=0cd60a5e-eeda-380d-8062-cb7a5e72fe3c
VL  - 82
Y1  - 2024/06/01/2024 Jun
ER  - 

TY  - JOUR
AB  - Objective: The objective of this study is to investigate the status and associations of nursing practice environments in intensive care units of tertiary hospitals and provide suggestions for improvement. Background: Nursing shortage is an urgent global problem and a concern in China. Intensive care unit nurses have been reported to have one of the highest rates of burnout; however, their comprehensive perceptions of nursing practice environments have not yet been examined. Methods: The Nursing Practice Environment Scale was used to conduct a questionnaire‐based survey of 1,523 intensive care unit nurses from 22 tertiary hospitals in China. The data collection was conducted in 2020. Results: The overall score for the nursing practice environment was 77.042 ± 19.682 (where 100 was the highest possible score). The three highest scoring dimensions were quality management, clinical nursing professionalism and professional improvement, whereas the three lowest‐scoring dimensions were hospital management participation, remuneration package and social status. Educational background, position, gender and hospital type were significantly associated with nurses' satisfaction with the working environment. Conclusion: Chinese nurses in the intensive care units of tertiary hospitals reported relatively satisfactory nursing practice environments, but the scale scores in dimensions such as hospital management participation, remuneration package and social status remained low. Implications for nursing management: Understanding the status and associations of the nursing practice environment in intensive care units provides evidence that new policies are needed. Furthermore, managers are responsible for supervising and ensuring that nursing practice environments meet the criteria necessary to improve job satisfaction.
AN  - 160571945
ID  - 160571945
ID  - 9306050
AU  - Chen, Xiuwen
AU  - Tao, Zirong
AU  - Tang, Yinying
AU  - Yan, Xiaochen
DB  - CINAHL Plus with Full Text
DO  - 10.1111/jonm.13616
DP  - EBSCOhost
EP  - 2905
IS  - 7
JO  - Journal of Nursing Management
CY  - Malden, Massachusetts
KW  - Nursing Practice China
KW  - Work Environment
KW  - Intensive Care Units
KW  - Tertiary Health Care
KW  - Quality of Nursing Care
KW  - Human
KW  - Cross Sectional Studies
KW  - China
KW  - Nursing Shortage
KW  - Burnout, Professional
KW  - Scales
KW  - Questionnaires
KW  - Professionalism
KW  - Health Facility Administration
KW  - Salaries and Fringe Benefits
KW  - Social Status
KW  - Educational Status
KW  - Male
KW  - Female
KW  - Job Satisfaction
KW  - Funding Source
KW  - Policy Making
KW  - Nurse Managers
KW  - Data Analysis Software
KW  - T-Tests
KW  - Multiple Linear Regression
KW  - Male
KW  - Female
LA  - English
PB  - Wiley-Blackwell
SN  - 0966-0429
SP  - 2897
TI  - Status and associations of nursing practice environments in intensive care units: A cross‐sectional study in China.
UR  - https://research.ebsco.com/linkprocessor/plink?id=5bf13762-405b-33f4-be46-5a21d90073f5
VL  - 30
Y1  - 2022/10/01/Oct2022
ER  - 

TY  - JOUR
AB  - Aims: To identify and critically appraise the available evidence on the overall quality of professional life of primary care nurses worldwide and its main influencing factors. Background: Quality of professional life of healthcare workers is a keystone that influences the quality of healthcare services provided by healthcare organisations. Nurses have a key role as healthcare services providers given the growing shortage of doctors in primary care. Design: A systematic review design in accordance with the PRISMA statement. Methods: The search was conducted through MEDLINE (PubMed), CINAHL, SCOPUS, Scientific Electronic Library Online (SciELO) and Web of Science databases. The grey literature was reviewed at OpenGrey. The search was limited to human studies published from April 2010–April 2020. No limit of original language publication was applied. Three independent reviewers analysed the methodological quality of the studies. Results: Ten studies were included from five countries. Five studies reported nurses were satisfied with their quality of professional life and the influencing factors identified were Workload, Job autonomy, Demographic variables, Management support, Recognition, Intrinsic motivation, Interpersonal relations, Compassion fatigue, Burnout, Turnover intention, and work was reported as a component of Quality of life. Conclusion: Primary healthcare nurses reported a high level of quality of professional life, but the scarce studies found do not provide solid consistency to assess the overall quality of professional life. Perception of high workload was the most frequently identified factor to negatively influence the quality of professional life of nurses. Relevance to clinical practice: Quality of professional life of primary care nurses is a key issue because of nurses' important relation with patient's care and satisfaction. Healthcare organisations should strive to address primary care nurses' quality of professional life to enhance their well‐being and consequently patients' safety and high‐quality healthcare services.
AN  - 156277971
ID  - 156277971
AU  - Laserna Jiménez, Cristina
AU  - Casado Montañés, Isabel
AU  - Carol, Marta
AU  - Guix‐ Comellas, Eva Maria
AU  - Fabrellas, Núria
DB  - CINAHL Plus with Full Text
DO  - 10.1111/jocn.16015
DP  - EBSCOhost
EP  - 1112
IS  - 9/10
JO  - Journal of Clinical Nursing (John Wiley & Sons, Inc.)
KW  - Primary Health Care
KW  - Nurses Psychosocial Factors
KW  - Nurse Attitudes
KW  - Quality of Working Life Evaluation
KW  - Job Satisfaction Evaluation
KW  - Human
KW  - Systematic Review
KW  - Quantitative Studies
KW  - Nonexperimental Studies
KW  - Cross Sectional Studies
KW  - Qualitative Studies
KW  - Descriptive Statistics
KW  - Medline
KW  - PubMed
KW  - CINAHL Database
KW  - Gray Literature
KW  - Questionnaires
KW  - Consensus
KW  - Checklists
KW  - Peer Review
KW  - Self Administration
KW  - Bivariate Statistics
KW  - Multivariate Analysis
KW  - Semi-Structured Interview
KW  - Thematic Analysis
KW  - Convenience Sample
KW  - Snowball Sample
KW  - Scales
KW  - Workload
KW  - Male
KW  - Female
KW  - Motivation
KW  - Fatigue
KW  - Burnout, Professional
KW  - Male
KW  - Female
LA  - English
PB  - John Wiley & Sons, Inc.
SN  - 0962-1067
SP  - 1097
TI  - Quality of professional life of primary healthcare nurses: A systematic review.
UR  - https://research.ebsco.com/linkprocessor/plink?id=fd91240d-0afb-3dc6-b2d5-72ba4b2cdd20
VL  - 31
Y1  - 2022/05/01/May2022
ER  - 

TY  - JOUR
AB  - Background: In addition to the usual difficulty of managing human capital in any organization, healthcare institutions have other problems to solve arising from the circumstances and the very nature of the work they perform, such as the ethical pressure on staff, emotional exhaustion, the distribution of work shifts, or the general shortage for nurses. In many cases, this situation has an impact on the quality of care. Objective: The main objective of this research is to compile, in a single document, human resource practices that help health centre managers improve results in terms of performance and quality of care, as well as avoid the intention of abandoning the job, specifically related to the work of nurses. Methods: To this end, a systematic literature review has been performed based on 229 papers published in the Web of Science database, from which the practical implications for nurses proposed by these authors have been extracted. Results: The main results suggest that developing affective commitment helps to improve organizational performance and enhance patient safety culture. Furthermore, improving communication and meaningfulness of work, recognition by superiors, or job flexibility would improve the quality of outcomes, for the work of nurses. <i>Conclusions and Implications for Nursing</i>. Stimulating normative commitment, reducing excessive control, and paying attention to job burnout and job stress help combat the intention of voluntary turnover or leaving the job, especially in the case of nurses.
AN  - 40224884
ID  - 40224884
AU  - Rodríguez-Fernández, Mercedes
AU  - Herrera, Juan
AU  - de Las Heras-Rosas, Carlos
AU  - Ciruela-Lorenzo, Antonio Manuel
DB  - MEDLINE Complete
DO  - 10.1155/2024/6455398
DP  - EBSCOhost
JO  - Journal of nursing management
CY  - England
KW  - Nurses psychology
KW  - Models, Organizational
KW  - Burnout, Professional prevention & control
KW  - Burnout, Professional psychology
KW  - Humans
KW  - Organizational Culture
KW  - Job Satisfaction
KW  - Quality of Health Care
LA  - eng
PB  - Blackwell Scientific Publications
SN  - 1365-2834
SN  - Electronic
SP  - 6455398
TI  - Practical Implications of the Organizational Commitment Model in Healthcare: The Case of Nurses.
UR  - https://research.ebsco.com/linkprocessor/plink?id=7e02b8de-1d6c-3fbe-818a-7bfc994a7f99
VL  - 2024
Y1  - 2024/05/07/2024 May 07
ER  - 

TY  - JOUR
AB  - Aims: This study aimed to explore the correlation between patient power distance and their willingness to participate in patient safety. Background: The positive significance of patient participation in patient safety has been widely recognized worldwide, but in clinical practice, patients' willingness to participate is uneven and lack of initiative. Methods: This study is a cross‐sectional survey of hospitalized patients (n = 660) from six tertiary hospitals in Shanghai. Pearson's correlation analysis analyzed data. Results: Patients have a higher power distance (4.08 ± 0.59). The willingness of patients to participate in patient safety was moderate (3.50 ± 1.03). Pearson's correlation analysis shows that patients' power distance negatively and slightly affected their willingness of participation (r = −.134, p <.001). The perceived authority dimension of patients' power distance has no significant correlation with patients' willingness of participation (p >.05). The emotional communication dimension of patients' power distance negatively affects patients' disease‐related willingness (r = −.077, p <.001). The decision‐making participation dimension of patients' power distance negatively affects patients' willingness (R = −.201, p <.001). Conclusions: Medical staff should focus on patients' power distance in medical activities. In addition, appropriate communication methods should be selected according to patients' power distance, so as to help them improve their willingness of participation. Implications for Nursing Management: Nurse managers should educate nurses on the knowledge of power distance and its importance. By evaluating patients' power distance, humanistic care and meticulous communication are implemented to encourage patients to actively participate in patient safety.
AN  - 157816276
ID  - 157816276
ID  - 9306050
AU  - Wang, Yinyu
AU  - Gu, Yanfen
AU  - Yu, Haiping
DB  - CINAHL Plus with Full Text
DO  - 10.1111/jonm.13601
DP  - EBSCOhost
EP  - 1354
IS  - 5
JO  - Journal of Nursing Management
CY  - Malden, Massachusetts
KW  - Health Care Errors Prevention and Control
KW  - Patient Safety
KW  - Health Promotion
KW  - Consumer Participation
KW  - Patient Attitudes
KW  - Power
KW  - Human
KW  - Male
KW  - Female
KW  - Adult
KW  - Middle Age
KW  - China
KW  - Tertiary Health Care
KW  - Record Review
KW  - Questionnaires
KW  - Cross Sectional Studies
KW  - Correlational Studies
KW  - Pearson's Correlation Coefficient
KW  - Empowerment
KW  - Adult: 19-44 years
KW  - Middle Aged: 45-64 years
KW  - Male
KW  - Female
LA  - English
PB  - Wiley-Blackwell
SN  - 0966-0429
SP  - 1345
TI  - Correlation between patients' power distance and their willingness to participate in patients' safety: A cross‐sectional study.
UR  - https://research.ebsco.com/linkprocessor/plink?id=dedd144b-780a-374b-8cfc-abd643303c72
VL  - 30
Y1  - 2022/07/01/Jul2022
ER  - 

TY  - JOUR
AB  - Aim: The aims were to (1) describe nurses' attitudes towards their jobs, (2) identify factors that contribute to nurses' job attitudes and (3) examine how nurses' job attitudes affect their ability to perform their jobs. Background: Nurses' job attitudes affect their ability to do their jobs well. Methods: This was a qualitative descriptive study of 18 semi‐structured interviews with nurses who work in rural health facilities. Interviews were analysed using content analysis. Results: Factors that influenced job attitudes included support from co‐workers, workload, access to material resources, access to information, patient rapport and nurses' personal resilience. Nurses reported that positive attitudes helped them to do their jobs well and negative attitudes diminished their ability to do their jobs well. Conclusions: This study's findings support investment in factors to promote positive nurse attitudes and job performance such as a healthy work environment and self‐efficacy. Implications for Nursing Management: Nurse managers can improve nurses' attitudes by advocating for tangible supports for staff such as appropriate staffing ratios, sufficient equipment, necessary training and work environments that allow safe patient interactions.
AN  - 155483762
ID  - 155483762
ID  - 9306050
AU  - Adynski, Gillian
AU  - Leeman, Jennifer
AU  - Adynski, Harry
AU  - Ledford, Alasia
AU  - McQuide, Pamela
AU  - Bock, Ria
AU  - Tjituka, Francina
AU  - Jones, Cheryl
DB  - CINAHL Plus with Full Text
DO  - 10.1111/jonm.13529
DP  - EBSCOhost
EP  - 500
IS  - 2
JO  - Journal of Nursing Management
CY  - Malden, Massachusetts
KW  - Nurse Attitudes
KW  - Job Satisfaction
KW  - Nursing Staff, Hospital Psychosocial Factors
KW  - HIV Infections Nursing
KW  - Nursing Practice Evaluation
KW  - Ambulatory Care Facilities Namibia
KW  - Human
KW  - Qualitative Studies
KW  - Descriptive Research
KW  - Semi-Structured Interview
KW  - Rural Areas
KW  - Health Facilities
KW  - Namibia
KW  - Content Analysis
KW  - Support, Psychosocial
KW  - Workload
KW  - Access to Information
KW  - Nurse-Patient Relations
KW  - Hardiness
KW  - Work Environment
KW  - Burnout, Professional
KW  - Audiorecording
KW  - Health Facility Environment
KW  - Spirituality
KW  - Funding Source
LA  - English
PB  - Wiley-Blackwell
SN  - 0966-0429
SP  - 491
TI  - Nurses' attitudes towards their jobs in outpatient human immunodeficiency virus facilities in Namibia: A qualitative descriptive study.
UR  - https://research.ebsco.com/linkprocessor/plink?id=ee782bb1-d679-346c-a12d-a760744681fe
VL  - 30
Y1  - 2022/03/01/Mar2022
ER  - 

TY  - JOUR
AB  - This study aimed to compare the prevalence of burnout, missed nursing care, and intention-to-leave the job among nurses working in general care units and intensive care units (ICUs), and to analyse the risk factors for these outcomes between the two groups. This was a cross-sectional study involving online surveys of nurses at participating hospitals conducted between November 2020 and July 2021 as part of the Magnet4Europe initiative. A convenience sample was recruited, consisting of 67 acute care hospitals in 6 countries: Belgium, England, Germany, Ireland, Norway, and Sweden. In total, data for 1,150 ICU nurses and 5,145 general ward nurses (1,901 from surgical wards and 3,250 from medical wards) were analysed. The prevalence of burnout was significantly lower among nurses in ICUs (27.1 % vs. 30.3 %), missed care from care was significantly less frequent (65.5 % vs. 75.4 %), while intention-to-leave was similar (28.1 % vs. 29.2 %) compared with nurses in general wards. Nurses working in a better work environment and with lower workloads had statistically significant lower rates of burnout and intention-to-leave their job compared to those working in a poorer work environment and with higher workloads. Country-specific analysis showed a higher burnout rate and the intention-to-leave the job for nurses working in Germany, Ireland, Scandinavia, and the England compared to Belgium. ICU nurses did not have a higher risk of burnout and had significantly lower risks of missing care and intention-to-leave, compared to nurses in general wards. A better work environment and lower perceived workload were consistently associated with reduced risks for all outcomes studied. National policies should prioritize creating healthy work environments, reducing workloads, and addressing country-specific challenges to lower burnout rates, minimize missed care, and decrease the intention to leave the job among ICU and general ward nurses.
AN  - 181247560
ID  - 181247560
ID  - 9211274
AU  - Bruyneel, Arnaud
AU  - Dello, Simon
AU  - Dauvergne, Jérôme E.
AU  - Kohnen, Dorothea
AU  - Sermeus, Walter
DB  - CINAHL Plus with Full Text
DO  - 10.1016/j.iccn.2024.103885
DP  - EBSCOhost
EP  - N.PAG
JO  - Intensive & Critical Care Nursing
CY  - Philadelphia, Pennsylvania
KW  - Burnout, Professional Epidemiology
KW  - Burnout, Professional Risk Factors
KW  - Critical Care Nurses Psychosocial Factors
KW  - Nursing Staff, Hospital Psychosocial Factors
KW  - Nursing Care
KW  - Intention
KW  - Employment Termination
KW  - COVID-19 Pandemic
KW  - Risk Assessment
KW  - Europe
KW  - Human
KW  - Cross Sectional Studies
KW  - Convenience Sample
KW  - Belgium
KW  - England
KW  - Germany
KW  - Ireland
KW  - Norway
KW  - Sweden
KW  - Work Environment
KW  - Workload
KW  - Job Satisfaction
KW  - Descriptive Statistics
LA  - English
PB  - Elsevier B.V.
SN  - 0964-3397
SP  - N.PAG
TI  - Prevalence and risk factors for burnout, missed nursing care, and intention-to-leave the job among intensive care unit and general ward nurses: A cross-sectional study across six European countries in the COVID-19 era.
UR  - https://research.ebsco.com/linkprocessor/plink?id=930c957a-b592-33d1-8b52-d8ce06c193c8
VL  - 86
Y1  - 2025/02/01/Feb2025
ER  - 

TY  - JOUR
AB  - Caring for patients with cancer is highly stimulating and rewarding, attracting health professionals to the field who enjoy the challenge of managing a complex illness. Health professionals often form close bonds with their patients as they confront ongoing disease or treatment impacts, which may be associated with multiple losses involving function and/or eventual loss of life. Ongoing exposure to patient loss, along with a challenging work setting, may pose significant stress and impact health professionals’ well-being. The prevalence rates of burnout and compassion fatigue (CF) are significant, yet health professionals have little knowledge on these topics. A 6-week continuing education program consisting of weekly small-group video-conferencing sessions, case-based learning, and an online community of practice was delivered to health care providers providing oncology care. Program content included personal, organization and team-related risk and protective factors associated with CF, grief models, and strategies to mitigate against CF. Content analysis was completed as part of the program evaluation. In total, 189 participants (93% nurses) completed the program, which was associated with significant improvements in confidence and knowledge of CF and strategies to support self and team resilience. Qualitative themes and vignettes from experiences with the program are presented. Key themes included knowledge gaps, a lack of support related to CF and strategies to support resilience, organization and team-based factors that can inhibit expression about the impacts of clinical work, the health professional as a “person” in caregiving, and the role of personal variables, self-skill practices, and recommendations for education and support for self and teams
AN  - 157533328
ID  - 157533328
AU  - Esplen, Mary Jane
AU  - Jiahui Wong
AU  - Vachon, Mary L. S.
DB  - CINAHL Plus with Full Text
DO  - 10.14475/jhpc.2022.25.2.55
DP  - EBSCOhost
EP  - 65
IS  - 2
JO  - Journal of Hospice & Palliative Care
KW  - Hardiness
KW  - Disenfranchised Grief
KW  - Education, Continuing
KW  - Nurses Education
KW  - Oncology Nursing
KW  - Compassion Fatigue Epidemiology
KW  - Burnout, Professional Epidemiology
KW  - Nursing Knowledge
KW  - Human
KW  - Adult
KW  - Middle Age
KW  - Male
KW  - Female
KW  - Quantitative Studies
KW  - Surveys
KW  - Qualitative Studies
KW  - Thematic Analysis
KW  - Data Analysis Software
KW  - Open-Ended Questionnaires
KW  - Content Analysis
KW  - Outcomes of Education
KW  - Adult: 19-44 years
KW  - Middle Aged: 45-64 years
KW  - Male
KW  - Female
LA  - English
PB  - Korean Society for Hospice & Palliative Care
SN  - 2765-3072
SP  - 55
TI  - Supporting Resilience and the Management of Grief and Loss among Nurses: Qualitative Themes from a Continuing Education Program.
UR  - https://research.ebsco.com/linkprocessor/plink?id=76173de5-eb79-3dd8-aded-9e6753f92a45
VL  - 25
Y1  - 2022/06/01/Jun2022
ER  - 

TY  - JOUR
AB  - Background: Extracorporeal membrane oxygenation (ECMO) is an advanced form of temporary life support, to aid respiratory and/or cardiac function, which diverts venous blood through an extracorporeal circuit and returns it to the body after gas exchange through a semipermeable membrane. It may be used for oxygenation, carbon dioxide removal, and hemodynamic support. ECMO has been available to patients in Iran for only about 4 years. Because nurses do not widely use ECMO in Intensive Care Units (ICUs), for many it is still a unique experience and more needs to be understood about that experience in order to support nurses in that role. Aim: This study aimed to explore Iranian nurses' experience of caring for patients receiving ECMO. Methods: This interpretive phenomenological study was conducted in Iran in 2019. Semi‐structured interviews were conducted in Farsi to collect data from 18 nurses who had cared for patients receiving ECMO. The interviews continued until data saturation, and thematic analysis of the interview transcripts was undertaken. Results: Following thematic analysis, three main themes of "running on a suspension bridge," "sense of duality," and "bewilderment in the mirage of hope," and with seven sub‐themes, emerged. Conclusion: Based on the results of this study, it is proposed that caring for patients receiving ECMO is a source of emotional turmoil for nurses. Nurses are constantly thinking about whether their patients receiving ECMO are recovering or dying, and the nature of this care may lead to stress and burnout. Therefore, it is recommended that these nurses receive counselling and psychological support. Relevance to Clinical Practice: Nurses are able to provide comprehensive and holistic patient care when they enjoy good physical and mental health themselves. To prevent distress in nurses and to provide safe care for the patient receiving ECMO, provision of psychological support for these nurses is recommended.
AN  - 156163584
ID  - 156163584
ID  - 9808649
AU  - Asgari, Parvaneh
AU  - Jackson, Alun C.
AU  - Esmaeili, Maryam
AU  - Hosseini, Amin
AU  - Bahramnezhad, Fatemeh
DB  - CINAHL Plus with Full Text
DO  - 10.1111/nicc.12684
DP  - EBSCOhost
EP  - 266
IS  - 2
JO  - Nursing in Critical Care
CY  - Malden, Massachusetts
KW  - Extracorporeal Membrane Oxygenation Nursing
KW  - Critical Care Nursing Psychosocial Factors
KW  - Work Experiences Evaluation
KW  - Nurse Attitudes Evaluation
KW  - Human
KW  - Iran
KW  - Phenomenological Research
KW  - Semi-Structured Interview
KW  - Thematic Analysis
KW  - Stress, Occupational
KW  - Burnout, Professional
KW  - Support, Psychosocial
KW  - Funding Source
KW  - Qualitative Studies
KW  - Purposive Sample
KW  - Adult
KW  - Middle Age
KW  - Male
KW  - Female
KW  - Adult: 19-44 years
KW  - Middle Aged: 45-64 years
KW  - Male
KW  - Female
LA  - English
PB  - Wiley-Blackwell
SN  - 1362-1017
SP  - 258
TI  - Nurses' experience of patient care using extracorporeal membrane oxygenation.
UR  - https://research.ebsco.com/linkprocessor/plink?id=40374ed3-1db0-333d-84e9-ae2b73ff7dbd
VL  - 27
Y1  - 2022/03/01/Mar2022
ER  - 

TY  - JOUR
AB  - Background: Work-related burnout is a significant concern amongst healthcare professionals, including physiotherapists. It can negatively impact on both staff well-being and the quality of care delivered to patients. Objectives: To estimate the prevalence of burnout among physiotherapists. Data Sources: PubMed, CINAHL, Web of Science, Embase, Scopus and PsycINFO, from inception to February 1st, 2022. Study Selection or Eligibility Criteria: Studies reporting burnout prevalence among physiotherapists. Data Extraction and Data Synthesis: Prevalence of burnout. Sub-analyses were performed grouping studies based on countries where surveys were conducted, classified as developed or developing countries. The risk of bias was assessed using a modified version of the Newcastle-Ottawa Scale. Results: 32 studies were included in the systematic review and 31 in the meta-analysis, enrolling a total of 5984 physiotherapists from 17 countries. Pooled prevalence (95% confidence interval) of burnout was 8% (4-15). Prevalence figures for Maslach Burnout Inventory dimensions were: (i) emotional exhaustion, 27% (21-34) (ii) depersonalization, 23% (15-32) (iii) low personal accomplishment, 25% (15-40). Both overall and single components prevalence was higher, although not significantly, in studies from developing than in developed countries. Limitations: Tools used to assess burnout and cut-off scores chosen to identify the burnout prevalence differed across studies. Conclusion and Implications of Key Findings: Prevalence of burnout reported by physiotherapists appears high worldwide, in particular in developing countries, and compares with that reported by nurses and physicians. Substantial heterogeneity in the prevalence of burnout, in its definition and assessment methods across studies, and limited quality of most studies precludes drawing definitive conclusions. Systematic Review Registration Number: PROSPERO CRD42022307876 CONTRIBUTION OF THE PAPER.
AN  - 38943718
ID  - 38943718
AU  - Venturini, Enrico
AU  - Ugolini, Alessandro
AU  - Bianchi, Lapo
AU  - Di Bari, Mauro
AU  - Paci, Matteo
DB  - MEDLINE Complete
DO  - 10.1016/j.physio.2024.01.007
DP  - EBSCOhost
EP  - 179
JO  - Physiotherapy
CY  - England
KW  - Burnout, Professional epidemiology
KW  - Physical Therapists psychology
KW  - Humans
KW  - Prevalence
LA  - eng
PB  - Chartered Society of Physiotherapy London
SN  - 1873-1465
SN  - Electronic
SP  - 164
TI  - Prevalence of burnout among physiotherapists: a systematic review and meta-analysis.
UR  - https://research.ebsco.com/linkprocessor/plink?id=e0044f75-6994-3d91-9cd9-90e1884d7598
VL  - 124
Y1  - 2024/09/01/2024 Sep
ER  - 

TY  - JOUR
AB  - Aim: To investigate the association of unfinished nursing care on nurse outcomes. Design: Systematic review in line with National Institute for Health and Care Excellence guideline. Data sources CINAHL, the Cochrane Library, Embase, Medline, ProQuest and Scopus databases were searched up until April 2020. Review Methods: Two independent reviewers conducted each stage of the review process: screening eligibility, quality appraisal using Mixed Methods Appraisal Tool; and data extraction. Narrative synthesis compared measurements and outcomes. Results: Nine hospital studies were included, and all but one were cross‐sectional multicentre studies with a variety of sampling sizes (136–4169 nurses). Studies had low internal validity implying a high risk of bias. There was also a high potential for bias due to non‐response. Only one study explicitly sought to examine nurse outcomes as a primary dependent variable, as most included nurse outcomes as mediating variables. Of the available data, unfinished nursing care was associated with: reduced job satisfaction (5/7 studies); burnout (1/3); and intention‐to‐leave (2/2). No association was found with turnover (2/2). Conclusion: Unfinished nursing care remains a plausible mediator of negative nurse outcomes, but research is limited to single‐country studies and self‐reported outcome measures. Given challenges in the sector for nurse satisfaction, recruitment and retention, future research needs to focus on nurse outcomes as a specific aim of inquiry in relation to unfinished nursing care. Impact Unfinished nursing care has previously been demonstrated to be associated with staffing, education and work environments, with negative associations with patient outcomes (patient satisfaction, medication errors, infections, incidents and readmissions). This study offers new evidence that the impact of unfinished nursing care on nurses is under investigated. Policymakers can prioritize the funding of robust observational studies and quasi‐experimental studies with a primary aim to understand the impact of unfinished nursing care on nurse outcomes to better inform health workforce sustainability.
AN  - 157935732
ID  - 157935732
AU  - Stemmer, Renate
AU  - Bassi, Erika
AU  - Ezra, Sigal
AU  - Harvey, Clare
AU  - Jojo, Natasha
AU  - Meyer, Gabriele
AU  - Özsaban, Aysel
AU  - Paterson, Catherine
AU  - Shifaza, Fathimath
AU  - Turner, Murray B.
AU  - Bail, Kasia
DB  - CINAHL Plus with Full Text
DO  - 10.1111/jan.15286
DP  - EBSCOhost
EP  - 2303
IS  - 8
JO  - Journal of Advanced Nursing (John Wiley & Sons, Inc.)
KW  - Nursing Care
KW  - Nursing Outcomes
KW  - Job Satisfaction
KW  - Burnout, Professional
KW  - Intention
KW  - Employment Termination
KW  - Personnel Turnover
KW  - Human
KW  - Nurses Psychosocial Factors
KW  - Systematic Review
KW  - Personnel Retention
KW  - Quality of Nursing Care
KW  - Health Resource Allocation
KW  - CINAHL Database
KW  - Cochrane Library
KW  - Psycinfo
KW  - PubMed
KW  - Embase
KW  - Medline
LA  - English
PB  - John Wiley & Sons, Inc.
SN  - 0309-2402
SP  - 2290
TI  - A systematic review: Unfinished nursing care and the impact on the nurse outcomes of job satisfaction, burnout, intention‐to‐leave and turnover.
UR  - https://research.ebsco.com/linkprocessor/plink?id=d3c79842-e8aa-3ada-828e-14ad3422a883
VL  - 78
Y1  - 2022/08/01/Aug2022
ER  - 

TY  - JOUR
AB  - The unprecedented and prolonged coronavirus disease 2019 (COVID‐19) pandemic has escalated the gravity of disasters in the field of mental health. Nurses are health care providers who play a pivotal role in all phases of disaster management and psychiatric nurses are required to be prepared and equipped with competencies to respond to such disasters. This cross‐sectional study aimed to investigate the effects of mental health nurses' professional quality of life on disaster nursing competencies. This study adhered to the STROBE checklist for observational research. Data were collected from 196 mental health nurses working in various settings, including hospitals and communities in South Korea. Compassion satisfaction and compassion fatigue were measured using the Korean version of the Professional Quality of Life Scale. Disaster nursing competencies were measured using the Disaster Nursing Preparedness‐Response Competencies Scale. Multiple regression analysis showed that compassion satisfaction (β = 0.36, P < 0.001) was the most potent predictor of disaster nursing competencies of mental health nurses, followed by participation in disaster nursing (β = 0.15, P = 0.023) and disaster nursing‐related education (β = 0.15, P = 0.026); these factors explained 30.1% of the variance. Education programmes ensuring that mental health nurses are adequately prepared for disaster management should include theoretical content as well as simulation training using virtual situations that resemble actual disasters. Further, supportive leadership and work environments that encourage cohesive teamwork are needed to increase compassion satisfaction of nurses.
AN  - 154460725
ID  - 154460725
ID  - 101140527
AU  - Jang, Sun Joo
AU  - Kim, Heejeong
AU  - Lee, Haeyoung
DB  - CINAHL Plus with Full Text
DO  - 10.1111/inm.12944
DP  - EBSCOhost
EP  - 152
IS  - 1
JO  - International Journal of Mental Health Nursing
CY  - Malden, Massachusetts
KW  - Psychiatric Nursing
KW  - Competency Assessment
KW  - Nurse Practitioners
KW  - Human
KW  - Cross Sectional Studies
KW  - Quality of Life
KW  - Nonexperimental Studies
KW  - Compassion
KW  - Compassion Fatigue
KW  - Personal Satisfaction
KW  - Scales
LA  - English
PB  - Wiley-Blackwell
SN  - 1445-8330
SP  - 142
TI  - Mental health nurses' disaster nursing competencies: A cross‐sectional study.
UR  - https://research.ebsco.com/linkprocessor/plink?id=4f81fcfc-b234-3a1c-b3d0-16e26720af2d
VL  - 31
Y1  - 2022/02/01/Feb2022
ER  - 

TY  - JOUR
AB  - Background: Although work engagement and job satisfaction are two important indicators associated with care quality, their mediating effects on the relationship between perceived staffing and quality of care have not been adequately clarified. Purpose: This study was designed to determine the mechanism by which nurses' perceived staffing influences quality of care by clarifying the mediating roles of job satisfaction and work engagement. Methods: A cross-sectional questionnaire survey was implemented among 2,142 clinical nurses from 211 inpatient wards in 13 hospitals. Work engagement, job satisfaction, perceived staffing, and rated quality of care were measured. Results: Most (89.7%) of the respondents rated quality of care as good or better, and 56.1% perceived staffing in the wards as adequate. The two main findings of this study are as follows: (a) Perceived staffing influenced quality of care via one direct and three indirect pathways, with the indirect effect greater than the direct effect (β<sub>direct</sub> = 0.09, β<sub>total indirect</sub> = 0.25), and (b) work engagement and job satisfaction were important mediators of the impact of staffing on quality of care. Conclusion: Quality of care may be enhanced by improving the work engagement and satisfaction of nurses in their current job, suggesting an effective approach to alleviating the current nursing shortage.
AN  - 182507171
ID  - 182507171
ID  - 101128757
AU  - WANG, Limin
AU  - DONG, Xu
AU  - SHANG, Shaomei
DB  - CINAHL Plus with Full Text
DO  - 10.1097/jnr.0000000000000661
DP  - EBSCOhost
EP  - e376
IS  - 1
JO  - Journal of Nursing Research (Lippincott Williams & Wilkins)
CY  - Baltimore, Maryland
KW  - Personnel Staffing and Scheduling
KW  - Quality of Health Care Evaluation
KW  - Job Satisfaction Evaluation
KW  - Work Engagement Evaluation
KW  - Nursing Staff, Hospital Psychosocial Factors
KW  - Human
KW  - Male
KW  - Female
KW  - Adult
KW  - Middle Age
KW  - Hospitals
KW  - China
KW  - Cross Sectional Studies
KW  - Questionnaires
KW  - Mediation Analysis
KW  - Convenience Sample
KW  - Cluster Sample
KW  - Models, Theoretical
KW  - Reliability and Validity
KW  - Descriptive Statistics
KW  - Comparative Studies
KW  - Coefficient alpha
KW  - Data Analysis Software
KW  - Confidence Intervals
KW  - Multiple Linear Regression
KW  - Multiple Logistic Regression
KW  - Adult: 19-44 years
KW  - Middle Aged: 45-64 years
KW  - Male
KW  - Female
LA  - English
PB  - Lippincott Williams & Wilkins
SN  - 1682-3141
SP  - e376
TI  - The Relationship Between Perceived Staffing and Quality of Care: The Mediating Roles of Job Satisfaction and Work Engagement.
UR  - https://research.ebsco.com/linkprocessor/plink?id=9576a859-62f6-32e7-9cdb-f4381cebcf42
VL  - 33
Y1  - 2025/02/01/Feb2025
ER  - 

TY  - JOUR
AB  - Compassion fatigue is a condition in which there is an inability to sympathize or feel compassion. Nurses have struggled with feelings of helplessness when caring for COVID-19 patients as well as dealing with the stress related to the unknowns of the disease and risk of spread. This article offers background information about the concept of compassion fatigue, synthesis of related literature, and describes the methods of a study that considered compassion fatigue, compassion satisfaction, and mindfulness. An intervention using the Headspace meditation application was created to improve compassion satisfaction, compassion fatigue, and mindfulness among hospital-based nurses. The study results and discussion describe how use of this application significantly impacted compassion satisfaction, compassion fatigue, and mindfulness in a small sample. This study was the first known to evaluate the impact of mobile meditation application use by acute care nurses on these concepts. The conclusion notes implications for research and practice, such as studies with a larger and more diverse sample and comparisons of different meditation applications.
AN  - 173436631
ID  - 173436631
ID  - 9806525
AU  - Smith, Sherrel
DB  - CINAHL Plus with Full Text
DO  - 10.3912/ojin.vol28no02ppt75
DP  - EBSCOhost
EP  - N.PAG
IS  - 2
JO  - Online Journal of Issues in Nursing
CY  - Silver Spring, Maryland
KW  - Mobile Applications
KW  - Meditation
KW  - Acute Care Nurse Practitioners Psychosocial Factors
KW  - Nursing Staff, Hospital Psychosocial Factors
KW  - Mindfulness
KW  - Compassion Fatigue Prevention and Control
KW  - Job Satisfaction
KW  - COVID-19 Pandemic
KW  - Human
KW  - Clinical Trials
KW  - Pretest-Posttest Design
KW  - Stress Disorders, Post-Traumatic Prevention and Control
KW  - Patient Safety
KW  - Quality Improvement
KW  - Mental Health
KW  - Wellness
KW  - Questionnaires
KW  - Scales
KW  - Coefficient alpha
KW  - Repeated Measures
KW  - Paired T-Tests
KW  - Descriptive Statistics
KW  - Data Analysis Software
LA  - English
PB  - American Nurses Association
SN  - 1091-3734
SP  - N.PAG
TI  - Impact of a Mobile Meditation Application Among Hospital-Based Acute Care Nurses | OJIN: The Online Journal of Issues in Nursing.
UR  - https://research.ebsco.com/linkprocessor/plink?id=bf9b4523-5edb-3aa5-9967-f9942621352e
VL  - 28
Y1  - 2023/05/01/May2023
ER  - 

TY  - JOUR
AB  - Burnout in neonatal intensive care unit (NICU) nurses has been correlated with personality proneness to shame. However, the structural validities of the one-factor Burnout Measure (BM) and the two-factor Personal Feelings Questionnaire-2 (PFQ-2) used to assess burnout and shame-proneness, respectively, in these nurses were not evaluated. The aim of the study was (i) to perform factor analyses of the BM and the PFQ-2 and (ii) to determine the relationships of burnout dimensions retrieved by factor analysis with similarly validated dimensions of shame- and guilt-proneness in NICU nurses. This is a multicentre cross-sectional cohort study that involved 142 (24%) of 585 NICU nurses who were currently providing direct newborn care in six level 3–4 NICUs in New South Wales, Australia. The BM was a multidimensional measure of burnout composed of three latent factors: Demoralisation, exhaustion, and loss of motive. Based on burnout dimension mean scores of 4 or more, worryingly high levels of Demoralisation, Exhaustion, and Loss of Motive were reported by 21%, 84%, and 24% of nurses, respectively. Shame and Guilt together explained 41%, 9%, and 15% of the variance in Demoralisation, Exhaustion, and Loss of Motive, respectively. Shame controlled for guilt made respective large and moderate contributions to the variance in Demoralisation (β =.62, p <.001) and Loss of Motive (β =.33, p <.001). Guilt moderated the effect of Shame on Loss of Motive (Δ R <sup>2</sup> =.031, p =.027). Factor analysis of the BM showed burnout in NICU nurses was a multidimensional syndrome comprising exhaustion, Demoralisation, and loss of motive. Worryingly high levels of exhaustion, Demoralisation, and loss of motive were not uncommon. The Demoralisation dimension had a strong correlation with shame-proneness. Understanding the nature of Demoralisation and the phenomenology of shame and guilt should be psychoeducational components of the holistic management of burnout in NICU nurses.
AN  - 155365999
ID  - 155365999
ID  - 9207852
AU  - Barr, Peter
DB  - CINAHL Plus with Full Text
DO  - 10.1016/j.aucc.2021.03.007
DP  - EBSCOhost
EP  - 180
IS  - 2
JO  - Australian Critical Care
CY  - New York, New York
KW  - Neonatal Intensive Care Nursing Psychosocial Factors
KW  - Burnout, Professional Evaluation
KW  - Shame
KW  - Guilt
KW  - Questionnaires Evaluation
KW  - Instrument Validation
KW  - Human
KW  - Factor Analysis
KW  - Validation Studies
KW  - Multicenter Studies
KW  - Cross Sectional Studies
KW  - Prospective Studies
KW  - Australia
KW  - Demoralization
KW  - Motivation
LA  - English
PB  - Elsevier B.V.
SN  - 1036-7314
SP  - 174
TI  - Dimensions of the Burnout Measure: Relationships with shame- and guilt-proneness in neonatal intensive care unit nurses.
UR  - https://research.ebsco.com/linkprocessor/plink?id=9649ef88-6e4b-30a8-b52c-523c1b1acc99
VL  - 35
Y1  - 2022/03/01/Mar2022
ER  - 

TY  - JOUR
AN  - 156805356
ID  - 156805356
AU  - Robinson, Lauren K.
AU  - Sterling, Laura
AU  - Jackson, Joel
AU  - Gentry, Eric
AU  - Araujo, Fabiana
AU  - LaFond, Cynthia
AU  - Jacobson, Kristen C.
AU  - Lee, Royce
DB  - CINAHL Plus with Full Text
DO  - 10.1177/23779608221094530
DP  - EBSCOhost
EP  - 11
JO  - SAGE Open Nursing
CY  - Thousand Oaks, California
KW  - Emergency Nursing
KW  - Stress Management
KW  - Program Development
KW  - Program Implementation
KW  - Compassion Fatigue Therapy
KW  - Stress Disorders, Post-Traumatic
KW  - Treatment Outcomes
KW  - Scales
KW  - Recovery
KW  - Quality Improvement
KW  - Academic Medical Centers
KW  - Mindfulness
KW  - Psychoeducation
KW  - Supervisors and Supervision
KW  - Self Report
KW  - Questionnaires
KW  - Data Analysis Software
KW  - Descriptive Statistics
KW  - Repeated Measures
KW  - Outcome Assessment
KW  - Confidence Intervals
KW  - Odds Ratio
KW  - Human
KW  - Funding Source
LA  - English
PB  - Sage Publications Inc.
SN  - 2377-9608
SP  - 1
TI  - A Secondary Traumatic Stress Reduction Program in Emergency Room Nurses.
UR  - https://research.ebsco.com/linkprocessor/plink?id=a7125295-3923-315f-a519-5bb76f027998
VL  - 8
Y1  - 2022/05/10/5-10-2022
ER  - 

TY  - JOUR
AB  - Strengthening mental health nurses' (MHNs) resilience may help mitigate the negative effects of the emotional labour (EL) of their work. There is no prior evidence on MHNs' experiences of resilience in the context of EL. This interpretive qualitative study sought to explore how MHNs build and maintain their resilience in the face of high levels of EL. Semi‐structured interviews were conducted with 11 MHNs. Reflexive thematic analysis was used to analyse the data. Four main themes were constructed. The first three; Being attuned to self and others, Having a positive mindset grounded in purpose, and Maintaining psychological equilibrium through proactive self‐care, describe how MHNs build and maintain their resilience. The fourth theme, Running on emotionally empty, describes what impedes MHNs' resilience. MHNs engaged in internal self‐regulatory processes to manage their mental and emotional state. They maintained intra‐ and inter‐personal boundaries and proactively used self‐care strategies to maintain their well‐being. Through this, they were able to replenish and sustain the energy required to maintain a state of equilibrium between themselves, their interpersonal practice, and their working environment, and to positively adapt to EL. However, lack of organizational support and high workplace demands can negatively impact MHNs' equilibrium and adaptive ability. There is a need for organizations to proactively work to reduce workplace stressors, and support MHNs' professional well‐being and practice. Education and support strategies focused on strengthening MHNs' resilience, well‐being, and mental health practice capabilities, including the provision of clinical supervision, and clear role expectations within MHNs' scope of practice are recommended.
AN  - 159135733
ID  - 159135733
ID  - 101140527
AU  - Delgado, Cynthia
AU  - Evans, Alicia
AU  - Roche, Michael
AU  - Foster, Kim
DB  - CINAHL Plus with Full Text
DO  - 10.1111/inm.13037
DP  - EBSCOhost
EP  - 1275
IS  - 5
JO  - International Journal of Mental Health Nursing
CY  - Malden, Massachusetts
KW  - Psychiatric Nursing Psychosocial Factors
KW  - Nurses Psychosocial Factors
KW  - Hardiness
KW  - Burnout, Professional Prevention and Control
KW  - Stress, Occupational Prevention and Control
KW  - Human
KW  - Male
KW  - Female
KW  - Adult
KW  - Middle Age
KW  - Aged
KW  - Australia
KW  - Qualitative Studies
KW  - Purposive Sample
KW  - Questionnaires
KW  - Semi-Structured Interview
KW  - Audiorecording
KW  - Thematic Analysis
KW  - Self Concept
KW  - Optimism
KW  - Self Care
KW  - Emotions
KW  - Interpersonal Relations
KW  - Psychological Well-Being
KW  - Work Environment
KW  - Adaptation, Psychological
KW  - Support, Psychosocial
KW  - Scales
KW  - Adult: 19-44 years
KW  - Middle Aged: 45-64 years
KW  - Aged: 65+ years
KW  - Male
KW  - Female
LA  - English
PB  - Wiley-Blackwell
SN  - 1445-8330
SP  - 1260
TI  - Mental health nurses' resilience in the context of emotional labour: An interpretive qualitative study.
UR  - https://research.ebsco.com/linkprocessor/plink?id=2dd13e68-8742-3ae6-9ea8-55336646ec15
VL  - 31
Y1  - 2022/10/01/Oct2022
ER  - 

TY  - JOUR
AB  - Background: Hospital ethical climate (HEC) has been associated with nurses' interprofessional collaboration, moral decision‐making and judgment, job satisfaction, and job burnout. Objectives: This study aimed to examine the effect of hospitals' ethical climate on nurses' quality of working life. Methods: A cross‐sectional study design was employed and 286 nurses from two hospitals in Athens participated in the study from January to February 2020. The data collected using a three‐part self‐administrated questionnaire were analyzed using the IBM Statistical Package for Social Sciences 25 (SPSS). Results: According to the results, the staff nurses working on rotating shifts reported poorer Work‐Related Quality of Life (WrQoL). Positive correlations were observed between age, control at work, and home–work interface, between the period of time the nurses were working in a specific department with the dimensions of the ethical climate scale, and between almost all the HEC aspects with WRQoL subscales. Only the domain of stress at work had fewer and less significant correlations. Conclusions: Health authorities and hospital managers should provide the necessary ground for the institutionalization of professional ethics by creating an appropriate ethical climate. A positive ethical climate may lead to a better working environment with less distress for health professionals and better quality of care for the patients.
AN  - 155483695
ID  - 155483695
ID  - 0401006
AU  - C. Fradelos, Evangelos
AU  - Alexandropoulou, Christina‐Athanasia
AU  - Kontopoulou, Lamprini
AU  - Alikari, Victoria
AU  - Papagiannis, Dimitrios
AU  - Tsaras, Konstantinos
AU  - Papathanasiou, Ioanna V.
DB  - CINAHL Plus with Full Text
DO  - 10.1111/nuf.12671
DP  - EBSCOhost
EP  - 251
IS  - 2
JO  - Nursing Forum
CY  - Malden, Massachusetts
KW  - Hospitals Ethical Issues
KW  - Quality of Working Life
KW  - Nurses Psychosocial Factors
KW  - Ethics, Professional
KW  - Occupational Health
KW  - Cross Sectional Studies Greece
KW  - Ethics, Nursing
KW  - Courage
KW  - Workforce
KW  - Interprofessional Relations
KW  - Decision Making, Ethical
KW  - Job Satisfaction
KW  - Burnout, Professional Prevention and Control
KW  - Greece
KW  - Self Administration
KW  - Questionnaires
KW  - Data Analysis Software
KW  - Shiftwork
KW  - Age Factors
KW  - Work-Life Balance
KW  - Organizational Culture
KW  - Work Environment
KW  - Quality of Health Care
KW  - Descriptive Research
KW  - Convenience Sample
KW  - Clinical Assessment Tools
KW  - Psychometrics
KW  - Coefficient alpha
KW  - Summated Rating Scaling
KW  - Scales
KW  - Human
KW  - Male
KW  - Female
KW  - Adult
KW  - Middle Age
KW  - Descriptive Statistics
KW  - Adult: 19-44 years
KW  - Middle Aged: 45-64 years
KW  - Male
KW  - Female
LA  - English
PB  - Wiley-Blackwell
SN  - 0029-6473
SP  - 244
TI  - The effect of hospital ethical climate on nurses' work‐related quality of life: A cross‐sectional study.
UR  - https://research.ebsco.com/linkprocessor/plink?id=aa7cffa7-2a87-37a0-83fe-384bb4f88d9d
VL  - 57
Y1  - 2022/03/01/Mar2022
ER  - 

TY  - JOUR
AN  - 159787556
ID  - 159787556
DB  - CINAHL Plus with Full Text
DO  - 10.1002/nop2.977
DP  - EBSCOhost
EP  - 2770
IS  - 6
JO  - Nursing Open
CY  - Malden, Massachusetts
KW  - COVID-19 Pandemic Saudi Arabia
KW  - Registered Nurses Psychosocial Factors
KW  - Work Experiences Evaluation
KW  - Nurse Attitudes Evaluation
KW  - Human
KW  - Male
KW  - Female
KW  - Adult
KW  - Saudi Arabia
KW  - Qualitative Studies
KW  - Descriptive Research
KW  - Purposive Sample
KW  - Interviews
KW  - Thematic Analysis
KW  - Burnout, Professional
KW  - Fear
KW  - Uncertainty
KW  - Personal Protective Equipment Utilization
KW  - Comfort
KW  - Quality of Nursing Care
KW  - Health Care Errors
KW  - Treatment Duration
KW  - Support, Psychosocial
KW  - Patient Safety
KW  - Adult: 19-44 years
KW  - Male
KW  - Female
LA  - English
PB  - Wiley-Blackwell
SN  - 2054-1058
SP  - 2761
TI  - Working experiences of nurses during the novel coronavirus outbreak: A qualitative study explaining challenges of clinical nursing practice.
UR  - https://research.ebsco.com/linkprocessor/plink?id=4b409919-8767-30d1-b89d-bf498a5518b5
VL  - 9
Y1  - 2022/11/01/Nov2022
ER  - 

TY  - JOUR
AB  - Critical workplace events (e.g., assaults), chronic stressors, burnout, and work conditions all affect nurse well‐being. The present study investigated associations among these sources of stress and posttraumatic stress disorder (PTSD) symptoms in psychiatric nurses, hypothesizing that burnout would mediate the paths between workplace stressors and PTSD. Surveys were completed by 611 psychiatric nurses or allied health staff working on inpatient units in three psychiatric hospitals. Participants reported on critical events and chronic stressors specific to providing psychiatric care and completed the Maslach Burnout Inventory (MBI), Areas of Worklife Survey (AWS) (work conditions), and PTSD Checklist for DSM‐5. Data were analysed using structural equation modelling. Burnout had a direct relation to PTSD symptoms and partially mediated the effect of exposure to critical events, but not chronic stressors, on PTSD symptoms. Chronic stressors related to patients' disturbing behaviour (e.g., flooding room, eating non‐food items) had a direct effect on PTSD symptoms, but those related to resisting care (e.g., screaming constantly, physically resisting care) had no significant association. Worklife conditions had a negative direct effect on Burnout and indirect effect on PTSD, whereby participants reporting poorer alignment of work conditions with their expectations had higher Burnout and PTSD symptom scores. Different sources of workplace stress have different relations to PTSD symptoms, and Burnout has both direct and mediation effects. Interventions aimed at reducing patients' aggressive and disturbing acts and improving healthcare providers' burnout and worklife factors in hospitals may all be needed to reduce PTSD among psychiatric staff.
AN  - 159135724
ID  - 159135724
ID  - 101140527
AU  - Ham, Elke
AU  - Seto, Michael C.
AU  - Rodrigues, Nicole C.
AU  - Hilton, N. Zoe
DB  - CINAHL Plus with Full Text
DO  - 10.1111/inm.13015
DP  - EBSCOhost
EP  - 1163
IS  - 5
JO  - International Journal of Mental Health Nursing
CY  - Malden, Massachusetts
KW  - Stress, Occupational Complications
KW  - Critical Incident Stress Complications
KW  - Burnout, Professional Complications
KW  - Psychiatric Nursing Psychosocial Factors
KW  - Allied Health Personnel Psychosocial Factors
KW  - Stress Disorders, Post-Traumatic Symptoms
KW  - Stress Disorders, Post-Traumatic Risk Factors
KW  - Risk Assessment
KW  - Human
KW  - Inpatients
KW  - Hospitals, Psychiatric
KW  - Questionnaires
KW  - Checklists
KW  - Structural Equation Modeling
KW  - Professional-Patient Relations
KW  - Nurse-Patient Relations
KW  - Work Environment
KW  - Funding Source
KW  - Male
KW  - Female
KW  - Depersonalization
KW  - Cross Sectional Studies
KW  - Attitude of Health Personnel
KW  - Nurse Attitudes
KW  - Work Experiences
KW  - Canada
KW  - Descriptive Statistics
KW  - Factor Analysis
KW  - Male
KW  - Female
LA  - English
PB  - Wiley-Blackwell
SN  - 1445-8330
SP  - 1151
TI  - Workplace stressors and PTSD among psychiatric workers: The mediating role of burnout.
UR  - https://research.ebsco.com/linkprocessor/plink?id=afb43f9b-08a8-3061-9ea9-e5fe712f7b84
VL  - 31
Y1  - 2022/10/01/Oct2022
ER  - 

TY  - JOUR
AB  - The intense emotional nature of cancer care makes it crucial for oncology nurses to effectively regulate their emotions, as this impacts their mental health, quality of care, empathy challenges, burnout, and workforce retention. The aim of this study is to determine oncology nurses' experiences with emotion regulation during patient care and how these experiences affect their well-being and the quality of patient care. This descriptive qualitative study used a sample of 28 oncology nurses from various units, collected data through in-depth semistructured interviews, and analyzed it using content analysis. Emotion regulation challenges encompass situations related to perspective and skills, patient-related conditions, and work-related issues. Emotional responses differ between the first and later years in the profession. Methods used include avoidance, alleviating the emotional burden, and cognitive restructuring, while needs involve gaining awareness and skills to regulate emotions and improving working conditions. This study provides insight into how oncology nurses regulate their emotions during patient care and discusses the positive and negative effects of the emotion regulation strategies used on their mental health. Nursing professionals who struggle with emotion regulation during their early years in the profession describe experiencing burnout and compassion fatigue in the later stages of their careers. Beginning nurses are inexperienced with challenging emotions. They should be trained to regulate their emotions. Oncology nurses struggle with regulating their emotions during patient care, which leads to mental health issues and burnout over time. Therefore, it is important to develop effective emotion regulation skills. The research findings can contribute to planning emotion regulation training for oncology nurses and help managers pay attention to working conditions.
AN  - 184346221
ID  - 184346221
ID  - 8504688
AU  - Kayalar, Aycan
AU  - Hiçdurmaz, Duygu
DB  - CINAHL Plus with Full Text
DO  - 10.1016/j.soncn.2025.151840
DP  - EBSCOhost
EP  - N.PAG
IS  - 2
JO  - Seminars in Oncology Nursing
CY  - Philadelphia, Pennsylvania
KW  - Oncology Nurses Psychosocial Factors
KW  - Emotional Regulation Evaluation
KW  - Nurse Attitudes Evaluation
KW  - Work Experiences Evaluation
KW  - Psychological Well-Being Evaluation
KW  - Quality of Nursing Care Evaluation
KW  - Oncology Nursing
KW  - Human
KW  - Male
KW  - Female
KW  - Descriptive Research
KW  - Qualitative Studies
KW  - Semi-Structured Interview
KW  - Content Analysis
KW  - Emotions
KW  - Nursing Skills
KW  - Stress, Occupational
KW  - Work Environment
KW  - Avoidance (Psychology)
KW  - Cognitive Restructuring
KW  - Mental Health
KW  - Burnout, Professional
KW  - Compassion Fatigue
KW  - Coping
KW  - Adaptation, Psychological
KW  - Male
KW  - Female
LA  - English
PB  - W B Saunders
SN  - 0749-2081
SP  - N.PAG
TI  - "I Put a Wall Between Me and My Emotions, but That Wall Was Coming Towards Me": A Descriptive Qualitative Study on Determining Emotion Regulation Experiences of Oncology Nurses.
UR  - https://research.ebsco.com/linkprocessor/plink?id=6b373929-00cf-3aef-bebe-cd6d49fe8e39
VL  - 41
Y1  - 2025/04/01/Apr2025
ER  - 

TY  - JOUR
AB  - Aims and Objectives: To investigate the cognitive dimensions nurses use when perceiving patient‐to‐healthcare provider workplace violence. Background: The concept of workplace violence, especially with respect to healthcare settings, has been well documented. Healthcare workers are at particular risk for experiencing violence from their patients, though these incidents often go unreported. Experiencing violence in the workplace has been associated with numerous negative outcomes, including absenteeism, burnout and diminished quality of care. However, little emphasis has been placed on understanding the concept of violence itself, or why one type of violence might go unreported whilst another is readily communicated to officials. Design: A card‐sorting, multidimensional scaling design. Methods: Thirty two nurses completed the card‐sorting task. Using multidimensional scaling (MDS), 75 reported incidents of violence were considered. SPIRIT research reporting checklist followed. Results: Nurses categorise patient violence in three dimensions: physical versus verbal, active versus threatening and more versus less severe. Implications for further research and intervention are discussed. Conclusions: Violence in the hospital workplace is a complex perception by the healthcare worker that cannot be captured by a single dimension. Relevance to clinical practice: This study provides a theoretical framework for understanding the complexity of patient‐to‐provider violence in a hospital setting. It sheds light on why only a minority of such events are reported. This model can serve as a foundation for future research exploring interventions for hospital violence.
AN  - 156901578
ID  - 156901578
AU  - Chesire, David J.
AU  - McIntosh, Ana
AU  - Hendrickson, Susan
AU  - Jones, Patrice
AU  - McIntosh, Mark
DB  - CINAHL Plus with Full Text
DO  - 10.1111/jocn.16021
DP  - EBSCOhost
EP  - 1668
IS  - 11/12
JO  - Journal of Clinical Nursing (John Wiley & Sons, Inc.)
KW  - Workplace Violence
KW  - Multidisciplinary Care Team
KW  - Nurses
KW  - Hospitals
KW  - Nurse-Patient Relations
KW  - Human
KW  - Health Personnel
KW  - Multidimensional Scaling
KW  - Absenteeism
KW  - Burnout, Professional
KW  - Quality of Health Care
KW  - Checklists
KW  - Cognition
LA  - English
PB  - John Wiley & Sons, Inc.
SN  - 0962-1067
SP  - 1662
TI  - Dimensions of hospital workplace violence: Patient violence towards the healthcare team.
UR  - https://research.ebsco.com/linkprocessor/plink?id=9a6f40b4-afa7-3b8e-8038-d5be6e99a5ad
VL  - 31
Y1  - 2022/06/01/Jun2022
ER  - 

TY  - JOUR
AB  - Background: U.S. meat and poultry processing workers experienced a disproportionate burden of COVID-19 illness following the declaration of the COVID-19 pandemic. Managing prevention and surveillance activities for COVID-19 prevention required additional work for occupational health nurses. The purpose of this project was to conduct a cost analysis for two staffing options to address the increased workload for occupational health nurses. Methods: An economic quality improvement design was used for this study. The project was performed at a meat and poultry processing plant with 1,800 employees and six occupational health nurses. Two staffing options were considered. Option 1 was to continue to pay current occupational health nurses overtime, and Option 2 was to hire a COVID-dedicated nurse to manage the increased workload. A cost analysis was conducted for wages per hour plus benefits at three time points: 3 months, 1 year, and 3 years. Findings: Costs for Option 1 (continuing overtime) at 3 months, 1 year, and 3 years were estimated at US$27,370, US$109,517, and US$328,550, respectively. Costs for Option 2 (hiring a COVID-dedicated nurse) at 3 months, 1 year, and 3 years were estimated at US$44,279, US$94,979, and US$230,179, respectively. Conclusions/Application to Practice: Hiring a dedicated COVID nurse would save the processing plant extensive salary costs by Year 3. Reducing overtime had the potential to decrease the COVID-19-related workload and potential experiences of fatigue and burnout in occupational health nurses.
AN  - 154829371
ID  - 154829371
ID  - 101575677
AU  - Naylor, Jennifer
AU  - Gillespie, Gordon Lee
AU  - Betcher, Cynthia
AU  - Orr, C. Edward
DB  - CINAHL Plus with Full Text
DO  - 10.1177/21650799211027868
DP  - EBSCOhost
EP  - 30
IS  - 1
JO  - Workplace Health & Safety
CY  - Thousand Oaks, California
KW  - COVID-19 Pandemic Prevention and Control
KW  - Occupational Health Nursing
KW  - Personnel Staffing and Scheduling Economics
KW  - Costs and Cost Analysis
KW  - Human
KW  - Food Industry
KW  - Meat
KW  - Poultry
KW  - Workload
KW  - Burnout, Professional
KW  - Fatigue
KW  - Quality Improvement
LA  - English
PB  - Sage Publications Inc.
SN  - 2165-0799
SP  - 24
TI  - Cost Analysis of Providing Overtime to Current Nurses Versus Hiring a Dedicated Nurse for COVID-19 Management in a Processing Plant.
UR  - https://research.ebsco.com/linkprocessor/plink?id=25ecfb97-7a66-3532-bb15-23a899f55002
VL  - 70
Y1  - 2022/01/01/Jan2022
ER  - 

TY  - JOUR
AB  - Background: This study's objective was to examine emergency department (ED) workers' perspectives during the Canadian COVID-19 first wave. Methods: This qualitative study included workers from nine Canadian EDs who participated in 3 monthly video focus groups between April and July 2020 to explore (1) personal/professional experiences, (2) patient care and ED work, (3) relationships with teams, institutions and governing bodies. Framework analysis informed data collection and analysis. Results: Thirty-six focus groups and 15 interviews were conducted with 53 participants (including 24 physicians, 16 nurses). Median age was 37.5 years, 51% were female, 79% had more than 5 years' experience. Three main themes emerged. (1) Early in this pandemic, participants felt a responsibility to provide care to patients and solidarity toward their ED colleagues and team, while balancing many risks with their personal protection. (2) ED teams wanted to be engaged in decision-making, based on the best available scientific knowledge. Institutional decisions and clinical guidelines needed to be adapted to the specificity of each ED environment. (3) Working during the pandemic created new sources of moral distress and fatigue, including difficult clinical practices, distance with patients and families, frequent changes in information and added sources of fatigue. Although participants quickly adapted to a "new normal", they were concerned about long-term burnout. Participants who experienced high numbers of patient deaths felt especially unprepared. Interpretation: ED workers believe they have a responsibility to provide care through a pandemic. Trust in leadership is supported by managers who are present and responsive, transparent in their communication, and involve ED staff in the development and practice of policies and procedures. Such practices will help protect from burnout and ensure the workforce's long-term sustainability.
AN  - 158313965
ID  - 158313965
ID  - 100893237
AU  - Lavoie, Bertrand
AU  - Bourque, Claude Julie
AU  - Côté, Anne-Josée
AU  - Rajagopal, Manasi
AU  - Clerc, Paul
AU  - Bourdeau, Valérie
AU  - Ali, Samina
AU  - Doyon-Trottier, Evelyne
AU  - Castonguay, Véronique
AU  - Fontaine-Pagé, Érika
AU  - Burstein, Brett
AU  - Desaulniers, Pierre
AU  - Goldman, Ran D.
AU  - Thompson, Graham
AU  - Berthelot, Simon
AU  - Lagacé, Maryse
AU  - Gaucher, Nathalie
DB  - CINAHL Plus with Full Text
DO  - 10.1007/s43678-022-00306-z
DP  - EBSCOhost
EP  - 492
IS  - 5
JO  - CJEM: Canadian Journal of Emergency Medicine
CY  - New York, New York
KW  - COVID-19 Pandemic Canada
KW  - Emergency Service
KW  - Attitude of Health Personnel
KW  - Canada
KW  - Human
KW  - Qualitative Studies
KW  - Focus Groups
KW  - Patient Care
KW  - Physicians
KW  - Nurses
KW  - Adult
KW  - Male
KW  - Female
KW  - Decision Making
KW  - Stress, Psychological
KW  - Fatigue
KW  - Leadership
KW  - Burnout, Professional
KW  - Wellness
KW  - Accountability
KW  - Adult: 19-44 years
KW  - Male
KW  - Female
LA  - English
PB  - Springer Nature
SN  - 1481-8035
SP  - 482
TI  - The responsibility to care: lessons learned from emergency department workers' perspectives during the first wave of the COVID-19 pandemic in Canada.
UR  - https://research.ebsco.com/linkprocessor/plink?id=ac3ac50a-78b5-325d-982e-f01f7ca645c3
VL  - 24
Y1  - 2022/08/01/Aug2022
ER  - 

TY  - JOUR
AB  - Aim: This study aims to review available evidence about the relationship between structural and psychological empowerment and burnout among nurses. Background: Nurses are key healthcare providers, who experience higher levels of burnout due to uncertainty and role conflicts about nursing roles and responsibilities and poor management. Nurse empowerment is an effective approach to reduce nurse burnout and enhance patient care quality. Introduction: Positive working conditions along with positive attitudes and perceptions for nurses are crucial in the workplace. Nurse empowerment in the workplace results in quality improvements in work life and the provision of healthcare. Method: We conducted a systematic review in accordance with the recommendations of the Joanna Briggs Institute and the PRISMA guideline. Relevant studies published between 2007 and 2022 were identified via PubMed, CINAHL, Web of Science, Scopus, Cochrane Library, Ovid MEDLINE (R), Science Direct and Turkish scientific literature databases. Studies that reported correlation coefficients were pooled to conduct a meta-analysis. Results: Random-effects meta-analyses showed a negative association between structural and psychological empowerment and emotional exhaustion. The overall findings showed a moderate and negative association between the six dimensions of structural empowerment and depersonalization. There was a positive association between structural empowerment and personal accomplishment. Discussion: There is a relationship between decreased burnout levels and nurse empowerment. The causal relationship between empowerment and burnout levels needs to be investigated in various healthcare settings in several countries. Conclusion: The relationship between structural and psychological empowerment and burnout levels emphasizes that empowerment can reduce nurse burnout. Nurse empowerment is a critical management strategy for improving the quality of life for nurses, increasing the quality and effectiveness of patient care and achieving positive outcomes. Implications for Nursing and Health Policy: The encouragement and empowerment of nurses for prompt decision-making and effective resource utilization, reduces nurse burnout, enhancing nurses' job commitment, productivity, satisfaction and competence along with increased quality of care. The encouragement of nurses as empowered managers at the macro, meso and institutional levels not only improves the overall quality of health services but also helps to find solutions for the issues concerning healthcare service users and the health system environment.
AN  - 37597220
ID  - 37597220
AU  - Şenol Çelik, Sevilay
AU  - Sariköse, Seda
AU  - Çelik, Yusuf
DB  - MEDLINE Complete
DO  - 10.1111/inr.12878
DP  - EBSCOhost
EP  - 201
IS  - 1
JO  - International nursing review
CY  - England
KW  - Burnout, Professional psychology
KW  - Empowerment
KW  - Nursing Staff, Hospital psychology
KW  - Workplace psychology
KW  - Adult
KW  - Female
KW  - Humans
KW  - Job Satisfaction
LA  - eng
PB  - Blackwell Science Ltd
SN  - 1466-7657
SN  - Electronic
SP  - 189
TI  - Structural and psychological empowerment and burnout among nurses: A systematic review and meta-analysis.
UR  - https://research.ebsco.com/linkprocessor/plink?id=207a3d1e-e47e-37a1-a10e-9c14696687ff
VL  - 71
Y1  - 2024/03/01/2024 Mar
ER  - 

TY  - JOUR
AB  - • Provides insights into emergency nurses' perceptions of care quality. • Explores the link between compassion fatigue, conscience stress, and care quality. • Identifies interventions to improve nurses' well-being and patient outcomes. • Highlights the role of emotional resilience in enhancing patient-centered care. Examining factors affecting nursing care is vital for enhancing practices, improving care quality, and achieving desired patient outcomes. To explore emergency nurses' perceptions of care quality, compassion fatigue and conscience stress levels; and evaluate the mediating role of conscience stress between compassion fatigue and perception of nursing care quality. This cross-sectional and descriptive study was conducted between April 1 and September 1, 2022, with 384 nurses working in emergency departments across Turkey. "Sociodemographic Data Collection Form", "Compassion Fatigue Scale", "Stress of Conscience Scale" and "Caring Behaviors Scale" were used to collect data. The mean total scores for the Caring Behaviors Scale, Compassion Fatigue Scale, and Conscience Stress Scale among emergency nurses were 5.16 ± 0.67, 71.28 ± 25.19, and 100.48 ± 41.97, respectively. The study revealed a positive correlation between Conscience Stress Scale and Compassion Fatigue Scale scores, and no correlation between Caring Behaviors Scale scores. Additionally, a negative correlation was found between Compassion Fatigue Scale and Caring Behaviors Scale scores. It was found that emergency nurses had high perceptions of care quality, moderate levels of compassion fatigue and stress of conscience, and that stress of conscience did not mediate the relationship between perception of care quality and compassion fatigue.
AN  - 182394734
ID  - 182394734
ID  - 101472191
AU  - Kayacan, Semra
AU  - Palaz, Simge Coskun
DB  - CINAHL Plus with Full Text
DO  - 10.1016/j.ienj.2024.101543
DP  - EBSCOhost
EP  - N.PAG
JO  - International Emergency Nursing
CY  - New York, New York
KW  - Emergency Nurses Psychosocial Factors
KW  - Compassion Fatigue Evaluation
KW  - Stress, Occupational Evaluation
KW  - Quality of Nursing Care
KW  - Conscience
KW  - Nurse Attitudes
KW  - Human
KW  - Turkey
KW  - Cross Sectional Studies
KW  - Descriptive Research
KW  - Emergency Service
KW  - Scales
KW  - Sociodemographic Factors
KW  - Correlation Coefficient
KW  - Descriptive Statistics
LA  - English
PB  - Elsevier B.V.
SN  - 1755-599X
SP  - N.PAG
TI  - Relationship between compassion fatigue, conscience stress, and perceived quality of care in emergency nurses.
UR  - https://research.ebsco.com/linkprocessor/plink?id=d07a68aa-2186-34d0-aee1-a5bdea751df7
VL  - 78
Y1  - 2025/02/01/Feb2025
ER  - 

TY  - JOUR
AN  - 162942501
ID  - 162942501
AU  - Nelson, Heather
AU  - Hubbard Murdoch, Natasha
AU  - Ziefflie, Beverlee
AU  - Norman, Kasandra
AU  - Black, Milly H. C.
AU  - Rudolph, Sherri
DB  - CINAHL Plus with Full Text
DO  - 10.1002/nop2.1583
DP  - EBSCOhost
EP  - 3325
IS  - 5
JO  - Nursing Open
CY  - Malden, Massachusetts
KW  - COVID-19 Pandemic
KW  - Nursing Care
KW  - Nurses Psychosocial Factors
KW  - Time Factors
KW  - Nurse Attitudes
KW  - Reflection
KW  - Mental Health
KW  - Thematic Analysis
KW  - Qualitative Studies
KW  - Multimethod Studies
KW  - Surveys
KW  - Decision Making, Clinical
KW  - Communication
KW  - Leadership
KW  - Intraprofessional Relations
KW  - Collaboration
KW  - Human
KW  - Male
KW  - Female
KW  - Adolescence
KW  - Young Adult
KW  - Adult
KW  - Middle Age
KW  - Aged
KW  - Aged, 80 and Over
KW  - Funding Source
KW  - Burnout, Professional
KW  - Sample Size
KW  - Summated Rating Scaling
KW  - Workload
KW  - Adolescent: 13-18 years
KW  - Adult: 19-44 years
KW  - Middle Aged: 45-64 years
KW  - Aged: 65+ years
KW  - Aged, 80 & over
KW  - Male
KW  - Female
LA  - English
PB  - Wiley-Blackwell
SN  - 2054-1058
SP  - 3314
TI  - Nursing during the COVID‐19 pandemic: A reflective thematic analysis of how the hamster wheel shifted personal and professional control.
UR  - https://research.ebsco.com/linkprocessor/plink?id=da6e2d22-4214-315a-bb91-d3de942b1e2d
VL  - 10
Y1  - 2023/05/01/May2023
ER  - 

TY  - JOUR
AB  - Aim: To examine the need for information and communication technology (ICT)‐based nursing care in improving patient management during the pandemic. Background: Maintaining traditional approaches to nursing in the ongoing coronavirus disease (COVID‐19) pandemic predisposes health care systems to a risk of diminished quality of care. Using ICT (real‐time videoconferencing, mobile robots and artificial intelligence) could reduce burnout and infection risks by minimizing face‐to‐face contact. Method: Qualitative descriptive design with content analysis. Results: Overall, 24 participants (14 nurses, six medical/nursing informatics experts and four technology experts) were interviewed. Three main themes were extracted: emerging challenges for nurses due to COVID‐19, impact of new technology on patient and nurse experiences and concerns with implementation of technology. Conclusion: A significant portion of nurses' work was unrelated to professional nursing, causing burnout. ICT could help reduce nurses' burden by facilitating environmental management and non‐contact communication and providing emotional support for patients. Implications for Nursing Management: Establishing an ICT‐based nursing care system that considers the physical environment and communication infrastructure of health care institutions, user's digital health literacy and user safety to effectively manage non‐nursing care‐related activities and undertake tasks that can be delegated may improve the quality of care for quarantined patients and reduce risk of cross‐infection.
AN  - 161008733
ID  - 161008733
ID  - 9306050
AU  - Yoo, Hye Jin
AU  - Lee, Hyeongsuk
DB  - CINAHL Plus with Full Text
DO  - 10.1111/jonm.13880
DP  - EBSCOhost
EP  - 3685
IS  - 8
JO  - Journal of Nursing Management
CY  - Malden, Massachusetts
KW  - COVID-19 Pandemic
KW  - Information Technology
KW  - Communication
KW  - Nursing Care
KW  - Telehealth Methods
KW  - Health Care Delivery Methods
KW  - Digital Health
KW  - Qualitative Studies
KW  - Quality of Health Care
KW  - Videoconferencing
KW  - Mobile Applications
KW  - Artificial Intelligence
KW  - Descriptive Research
KW  - Content Analysis
KW  - Interviews
KW  - Burnout, Professional Prevention and Control
KW  - Support, Psychosocial
KW  - Nursing Management
KW  - Cross Infection Prevention and Control
KW  - Patient Isolation
KW  - Funding Source
KW  - Human
KW  - Male
KW  - Female
KW  - Adult
KW  - Middle Age
KW  - Adult: 19-44 years
KW  - Middle Aged: 45-64 years
KW  - Male
KW  - Female
LA  - English
PB  - Wiley-Blackwell
SN  - 0966-0429
SP  - 3677
TI  - Critical role of information and communication technology in nursing during the COVID‐19 pandemic: A qualitative study.
UR  - https://research.ebsco.com/linkprocessor/plink?id=9d6472d4-f78c-3cdc-9cbf-0d2c85e3ec65
VL  - 30
Y1  - 2022/11/01/Nov2022
ER  - 

TY  - JOUR
AB  - Aims & Objectives: This study aimed to explore the decision‐making processes undertaken by critical care nurses when considering restraint to manage a patient with psychomotor agitation secondary to hyperactive delirium. Background: Psychomotor agitation is frequently cited as clinical rationale for initiating chemical or physical restraint. Despite the presence of clinical guidance for restraint in critical care, wide variations in nursing and prescribing practice are evident. Nurses are the primary decision makers when initiating restraint, but little is known about this process and influencing factors. Design: A pragmatic qualitative approach was used to explore critical care nurses' decision‐making processes. Methods: A 'think aloud' approach was undertaken. Audio‐visual vignettes featuring simulated patients were used as stimulus to elicit decision‐making processes from thirty critical care nurses and practitioners. The COREQ checklist was followed. Results: Five themes relating to restraint were identified: Intrinsic beliefs and aptitudes; Handover and labelling; Failure to maintain a consistent approach; Restraint might be used to replace vigilance; The tyranny of the now. Conclusions: Restraint was more frequent when staffing ratios were reduced below 1:1 and opportunities for vigilance reduced. Participants described physical and psychological exhaustion when caring for a patient with delirium and how this might lead to restraint to create 'space' for respite. Variations in practice were evident and restraint use appears rooted in custom and culture rather than objective assessment. Relevance to clinical practice: The lack of pre‐emptive management for hyperactive delirium and reduced staffing ratios lead to the decision to restrain to preserve safety in acute agitation. The struggle to manage agitated behaviour is associated with nurse burnout and reduced engagement with therapeutic management methods, suggesting the need for psychological and educational support for clinical staff. Delirium is an important and debilitating form of organ dysfunction which should be collaboratively managed by the multi‐disciplinary team.
AN  - 153936559
ID  - 153936559
AU  - Teece, Angela
AU  - Baker, John
AU  - Smith, Helen
DB  - CINAHL Plus with Full Text
DO  - 10.1111/jocn.15889
DP  - EBSCOhost
EP  - 133
IS  - 1/2
JO  - Journal of Clinical Nursing (John Wiley & Sons, Inc.)
KW  - Critical Care Nursing Psychosocial Factors
KW  - Decision Making, Clinical
KW  - Delirium
KW  - Psychomotor Agitation
KW  - Restraint, Physical
KW  - Restraint, Chemical
KW  - Human
KW  - Qualitative Studies
KW  - Snowball Sample
KW  - Health Beliefs
KW  - Aptitude
KW  - Hand Off (Patient Safety)
KW  - Burnout, Professional
KW  - Nurse-Patient Ratio
LA  - English
PB  - John Wiley & Sons, Inc.
SN  - 0962-1067
SP  - 121
TI  - Understanding the decision‐making of critical care nurses when restraining a patient with psychomotor agitation secondary to hyperactive delirium: A 'Think Aloud' study.
UR  - https://research.ebsco.com/linkprocessor/plink?id=ceb0570a-650b-3cab-bc84-474b8be2e564
VL  - 31
Y1  - 2022/01/01/Jan2022
ER  - 

TY  - JOUR
AB  - Green Care Farms are an alternative long-term care setting for people with dementia. Organizing daily life around a shared household and integrating nature and animals, they emphasize resident participation and activation. Such a radically different care environment not only affects residents, but also nursing staff who provide the care. To explore nursing staff outcomes and work environment characteristics of Green Care Farms and compare them with traditional nursing homes for people with dementia. A comparative study based on a cross-sectional survey design <sup>1</sup> 1 Not registered.. Green Care Farms for people with dementia, which provide care in an archetypical household, where nature and animals are an integrated part of daily life and where staff has integrated tasks (experimental group). Traditional psychogeriatric nursing homes for residents with dementia, where residents live in large wards, organizational routines determine daily life, and staff has differentiated tasks (comparison group). All staff working direct resident care. The total sample included 262 staff members from 10 Green Care Farms and 380 staff members from 21 traditional nursing homes in the Netherlands. A questionnaire with eight measures was distributed online. Data were analyzed using regression analysis. Both groups reported similar work demands and expected a similar sustainable work performance in the future. However, staff in Green Care Farms experienced better work satisfaction (mean = 4.28; 95 % CI = 4.14–4.43) than those working in traditional nursing homes (mean = 3.67; 95 % CI = 3.54–3.8). Furthermore, they reported more work resources, more vitality, better recovery after work, and a better team climate than staff in traditional nursing homes. Knowing that work dissatisfaction, stress and burnout are predictors for staff turnover, the findings suggest that elements from the Green Care environment might provide a healthier work environment for staff compared to traditional nursing homes. More research is needed on these elements, to guide other nursing homes to improve their work environment.
AN  - 185260250
ID  - 185260250
ID  - 0400675
AU  - Rosteius, Katharina
AU  - de Boer, Bram
AU  - Backhaus, Ramona
AU  - de Jonge, Jan
AU  - Verbeek, Hilde
DB  - CINAHL Plus with Full Text
DO  - 10.1016/j.ijnurstu.2025.105078
DP  - EBSCOhost
EP  - N.PAG
JO  - International Journal of Nursing Studies
CY  - Philadelphia, Pennsylvania
KW  - Nursing Home Personnel
KW  - Work Environment
KW  - Job Performance Evaluation
KW  - Long Term Care
KW  - Nursing Homes
KW  - Dementia Patients
KW  - Job Satisfaction Evaluation
KW  - Human
KW  - Comparative Studies
KW  - Cross Sectional Studies
KW  - Surveys
KW  - Family Characteristics
KW  - Natural Environment
KW  - Animals
KW  - Task Performance and Analysis
KW  - Nursing Home Residents
KW  - Netherlands
KW  - Questionnaires
KW  - Regression
KW  - Recovery
KW  - Organizational Culture
KW  - Personnel Turnover
KW  - Risk Assessment
KW  - Stress, Occupational Complications
KW  - Burnout, Professional Complications
LA  - English
PB  - Elsevier B.V.
SN  - 0020-7489
SP  - N.PAG
TI  - Staff outcomes and the work environment in Green Care Farms and traditional nursing homes: A comparative study.
UR  - https://research.ebsco.com/linkprocessor/plink?id=a58e046b-366e-39c1-8b21-96a395ee38df
VL  - 167
Y1  - 2025/07/01/Jul2025
ER  - 

TY  - JOUR
AB  - Compassion Fatigue (CF) in healthcare professionals has been explored in multiple studies, but few focused on hospital-based pediatric nurses. The purpose of this integrative review is to synthesize the evidence about CF prevalence in nurses caring for pediatric patients, and to describe its effects on retention and job satisfaction. Included studies were in English from any date describing research or quality improvement studies about CF in pediatric nurses. An integrative review of nine electronic databases yielded 13 articles about 1921 nurses. Data were synthesized from four qualitative and nine quantitative studies separately before integrating results. A risk of bias analysis was included for evidence level and quality. Overall CF prevalence was low, but 14% of nurses were at high risk of burnout and 10% were at high risk for secondary traumatic stress. Studies examining the effects of CF on retention found no significant relationship. Most studies were about critical care or oncology nurses. A subset of pediatric nurses is highly vulnerable to CF, but more high-quality evidence is needed to fully address this topic. Leaders should study CF prevalence, protective and exacerbating factors, relationships between CF and retention, and targeted strategies to resolve CF in high-risk nurses. • The review identified 13 articles describing compassion fatigue in pediatric nurses. • Results from 4 qualitative and 9 quantitative articles were synthesized. • There is a paucity of evidence on this topic; further research is warranted. • Overall compassion fatigue was low, and a subset of pediatric nurses is at high risk. • No significant relationship was found between compassion fatigue and retention.
AN  - 155722873
ID  - 155722873
ID  - 8607529
AU  - Forsyth, Lori A.
AU  - Lopez, Sandra
AU  - Lewis, Kimberly A.
DB  - CINAHL Plus with Full Text
DO  - 10.1016/j.pedn.2021.12.010
DP  - EBSCOhost
EP  - 19
JO  - Journal of Pediatric Nursing
CY  - Philadelphia, Pennsylvania
KW  - Compassion Fatigue Epidemiology
KW  - Pediatric Nurses Psychosocial Factors
KW  - Personnel Retention Evaluation
KW  - Job Satisfaction Evaluation
KW  - Child Care
KW  - Human
KW  - Systematic Review
KW  - Burnout, Professional
KW  - Stress, Occupational
KW  - Critical Care
KW  - Prevalence
KW  - Quality Improvement
LA  - English
PB  - W B Saunders
SN  - 0882-5963
SP  - 9
TI  - Caring for sick kids: An integrative review of the evidence about the prevalence of compassion fatigue and effects on pediatric nurse retention.
UR  - https://research.ebsco.com/linkprocessor/plink?id=1415b338-0cd9-3333-bc4a-a63a73afb44d
VL  - 63
Y1  - 2022/03/01/Mar2022
ER  - 

TY  - JOUR
AB  - Aims: To determine the effects of a hospital‐based leisure activities programme on nurses' stress, self‐perceived anxiety and depression. Background: Nursing work in clinical settings is highly stressful and may result in an increase in nurses' turnover rate, which threatens the quality of nursing care and patient safety. Methods: We used a mixed methods design and a three‐month intervention (January to April, 2019) involving a convenience sample of 176 nurses working at a Chinese tertiary hospital. We conducted 12 semi‐structured interviews and performed a content analysis. The pre‐ and post‐intervention comparisons of nurses' stress, self‐perceived anxiety and depression were performed using a paired t test. Results: The 3‐month leisure activities programme significantly decreased nurses' job stress (t = 3.80, p <.01), perceived personal stress (t = 3.30, p <.01), self‐perceived anxiety (t = 3.76, p <.01) and depression (t = 2.73, p <.01). The qualitative findings revealed five mechanisms linking leisure activities to subjective well‐being: detachment recovery, autonomy, mastery, meaning and affiliation. Conclusions: A hospital‐based leisure activities programme had a positive effect on job stress, self‐perceived anxiety and depression, thus improving nurses' well‐being. Implications for Nursing Management: A hospital‐based leisure activities programme provides a beneficial strategy for ameliorating nurses' psychosocial issues. Interventions aimed at facilitating or increasing nurses' participation in leisure activities are greatly needed.
AN  - 154741746
ID  - 154741746
ID  - 9306050
AU  - Chen, Feifei
AU  - Zang, Yuli
AU  - Dong, Hong
AU  - Wang, Xiaoyun
AU  - Bian, Junping
AU  - Lin, Xingfeng
DB  - CINAHL Plus with Full Text
DO  - 10.1111/jonm.13484
DP  - EBSCOhost
EP  - 251
IS  - 1
JO  - Journal of Nursing Management
CY  - Malden, Massachusetts
KW  - Leisure Activities
KW  - Hospitals
KW  - Stress, Occupational Therapy
KW  - Nurse Attitudes
KW  - Anxiety Therapy
KW  - Depression Therapy
KW  - Stress Management Methods
KW  - Self Report
KW  - Human
KW  - Multimethod Studies
KW  - Nursing Staff, Hospital
KW  - Program Evaluation
KW  - Convenience Sample
KW  - Chinese Persons
KW  - Tertiary Health Care
KW  - Semi-Structured Interview
KW  - Pretest-Posttest Design
KW  - Paired T-Tests
KW  - Content Analysis
KW  - Psychological Well-Being
KW  - Professional Autonomy
KW  - Marital Status
KW  - Sociodemographic Factors
KW  - China
KW  - Summated Rating Scaling
KW  - Scales
KW  - Registered Nurses
KW  - Male
KW  - Female
KW  - Adult
KW  - Thematic Analysis
KW  - Descriptive Statistics
KW  - Adult: 19-44 years
KW  - Male
KW  - Female
LA  - English
PB  - Wiley-Blackwell
SN  - 0966-0429
SP  - 243
TI  - Effects of a hospital‐based leisure activities programme on nurses' stress, self‐perceived anxiety and depression: A mixed methods study.
UR  - https://research.ebsco.com/linkprocessor/plink?id=635dce16-2e5b-3fe2-b784-5f8ebf995173
VL  - 30
Y1  - 2022/01/01/Jan2022
ER  - 

TY  - JOUR
AB  - Nurses tend to experience a lot of Secondary Traumatic Stress (STS) during the outbreak of the COVID-19. This study aimed to evaluate the prevalence of STS and comparing depression, anxiety, and Suicidal Ideation (SI) in nurses with and without STS symptoms during the COVID-19 outbreak. The research method of this study was descriptive-comparative. The statistical sample consisted of 315 nurses working in hospitals of Malayer city, western Iran, selected through census method. Data were collected using the STS Scale, Beck's Depression Inventory (BDI-13), Anxiety Inventory (BAI), and SI scale. Data were analyzed using the independent t -test, multivariate analysis of variance (MANOVA), and multivariate analysis of covariance (MANCOVA). This study showed that 161 nurses (51.11%) had symptoms of STS. The prevalence of STS symptoms in nurses in emergency, ICU/CCU, medical emergencies, and other wards was 62.27%, 62.02%, 51.61%, and 26.32%, respectively. The results of the MANCOVA showed that the nurses with STS symptoms received higher scores in depression, anxiety, and SI than the ones without STS symptoms (p < 0.01). Hospital authorities and nursing psychiatrists should pay more attention to the STS symptoms in nurses during the COVID-19 outbreak, and its effects on depression, anxiety, and SI. • The prevalence of STS found to be 51.11% in nurses during the COVID-19 outbreak. • Single nurses and nurses with a BA degree had a high risk for STS. • The mean STS was higher in nurses in ICU-CCU than nurses in other wards. • Nurses with STS symptoms received higher levels of depression, anxiety, and SI than nurses without STS symptoms. • Results highlights the role of psychiatric nurses in providing counseling and supportive care for nurses involved in COVID-19 related wards.
AN  - 155886178
ID  - 155886178
ID  - 8708535
AU  - Ariapooran, Saeed
AU  - Ahadi, Batool
AU  - Khezeli, Mehdi
DB  - CINAHL Plus with Full Text
DO  - 10.1016/j.apnu.2021.05.005
DP  - EBSCOhost
EP  - 81
JO  - Archives of Psychiatric Nursing
CY  - Philadelphia, Pennsylvania
KW  - COVID-19 Pandemic
KW  - Nursing Staff, Hospital Psychosocial Factors
KW  - Compassion Fatigue Symptoms
KW  - Depression
KW  - Anxiety
KW  - Suicidal Ideation
KW  - Compassion Fatigue Epidemiology
KW  - Human
KW  - Iran
KW  - Descriptive Research
KW  - Comparative Studies
KW  - Scales
KW  - T-Tests
KW  - Multivariate Analysis of Variance
KW  - Multivariate Analysis of Covariance
KW  - Descriptive Statistics
KW  - Psychiatric Nursing
KW  - Nursing Role
LA  - English
PB  - Elsevier B.V.
SN  - 0883-9417
SP  - 76
TI  - Depression, anxiety, and suicidal ideation in nurses with and without symptoms of secondary traumatic stress during the COVID-19 outbreak.
UR  - https://research.ebsco.com/linkprocessor/plink?id=975c5d3d-c53d-30a3-940d-a1cece07929f
VL  - 37
Y1  - 2022/04/01/Apr2022
ER  - 

TY  - JOUR
AB  - • The need for home care workers of dependent older adults is exponentially rising. • Home care workers exhibited concerning physical and psychological characteristics. • Live-in carers showed poorer outcomes than live-outs overall. • Specific interventions are needed to improve care workers' health and care quality. To provide a comprehensive understanding of home care workers' well-being by analyzing both physical and mental health parameters, comparing live-in with live-out carers, and correlating physical and mental health parameters. Ninety-eight in-home care workers of dependent older adults participated. Outcomes included sociodemographic, work- and caregiving-related, clinical, body composition, physical fitness, physical activity, and psychological variables. Home care workers, particularly live-ins, showed high prevalence of overweight/obesity, musculoskeletal pain, low strength and cardiorespiratory fitness, burnout, depression, anxiety, and low quality of life. Live-ins had worse cardiorespiratory fitness and higher emotional exhaustion than live-outs (p < 0.05). Home care workers, exhibited concerning physical and psychological characteristics potentially impacting their health and well-being. Specific physical and psychological interventions are needed to improve occupational health and quality of life in this population. Geriatric nurses and nurse practitioners could be essential in screening for caregiver strain, supporting preventive strategies, and facilitating referrals.
AN  - 187140024
ID  - 187140024
ID  - 8309633
AU  - Rezola-Pardo, Chloe
AU  - García-Pena, Fátima María
AU  - Etxeberria, Igone
AU  - Aiestaran, Maialen
AU  - Rodriguez-Larrad, Ana
AU  - Irazusta, Jon
DB  - CINAHL Plus with Full Text
DO  - 10.1016/j.gerinurse.2025.103439
DP  - EBSCOhost
EP  - N.PAG
JO  - Geriatric Nursing
CY  - New York, New York
KW  - Gerontologic Care
KW  - Home Health Aides Psychosocial Factors
KW  - Health Status Evaluation
KW  - Mental Health Evaluation
KW  - Occupational Health Evaluation
KW  - Wellness Evaluation
KW  - Human
KW  - Spain
KW  - Comparative Studies
KW  - Correlational Studies
KW  - Sociodemographic Factors
KW  - Work
KW  - Body Composition
KW  - Physical Fitness
KW  - Physical Activity
KW  - Health Behavior
KW  - Obesity Epidemiology
KW  - Prevalence
KW  - Musculoskeletal Pain Epidemiology
KW  - Muscle Strength Evaluation
KW  - Cardiorespiratory Fitness Evaluation
KW  - Burnout, Professional
KW  - Depression
KW  - Anxiety
KW  - Quality of Life
KW  - Emotional Exhaustion
KW  - Occupational Safety
KW  - Caregiver Burden Diagnosis
KW  - Caregiver Burden Prevention and Control
KW  - Referral and Consultation
LA  - English
PB  - Elsevier B.V.
SN  - 0197-4572
SP  - N.PAG
TI  - Live-in versus live-out home care workers in Spain: physical and psychological health outcomes.
UR  - https://research.ebsco.com/linkprocessor/plink?id=39a5453c-5887-3ee7-83bf-e91f05033c02
VL  - 64
Y1  - 2025/07/01/Jul2025
ER  - 

TY  - JOUR
AB  - Rationale, Aims and Objectives: Increased incidence of chronic illnesses coupled with physician shortages have yielded strain on primary care provider (PCP) to meet care demands. Interdisciplinary providers have increasingly been embedded into primary care teams to alleviate some workload demand. Little evidence exists about the impact of interdisciplinary PCP care delivery models on provider strain in primary care. To determine the impact of interdisciplinary PCP care delivery on burnout, job satisfaction and intention to leave current position. Methods: We conducted a cross‐sectional mail survey using Dillman methodology of primary care practices (e.g., internal medicine) across New York State. A random sample of interdisciplinary PCPs (physicians, nurse practitioners, and physician assistants) (n = 333) responded. The Provider Comanagement Index (α = 0.85) was used to measure how well interdisciplinary dyads comanagement care delivery attributes (effective communication; mutual respect and trust; shared philosophy of care). Provider outcomes were measured with validated Agency for Healthcare Research and Quality and Health Resources and Services Administration items for burnout, job satisfaction and intention to leave position. Descriptive statistics, logistic regression models, crude and adjusted odds ratios were calculated, controlling for participant and practice characteristics. Results: Almost 30% of participants reported burnout with three times the odds of intending to leave their current position within 1 year. With each unit increase in effective comanagement between interdisciplinary dyads there was 15% less burnout and 10% less odds of intention to leave position. Conclusion: Incorporating interdisciplinary specialties in primary care appears promising to alleviate some adverse provider outcomes. Organizations contemplating delivery models to promote well‐being and retention may consider comanagement. Cost effectiveness research is needed to determine financial sustainability of interdisciplinary care delivery.
AN  - 156806434
ID  - 156806434
ID  - 9609066
AU  - Norful, Allison A.
AU  - He, Yun
AU  - Rosenfeld, Adam
AU  - Abraham, Cilgy M.
AU  - Chang, Bernard
DB  - CINAHL Plus with Full Text
DO  - 10.1111/jep.13642
DP  - EBSCOhost
EP  - 370
IS  - 3
JO  - Journal of Evaluation in Clinical Practice
CY  - Malden, Massachusetts
KW  - Burnout, Professional
KW  - Physicians, Family Psychosocial Factors
KW  - Multidisciplinary Care Team
KW  - Education, Interdisciplinary
KW  - Health Care Delivery
KW  - Nurse Practitioners
KW  - Physician Assistants
KW  - Teamwork
KW  - Primary Health Care
KW  - Job Satisfaction
KW  - Cross Sectional Studies
KW  - Surveys
KW  - Scales
KW  - Outcomes (Health Care)
KW  - Descriptive Statistics
KW  - Logistic Regression
KW  - Odds Ratio
KW  - Cost Benefit Analysis
KW  - Human
KW  - Male
KW  - Female
KW  - Adult
KW  - Middle Age
KW  - Data Analysis Software
KW  - Adult: 19-44 years
KW  - Middle Aged: 45-64 years
KW  - Male
KW  - Female
LA  - English
PB  - Wiley-Blackwell
SN  - 1356-1294
SP  - 363
TI  - Mitigating primary care provider burnout with interdisciplinary dyads and shared care delivery.
UR  - https://research.ebsco.com/linkprocessor/plink?id=46169ae5-c035-3a72-85ac-4a48ffee2513
VL  - 28
Y1  - 2022/06/01/Jun2022
ER  - 

TY  - JOUR
AN  - 159787571
ID  - 159787571
AU  - Sarnkhaowkhom, Chawapon
AU  - Promkanya, Anucha
AU  - Pomisrikeaw, Siriluk
AU  - Ritthapanya, Nutchaporn
DB  - CINAHL Plus with Full Text
DO  - 10.1002/nop2.996
DP  - EBSCOhost
EP  - 2898
IS  - 6
JO  - Nursing Open
CY  - Malden, Massachusetts
KW  - Novice Nurses Psychosocial Factors
KW  - COVID-19 Diagnosis
KW  - Nurse Attitudes
KW  - Patient Care Psychosocial Factors
KW  - Human
KW  - Thailand
KW  - Qualitative Studies
KW  - Descriptive Research
KW  - Interviews
KW  - Videoconferencing
KW  - Thematic Analysis
KW  - Content Analysis
KW  - Learning Methods
KW  - Work Experiences
KW  - Emotions
KW  - Stress, Psychological
KW  - Fear
KW  - Anxiety
KW  - Confidence
KW  - Quality of Nursing Care
KW  - Open-Ended Questionnaires
KW  - Female
KW  - Adult
KW  - Volunteer Workers
KW  - Supervisors and Supervision
KW  - Holistic Nursing
KW  - Accountability
KW  - Quarantine
KW  - Personal Protective Equipment
KW  - Burnout, Professional
KW  - Adult: 19-44 years
KW  - Female
LA  - English
PB  - Wiley-Blackwell
SN  - 2054-1058
SP  - 2887
TI  - "Novice nurse and novel coronavirus"—experiences of novice nurses caring for patients diagnosed with COVID‐19 in Thailand.
UR  - https://research.ebsco.com/linkprocessor/plink?id=835593ba-2c77-31d7-af1a-052142768521
VL  - 9
Y1  - 2022/11/01/Nov2022
ER  - 

TY  - JOUR
AB  - Objective: The most important factor in facing the pandemic is to ensure the physical and mental health status of the healthcare workers. Studies have found serious stressors experienced by the hemodialysis incharge-nurses but report less burnout than the other nurses. Determining the mental distress of the hemodialysis incharge-nurses during the pandemic is important in determining the necessary precautions. The objective of this study is to determine the psychological complaints of the hemodialysis incharge-nurses during the pandemic. Methods: The participants of the study are hemodialysis incharge-nurses who work in different provinces of Turkey. The data of the study were collected from April to June 2020. Beck Anxiety Inventory was used to measure the frequency of anxiety symptoms experienced by the individuals. Beck Depression Inventory was used to measure the behavioral manifestations of depression. Maslach Burnout Inventory was used to measure burnout in the workplace. The Perceived Trauma Coping Scale was used to evaluate the perception of coping-up with a traumatic life. Results: In our study, we found Beck Anxiety Inventory mean score was 13.42±11.28, Beck Depression Inventory mean score was 11.88±9.57, Maslach emotional exhaustion mean score was 15.74±8.19, Maslach depersonalization mean score was 4.96±3.70, and Maslach personal failure mean score was 8.95±4.50, respectively. Finally, the mean Perceived Trauma Coping Scale trauma score was 63.05±12.78, the mean Perceived Trauma Coping Scale future score was 36.34±8.65, and the mean Perceived Trauma Coping Scale elasticity score was 71.94±17.67, respectively. Conclusion: The findings of the study show the importance of the improvements to be made in reducing the depression and burnout levels of the nurses.
AN  - 156059450
ID  - 156059450
ID  - 101519496
AU  - Köse, Şennur
AU  - Sancak, Barış
AU  - Karşıdağ, Çağatay
DB  - CINAHL Plus with Full Text
DO  - 10.4274/BMJ.galenos.2021.2021.12-12
DP  - EBSCOhost
EP  - 20
IS  - 1
JO  - Medical Journal of Bakirkoy
KW  - COVID-19 Pandemic Turkey
KW  - Nephrology Nursing Psychosocial Factors
KW  - Mental Disorders
KW  - Hemodialysis Nursing
KW  - Human
KW  - Turkey
KW  - Depression
KW  - Psychological Tests
KW  - Nurse Attitudes
KW  - Questionnaires
KW  - Burnout, Professional
KW  - Work Environment
KW  - Scales
LA  - English
PB  - Galenos Yayinevi Tic. LTD. STI
SN  - 1305-9319
SP  - 12
TI  - Mental Health Problems in Renal Nurses During Novel Coronavirus Disease of 2019 Pandemic.
UR  - https://research.ebsco.com/linkprocessor/plink?id=eba2d586-c1ce-3444-b189-e4be0e33b091
VL  - 18
Y1  - 2022/03/01/Mar2022
ER  - 

TY  - JOUR
AB  - Aim: The aim of this study was to review the existing evidence on burnout levels in midwives and the main related factors. Design: Mixed studies systematic review. Data Sources: PubMed, Scopus and Web of Science were sourced from 2018 and 2023. Review Methods: Inclusion criteria: quantitative cross-sectional or qualitative articles published in English within the last 5 years. Exclusion Criteria: studies with undergraduate or trainee midwives, studies examining the factors in a pandemic setting and those not answering the research question. Potential risk of bias was assessed using the Mixed Methods Assessment Tool (MMAT). A convergent synthesis design was followed through a thematic synthesis using Thomas and Harden's three-step method: inductive coding of the text, development of descriptive themes and generation of analytical themes. Qualitative approaches adopted exploratory descriptive studies and participatory action research. Results: Thirty-six studies were included, with a total of 17,364 participants. There were higher levels of burnout in midwives who were single, under 35-40 years of age, with less than 10 years of experience and those with young children. Stress, anxiety and depression, as well as the emotional impact of traumatic events, have been described as related psychological factors. Conclusion: Although extrinsic work factors such as shifts, workload, pay and interpersonal relationships increase burnout, intrinsic factors such as lack of autonomy and recognition are the main factors related to it. Impact: What problem did the study address? Burnout among healthcare workers has been recognized as a global crisis requiring urgent attention, specifically in midwives. What were the main findings? There is a persistent shortage of midwives that is attributed in part to chronic retention difficulties related to job burnout expressed by these professionals. Where and on whom will the research have an impact? We seek to address the paucity of research on burnout in midwives in the current crisis in the profession. Work factors such as lack of autonomy or recognition in the profession carry an associated risk of burnout and job attrition. Understanding the factors that contribute to burnout will enable healthcare organizations to reduce the current problem. Reporting Method: PREFERRED: Reporting items for systematic review and meta-analyses (PRISMA). Patient of Public Contribution: No patient or public contribution.
AN  - 38952254
ID  - 38952254
AU  - Andina-Díaz, Elena
AU  - Rodríguez-Puente, Zaida
AU  - Arias-Gundín, Olga
AU  - Pérez-Rivera, Francisco Javier
DB  - MEDLINE Complete
DO  - 10.1111/jan.16279
DP  - EBSCOhost
EP  - 590
IS  - 2
JO  - Journal of advanced nursing
CY  - England
KW  - Burnout, Professional psychology
KW  - Nurse Midwives psychology
KW  - Professional Autonomy
KW  - Midwifery
KW  - Humans
KW  - Female
KW  - Adult
KW  - Middle Aged
KW  - Male
KW  - Cross-Sectional Studies
LA  - eng
PB  - Blackwell Scientific Publications
SN  - 1365-2648
SN  - Electronic
SP  - 574
TI  - Lack of autonomy and professional recognition as major factors for burnout in midwives: A systematic mixed-method review.
UR  - https://research.ebsco.com/linkprocessor/plink?id=8082b4cc-03df-331b-9fc5-05f39a51efb7
VL  - 81
Y1  - 2025/02/01/2025 Feb
ER  - 

TY  - JOUR
AB  - Accessible Summary: What is known on the subject?: Compassion fatigue is the result of the unique stressors inherent in caregiving work, leading to a loss of compassion in clinical practice that may result in negative outcomes for mental healthcare consumers.Compassion fatigue has clear emotional and physical costs and significant impacts on staff recruitment and retention. What the paper adds to existing knowledge?: This review is the first to evaluate the quantitative literature on compassion fatigue in mental health nurses.Research on compassion fatigue in mental health nurses does not accurately account for the unique care relationship between nurse and consumer.Competency‐based education, strong mental health nurse leadership, positive organizational cultures, clinical supervision and reflection alongside individual self‐care strategies may mitigate compassion fatigue. What are the implications for future practice?: Resources are urgently needed for education and workforce development that addresses compassion fatigue in mental health nurses.Interventions addressing the physical, cognitive and emotional demands of care work are needed to ensure mental health nurses have the capability to provide sustainable compassionate care to consumers. Introduction: Although compassionate care is an essential component of mental health nursing, understandings of the impact of compassion fatigue is poorly understood. Aims/Questions: To examine and synthesize available data on the prevalence of compassion fatigue within mental health nurses and consider what variables impact compassion fatigue. Method: A search of MEDLINE, EMBASE, PsychINFO, Emcare, Web of Science, Scopus, CINAHL and grey literature for articles published between 1992 and February 2021 was conducted. Data were extracted from articles meeting inclusion criteria and integrated using narrative synthesis. Results: Twelve articles were included. Prevalence of compassion fatigue ranged from low to high. Variables were identified that may mitigate the risk of compassion fatigue. Strong leadership and positive workplace cultures, clinical supervision, reflection, self‐care and personal well‐being may protect mental health nurses against compassion fatigue. Discussion: Future research is needed on mental health nurses lived experience of compassion fatigue and their understandings of compassion. Implications for Practice: Interventions should focus on increasing awareness of compassion fatigue and building individual and organizational resilience. Both organizations and individuals should be aware of the role they play in maintaining the capacity and capability for mental health nurses to provide sustainable and compassionate mental healthcare.
AN  - 157959128
ID  - 157959128
AU  - Marshman, Cameron
AU  - Hansen, Alison
AU  - Munro, Ian
DB  - CINAHL Plus with Full Text
DO  - 10.1111/jpm.12812
DP  - EBSCOhost
EP  - 543
IS  - 4
JO  - Journal of Psychiatric & Mental Health Nursing (John Wiley & Sons, Inc.)
KW  - Nurses Psychosocial Factors
KW  - Psychiatric Nursing
KW  - Compassion Fatigue Epidemiology
KW  - Compassion Fatigue Risk Factors
KW  - Human
KW  - Systematic Review
KW  - Medline
KW  - Embase
KW  - Psycinfo
KW  - CINAHL Database
KW  - Hardiness
KW  - Self Care
KW  - Descriptive Statistics
KW  - Data Analysis Software
KW  - Leadership
KW  - Psychological Well-Being
LA  - English
PB  - John Wiley & Sons, Inc.
SN  - 1351-0126
SP  - 529
TI  - Compassion fatigue in mental health nurses: A systematic review.
UR  - https://research.ebsco.com/linkprocessor/plink?id=7b9f38a5-4941-30eb-a3d4-ba50c4b051f8
VL  - 29
Y1  - 2022/08/01/Aug2022
ER  - 

TY  - JOUR
AB  - Purpose: To explore the experiences of nurses working in emergency departments in selecting and triaging patients during the COVID‐19 pandemic. Design: Descriptive phenomenology was applied in this study. Methods: Data were collected from nurses working at hospitals in Indonesia using snowball sampling and telephone interviews. A total of 10 emergency nurses participated, and Colaizzi's method of data analysis was applied. Findings: Six themes and 10 subthemes emerged. The main themes were "extreme challenges in triage," "feeling of responsibility under uncontrolled spread and infection," "physical and psychological exhaustion," "discovering strategies under difficult circumstances," "looking for positive reinforcement," and "optimism in togetherness." Nurses had to deal with the challenge of COVID‐19 in the ED triage, interestingly so, the nurses they have shown the development of professional responsibility. Nurses are also experienced in finding patient selection and triage strategies and the sense of optimism that may influence strategy and practice during the COVID‐19 pandemic. Conclusions: This findings identify nurses' experiences in dealing with the extreme challenges of emergency department triage as well as their associated strategies and optimism. Clinical relevance: Providing support to emergency nurses, improving emergency department triage, and community empowerment are suggested as strategies to improve nursing care during the COVID‐19 pandemic.
AN  - 154959571
ID  - 154959571
ID  - 100911591
AU  - Mulyadi, Mulyadi
AU  - Dedi, Blacius
AU  - Hou, Wen‐Li
AU  - Huang, I‐Chin
AU  - Lee, Bih‐O
DB  - CINAHL Plus with Full Text
DO  - 10.1111/jnu.12709
DP  - EBSCOhost
EP  - 23
IS  - 1
JO  - Journal of Nursing Scholarship
CY  - Malden, Massachusetts
KW  - Nurse Attitudes
KW  - Emergency Service
KW  - Triage
KW  - COVID-19 Pandemic Indonesia
KW  - Patient Selection
KW  - Human
KW  - Descriptive Research
KW  - Phenomenology
KW  - Indonesia
KW  - Emergency Nursing Psychosocial Factors
KW  - Snowball Sample
KW  - Interviews
KW  - Thematic Analysis
KW  - Accountability
KW  - Burnout, Professional
KW  - Reinforcement (Psychology)
KW  - Strategic Planning
KW  - Optimism
KW  - Audiorecording
KW  - Male
KW  - Female
KW  - Adult
KW  - Work Environment
KW  - Family Health
KW  - Personal Protective Equipment
KW  - Collaboration
KW  - Support, Psychosocial
KW  - Public Health
KW  - Public Policy
KW  - Descriptive Statistics
KW  - Adult: 19-44 years
KW  - Male
KW  - Female
LA  - English
PB  - Wiley-Blackwell
SN  - 1527-6546
SP  - 15
TI  - Nurses' experiences of emergency department triage during the COVID‐19 pandemic in Indonesia.
UR  - https://research.ebsco.com/linkprocessor/plink?id=a49395ce-7027-3f4c-b37a-5d9240161fb4
VL  - 54
Y1  - 2022/01/01/Jan2022
ER  - 

TY  - JOUR
AB  - Background: During the COVID‐19 pandemic, health care provider well‐being was affected by various challenges in the work environment. The purpose of this study was to evaluate the relationship between the perceived work environment and mental well‐being of a sample of emergency physicians (EPs), emergency medicine (EM) nurses, and emergency medical services (EMS) providers during the pandemic. Methods: We surveyed attending EPs, resident EPs, EM nurses, and EMS providers from 10 academic sites across the United States. We used latent class analysis (LCA) to estimate the effect of the perceived work environment on screening positive for depression/anxiety and burnout controlling for respondent characteristics. We tested possible predictors in the multivariate regression models and included the predictors that were significant in the final model. Results: Our final sample included 701 emergency health care workers. Almost 23% of respondents screened positive for depression/anxiety and 39.7% for burnout. Nurses were significantly more likely to screen positive for depression/anxiety (adjusted odds ratio [aOR] 2.04, 95% confidence interval [CI] 1.11–3.86) and burnout (aOR 2.05, 95% CI 1.22–3.49) compared to attendings. The LCA analysis identified four subgroups of our respondents that differed in their responses to the work environment questions. These groups were identified as Work Environment Risk Group 1, an overall good work environment; Risk Group 2, inadequate resources; Risk Group 3, lack of perceived organizational support; and Risk Group 4, an overall poor work environment. Participants in the two groups who perceived their work conditions as most adverse were significantly more likely to screen positive for depression/anxiety (aOR 1.89, 95% CI 1.05–3.42; and aOR 2.04, 95% CI 1.14–3.66) compared to participants working in environments perceived as less adverse. Conclusions: We found a strong association between a perceived adverse working environment and poor mental health, particularly when organizational support was deemed inadequate. Targeted strategies to promote better perceptions of the workplace are needed.
AN  - 158110977
ID  - 158110977
ID  - 9418450
AU  - Blanchard, Janice
AU  - Li, Yixuan
AU  - Bentley, Suzanne K.
AU  - Lall, Michelle D.
AU  - Messman, Anne M.
AU  - Liu, Yiju Teresa
AU  - Diercks, Deborah B.
AU  - Merritt‐Recchia, Rory
AU  - Sorge, Randy
AU  - Warchol, Jordan M.
AU  - Greene, Christopher
AU  - Griffith, James
AU  - Manfredi, Rita A.
AU  - McCarthy, Melissa
DB  - CINAHL Plus with Full Text
DO  - 10.1111/acem.14519
DP  - EBSCOhost
EP  - 861
IS  - 7
JO  - Academic Emergency Medicine
CY  - Malden, Massachusetts
KW  - Health Personnel
KW  - Emergency Service
KW  - COVID-19 Pandemic
KW  - Work Environment
KW  - Psychological Well-Being
KW  - Human
KW  - Descriptive Statistics
KW  - Data Analysis Software
KW  - Confidence Intervals
KW  - Odds Ratio
KW  - Physicians, Emergency
KW  - Emergency Nursing
KW  - Nurses
KW  - Emergency Medical Services
KW  - Multivariate Analysis
KW  - Burnout, Professional
KW  - Male
KW  - Female
KW  - Adult
KW  - Middle Age
KW  - Adult: 19-44 years
KW  - Middle Aged: 45-64 years
KW  - Male
KW  - Female
LA  - English
PB  - Wiley-Blackwell
SN  - 1069-6563
SP  - 851
TI  - The perceived work environment and well‐being: A survey of emergency health care workers during the COVID‐19 pandemic.
UR  - https://research.ebsco.com/linkprocessor/plink?id=ba51c827-ec13-3294-b39c-dd883bf299f9
VL  - 29
Y1  - 2022/07/01/Jul2022
ER  - 
