# Supplementary material for: Quiet Quitting and Disengagement-Related Constructs in Nursing: A Theory-Informed Scoping Review
Source: Healthcare (Basel). 2026 Jul 16;14(14):2145. doi: 10.3390/healthcare14142145 (PMC13411971; doi:10.3390/healthcare14142145)
Supplement: Supplementary file 1 [file healthcare-14-02145-s001.zip › EBSCO-Export-05_02_2026_4.ris]

TY  - JOUR
AB  - Aims: The aims of this work are to (1) investigate the work environment, resilience, burnout, and turnover intention and (2) examine how work environment and personal resilience impact burnout and turnover intention among nurse leaders in the midst of the COVID‐19 crisis. Background: The COVID‐19 pandemic introduced tremendous stressors to nurse leaders, for example, managing the complex staffing situation while balancing patients' and family's needs. Methods: During May to September 2021, an electronic survey was sent out to nurse leaders in Birmingham, Alabama, USA, and surrounding areas. Results: Fifty‐six respondents were included in the study. The composite score of the work environment measure was moderately to highly related to resilience [ρ (rho) =.59] and burnout [ρ = −.63 to −.68] but had small association to intent to leave [ρ = −.30]. The resilience was highly correlated to burnout [ρ = −.53 to −.59] and moderately associated to intent to leave [ρ = −.32]. Conclusions: A better work environment for nurse leaders is related to higher resilience, lower burnout, and lower turnover intention. Resilience impacts burnout and turnover intention among nurse leaders. Implications for Nursing Management: Health care organizations and stakeholders should implement effective strategies to improve the work environment, which could lead to enhanced resilience, reduced burnout, and lower turnover intention of their nurse leaders especially during and following this pandemic.
AN  - 161008655
ID  - 161008655
ID  - 9306050
AU  - Montgomery, Aoyjai P.
AU  - Patrician, Patricia A.
DB  - CINAHL Plus with Full Text
DO  - 10.1111/jonm.13831
DP  - EBSCOhost
EP  - 4023
IS  - 8
JO  - Journal of Nursing Management
CY  - Malden, Massachusetts
KW  - Work Environment
KW  - Hardiness
KW  - Burnout, Professional Risk Factors
KW  - Intention
KW  - Personnel Turnover Alabama
KW  - COVID-19 Pandemic
KW  - Nursing Leaders
KW  - Risk Assessment
KW  - Human
KW  - Cross Sectional Studies
KW  - Descriptive Research
KW  - Alabama
KW  - Surveys
KW  - Personnel Staffing and Scheduling
KW  - Stress, Occupational Adverse Effects
KW  - Work-Life Balance
KW  - Snowball Sample
KW  - Scales
KW  - Descriptive Statistics
KW  - Data Analysis Software
KW  - Spearman's Rank Correlation Coefficient
KW  - Male
KW  - Female
KW  - Workload
KW  - Empowerment
KW  - Patient Safety
KW  - Organizational Culture
KW  - Budgets
KW  - Job Satisfaction
KW  - Intraprofessional Relations
KW  - Funding Source
KW  - Male
KW  - Female
LA  - English
PB  - Wiley-Blackwell
SN  - 0966-0429
SP  - 4015
TI  - Work environment, resilience, burnout, intent to leave during COVID pandemic among nurse leaders: A cross‐sectional study.
UR  - https://research.ebsco.com/linkprocessor/plink?id=7ef73857-9bcf-367c-b6ee-4481e197679e
VL  - 30
Y1  - 2022/11/01/Nov2022
ER  - 

TY  - JOUR
AB  - Aim: To use the Delphi technique to identify and prioritize recommendations for research and practice to improve the mental wellbeing of nurses and midwives in the United Kingdom (UK). Background: Although there is evidence that self‐reported mental wellbeing among nurses and midwives in the UK is poor, interventions have not adequately considered the wider context in which they work. The wide range of individual, organizational, occupational and wider sector‐level factors that can influence wellbeing requires the involvement of different stakeholders to identify the most pressing actions required. Design: A three‐round Delphi technique was conducted in 2019. Methods: In the first round, 16 subject matter experts generated, reviewed and discussed recommendations from a review of the research evidence with potential to support the mental wellbeing of nurses. A second group with 23 stakeholder representatives then rated and provided feedback on the developed recommendations through two additional rounds. Recommendations that received an 'essential' or 'important' rating from at least 80% of participants were retained and prioritized. Results: In total, 45 recommendations met the consensus agreement and were retained. More than half (57%) involved action at the organizational level, 27% to public policy and 13% to research. Only one recommendation is related to the individual. Collectively, these recommendations highlight the importance of taking direct action to tackle poor mental wellbeing among the workforce and initiating change at the policy and organizational level. Conclusion: Our findings emphasize the need to take a systemic approach to improving the mental health of nurses and midwives in the UK with input from different stakeholders. There is a clear consensus that action is needed at the organization and policy levels, rather than at the individual level as is current practice. Impact This study provides a framework, alongside a set of practical recommendations, that provides a starting point for different stakeholders to understand, address and support the mental wellbeing of nurses and midwives. Although UK‐focused, it has relevance to healthcare workforces internationally.
AN  - 158634558
ID  - 158634558
AU  - Teoh, Kevin Rui‐Han
AU  - Kinman, Gail
AU  - Harriss, Anne
AU  - Robus, Christopher
DB  - CINAHL Plus with Full Text
DO  - 10.1111/jan.15359
DP  - EBSCOhost
EP  - 3060
IS  - 9
JO  - Journal of Advanced Nursing (John Wiley & Sons, Inc.)
KW  - Support, Psychosocial
KW  - Psychological Well-Being
KW  - Nursing Staff, Hospital Psychosocial Factors
KW  - Midwives Psychosocial Factors
KW  - Human
KW  - Funding Source
KW  - United Kingdom
KW  - Delphi Technique
KW  - Quality Improvement
KW  - Public Policy
KW  - Consensus
KW  - Conceptual Framework
KW  - Burnout, Professional
KW  - Workforce
KW  - Checklists
KW  - Content Validity
KW  - Face Validity
KW  - Content Analysis
KW  - Reliability and Validity
KW  - Multimethod Studies
KW  - Mental Health
LA  - English
PB  - John Wiley & Sons, Inc.
SN  - 0309-2402
SP  - 3048
TI  - Recommendations to support the mental wellbeing of nurses and midwives in the United Kingdom: A Delphi study.
UR  - https://research.ebsco.com/linkprocessor/plink?id=e21c4fcf-d26b-354a-87f7-5780aa847b2c
VL  - 78
Y1  - 2022/09/01/Sep2022
ER  - 

TY  - JOUR
AB  - In the wake of the COVID-19 pandemic, a significant number of critical care nurses have left their positions, citing overload, burnout, and moral distress. This scoping review is not just a theoretical exploration but a timely and crucial investigation into the aspects and structures of critical care nursing that can make the job fulfilling and appealing, thereby promoting intrinsic motivation and staff retention. A scoping review of studies reporting on factors that allow critical care nurses to fall back on their intrinsic job motivation. Qualitative, quantitative, and mixed methods studies from 2019 until 2023 that examined critical care nurses are included. This scoping review, which was conducted in 12 databases, follows the framework proposed by Arksey and O'Malley and the PRISMA framework. 22 studies met the inclusion criteria. The thematic synthesis identified 'meaning' as the overarching theme. Meaning can help critical nurses identify their intrinsic motivation and hold tight to it during professional challenges or low morale. Previous studies found meaning-making as an essential element of spirituality. In the present study, it is strongly related to the other subthemes: sense of pride and joy, personal relationships, thriving, and moral responsibility. It makes sense for care management to create specific structures and work conditions, such as flexible scheduling, opportunities for professional development, and supportive team environments that encourage critical care nurses in their professional autonomy. Measures tailored to the individual needs and resources are also crucial. In this way, existing intrinsic motivation can be nurtured, and critical care nurses are enabled to autonomously discern values set by the employer into their own value system. Institutions need to offer critical care nurses decision-making discretion whenever possible, broad information sharing, and a climate of trust and respect, in which the individual may feel autonomous and can develop personally and professionally.
AN  - 184389862
ID  - 184389862
ID  - 9211274
AU  - Teutsch, Dagmar
AU  - Frick, Eckhard
AU  - Kubitza, Jenny
DB  - CINAHL Plus with Full Text
DO  - 10.1016/j.iccn.2024.103929
DP  - EBSCOhost
EP  - N.PAG
JO  - Intensive & Critical Care Nursing
CY  - Philadelphia, Pennsylvania
KW  - Motivation
KW  - Critical Care Nursing Methods
KW  - Job Satisfaction
KW  - Empowerment
KW  - Human
KW  - Scoping Review
KW  - Conceptual Framework
KW  - Critical Care Nurses Psychosocial Factors
KW  - Critical Care
KW  - Spirituality
KW  - Burnout, Professional
KW  - Stress, Occupational
KW  - Descriptive Statistics
KW  - Professional Development
KW  - Professional Autonomy
KW  - Decision Making, Clinical
KW  - COVID-19 Nursing
LA  - English
PB  - Elsevier B.V.
SN  - 0964-3397
SP  - N.PAG
TI  - What motivates critical care nurses to stay in their job? – Structural aspects for empowering intrinsic motivation in permissive professional contexts: A scoping review.
UR  - https://research.ebsco.com/linkprocessor/plink?id=0ebc6966-8c2e-322a-b032-a5891c7ea1c9
VL  - 88
Y1  - 2025/06/01/Jun2025
ER  - 

TY  - JOUR
AB  - Aims: To compare levels of nurse burnout across eastern and western cultures, as well as examine the influence of burnout on patient safety cross‐culturally. Design: Comparative cross‐sectional study. Methods: Survey data were collected from nurses between August and October 2017 in Australia (n = 730) and between April and October 2019 in China (n = 1107). Variables included burnout (emotional exhaustion, depersonalization, personal accomplishment), nurse leadership and support, staffing and resource adequacy, and perceived patient safety. Data were analysed separately for each jurisdiction using bootstrapped hierarchical regressions, which tested the relationships between burnout indicators and patient safety, controlling for support resources. Results: Emotional exhaustion and depersonalization scores were significantly higher in the Australian sample compared with the Chinese sample. Australian participants reported significantly lower patient safety grades than Chinese participants and were less likely to agree that support resources were present in their current job. Separate regressions indicated that patient safety was significantly associated with staffing and resource adequacy, nurse leadership and support, and depersonalization among Australian participants (30% of variance explained in the final regression model), while staffing and resource adequacy, nurse leadership and support, personal accomplishment and emotional exhaustion predicted patient safety for Chinese participants (22% of variance explained in the final model). Conclusion: Australian nurses are at greater risk of burnout than Chinese nurses. Burnout dimensions are differentially associated with patient safety across cultures. Culturally relevant interventions may be more optimal than universal approaches for improving burnout and patient safety in nursing. Impact: This study increased understanding of cross‐cultural differences in nurse burnout and the relationship with patient safety. Australian nurses were at greater risk of burnout than Chinese nurses. Emotional exhaustion, depersonalization and personal accomplishment influenced patient safety distinctively across the countries. These findings inform interventions designed to reduce nurse burnout and improve patient safety internationally.
AN  - 155659250
ID  - 155659250
AU  - Fish, Jennifer A.
AU  - Sharplin, Greg
AU  - Wang, Lyu
AU  - An, Yan
AU  - Fan, Xiuzhen
AU  - Eckert, Marion
DB  - CINAHL Plus with Full Text
DO  - 10.1111/jan.15024
DP  - EBSCOhost
EP  - 1011
IS  - 4
JO  - Journal of Advanced Nursing (John Wiley & Sons, Inc.)
KW  - Cultural Diversity Evaluation
KW  - Burnout, Professional Evaluation
KW  - Nurses Psychosocial Factors
KW  - Patient Safety
KW  - Human
KW  - Australia
KW  - China
KW  - Female
KW  - Male
KW  - Cross Sectional Studies
KW  - Comparative Studies
KW  - Surveys
KW  - Convenience Sample
KW  - Consent (Research)
KW  - Personnel Staffing and Scheduling
KW  - Leadership
KW  - Support, Social
KW  - Psychological Tests
KW  - Variable
KW  - Sociodemographic Factors
KW  - Pearson's Correlation Coefficient
KW  - Chi Square Test
KW  - T-Tests
KW  - Post Hoc Analysis
KW  - Regression
KW  - Data Analysis Software
KW  - Multiple Regression
KW  - Descriptive Statistics
KW  - Confidence Intervals
KW  - Funding Source
KW  - Female
KW  - Male
LA  - English
PB  - John Wiley & Sons, Inc.
SN  - 0309-2402
SP  - 1001
TI  - Cross‐cultural differences in nurse burnout and the relationship with patient safety: An East‐West comparative study.
UR  - https://research.ebsco.com/linkprocessor/plink?id=5b0d0842-721b-3dfb-8ea5-f6b6ec7abee4
VL  - 78
Y1  - 2022/04/01/Apr2022
ER  - 

TY  - JOUR
AB  - Burnout in hospice and palliative care nurses is a growing issue, especially in light of the COVID-19 pandemic. However, few studies have focused specifically on burnout in this population. A scoping review was undertaken to identify what is known about burnout among hospice and palliative care nurses, and to unify disparate findings. Analysis of eight articles revealed three overarching categories: personal factors, organizational/workplace factors, and nursing professional development factors. Each category was then divided into three cross-cutting subcategories: contributory and noncontributory factors, mitigating factors, and workplace issues. Recommendations for individuals include self-care as well as self-awareness of intrinsic characteristics that can predispose one to burnout. Within the workplace, leaders are challenged to support evidence-based practice and ongoing education. Role modeling positive communication skills, effective conflict mitigation, responsiveness, promotion of equity, and workplace commitment also help to create a culture of wellness. Nursing professional development may aid in resilience-building, and promotion of self-efficacy, self-confidence, and assertiveness. Although all identified recommendations were derived from the literature, no interventional studies have been conducted to test the effects of suggested interventions. Future research should include interventional studies as well as qualitative research to capture nuanced experiences of burnout in hospice and palliative care nurses.
AN  - 160046732
ID  - 160046732
ID  - 9107504
AU  - Frechman, Erica
AU  - Wright, Patricia M.
DB  - CINAHL Plus with Full Text
DO  - 10.1177/10541373211039825
DP  - EBSCOhost
EP  - 150
IS  - 1
JO  - Illness, Crisis & Loss
CY  - Thousand Oaks, California
KW  - Palliative Care Nurses Psychosocial Factors
KW  - Hospice Nurses Psychosocial Factors
KW  - Burnout, Professional Risk Factors
KW  - Hospice Nursing Psychosocial Factors
KW  - Palliative Care Nursing Psychosocial Factors
KW  - Risk Assessment
KW  - Human
KW  - Scoping Review
KW  - Qualitative Studies
KW  - COVID-19 Pandemic
KW  - Work Environment
KW  - Professional Development
KW  - Self Care
KW  - Self-Awareness
KW  - Leadership
KW  - Hardiness
KW  - Confidence
KW  - Assertiveness
KW  - Education, Nursing, Continuing
KW  - Communication Skills
KW  - Nursing Practice, Evidence-Based
KW  - CINAHL Database
KW  - Psycinfo
KW  - PubMed
KW  - Organizational Culture
KW  - Burnout, Professional Prevention and Control
KW  - Nursing Leaders
KW  - Role Models
KW  - Self-Efficacy
KW  - Conflict Management
KW  - Discrimination, Employment Prevention and Control
KW  - Commitment
KW  - Wellness
KW  - Occupational Health
LA  - English
PB  - Sage Publications Inc.
SN  - 1054-1373
SP  - 137
TI  - Nurse Burnout in Hospice and Palliative Care: A Scoping Review.
UR  - https://research.ebsco.com/linkprocessor/plink?id=4a6ea018-dfec-3f9c-b36b-150e5d14f356
VL  - 31
Y1  - 2023/01/01/Jan2023
ER  - 

TY  - JOUR
AB  - Aim: This study aimed to investigate workplace bullying and explore correlations between bullying, burnout and resilience amongst perioperative nurses in Australia. Background: Workplace bullying in perioperative nursing involves verbal, physical and psychological violence. However, no prior studies have measured Australian perioperative nurses' experiences of workplace bullying nor sought to understand if there is a relationship with burnout and resilience. Methods: A descriptive correlational study was conducted utilizing an online survey incorporating four validated instruments. Descriptive statistics and regression models analysed workplace bullying, burnout and resilience. Results: Over half of perioperative nurses (n = 158/257, 61%) were exposed to workplace bullying. Consequences included fatigue and exhaustion (n = 129/192, 67%), anxiety (n = 123/192, 64%) and sleeplessness (n = 121/192, 63%). Organisational processes (r =.458, p <.001), bullying acts (r =.289, p <.001) and avoidance and withdrawal at work (r =.440, p =.001) increased burnout. Psychosocial distress (r = −.216, p <.001) was associated with decreased resilience. Conclusions: Workplace bullying is a persistent issue with negative impacts upon burnout, resilience and well‐being. Implications for Nursing Management: The psychological well‐being of employees can be prioritized by establishing and maintaining an organisational climate of psychosocial safety, thereby inhibiting the potential of bullying to manifest and positively influencing employee well‐being to help promote workplace engagement, productivity and reduced burnout.
AN  - 159455018
ID  - 159455018
ID  - 9306050
AU  - Lang, Melanie
AU  - Jones, Lee
AU  - Harvey, Clare
AU  - Munday, Judy
DB  - CINAHL Plus with Full Text
DO  - 10.1111/jonm.13437
DP  - EBSCOhost
EP  - 1513
IS  - 6
JO  - Journal of Nursing Management
CY  - Malden, Massachusetts
KW  - Perioperative Nursing Psychosocial Factors
KW  - Workplace Violence Evaluation
KW  - Bullying
KW  - Burnout, Professional
KW  - Hardiness
KW  - Human
KW  - Male
KW  - Female
KW  - Adult
KW  - Middle Age
KW  - Australia
KW  - Australian College of Operating Room Nurses
KW  - Descriptive Research
KW  - Correlational Studies
KW  - Purposive Sample
KW  - Cross Sectional Studies
KW  - Questionnaires
KW  - Scales
KW  - Conceptual Framework
KW  - Data Analysis Software
KW  - Descriptive Statistics
KW  - Chi Square Test
KW  - Linear Regression
KW  - Confidence Intervals
KW  - Risk Assessment
KW  - Adult: 19-44 years
KW  - Middle Aged: 45-64 years
KW  - Male
KW  - Female
LA  - English
PB  - Wiley-Blackwell
SN  - 0966-0429
SP  - 1502
TI  - Workplace bullying, burnout and resilience amongst perioperative nurses in Australia: A descriptive correlational study.
UR  - https://research.ebsco.com/linkprocessor/plink?id=157cc39f-c662-3bfa-bcd3-0bdcab712787
VL  - 30
Y1  - 2022/09/01/Sep2022
ER  - 

TY  - JOUR
AB  - High stress daily events contribute to burnout in emergency nurses. Strong and informed support systems are essential in ensuring emergency nurses are actively dealing with their workplace-generated stress, through informal social support. A pre and post intervention design over a 6-month period in a single ED. A video was created by emergency nurses to orientate their support system to their role and work environment. Its impact on nurse well-being was assessed. More than half of the participants considered their spouse/partner to be their main support system (n = 52, 58%). The majority of participants found their support system: (i) had a greater understanding of their everyday work (n = 79, 88%), (ii) were more engaged when talking about work (n = 72, 80%), (iii) asked more questions about work (n = 63, 70%), and (iv) reported they had an improved ability to debrief with their support system (n = 67, 74%). The median total World Health Organization wellbeing score improved by two points (7%, p < 0.001). Emergency nurses' support systems had a greater understanding of the emergency nurse's role and work environment following exposure to the video. This in turn improved the emergency nurses' ability to debrief at home, experience of support, and ultimately their wellbeing.
AN  - 159628467
ID  - 159628467
AU  - Nevill, Alexandra
AU  - Pristupa, Kathryn
AU  - O'Reilly, Gerard
DB  - CINAHL Plus with Full Text
DO  - 10.1016/j.auec.2022.01.005
DP  - EBSCOhost
EP  - 288
IS  - 4
JO  - Australasian Emergency Care
CY  - New York, New York
KW  - Emergency Nurses Psychosocial Factors
KW  - Nursing Role Education
KW  - Burnout, Professional Prevention and Control
KW  - Work Environment
KW  - Psychological Well-Being
KW  - Videorecording
KW  - Support, Social
KW  - Outcome Assessment Evaluation
KW  - Human
KW  - Crisis Intervention
KW  - Stress, Occupational
KW  - Emergency Nursing
KW  - Descriptive Statistics
LA  - English
PB  - Elsevier B.V.
SN  - 2589-1375
SP  - 283
TI  - The impact of an educational video about the role of an emergency nurse, viewed by emergency nurses' support systems, on emergency nurses' wellbeing.
UR  - https://research.ebsco.com/linkprocessor/plink?id=c95c8f78-5e4f-3b9b-bb0e-7fceb108508b
VL  - 25
Y1  - 2022/12/01/Dec2022
ER  - 

TY  - JOUR
AB  - : Moral distress has been identified as an occupational hazard for clinicians caring for vulnerable populations. The aim of this systematic review was (i) to summarize the literature reporting on prevalence of, and factors related to, moral distress among nurses within acute mental health settings, and (ii) to examine the efficacy of interventions designed to address moral distress among nurses within this clinical setting. A comprehensive literature search was conducted in October 2022 utilizing Nursing & Allied Health, Embase, CINAHL, PsychInfo, and PubMed databases to identify eligible studies published in English from January 2000 to October 2022. Ten studies met inclusion criteria. Four quantitative studies assessed moral distress among nurses in acute mental health settings and examined relationships between moral distress and other psychological and work-related variables. Six qualitative studies explored the phenomenon of moral distress as experienced by nurses working in acute mental health settings. The quantitative studies assessed moral distress using the Moral Distress Scale for Psychiatric Nurses (MDS-P) or the Work-Related Moral Stress Questionnaire. These studies identified relationships between moral distress and emotional exhaustion, depersonalization, cynicism, poorer job satisfaction, less sense of coherence, poorer moral climate, and less experience of moral support. Qualitative studies revealed factors associated with moral distress, including lack of action, poor conduct by colleagues, time pressures, professional, policy and legal implications, aggression, and patient safety. No interventions targeting moral distress among nurses in acute mental health settings were identified. Overall, this review identified that moral distress is prevalent among nurses working in acute mental health settings and is associated with poorer outcomes for nurses, patients, and organizations. Research is urgently needed to develop and test evidence-based interventions to address moral distress among mental health nurses and to evaluate individual and system-level intervention effects on nurses, clinical care, and patient outcomes.
AN  - 38490947
ID  - 38490947
AU  - Lamoureux, Sara
AU  - Mitchell, Amy E
AU  - Forster, Elizabeth M
DB  - MEDLINE Complete
DO  - 10.1177/09697330241238337
DP  - EBSCOhost
EP  - 1195
IS  - 7
JO  - Nursing ethics
CY  - England
KW  - Psychiatric Nursing methods
KW  - Psychiatric Nursing ethics
KW  - Psychiatric Nursing standards
KW  - Morals
KW  - Psychological Distress
KW  - Burnout, Professional epidemiology
KW  - Burnout, Professional psychology
KW  - Nurses psychology
KW  - Nurses statistics & numerical data
KW  - Occupational Stress epidemiology
KW  - Occupational Stress psychology
KW  - Stress, Psychological epidemiology
KW  - Stress, Psychological psychology
KW  - Humans
KW  - Job Satisfaction
LA  - eng
PB  - SAGE Publications
SN  - 1477-0989
SN  - Electronic
SP  - 1178
TI  - Moral distress among acute mental health nurses: A systematic review.
UR  - https://research.ebsco.com/linkprocessor/plink?id=a19055cc-0531-3055-9671-dcd8ea335fcf
VL  - 31
Y1  - 2024/11/01/2024 Nov
ER  - 

TY  - JOUR
AB  - Aim: The aim of this study is to explore midwives' coping and functioning in the labour wards during the Covid‐19 pandemic from the Labour Ward Head Nurses' perspective. Background: The World Health Organization announced the Covid‐19 outbreak to be a pandemic in March 2020. Midwives worldwide were affected by this outbreak, working in risky environments, confronting the anxiety and fear of childbearing women. Methods: A qualitative study using thematic analysis was conducted using semi‐structured interviews done over the telephone. Thirteen Labour Ward Head Nurses were interviewed, and the texts were analysed. The study took place in April 2020 during the first Covid‐19 lockdown in Israel. Results: Three main themes were generated in the coding process: (a) stress, fear and anxiety, (b) joint efforts and (c) frustration. Conclusion: Our study illustrates the difficulties that arose at the beginning of the pandemic, a new and unfamiliar chaotic period. Midwives' managers can use the current research to learn about actions that may assist in improving staff resilience and cohesion during times of crisis. Implications for Nursing Management: Understanding the psychological impact of the Covid‐19 pandemic among health care professionals is crucial for guiding policies and interventions to maintain staff's psychological well‐being.
AN  - 160571983
ID  - 160571983
ID  - 9306050
AU  - Halperin, Ofra
AU  - Noble, Anita
AU  - Yakov, Gila
AU  - Raz, Iris
AU  - Liebergall‐Wischnitzer, Michal
DB  - CINAHL Plus with Full Text
DO  - 10.1111/jonm.13710
DP  - EBSCOhost
EP  - 3082
IS  - 7
JO  - Journal of Nursing Management
CY  - Malden, Massachusetts
KW  - COVID-19 Pandemic
KW  - Midwives Psychosocial Factors
KW  - Delivery Rooms
KW  - Nurse Managers
KW  - Nurse Midwifery Psychosocial Factors
KW  - Coping
KW  - Nurse Attitudes
KW  - Human
KW  - Female
KW  - Middle Age
KW  - Aged
KW  - Qualitative Studies
KW  - Thematic Analysis
KW  - Semi-Structured Interview
KW  - Retrospective Design
KW  - Stress, Psychological
KW  - Burnout, Professional
KW  - Psychological Well-Being
KW  - Hardiness
KW  - Frustration
KW  - Fear
KW  - Anxiety
KW  - Adaptation, Psychological
KW  - Nursing Management
KW  - Middle Aged: 45-64 years
KW  - Aged: 65+ years
KW  - Female
LA  - English
PB  - Wiley-Blackwell
SN  - 0966-0429
SP  - 3074
TI  - Exploring midwives' coping and functioning in the labour wards during the Covid‐19 pandemic from the Labour Ward Head Nurses' perspective: A qualitative study.
UR  - https://research.ebsco.com/linkprocessor/plink?id=aa0b2e84-a4f6-3d72-8ae5-7c7f49a33ac3
VL  - 30
Y1  - 2022/10/01/Oct2022
ER  - 

TY  - JOUR
AB  - Objectives: The coronavirus disease 2019 (COVID‐19) pandemic globally impacted healthcare due to surges in infected patients and respiratory failure. The pandemic escalated nursing burnout syndrome (NBS) across the workforce, especially in critical care environments, potentially leading to long‐term negative impact on nurse retention and patient care. To compare self‐reported burnout scores of frontline nurses caring for COVID‐19 infected patients with burnout scores captured before the pandemic and in non‐COVID‐19 units from two prior studies. Methods: The descriptive study was conducted using frontline nurses working in eight critical care units based on exposure to COVID‐19 infected patients. Nurses were surveyed in 2019 and in 2020 using Maslach Burnout Inventory (MBI), Well Being Instrument, and Stress‐Arousal Adjective Checklist (SACL) instruments. Researchers explored relationships between survey scores and working in COVID‐19 units. Results: Nurses working in COVID‐19 units experienced more emotional exhaustion (EE) and depersonalization (DP) than nurses working in non‐COVID units (p=.0001). Pre‐COVID nurse burnout scores across six critical care units (EE mean = 15.41; p=.59) were lower than burnout scores in the COVID‐19 intensive care units (EE mean = 10.29; p=.74). Clinical significance (p=.08) was noted by an EE subscale increase from low prepandemic to moderate during the pandemic. Conclusion: Pinpointing associations between COVID‐19 infection and nurse burnout may lead to innovative strategies to mitigate burnout in those caring for the most critically ill individuals during future pandemics. Further research is required to establish causal relationships between sociodemographic and work‐related psychological predictors of NBS. Key points: The study compares the scores for acute stress and occupational burnout between 2019 and 2020 measurements to highlight the impact of the COVID‐19 pandemic on nurse mental health. Additionally, this study compares burnout scores of nurses working in COVID‐19 designated intensive care units to those working in non‐COVID‐19 units to measure differences in intensity of burnout experienced by nurses based on infected patient exposure. This study highlights the need for systemic changes and health policies to protect the mental health and well‐being of the nursing workforce.
AN  - 160853391
ID  - 160853391
ID  - 0401006
AU  - Roney, Jamie K.
AU  - Mihandoust, Sahar
AU  - Bazan, Gisele N.
AU  - Patterson, Tiffany
AU  - Dunkle, Stephanie
AU  - Whitley, Barbara E.
AU  - Long, JoAnn D.
DB  - CINAHL Plus with Full Text
DO  - 10.1111/nuf.12810
DP  - EBSCOhost
EP  - 1329
IS  - 6
JO  - Nursing Forum
CY  - Malden, Massachusetts
KW  - COVID-19 Nursing
KW  - Critical Care Nursing Psychosocial Factors
KW  - Work Experiences Evaluation
KW  - Stress, Occupational Evaluation
KW  - Burnout, Professional Evaluation
KW  - Health Impact Assessment
KW  - Human
KW  - Descriptive Research
KW  - Clinical Assessment Tools
KW  - Case Control Studies
KW  - Cross Sectional Studies
KW  - Quantitative Studies
KW  - Comparative Studies
KW  - Male
KW  - Female
KW  - Convenience Sample
KW  - Checklists
KW  - Adult
KW  - Middle Age
KW  - Aged
KW  - Data Analysis Software
KW  - Independent Variable
KW  - T-Tests
KW  - Mann-Whitney U Test
KW  - Adult: 19-44 years
KW  - Middle Aged: 45-64 years
KW  - Aged: 65+ years
KW  - Male
KW  - Female
LA  - English
PB  - Wiley-Blackwell
SN  - 0029-6473
SP  - 1321
TI  - Caring for COVID‐19 infected patients admitted to redesignated coronavirus ICUs: Impact on nurse stress and burnout.
UR  - https://research.ebsco.com/linkprocessor/plink?id=2ffe78cf-4473-359d-b583-ce6a3c1b1333
VL  - 57
Y1  - 2022/11/01/Nov2022
ER  - 

TY  - JOUR
AB  - Burnout is highly prevalent among nurses; however, the effect of personalized music intervention on burnout remains unclear on nurses. We aimed to investigate the effects of personalized music intervention in relieving burnout among nurses. Forty‐two eligible nurses were recruited for an assessor‐blinded, two‐arm parallel randomized controlled trial. The participants were randomly assigned to the following two groups: The personalized music group (n = 21), which listened to music of their choice for 30 min per session three times per week for 5 weeks; and the wait‐list control group (n = 21), which did not listen to any music for relaxation. At baseline, nurses in the personalized music group had worse emotional exhaustion and greater depression compared with the wait‐list control group. Results from an analysis of covariance using baseline emotional exhaustion and depression as covariates indicated that nurses who received personalized music intervention experienced less emotional exhaustion than the nurses in the wait‐list control experienced. Personalized music intervention can be used for nurses as an adjuvant approach to reduce emotional exhaustion and then improve their well‐being.
AN  - 160934835
ID  - 160934835
ID  - 100891857
AU  - Matthew, Josephine
AU  - Mike, Lerinda
AU  - Huang, Hui‐Chuan
AU  - Wang, Chia‐Hui
AU  - Shih, Chun‐Ying
AU  - Chen, Yi‐Chen
AU  - Chiu, Hsiao‐Yean
DB  - CINAHL Plus with Full Text
DO  - 10.1111/nhs.12984
DP  - EBSCOhost
EP  - 844
IS  - 4
JO  - Nursing & Health Sciences
CY  - Malden, Massachusetts
KW  - Burnout, Professional Prevention and Control
KW  - Music Therapy Methods
KW  - Nurses Psychosocial Factors
KW  - Treatment Outcomes
KW  - Human
KW  - Female
KW  - Adult
KW  - Random Assignment
KW  - Funding Source
KW  - Pilot Studies
KW  - Comparative Studies
KW  - Depression
KW  - Emotions Prevention and Control
KW  - Psychological Well-Being
KW  - Sample Size
KW  - Sensitivity and Specificity
KW  - Summated Rating Scaling
KW  - Test-Retest Reliability
KW  - Coefficient alpha
KW  - Chi Square Test
KW  - Data Analysis Software
KW  - T-Tests
KW  - Descriptive Statistics
KW  - Analysis of Covariance
KW  - Sleep Quality
KW  - Psychological Distress
KW  - Scales
KW  - Adult: 19-44 years
KW  - Female
LA  - English
PB  - Wiley-Blackwell
SN  - 1441-0745
SP  - 836
TI  - Effects of personalized music intervention on nurse burnout: A feasibility randomized controlled trial.
UR  - https://research.ebsco.com/linkprocessor/plink?id=160141a7-b081-31a5-94c9-1152b5d64774
VL  - 24
Y1  - 2022/12/01/Dec2022
ER  - 

TY  - JOUR
AB  - The purpose of this study was to describe oncology advanced practice nurses' (APRNs) experiences caring for memorable patients, the meaning derived from patients' experiences and the influence patients have had on their careers. This study builds on work describing the meaning of oncology nursing practice. Oncology APRNs (N=66) participating in an NCI funded ELNEC course responded to 3 open-ended prompts/questions: (1) Share a story about a memorable patient, (2) Why do you think the memory of this patient is meaningful to you? (3) How do you think caring for this patient has influenced your nursing career? A thematic, qualitative analysis of their responses identified several key themes including: (1) Lessons learned: Usually profound, occasionally resulting in career altering impact. (2) Admiration: Admiration for patients' kindness, grace, strength, hope and courage through terminal illness. (3) Delivery of high-quality palliative care: The foundation for deep connections and mutually beneficial relationships between APRNs and patients. (4) Challenges: Clinical scenarios involving APRNs feeling like they failed; staff distress, trauma, or grief. Oncology nurses described early nursing career experiences of patients as the greatest teachers and shared invaluable and transformative lessons learned about what it means to be human in the face of serious illness.
AN  - 187264507
ID  - 187264507
ID  - 8504688
AU  - Cohen, Abigail G.
AU  - Battista, Vanessa
AU  - Paice, Judith
AU  - Ferrell, Betty R.
DB  - CINAHL Plus with Full Text
DO  - 10.1016/j.soncn.2025.151910
DP  - EBSCOhost
EP  - N.PAG
IS  - 4
JO  - Seminars in Oncology Nursing
CY  - Philadelphia, Pennsylvania
KW  - Advanced Practice Registered Nurses Psychosocial Factors
KW  - Oncology Nurses Psychosocial Factors
KW  - Oncologic Care
KW  - Work Experiences
KW  - Nurse-Patient Relations
KW  - Human
KW  - Qualitative Studies
KW  - Nursing as a Profession
KW  - Thematic Analysis
KW  - Hope
KW  - Compassion
KW  - Courage
KW  - Burnout, Professional
KW  - Trauma
KW  - Grief
KW  - Professional Identity
KW  - Nursing Role
KW  - Emotions
KW  - Hardiness
KW  - Job Satisfaction
LA  - English
PB  - W B Saunders
SN  - 0749-2081
SP  - N.PAG
TI  - Oncology Advanced Practice Nurses' Memorable Patient Care Experiences: A Qualitative Analysis.
UR  - https://research.ebsco.com/linkprocessor/plink?id=4eb6e5b2-6a13-3f15-a13c-07b18a00e8d0
VL  - 41
Y1  - 2025/08/01/Aug2025
ER  - 

TY  - JOUR
AB  - To critically analyse and synthesise the literature describing the relationship between a debriefing intervention and wellbeing in the distinct population of registered nurses working in the adult Intensive Care Unit (ICU). The JBI literature review methodology was used to analyse primary research exploring a clearly defined debriefing process with an aim to improving wellbeing in the setting and population of ICU nurses. A comprehensive search of primary research published between 1st January 2004 and 9th May 2024 was conducted. A systematic search was conducted across multiple scholarly databases: APA PsycInfo, CINAHL Complete, PubMed and Embase. Google Scholar and reference lists were also searched. Data from the included studies were extracted by one author, and then checked and verified by a second author. Included studies are summarised according to study details, debriefing characteristics and reported wellbeing results. Studies were appraised using the Mixed Methods Appraisal Tool. The search yielded 732 articles, with 12 articles screened in full-text format. Three primary research studies met the inclusion criteria. All included studies utilised a mixed methods design, there was significant heterogeneity between logistical components of the debriefing intervention as well as study instruments and reporting. This systematic review illustrates a paucity of available research on the specificity of debriefing practices and the potential relationship to wellbeing in the ICU nursing population. Further rigorous research is required surrounding the implementation and effectiveness of debriefing in the unique population of ICU nurses.
AN  - 184389877
ID  - 184389877
ID  - 9211274
AU  - Levido, Annabel
AU  - Coyer, Fiona
AU  - Keogh, Samantha
AU  - Barker, Natalie
AU  - Crowe, Liz
DB  - CINAHL Plus with Full Text
DO  - 10.1016/j.iccn.2025.103997
DP  - EBSCOhost
EP  - N.PAG
JO  - Intensive & Critical Care Nursing
CY  - Philadelphia, Pennsylvania
KW  - Critical Care Nursing Methods
KW  - Intensive Care Units In Adulthood
KW  - Critical Care Nurses Psychosocial Factors
KW  - Crisis Intervention Methods
KW  - Crisis Intervention Standards
KW  - Human
KW  - Systematic Review
KW  - Psychological Distress Prevention and Control
KW  - Nurse Attitudes Evaluation
KW  - Burnout, Professional Prevention and Control
KW  - Psychological Well-Being
KW  - Psycinfo
KW  - CINAHL Database
KW  - PubMed
KW  - Embase
KW  - Outcomes of Education
KW  - Checklists
KW  - Adult
KW  - Adult: 19-44 years
LA  - English
PB  - Elsevier B.V.
SN  - 0964-3397
SP  - N.PAG
TI  - The impact of clearly defined debriefing practices on nurses working within an adult intensive care: A systematic review.
UR  - https://research.ebsco.com/linkprocessor/plink?id=7c27c40f-b137-3136-a56e-4eebc0e9fc8f
VL  - 88
Y1  - 2025/06/01/Jun2025
ER  - 

TY  - JOUR
AB  - Aims: This study aimed to explore the effectiveness of gong meditation on nurses' perceived stress and occupational burnout during the COVID‐19 pandemic. Background: Nurses play an important role in hospitals, and they currently encounter additional stress due to the COVID‐19 pandemic. Design and Methods: In this experimental study, participants were provided intervention with seven sections of gong meditation, and each session lasted for approximately 50–60 min. Data were collected from July 2020 to February 2021. Eighty nurses were randomly assigned to the experimental or control group, and 79 completed all the processes of our protocol. Generalized estimating equations (GEE) were used in data analysis. Results: Compared with the control group, the experimental group experienced significant improvements in stress and occupational burnout. Conclusions: Gong meditation can effectively alleviate stress and occupational burnout among nurses during the COVID‐19 pandemic. Implications for nursing management: Gong meditation can be provided by hospital managers to all nurses to reduce their stress, occupational burnout and subsequent mental health problems. Additionally, we suggest that gong meditation can be used as an effective intervention for individuals in other occupational fields, as it is accessible and inexpensive intervention.
AN  - 161008604
ID  - 161008604
ID  - 9306050
AU  - Hsieh, Hsiu‐Fen
AU  - Huang, Yu‐Tung
AU  - Ma, Shu‐Ching
AU  - Wang, Yi‐Wen
DB  - CINAHL Plus with Full Text
DO  - 10.1111/jonm.13653
DP  - EBSCOhost
EP  - 3917
IS  - 8
JO  - Journal of Nursing Management
CY  - Malden, Massachusetts
KW  - Stress, Psychological Prevention and Control
KW  - Burnout, Professional Prevention and Control
KW  - COVID-19 Pandemic Taiwan
KW  - Nurses Psychosocial Factors
KW  - Nurse Attitudes
KW  - Qigong
KW  - Treatment Outcomes
KW  - Human
KW  - Experimental Studies
KW  - Convenience Sample
KW  - Taiwan
KW  - Funding Source
KW  - Randomized Controlled Trials
KW  - Random Assignment
KW  - Scales
KW  - Questionnaires
KW  - Wearable Sensors
KW  - Pretest-Posttest Design
KW  - Coefficient alpha
KW  - Descriptive Statistics
KW  - Data Analysis Software
KW  - T-Tests
KW  - Chi Square Test
KW  - Adult
KW  - Middle Age
KW  - Adult: 19-44 years
KW  - Middle Aged: 45-64 years
LA  - English
PB  - Wiley-Blackwell
SN  - 0966-0429
SP  - 3909
TI  - Occupational burnout and stress of nurses in Taiwan regarding COVID‐19: An intervention with gong medication.
UR  - https://research.ebsco.com/linkprocessor/plink?id=c7cceed3-2f9a-30ef-8924-9090d0841ee2
VL  - 30
Y1  - 2022/11/01/Nov2022
ER  - 

TY  - JOUR
AB  - Mindfulness-based interventions may contribute to the mental health status and well-being of nurses. Current results are inconsistent, and there are no systematic review and meta-analyses for intensive care unit (ICU) nurses. The aim of this study was to assess the effectiveness of mindfulness-based interventions on psychosocial well-being and occupational-related outcomes among nurses in the ICU. We conducted a comprehensive literature search across 12 electronic databases, including PubMed, Web of Science, Embase, CINAHL, PsycINFO, Cochrane Library, CNKI, Wanfang, VIP, SinoMed, ClinicalTrials.gov, and preprint repositories (bioRxiv and medRxiv). Additionally, we screened the reference lists of included studies to identify other potentially relevant research. The search covered records from the inception of each database up to July 2024. Two researchers independently screened studies and extracted data. ReviewManager (version 5.3 was used to conduct the meta-analysis. A total of 29 studies were included in the meta-analysis to evaluate the effects of mindfulness-based interventions across different timeframes: immediate-term effects (within 10 days post intervention), short-term effects (10 days–3 months), medium-term effects (3–6 months), and long-term effects (beyond 6 months). The results showed that mindfulness-based interventions significantly alleviated anxiety (mean difference [MD]: −10.80, 95% confidence interval [CI]: [-16.76, −4.83], I<sup>2</sup> = 78%, P < 0.001) and depression (MD: −12.02, 95% CI: [-12.43, −11.61], I<sup>2</sup> = 0%, P < 0.001) in the medium term for ICU nurses. Significant immediate-term effects were observed on well-being (standardised mean difference [SMD]: 0.58, 95% CI: [0.40, 0.76], I<sup>2</sup> = 0%, P < 0.001), resilience (MD: 14.41, 95% CI: [9.71, 19.11], I<sup>2</sup> = 91%, P < 0.001), and death anxiety (MD: −2.35, 95% CI: [-4.39, −0.31], I<sup>2</sup> = 30%, P = 0.02). Mindfulness-based interventions also showed significant short-term effects on well-being (SMD: 0.54, 95% CI: [0.10, 0.99], I<sup>2</sup> = 43%, P = 0.02), sleep quality (MD: −1.19, 95% CI: [-2.32, −0.05], I<sup>2</sup> = 50%, P = 0.04), and stress (SMD: −0.75, 95% CI: [-1.34, −0.17], I<sup>2</sup> = 79%, P = 0.01). Significant effects were observed across immediate-term, short-term, and medium-term timeframes for stress reduction (medium-term effects: MD: −9.69, 95% CI: [-10.18, −9.21], I<sup>2</sup> = 0%, P < 0.001) and mindfulness improvement (medium-term effects: MD: 9.28, 95% CI: [7.20, 11.37], I<sup>2</sup> = 0%, P < 0.001). Additionally, mindfulness-based interventions significantly reduced burnout in the immediate term (SMD: −1.28, 95% CI: [-2.31, −0.25], I<sup>2</sup> = 92%, P = 0.01). Mindfulness-based interventions have a positive effect in improving psychosocial well-being and occupational-related outcomes for ICU nurses. Nursing managers may consider integrating mindfulness-based interventions into ICU nurses' practice to enhance their well-being. The study protocol was registered with the International Prospective Register of Systematic Reviews (PROSPERO) under the registration number CRD42024572633 (available at https://www.crd.york.ac.uk/PROSPERO/view/CRD42024572633.)
AN  - 185780192
ID  - 185780192
ID  - 9207852
AU  - Liu, Meilin
AU  - Guo, Ya
AU  - Bai, Jing
AU  - Wang, Zhuoling
AU  - Han, Jiming
AU  - Zhu, Jiayu
AU  - Wang, Jin
DB  - CINAHL Plus with Full Text
DO  - 10.1016/j.aucc.2025.101255
DP  - EBSCOhost
EP  - N.PAG
IS  - 4
JO  - Australian Critical Care
CY  - New York, New York
KW  - Critical Care Nurses Psychosocial Factors
KW  - Mindfulness
KW  - Program Implementation
KW  - Psychological Well-Being Evaluation
KW  - Nursing Outcomes Evaluation
KW  - Human
KW  - Systematic Review
KW  - Meta Analysis
KW  - PubMed
KW  - Embase
KW  - CINAHL Database
KW  - Psycinfo
KW  - Cochrane Library
KW  - Descriptive Statistics
KW  - Data Analysis Software
KW  - Confidence Intervals
KW  - Anxiety Prevention and Control
KW  - Depression Prevention and Control
KW  - Hardiness
KW  - Sleep Quality
KW  - Stress, Psychological Prevention and Control
KW  - Stress Management
KW  - Burnout, Professional Prevention and Control
LA  - English
PB  - Elsevier B.V.
SN  - 1036-7314
SP  - N.PAG
TI  - Effectiveness of mindfulness-based interventions on psychosocial well-being and occupational-related outcomes among nurses in the intensive care unit: A systematic review and meta-analysis.
UR  - https://research.ebsco.com/linkprocessor/plink?id=57939a74-bd71-3bee-a356-a6b43a38ba12
VL  - 38
Y1  - 2025/07/01/Jul2025
ER  - 

TY  - JOUR
AB  - Objective(s): To describe PHNs' perceptions and experiences of the COVID‐19 pandemic, including training, response activities, and work‐related challenges. Design: This was a qualitative study using interpretive description for analysis. Sample: PHN participants who worked in public health departments in Wisconsin were recruited using purposive sampling. A total of 15 PHNs participated in the study, including both general and supervisor‐level PHNs. Measurements: Data were collected via semi‐structured interviews from March to May 2021. Interview questions focused on PHNs' perceptions, experiences, response activities, and burnout in relation to the current pandemic as well as perceptions and experiences of emergency preparedness and response in general. Results: Five themes emerged in the study. These were: (1) experiences and observations of the COVID‐19 pandemic, (2) organizational changes and their impacts, (3) public health emergency preparedness and response, (4) public health emergency response activities, and (5) role strain and burnout. Conclusions: Findings presented here have important implications for PHN training and support in emergency preparedness and response. A wide array of strategies focused on developing and supporting the PHN workforce in response to the public health crisis this area need to be implemented at the organizational, community, and policy levels.
AN  - 161245591
ID  - 161245591
ID  - 8501498
AU  - Gwon, Seok Hyun
AU  - Thongpriwan, Vipavee
AU  - Kett, Paula
AU  - Cho, Young
DB  - CINAHL Plus with Full Text
DO  - 10.1111/phn.13141
DP  - EBSCOhost
EP  - 134
IS  - 1
JO  - Public Health Nursing
CY  - Malden, Massachusetts
KW  - Public Health Nurses Psychosocial Factors
KW  - COVID-19 Pandemic Prevention and Control
KW  - Disaster Planning Evaluation
KW  - Work Experiences Evaluation
KW  - Burnout, Professional Evaluation
KW  - Nurse Attitudes Evaluation
KW  - Human
KW  - Male
KW  - Female
KW  - Descriptive Research
KW  - Qualitative Studies
KW  - Purposive Sample
KW  - Questionnaires
KW  - Semi-Structured Interview
KW  - Audiorecording
KW  - Thematic Analysis
KW  - Organizational Culture
KW  - Nursing Role
KW  - Organizational Structure
KW  - Organizational Change
KW  - Role Stress
KW  - Personnel Staffing and Scheduling
KW  - Workforce
KW  - Public Health Nursing Education
KW  - Disaster Planning Education
KW  - Funding Source
KW  - Male
KW  - Female
LA  - English
PB  - Wiley-Blackwell
SN  - 0737-1209
SP  - 124
TI  - Public health nurses' perceptions and experiences of emergency preparedness, responsiveness, and burnout during the COVID‐19 pandemic.
UR  - https://research.ebsco.com/linkprocessor/plink?id=2b685247-ad02-3741-bb99-f78307ecf271
VL  - 40
Y1  - 2023/01/01/Jan-Feb2023
ER  - 

TY  - JOUR
AB  - Aim: To explore the associations between coping strategies (social support, avoidance strategies, positive attitude, problem orientation, and transcendent orientation) and professional quality of life (compassion satisfaction, burnout, and secondary traumatic stress) of nurses and physicians during COVID‐19. Background: Little is known about the association between the way health care workers cope with stress and their professional quality of life during the unusual circumstances that the COVID‐19 pandemic imposed. Methods: A single‐centre cross‐sectional observational study was conducted with health care professionals (n = 143). The Professional Quality of Life scale Version 5 and the Italian Version of the Coping Orientations to the Problems Experienced measured the professional quality of life and coping strategies, respectively. Results: Avoidance, problem orientation and social support coping worsened professional quality of life, whereas a positive attitude improved it. Conclusions: This study on the relationship between coping strategies and the professional quality of life during health emergencies like the COVID‐19 pandemic can inform interventions aiming to foster functional coping strategies in health care personnel to sustain their professional quality of life. Implications for Nursing Management: Identifying people at greater risk of burnout and secondary traumatic stress can guide tailored interventions to improve health care workers' wellbeing. Increased professional quality of life might turn in improved quality of care and reduced absenteeism and intention to leave.
AN  - 161008675
ID  - 161008675
ID  - 9306050
AU  - Calegari, Jessica Graziella
AU  - Russo, Selena
AU  - Luciani, Michela
AU  - Strepparava, Maria Grazia
AU  - Di Mauro, Stefania
AU  - Ausili, Davide
DB  - CINAHL Plus with Full Text
DO  - 10.1111/jonm.13845
DP  - EBSCOhost
EP  - 4063
IS  - 8
JO  - Journal of Nursing Management
CY  - Malden, Massachusetts
KW  - Coping
KW  - Nursing Staff, Hospital Psychosocial Factors
KW  - Support, Social
KW  - Avoidance (Psychology)
KW  - Positive Psychology
KW  - Employee Orientation
KW  - Quality of Life Evaluation
KW  - Compassion
KW  - Job Satisfaction
KW  - Burnout, Professional
KW  - Psychological Trauma
KW  - Stress, Psychological
KW  - Nurse Attitudes
KW  - Physicians Psychosocial Factors
KW  - COVID-19
KW  - Human
KW  - Cross Sectional Studies
KW  - Nonexperimental Studies
KW  - Problem Solving
KW  - Chi Square Test
KW  - Mann-Whitney U Test
KW  - T-Tests
KW  - Bivariate Statistics
KW  - Multiple Linear Regression
KW  - Data Analysis Software
KW  - Female
KW  - Adult
KW  - Middle Age
KW  - Descriptive Statistics
KW  - Scales
KW  - Clinical Assessment Tools
KW  - Adult: 19-44 years
KW  - Middle Aged: 45-64 years
KW  - Female
LA  - English
PB  - Wiley-Blackwell
SN  - 0966-0429
SP  - 4054
TI  - Association between coping strategies and professional quality of life in nurses and physicians during COVID‐19: A cross‐sectional study.
UR  - https://research.ebsco.com/linkprocessor/plink?id=d68aaea2-7be9-3db6-aaf9-4672a8a2839c
VL  - 30
Y1  - 2022/11/01/Nov2022
ER  - 

TY  - JOUR
AB  - Accessible Summary: What is known on the subject: Because of increasingly stressful, dangerous and unpredictable psychiatric nursing work, psychiatric nurses have experienced higher job stress than general ward nurses.Little is known about the factors that affect the turnover intention of Chinese psychiatric nurses. Understanding the influencing factors of nurses' turnover intention will help to formulate targeted measures to stabilize psychiatric nursing teams. What does this paper add to existing knowledge: The results showed that 70.2% of psychiatric nurses had higher turnover intention. The strong turnover intention of Chinese psychiatric nurses is a problem that needs to be considered by managers.The results showed that having more children, between 31 and 39 years old, and having a part‐time job were strongly associated with turnover intention. In addition, "job stress" was also an important factor, psychiatric nurses' turnover intention decreased as their job stress level decreased. What are the implications for practice: Nursing managers should pay attention to nurses who have more children, between 31 and 39 years old, and take on part‐time jobs. Additionally, nursing managers should reduce job stress and implement targeted programmes to prevent psychiatric nurses' turnover.Experience‐sharing meetings and mindfulness‐based stress reduction training are also useful to improve the mental health status of psychiatric nurses with great job stress. Nursing managers should arrange human resources and shifts appropriately to give nurses with more children more time with their families. Provide more development opportunities for psychiatric nurses between 31 and 39 years old. Managers explore the reasons why nurses take on part‐time jobs and take targeted interventions (such as increasing income) to reduce the behaviour that happens. Introduction: Nurses' turnover is the main cause of nursing shortages, greatly affected by nurses' intention to leave. Nurses' turnover rate is particularly high in psychiatric wards. Several factors influencing the turnover intention of psychiatric nurses have not been well identified in China, and the association between job stress and turnover intention is still limited. Aims: To examine the relationship between job stress and turnover intention and identify the influencing factors of psychiatric nurses' turnover intention. Methods: Data were collected from 2355 psychiatric Chinese nurses using a cross‐sectional design with an online questionnaire investigation. Results: Psychiatric nurses had higher turnover intention. Significant factors influencing their turnover intention were job stress, having more children, age between 31 and 39 years old, part‐time jobs, education, income and patient‐to‐nurse ratio. Discussion: Demographics and job‐related factors should be considered when developing strategies to reduce the turnover intention of psychiatric nurses. Implications for practice: Nursing managers should pay attention to nurses with higher job stress levels and different demographic characteristics. Effective measures should be taken to reduce psychiatric nurses' job stress and turnover intention, such as arranging reasonable shifts, implementing targeted family‐friendly policies, increasing their occupational possibilities and promoting mental health.
AN  - 159135248
ID  - 159135248
AU  - Wang, Xiao‐Xiao
AU  - Wang, Li‐Ping
AU  - Wang, Qing‐Qing
AU  - Fang, Yuan‐Yuan
AU  - Lv, Wen‐Jun
AU  - Huang, Hao‐Lian
AU  - Yang, Tian‐Ting
AU  - Qian, Rui‐Lian
AU  - Zhang, Yan‐Hong
DB  - CINAHL Plus with Full Text
DO  - 10.1111/jpm.12852
DP  - EBSCOhost
EP  - 708
IS  - 5
JO  - Journal of Psychiatric & Mental Health Nursing (John Wiley & Sons, Inc.)
KW  - Psychiatric Nurses Psychosocial Factors
KW  - Personnel Turnover
KW  - Intention
KW  - Employment Termination
KW  - Stress, Occupational
KW  - China
KW  - Cross Sectional Studies
KW  - Nursing Shortage
KW  - Quality of Health Care
KW  - Burnout, Professional
KW  - Questionnaires
KW  - Human
KW  - Male
KW  - Female
KW  - Adult
KW  - Educational Status
KW  - Nurse-Patient Ratio
KW  - Nursing Management
KW  - Shiftwork
KW  - Organizational Policies
KW  - Work-Life Balance
KW  - Mental Health
KW  - Health Promotion
KW  - Data Analysis Software
KW  - Descriptive Statistics
KW  - Nurse Attitudes
KW  - Coefficient alpha
KW  - Multiple Linear Regression
KW  - Adult: 19-44 years
KW  - Male
KW  - Female
LA  - English
PB  - John Wiley & Sons, Inc.
SN  - 1351-0126
SP  - 698
TI  - Related factors influencing Chinese psychiatric nurses' turnover: A cross‐sectional study.
UR  - https://research.ebsco.com/linkprocessor/plink?id=8a94417d-fae2-3e1b-929b-df69741f5aba
VL  - 29
Y1  - 2022/10/01/Oct2022
ER  - 

TY  - JOUR
AB  - Aim: The aim of this study is to assess the burden of burnout and psychological distress and its association among Pakistani nurses providing care to patients with COVID‐19. Background: Nurses may experience an elevated risk of burnout and psychological distress during epidemics. Methods: A cross‐sectional study was conducted using a convenience sample of 288 nurses. Maslach Burnout Inventory was administered to measure burnout and its domains of emotional exhaustion, depersonalization, and personal accomplishment. Screening Tool for Psychological Distress was administered to measure depression, anxiety, stress, anger, and low social support. Results: Burnout was present in 48.6% of nurses, severe emotional exhaustion in 37.2%, severe depersonalization in 36.8%, and low personal accomplishment in 46.9% of nurses. Psychological distress was present in 45% of nurses. Burnout and psychological distress were significantly higher in nurses who: were working in public hospitals, did not receive training for COVID‐19 prevention, and were dealing with increased patient load. Burnout and its domains were significantly associated with depression, anxiety, stress, anger, and low social support. Conclusion: Nurses are experiencing high levels of burnout and psychological distress during the COVID‐19 pandemic with a significant moderate‐to‐strong association between these conditions. These findings accentuate the need for institution‐based interventions to mitigate burnout and preserve the mental health of nurses. Implications for nursing and health policy: Hospitals must screen nurses frequently for the presence of significant burnout and psychological distress and offer supportive interventions to protect their mental health and well‐being.
AN  - 160232932
ID  - 160232932
ID  - 7808754
AU  - Andlib, Sonia
AU  - Inayat, Shahzad
AU  - Azhar, Kehkishan
AU  - Aziz, Faisal
DB  - CINAHL Plus with Full Text
DO  - 10.1111/inr.12750
DP  - EBSCOhost
EP  - 537
IS  - 4
JO  - International Nursing Review
CY  - Malden, Massachusetts
KW  - Nursing Staff, Hospital Psychosocial Factors
KW  - COVID-19 Nursing
KW  - Burnout, Professional Evaluation
KW  - Psychological Distress Evaluation
KW  - Risk Assessment
KW  - Burnout, Professional Risk Factors
KW  - Burnout, Professional Epidemiology
KW  - Psychological Distress Epidemiology
KW  - Pakistanis
KW  - Human
KW  - Cross Sectional Studies
KW  - Convenience Sample
KW  - Pakistan
KW  - Hospitals, Public
KW  - Hospitals, Private
KW  - Questionnaires
KW  - Depersonalization
KW  - Depression
KW  - Anxiety
KW  - Stress, Occupational
KW  - Anger
KW  - Support, Social
KW  - Mental Health
KW  - Burnout, Professional Prevention and Control
KW  - Occupational Health
KW  - Psychological Tests
KW  - Summated Rating Scaling
KW  - Achievement Tests
KW  - Male
KW  - Female
KW  - Adult
KW  - Descriptive Statistics
KW  - Chi Square Test
KW  - Pearson's Correlation Coefficient
KW  - Linear Regression
KW  - Multiple Logistic Regression
KW  - Odds Ratio
KW  - Confidence Intervals
KW  - Critical Care Nursing
KW  - COVID-19 Prevention and Control
KW  - Prevalence
KW  - Adult: 19-44 years
KW  - Male
KW  - Female
LA  - English
PB  - Wiley-Blackwell
SN  - 0020-8132
SP  - 529
TI  - Burnout and psychological distress among Pakistani nurses providing care to COVID‐19 patients: A cross‐sectional study.
UR  - https://research.ebsco.com/linkprocessor/plink?id=ad38a0ce-fd2c-39aa-8c02-1ef3daab9f3f
VL  - 69
Y1  - 2022/12/01/Dec2022
ER  - 

TY  - JOUR
AB  - Aim: To examine the moderating effect of burnout on the relationship between nurses' competence, professional competence and professional values. Background: There is a preponderance of burnout studies of nurses before and during the COVID‐19 pandemic. However, little is known about burnout's moderating influence on nurses' professionalism, competence and values during the ongoing pandemic. Methods: This study used a correlational, cross‐sectional design and convenience sampling to recruit 809 Saudi nurses employed in four government hospitals. Four self‐report instruments were used to collect data from August 2021 to March 2022. Spearman Rho, structural equation modelling and multi‐group moderation analysis were used to analyse the data. Results: Most of the participants had high burnout. There was a moderate to high correlation between the dimensions of professional competence, nurse professional values, burnout and nurse competence. Both professional competence and nurse professional values significantly affected nurse competence. Nurse professional values also had a direct effect on professional competence. Professional competence and nurse professional values on nurse competence may vary among those with low, moderate and high levels of burnout, suggesting the moderating effect of burnout. Conclusions: The positive impacts of nurse professional values and professional competence on nursing competence were validated in this study, as was the evidence of burnout's moderating effect on the studied connections. To avoid burnout, it is necessary to increase organizational knowledge and support for nurses, their working conditions and the environment through strategies that promote well‐being and empowerment. Implications for nursing management: Nurse managers can implement policies to help nurses minimize burnout and improve their professional values and competence. Management policies may be considered include increased staffing, opportunities to improve technical abilities through education and vocational training programs, and increased diversity of job assignments.
AN  - 160572015
ID  - 160572015
ID  - 9306050
AU  - Grande, Rizal Angelo N.
AU  - Berdida, Daniel Joseph E.
AU  - Villagracia, Hazel N.
AU  - Raguindin, Sage Mesias
AU  - Cornejo, Larry Terrence O.
AU  - Al Reshidi, Nashi Masnad
AU  - Alshammari, Ahmad Tuaysan
AU  - Aljebari, Bander Jarallah
AU  - AlAbd, Asmaa Mohammed Ali
DB  - CINAHL Plus with Full Text
DO  - 10.1111/jonm.13754
DP  - EBSCOhost
EP  - 2536
IS  - 7
JO  - Journal of Nursing Management
CY  - Malden, Massachusetts
KW  - Burnout, Professional Evaluation
KW  - Professionalism Evaluation
KW  - Ethics, Professional Evaluation
KW  - Nursing Skills Evaluation
KW  - Competency Assessment
KW  - COVID-19 Pandemic Psychosocial Factors
KW  - Human
KW  - Structural Equation Modeling
KW  - Saudi Arabia
KW  - Nursing Staff, Hospital Psychosocial Factors
KW  - Correlational Studies
KW  - Cross Sectional Studies
KW  - Convenience Sample
KW  - Hospitals, Public
KW  - Self Report
KW  - Spearman's Rank Correlation Coefficient
KW  - Questionnaires
KW  - Male
KW  - Female
KW  - Scales
KW  - Summated Rating Scaling
KW  - Coefficient alpha
KW  - Visual Analog Scaling
KW  - Data Analysis Software
KW  - Descriptive Statistics
KW  - Goodness of Fit Chi Square Test
KW  - Depersonalization
KW  - Male
KW  - Female
LA  - English
PB  - Wiley-Blackwell
SN  - 0966-0429
SP  - 2523
TI  - The moderating effect of burnout on professionalism, values and competence of nurses in Saudi Arabia amidst the COVID‐19 pandemic: A structural equation modelling approach.
UR  - https://research.ebsco.com/linkprocessor/plink?id=6de18fe0-91e8-3a8f-80db-cc6336d13e15
VL  - 30
Y1  - 2022/10/01/Oct2022
ER  - 

TY  - JOUR
AB  - Aims: To examine: (1) a motivational pathway where head nurse proactive leadership and nurse vigour are linked, which in turn correlates to missed nursing care, and might be moderated by workload; and (2) an energetic pathway where workload and nurse exhaustion are linked, which in turn correlates to missed nursing care, and might be moderated by head nurse proactive leadership. Design: A cross‐sectional design, with nurses nested in wards. Methods: During 2018, 196 nurses from 37 wards completed questionnaires that included the 22‐item MISSCARE survey; the 6‐item Work Demand subscale; the 10‐item Proactivity Personality scale; the 5‐item Exhaustion subscale of the Maslach Burnout Inventory; the 5‐item Vigour subscale of the Work Engagement scale; and nurse's and head nurse's sociodemographic characteristics. Moderation‐mediation models were performed using mixed‐linear model analyses. Results: A moderation‐mediation motivational pathway was supported. Specifically, nurse vigour was higher under low workload when head nurse proactive leadership was high (β = −.09, p =.050), which in turn was associated with lower missed nursing care (β = −.10, p =.045). Yet, a moderation‐mediation energetic pathway was not supported. Specifically, nurse exhaustion was lower under low workload when head nurse proactive leadership was high (β =.14, p =.032), but no association was found between exhaustion and missed nursing care. Conclusions: This study shows that there is a significant role for nurse agency and nurse ability to cope with scarce resources. Impact: To date, research has focused mainly on the assumption that missed nursing care is a result of scarce resources. Findings indicate that even under scarce resources, nurses can be motivated to reduce missed nursing care. Emphasis should be placed on promoting and maximizing nurse motivation. This can be achieved by developing and implementing interventions of proactive leadership of head nurses.
AN  - 157935703
ID  - 157935703
AU  - Srulovici, Einav
AU  - Yanovich, Ortal
DB  - CINAHL Plus with Full Text
DO  - 10.1111/jan.15144
DP  - EBSCOhost
EP  - 2348
IS  - 8
JO  - Journal of Advanced Nursing (John Wiley & Sons, Inc.)
KW  - Motivation
KW  - Head Nurses
KW  - Leadership
KW  - Nursing Staff, Hospital
KW  - Hardiness
KW  - Quality of Nursing Care Evaluation
KW  - Workload
KW  - Burnout, Professional Risk Factors
KW  - Risk Assessment
KW  - Human
KW  - Empirical Research
KW  - Quantitative Studies
KW  - Cross Sectional Studies
KW  - Questionnaires
KW  - Scales
KW  - Sociodemographic Factors
KW  - Coping
KW  - Israel
KW  - Hospitals, Public
KW  - Post Hoc Analysis
KW  - Power Analysis
KW  - Descriptive Statistics
KW  - Adult
KW  - Middle Age
KW  - Male
KW  - Female
KW  - Adult: 19-44 years
KW  - Middle Aged: 45-64 years
KW  - Male
KW  - Female
LA  - English
PB  - John Wiley & Sons, Inc.
SN  - 0309-2402
SP  - 2339
TI  - Missed nursing care: Testing the moderation‐mediation energetic and motivational pathways via a nested design.
UR  - https://research.ebsco.com/linkprocessor/plink?id=4fa018be-28bb-3b78-8865-25a65abf0f87
VL  - 78
Y1  - 2022/08/01/Aug2022
ER  - 

TY  - JOUR
AB  - Burnout is a common problem in intensive care units and may be related to exposure to high levels of alarms. The aims of this study were to identify factors influencing burnout among critical care nurses and to examine the role of resilience in mediating the relationship between alarm fatigue and burnout. A cross-sectional correlational design was used with 306 critical care nurses in critical and intensive care units in Ha'il City, Saudi Arabia's public hospitals from June to August 2024. A path analysis was conducted using the AMOS 23.0 software. Multiple linear regression analysis revealed that being Saudi (p = 0.033), having more years of experience (p = 0.020), and having a higher alarm fatigue score or lower resilience were significant predictors of higher emotional exhaustion. Having more years of experience (p < 0.001), higher alarm fatigue scores (p = 0.001), and lower resilience (p < 0.001) were significant predictors of higher depersonalisation. Alarm fatigue had an indirect impact on emotional exhaustion and depersonalisation (β = 0.12, p < 0.001 and β = 0.09, p < 0.001, respectively). Furthermore, alarm fatigue had a significant positive direct effect on emotional exhaustion and depersonalisation (β = 0.31, p < 0.001 and β = 0.19, p = 0.011, respectively) and a negative direct effect on resilience and personal achievement (β = −0.32, p < 0.001 and β = −0.25, p < 0.001, respectively). In addition, alarm fatigue had a total positive effect on emotional exhaustion and depersonalisation (β = 0.43, p < 0.001 and β = 0.28, p = 0.001, respectively) and a negative effect on personal achievement (β = −0.28, p < 0.001). Resilience had a direct negative effect on emotional exhaustion and depersonalisation (β = −0.37, p < 0.001 and β = −0.28, p < 0.001, respectively). The findings revealed a high prevalence of emotional exhaustion and depersonalisation coupled with low levels of personal accomplishment. Resilience partially mediates the relationship between alarm fatigue, emotional exhaustion, and depersonalisation. Healthcare institutions must initiate proper alarm systems and training programs to help mitigate unnecessary alarms and empower resilience among nurses.
AN  - 185780194
ID  - 185780194
ID  - 9207852
AU  - Alkubati, Sameer A.
AU  - Alshammari, Essa
AU  - Albaqawi, Hamdan
AU  - Alharbi, Abdulhafith
AU  - Laradhi, Adel O.
AU  - Albani, Galal F.
AU  - Pasay-an, Eddieson
AU  - Tlili, Mohamed A.
AU  - Ali, Aziza Z.
DB  - CINAHL Plus with Full Text
DO  - 10.1016/j.aucc.2025.101258
DP  - EBSCOhost
EP  - N.PAG
IS  - 4
JO  - Australian Critical Care
CY  - New York, New York
KW  - Hardiness
KW  - Critical Care Nursing
KW  - Critical Care Nurses Psychosocial Factors
KW  - Burnout, Professional Etiology
KW  - Equipment Alarm Systems Adverse Effects
KW  - Mental Fatigue Etiology
KW  - Burnout, Professional Prevention and Control
KW  - Human
KW  - Saudi Arabia
KW  - Male
KW  - Female
KW  - Path Analysis
KW  - Mediation Analysis
KW  - Hospitals, Public Saudi Arabia
KW  - Descriptive Statistics
KW  - Data Analysis Software
KW  - Multiple Linear Regression
KW  - Emotional Exhaustion
KW  - Depersonalization
KW  - Achievement
KW  - Male
KW  - Female
LA  - English
PB  - Elsevier B.V.
SN  - 1036-7314
SP  - N.PAG
TI  - The mediating effect of resilience on the relationship between alarm fatigue and burnout among critical care nurses.
UR  - https://research.ebsco.com/linkprocessor/plink?id=9d36d898-ee37-399b-9159-de8464a20130
VL  - 38
Y1  - 2025/07/01/Jul2025
ER  - 

TY  - JOUR
AB  - • Crewmembers may suffer secondary traumatic stress, compassion fatigue, and burnout. • Clinicians who are new to a program are at the highest risk of emotional stress. • Self-support is an ineffective coping mechanism among air medical professionals. • Peer support is a beneficial intervention for air medical crewmembers. The current research was performed to assess professional quality of life; identify factors associated with secondary traumatic stress, burnout, and compassion satisfaction; and evaluate the effectiveness of a peer support pilot intervention among air medical crewmembers. Quantitative research methods were used to assess secondary traumatic stress, compassion satisfaction, and burnout among flight nurses and paramedics. Demographic variables and secondary traumatic stress, burnout, and compassion satisfaction scores using the Professional Quality of Life Scale were assessed. A comparison of survey scores obtained before and 16 months after the implementation of a piloted peer support program was performed. Crewmembers with less experience within an air medical program and those without a support system are at the highest risk of developing secondary traumatic stress, burnout, and impaired compassion satisfaction. Observed scores for secondary traumatic stress, burnout, and compassion satisfaction suggest that peer support may be an effective intervention among air medical crewmembers. No statistically significant differences in secondary traumatic stress, burnout, or compassion satisfaction were observed by clinical role, marital status, or years in their profession. Peer support after emotionally challenging or stressful transports may combat secondary traumatic stress, compassion fatigue, and burnout. This intervention would be most beneficial for crewmembers who are newer to the transport organization and lack social or familial support.
AN  - 163550206
ID  - 163550206
ID  - 9312325
AU  - McCall, W. Travis
DB  - CINAHL Plus with Full Text
DO  - 10.1016/j.amj.2023.01.004
DP  - EBSCOhost
EP  - 162
IS  - 3
JO  - Air Medical Journal
CY  - New York, New York
KW  - Aeromedical Transport
KW  - Medical Flight Specialists Psychosocial Factors
KW  - Flight Nurses Psychosocial Factors
KW  - Compassion Fatigue Prevention and Control
KW  - Burnout, Professional Prevention and Control
KW  - Peer Group
KW  - Support, Psychosocial
KW  - Program Evaluation
KW  - Human
KW  - Pilot Studies
KW  - Quantitative Studies
KW  - Questionnaires
KW  - Quality of Life
KW  - Compassion Fatigue Risk Factors
KW  - Burnout, Professional Risk Factors
KW  - Job Satisfaction
KW  - Job Experience
KW  - Scales
LA  - English
PB  - Elsevier B.V.
SN  - 1067-991X
SP  - 157
TI  - Piloting Peer Support to Decrease Secondary Traumatic Stress, Compassion Fatigue, and Burnout Among Air Medical Crewmembers.
UR  - https://research.ebsco.com/linkprocessor/plink?id=05ab4bb5-5b17-3bc2-9b6d-62f7529f494c
VL  - 42
Y1  - 2023/05/01/May2023
ER  - 

TY  - JOUR
AB  - This study was conducted to determine the effects of the COVID-19 pandemic process on nursing care and nurses' work in neonatal intensive care units. The study was conducted using a qualitative method. The data were collected by voice recording with a one-on-one in-depth interview technique, and a semi-structured question form was used in the interviews. The data obtained from voice recordings were evaluated using the qualitative content analysis method. The main themes and subthemes of the study were as follows: (1) decrease in physical contact with newborns due to fear of transmitting Covid-19 (decrease in physical contact between neonatal nurses and newborns, decrease in physical contact between mothers and newborns, decrease in physical contact between fathers and newborns), (2) communication problems between healthcare professionals and parents (3) changes in the working conditions for neonatal nurses (increase in the frequency and duration of work intense working speed, exhaustion and decreased motivation due to use of protective equipment). The COVID-19 pandemic process led to a decrease in nurses' and parents' touching newborns, nurses' experiencing problems with parents due to measures taken, heavier working conditions and a decrease in motivation for nurses. This study will inform future research to be directed to nursing care and the work of nursing who work on the front line in the COVID-19 pandemic process. • The COVID-19 pandemic has negatively affected parent–infant attachment. • The COVID-19 pandemic has increased the workload of nurses. • The COVID-19 pandemic process has negatively affected the nurse–parent relationship.
AN  - 158727829
ID  - 158727829
ID  - 8607529
AU  - Coşkun Şimşek, Didem
AU  - Günay, Ulviye
AU  - Özarslan, Sümeyye
DB  - CINAHL Plus with Full Text
DO  - 10.1016/j.pedn.2022.05.013
DP  - EBSCOhost
EP  - 48
JO  - Journal of Pediatric Nursing
CY  - Philadelphia, Pennsylvania
KW  - Intensive Care Units, Neonatal
KW  - COVID-19 Pandemic
KW  - Nursing Care
KW  - Nursing Practice
KW  - Neonatal Intensive Care Nursing Psychosocial Factors
KW  - Human
KW  - Qualitative Studies
KW  - Audiorecording
KW  - Interviews
KW  - Content Analysis
KW  - Communication
KW  - Workload
KW  - Burnout, Professional
KW  - Parent-Infant Relations
KW  - Professional-Family Relations
LA  - English
PB  - W B Saunders
SN  - 0882-5963
SP  - 44
TI  - The impact of the COVID-19 pandemic on nursing care and nurses' work in a neonatal intensive care unit.
UR  - https://research.ebsco.com/linkprocessor/plink?id=0971334c-df96-3efd-9d5e-fefa453303b5
VL  - 66
Y1  - 2022/09/01/Sep2022
ER  - 

TY  - JOUR
AB  - Nursing staff plays a key role in the public health response to the COVID‐19 pandemic, being in the front line of care. This study sought to synthesise the qualitative literature on care experiences of frontline nurses during the COVID‐19 pandemic. A search was conducted on five databases in January 2021. Fifteen qualitative studies met the inclusion criteria and were included in the research, being submitted to interpretive meta‐synthesis according to the eMERGe guide. The final synthesis included a line of argument that shows the experiences of frontline nurses during the COVID‐19 pandemic, divided into three major themes: 'Instability on the edge of a cliff: unpredictable and unknown context,' 'The price of walking the tightrope: the uncertainty surrounding care,' and 'Finding the balance to reach the other side: dealing with the emotional demands of care.' Although essential in the health response to the COVID‐19 pandemic, nurses experienced an emotional impact arising from the hampered care provision. Our results point to need for strengthening the training of nurses and future nurses, creating and promoting measures that contribute to their psycho‐emotional well‐being, ensuring a safe environment for their clinical practice, and promoting their participation in decision‐making processes.
AN  - 159906646
ID  - 159906646
ID  - 9505881
AU  - Fernández‐Basanta, Sara
AU  - Castro‐Rodríguez, Marta
AU  - Movilla‐Fernández, María‐Jesús
DB  - CINAHL Plus with Full Text
DO  - 10.1111/nin.12492
DP  - EBSCOhost
EP  - 10
IS  - 4
JO  - Nursing Inquiry
CY  - Malden, Massachusetts
KW  - COVID-19
KW  - Nursing Care
KW  - Nurse Attitudes
KW  - Health Services Administration
KW  - Uncertainty
KW  - Human
KW  - Systematic Review
KW  - Meta Synthesis
KW  - Psychological Well-Being
KW  - PubMed
KW  - CINAHL Database
KW  - Psycinfo
KW  - Nursing Role
KW  - Burnout, Professional
KW  - Occupational Safety
KW  - Decision Making
LA  - English
PB  - Wiley-Blackwell
SN  - 1320-7881
SP  - 1
TI  - Walking a tightrope: A meta‐synthesis from frontline nurses during the COVID‐19 pandemic.
UR  - https://research.ebsco.com/linkprocessor/plink?id=b9e27f5c-5f39-3ca2-8fff-a4d0f30d0fbe
VL  - 29
Y1  - 2022/10/01/Oct2022
ER  - 

TY  - JOUR
AB  - Background: The outbreak of the Corona virus (COVID‐19) pandemic led to a sharp rise in morbidity and hospitalizations, and a significant therapeutic burden fell on intensive care units (ICUs). Intensive care nurses reported physical and emotional stress in response to the extra workload caused by caring for critically ill COVID‐19 patients. However, at the time of publication of the study, to the best of our knowledge there have been no studies that examined uncertainty, stress, or hope in the context of functioning among intensive care nurses. Aim: To examine: (a) the challenges of operating and managing intensive care units during the COVID‐19 pandemic among nurse managers in intensive care units, and (b) the relationships between uncertainty, stress, burnout, hope, and professional functioning among intensive care nurses during the COVID‐19 pandemic. Design: This mixed‐methods study was conducted in intensive care units (ICUs) at a large tertiary medical center in Israel, during February–May 2021. Methods: The data were collected in two phases. In the first phase, qualitative data were collected from focus groups attended by 15 senior managerial nurses. The second phase involved a cross‐sectional study among 100 staff nurses working in 5 ICUs. The data were collected using a structured questionnaire. Results: Qualitative data analysis revealed two main themes: (a) challenges of the COVID‐19 pandemic and (b) positive aspects of the COVID‐19 pandemic. The nurses reported high levels of burnout, emotional stress and uncertainty, but moderate State Hope Scale scores, and moderate levels of professional functioning. There were no statistical differences in study variables by exposure to COVID‐19 patients. State Hope Scale levels, uncertainty, and burnout variables contributed significantly and explained 46% of the variance of the professional functioning. Conclusions: The intensity of the experiences and psych‐social phenomena, is not affected by exposure to treatment of COVID‐19 patients. The relationships between the study variables emphasize the importance of initiated and ongoing interventions to reduce uncertainty, address burnout, and strengthen hope. Improvement in these indices may lead to better ICU nurses' professional functioning and their work life well‐being. Clinical relevance: We have therefore identified a need to formulate policies and implement interventions to bolster morale and hope, and can recommend systematic provision and sharing of up‐to‐date information with ICU nurses during prolonged emergencies.
AN  - 160029388
ID  - 160029388
ID  - 100911591
AU  - Kagan, Ilya
AU  - Lancman, Natalie
AU  - Weisbord, Irit
DB  - CINAHL Plus with Full Text
DO  - 10.1111/jnu.12796
DP  - EBSCOhost
EP  - 798
IS  - 6
JO  - Journal of Nursing Scholarship
CY  - Malden, Massachusetts
KW  - COVID-19 Pandemic Psychosocial Factors
KW  - Critical Care Nursing Psychosocial Factors
KW  - Nurse Managers Psychosocial Factors
KW  - Work Experiences Evaluation
KW  - Uncertainty Evaluation
KW  - Stress, Occupational Evaluation
KW  - Burnout, Professional Evaluation
KW  - Hope Evaluation
KW  - Nursing Role Evaluation
KW  - Nurse Attitudes Evaluation
KW  - Human
KW  - Israel
KW  - Intensive Care Units
KW  - Male
KW  - Female
KW  - Adult
KW  - Middle Age
KW  - Aged
KW  - Multimethod Studies
KW  - Structured Questionnaires
KW  - Scales
KW  - Descriptive Statistics
KW  - Focus Groups
KW  - Cross Sectional Studies
KW  - Questionnaires
KW  - One-Way Analysis of Variance
KW  - T-Tests
KW  - Chi Square Test
KW  - Pearson's Correlation Coefficient
KW  - Multiple Linear Regression
KW  - Data Analysis Software
KW  - Teamwork
KW  - Workload
KW  - Work Environment
KW  - Support, Psychosocial
KW  - Adult: 19-44 years
KW  - Middle Aged: 45-64 years
KW  - Aged: 65+ years
KW  - Male
KW  - Female
LA  - English
PB  - Wiley-Blackwell
SN  - 1527-6546
SP  - 787
TI  - Experiences and psychosocial predictors of professional function among intensive care nurses under the shadow of Covid‐19: A mixed‐methods study.
UR  - https://research.ebsco.com/linkprocessor/plink?id=8431d202-6ebb-3567-bfb6-01ebad2fa03f
VL  - 54
Y1  - 2022/11/01/Nov2022
ER  - 

TY  - JOUR
AN  - 160987670
ID  - 160987670
AU  - Sist, Luisa
AU  - Savadori, Sara
AU  - Grandi, Annalisa
AU  - Martoni, Monica
AU  - Baiocchi, Elena
AU  - Lombardo, Carlotta
AU  - Colombo, Lara
DB  - CINAHL Plus with Full Text
DO  - 10.3390/healthcare10122473
DP  - EBSCOhost
IS  - 12
JO  - Healthcare (2227-9032)
KW  - Self Care
KW  - Nurses
KW  - Midwives
KW  - Human
KW  - Scoping Review
KW  - PubMed
KW  - CINAHL Database
KW  - Psycinfo
KW  - Cochrane Library
KW  - Self-Compassion
KW  - Self-Awareness
KW  - Mindfulness
KW  - Hardiness
KW  - Mind Body Techniques
KW  - Nursing Skills
KW  - Burnout, Professional
KW  - Job Satisfaction
KW  - Yoga
KW  - Stress, Psychological
LA  - English
PB  - MDPI
SN  - 2227-9032
SP  - 2473
TI  - Self-Care for Nurses and Midwives: Findings from a Scoping Review.
UR  - https://research.ebsco.com/linkprocessor/plink?id=764deb37-ad4d-3b55-aac0-ae2ee47854a8
VL  - 10
Y1  - 2022/12/01/Dec2022
ER  - 

TY  - JOUR
AB  - Aim: To explore whether different profiles exist in a cohort of nurses regarding demographic and occupational outcomes. Background: Nurses will face many occupational problems, including workplace bullying, work–life imbalance, burnout and medical errors. Methods: A cross‐sectional study included 232 nurses working in a hospital in Oman. Data were collected from December 2018 to April 2019 using convenience sampling. Instruments included work–life balance questions, the Negative Acts questionnaire‐revised questionnaire, Oldenburg Burnout Inventory and Stanford Professional Fulfillment Index. Cluster analysis, t test, chi‐squared and Fisher's exact tests were used for data analysis. Results: Cluster 1 (n = 108) was characterized as 'low‐risk on medical error, burnout and workplace bullying but high‐risk in work–life imbalance' group. Cluster 2 (n = 124) was labelled as 'high‐risk on medical error, work–life imbalance, burnout and workplace buying' group. Conclusions: Two groups of nurses in Oman are facing occupational problems differently. Nurses in Cluster 1 need attention to work–life imbalance. However, nurses in Cluster 2 need attention on all occupational problems. Implications for Nursing Management: Findings call on the nursing stakeholders in Oman to identify factors related to occupational problems, to provide consultation services to reduce inter‐personnel conflicts, and to review nurses' working hours to avoid burnout and resume a balanced work–life.
AN  - 159455017
ID  - 159455017
ID  - 9306050
AU  - Chan, Moon Fai
AU  - Al Balushi, Amal Ahmed
AU  - Al‐Adawi, Samir
AU  - Alameddine, Mohamad
AU  - Al Saadoon, Muna
AU  - Bou‐Karroum, Karen
DB  - CINAHL Plus with Full Text
DO  - 10.1111/jonm.13432
DP  - EBSCOhost
EP  - 1539
IS  - 6
JO  - Journal of Nursing Management
CY  - Malden, Massachusetts
KW  - Nurses Psychosocial Factors
KW  - Workplace Violence
KW  - Bullying
KW  - Burnout, Professional
KW  - Work-Life Balance
KW  - Treatment Errors
KW  - Outcome Assessment
KW  - Human
KW  - Oman
KW  - Cluster Analysis
KW  - Cross Sectional Studies
KW  - Sample Size
KW  - Software
KW  - Questionnaires
KW  - Sociodemographic Factors
KW  - Coefficient alpha
KW  - Descriptive Statistics
KW  - T-Tests
KW  - Chi Square Test
KW  - Fisher's Exact Test
KW  - Data Analysis Software
KW  - Two-Tailed Test
KW  - Male
KW  - Female
KW  - Adult
KW  - Middle Age
KW  - Clinical Assessment Tools
KW  - Adult: 19-44 years
KW  - Middle Aged: 45-64 years
KW  - Male
KW  - Female
LA  - English
PB  - Wiley-Blackwell
SN  - 0966-0429
SP  - 1530
TI  - Workplace bullying, occupational burnout, work–life imbalance and perceived medical errors among nurses in Oman: A cluster analysis.
UR  - https://research.ebsco.com/linkprocessor/plink?id=a0fd48af-dbeb-3a87-8e33-a25ada86a813
VL  - 30
Y1  - 2022/09/01/Sep2022
ER  - 

TY  - JOUR
AB  - During the COVID-19 pandemic, emergency nurses have been adversely affected physically, socially, and psychologically by factors such as increased workload, longer working hours, isolation from family, and limited resources. This study aimed to investigate the effect of motivational messages sent to emergency nurses during the COVID-19 pandemic on their job satisfaction, compassion fatigue, and communication skills. This was a randomized controlled experimental study. The study was conducted with 60 emergency nurses in 2 training and research hospitals in Istanbul between July 31 and August 31, 2021. The participants were randomly assigned to the intervention and control groups. Participants in the intervention group (n = 30) received daily motivational messages to their mobile phones by short message service for 21 days; those in the control group (n = 30) received no motivational messages. The Job Satisfaction Scale, Compassion Fatigue Scale, and Communication Skills Scale were administered before and after the intervention. The mean age was 29.8 (SD = 7.5) and 28.7 years (SD = 6.9) in the intervention and control groups, respectively. Before the intervention, there were no significant differences in the groups' scores for job satisfaction (P =.561), compassion fatigue (P =.687), or communication skills (P =.355). After the intervention, the intervention group had significantly higher scores for job satisfaction (P <.001) and communication skills (P <.001) and significantly lower compassion fatigue scores than the control group (P <.001). Our results suggest that motivational messages sent to emergency nurses during the COVID-19 pandemic increase job satisfaction and improve communication skills while reducing compassion fatigue.
AN  - 158930367
ID  - 158930367
ID  - 7605913
AU  - Goktas, Sonya
AU  - Gezginci, Elif
AU  - Kartal, Hilal
DB  - CINAHL Plus with Full Text
DO  - 10.1016/j.jen.2022.06.001
DP  - EBSCOhost
EP  - 558
IS  - 5
JO  - Journal of Emergency Nursing
CY  - New York, New York
KW  - COVID-19 Pandemic Psychosocial Factors
KW  - Motivation
KW  - Text Messaging
KW  - Emergency Nurses Psychosocial Factors
KW  - Emergency Nursing
KW  - Job Satisfaction Evaluation
KW  - Compassion Fatigue Prevention and Control
KW  - Communication Skills Evaluation
KW  - Human
KW  - Randomized Controlled Trials
KW  - Academic Medical Centers
KW  - Turkey
KW  - Random Assignment
KW  - Comparative Studies
KW  - Scales
KW  - Young Adult
KW  - Adult
KW  - Pretest-Posttest Design
KW  - Descriptive Statistics
KW  - Adult: 19-44 years
LA  - English
PB  - Elsevier B.V.
SN  - 0099-1767
SP  - 547
TI  - The Effects of Motivational Messages Sent to Emergency Nurses During the COVID-19 Pandemic on Job Satisfaction, Compassion Fatigue, and Communication Skills: A Randomized Controlled Trial.
UR  - https://research.ebsco.com/linkprocessor/plink?id=a70f7225-2e3f-35a4-b199-40336c733aed
VL  - 48
Y1  - 2022/09/01/Sep2022
ER  - 

TY  - JOUR
AB  - Aims: To explore whether perceived overqualification increases the risk of burnout and whether transformational leadership negatively moderates this relationship. Background: Perceived overqualification might contribute to burnout and lead to poor experience of transformational leadership, and transformational leadership might be associated with burnout. However, these relationships have not yet been confirmed. Methods: A multicentre cross‐sectional study. A total of 321 nurses from intensive care units were recruited from six tertiary hospitals. Scale of Perceived OverQualification, Transformational Leadership Questionnaire and emotional exhaustion subscale of the Maslach Burnout Inventory—General Survey were employed to collect the data. Hierarchical multiple regression and bootstrap resampling were applied to analyse the data. Results: Burnout was positively associated with perceived overqualification and negatively associated with transformational leadership (each p < 0.05). Transformational leadership significantly mediated the relationship between perceived overqualification and burnout (b = −0.6389, 95% confidence interval: −0.8706, −0.4072). Conclusion: Our findings indicated that perceived overqualification and transformational leadership directly or indirectly affect burnout among nurses from intensive care units. Implications for Nursing Managers: Personal and organizational‐oriented interventions utilizing nurses' overall qualifications and implementing transformational leadership should be employed by nurse managers to alleviate burnout and promote the work performance of nurses from intensive care units.
AN  - 160572030
ID  - 160572030
ID  - 9306050
AU  - Guo, Yu‐Fang
AU  - Fan, Jun‐Ying
AU  - Lam, Louisa
AU  - Plummer, Virginia
AU  - Cross, Wendy
AU  - Ma, Yue‐Zhen
AU  - Wang, Yu‐Fen
AU  - Jia, Yan‐Nan
DB  - CINAHL Plus with Full Text
DO  - 10.1111/jonm.13774
DP  - EBSCOhost
EP  - 3339
IS  - 7
JO  - Journal of Nursing Management
CY  - Malden, Massachusetts
KW  - Critical Care Nursing Administration
KW  - Nurses Psychosocial Factors
KW  - Burnout, Professional Risk Factors
KW  - Nurse Attitudes Evaluation
KW  - Educational Status
KW  - Management Styles
KW  - Nursing Management
KW  - Risk Assessment
KW  - Human
KW  - Intensive Care Units
KW  - Multicenter Studies
KW  - Funding Source
KW  - Cross Sectional Studies
KW  - Scales
KW  - Questionnaires
KW  - Multiple Regression
KW  - Descriptive Statistics
KW  - Confidence Intervals
KW  - China
KW  - Post Hoc Analysis
KW  - Male
KW  - Female
KW  - Adult
KW  - Middle Age
KW  - Data Analysis Software
KW  - Pearson's Correlation Coefficient
KW  - T-Tests
KW  - Analysis of Variance
KW  - Adult: 19-44 years
KW  - Middle Aged: 45-64 years
KW  - Male
KW  - Female
LA  - English
PB  - Wiley-Blackwell
SN  - 0966-0429
SP  - 3330
TI  - Associations between perceived overqualification, transformational leadership and burnout in nurses from intensive care units: A multicentre survey.
UR  - https://research.ebsco.com/linkprocessor/plink?id=76b69df7-2ecb-3fb5-95ce-6c429289d0de
VL  - 30
Y1  - 2022/10/01/Oct2022
ER  - 

TY  - JOUR
AB  - Pediatric nurses are at high risk for burnout, resulting in unsatisfactory care quality. Although job resources like social support can prevent the development of burnout under work stress, the mediating role of personal resources like occupational commitment is not well studied. This study was to examine the mediating role of occupational commitment in the relationship between work stress and burnout, and test if the effect of work stress on occupational commitment varies at different levels of social support among pediatric nurses. A cross-sectional survey was conducted to collect data of pediatric nurses from 6 hospitals in Chengdu, China. Multiple linear regressions and bias-corrected bootstrap confidence intervals were used to test the proposed model. In this sample of 488 pediatric nurses, work stress was significantly associated with emotional exhaustion (β = 0.278, p < 0.001), depersonalization (β = 0.112, p < 0.001), and personal accomplishment (β = −0.047, p < 0.05). Occupational commitment partly mediated the links of work stress and emotional exhaustion (β = 0.056, 95%CI: 0.034–0.082), and depersonalization (β = 0.026, 95%CI: 0.014–0.041), and fully mediated the relationship between work stress and personal accomplishment (β = −0.059, 95%CI: −0.080 ∼ −0.039). Social support significantly moderated the relationship between work stress and occupational commitment (β = 0.007, p < 0.01). Among pediatric nurses, work stress has an indirect influence on burnout through occupational commitment, and such an effect is weakened when social support is high. Nurse managers could consider developing interventions by promoting both occupational commitment and social support to prevent burnout of employees.
AN  - 160583318
ID  - 160583318
ID  - 8607529
AU  - Liao, Huiling
AU  - Liang, Ruiling
AU  - He, Huan
AU  - Huang, Yuanyuan
AU  - Liu, Mei
DB  - CINAHL Plus with Full Text
DO  - 10.1016/j.pedn.2022.10.009
DP  - EBSCOhost
EP  - e23
JO  - Journal of Pediatric Nursing
CY  - Philadelphia, Pennsylvania
KW  - Pediatric Nurses Psychosocial Factors
KW  - Stress, Occupational Evaluation
KW  - Burnout, Professional Evaluation
KW  - Support, Social Evaluation
KW  - Commitment
KW  - Human
KW  - Female
KW  - Male
KW  - China
KW  - Cross Sectional Studies
KW  - Surveys
KW  - Multiple Linear Regression
KW  - Depersonalization
KW  - Confidence Intervals
KW  - Descriptive Statistics
KW  - Mediation Analysis
KW  - Female
KW  - Male
LA  - English
PB  - W B Saunders
SN  - 0882-5963
SP  - e16
TI  - Work stress, burnout, occupational commitment, and social support among Chinese pediatric nurses: A moderated mediation model.
UR  - https://research.ebsco.com/linkprocessor/plink?id=92f2491a-1a62-30ec-8799-7451ef87bc61
VL  - 67
Y1  - 2022/11/01/Nov2022
ER  - 

TY  - JOUR
AB  - Background: Nurses working in various patient care departments are exposed to different traumatic situations, patient suffering, and death in their routine care. This study investigated grief and coping experiences amongst registered nurses working in various care departments of a major government health facility in the Ashanti region of Ghana. Methods: A descriptive cross-sectional survey amongst nurses was conducted. A quotasampling technique was applied to yield a representative sample of 79 nurses working in different wards of Konongo-Odumasi Government Hospital in Konong, Ghana. A structured self-administered questionnaire was used for data collection. Standard descriptive statistics (e.g. frequency and proportions) were used to summarize the survey data. The data were analyzed using SPSS software, v. 20. Results: The majority of nurses (63%) reported feelings of grief following the death of patients they had cared for. Most respondents (89%) who did not acknowledge a grief experience did not grieve out of fear or as a show of professionalism. Some reported impacts of grief included insomnia (39%), loss of appetite (51%), tiredness (8%), feeling of depression (24%), and reduced functionality at work and home (27%). Common coping strategies for dealing with grief following patient death included physical exercise (67%), engaging in spiritual practices (51%), listening to music (47%), and discussing with other colleagues (42%). Only 47% of nurses reported access to professional counseling. Conclusion: Regular training on effective grief coping strategies and emotional support for nurses caring for the dying may positively affect the health and well-being of nurses and improve the quality of care for both the dying patient and their families. Providing professional counseling for nurses is also suggested.
AN  - 159774498
ID  - 159774498
AU  - Agyei, Frank Bediako
AU  - Nti, Francisca
AU  - Anago, Emmanuel Kwadwo
AU  - Avinu, Esther Selasi
DB  - CINAHL Plus with Full Text
DO  - 10.32598/JCCNC.8.3.434.1
DP  - EBSCOhost
EP  - 190
IS  - 3
JO  - Journal of Client Centered Nursing Care
KW  - Grief Evaluation
KW  - Coping Evaluation
KW  - Nursing Staff, Hospital Psychosocial Factors
KW  - Hospitals, Public Ghana
KW  - Work Experiences Evaluation
KW  - Nurse Attitudes Evaluation
KW  - Registered Nurses Psychosocial Factors
KW  - Attitude to Death Evaluation
KW  - Death Psychosocial Factors
KW  - Human
KW  - Descriptive Research
KW  - Cross Sectional Studies
KW  - Quota Sample
KW  - Ghana
KW  - Structured Questionnaires
KW  - Descriptive Statistics
KW  - Data Analysis Software
KW  - Fear
KW  - Professionalism
KW  - Insomnia
KW  - Eating Disorders
KW  - Depression
KW  - Fatigue
KW  - Burnout, Professional
KW  - Work-Life Balance
KW  - Exercise
KW  - Spirituality
KW  - Music
KW  - Intraprofessional Relations
KW  - Health Services Accessibility
KW  - Counseling
KW  - Young Adult
KW  - Adult
KW  - Middle Age
KW  - Aged
KW  - Male
KW  - Female
KW  - Adult: 19-44 years
KW  - Middle Aged: 45-64 years
KW  - Aged: 65+ years
KW  - Male
KW  - Female
LA  - English
PB  - Negah Institute for Social Research & Scientific Communication
SN  - 2476-4124
SP  - 177
TI  - Grief and Coping Strategies of Nurses Following Patient Death at the Konongo-Odumasi Government Hospital, Ghana.
UR  - https://research.ebsco.com/linkprocessor/plink?id=0f5e84bf-4320-39ce-ab84-dd87d26eb08e
VL  - 8
Y1  - 2022/07/01/Summer2022
ER  - 

TY  - JOUR
AB  - Aim: Consolidate and synthesize evidence on working nurse-parent experiences of parenthood. Background: Demands in healthcare strain the workforce, causing burnout and high turnover rates, especially among nurses. Balancing work and family responsibilites is even more challenging for nurse-parents. Introduction: Nursing is highly stressful, and the experiences of nurse-parents are under-researched highlighting the need to better understand and support nurse-parents in their dual roles. Methods: Seven databases (PubMed, Embase, CINAHL, PsycINFO, ProQuest, Scopus, and Web of Science) were systematically searched for published and unpublished primary qualitative studies. Extracted data were meta-summarized and synthesized using Sandelowski and Barroso's approach. Findings: Twelve peer-reviewed studies, conducted between 2007 and 2022, investigated the challenges faced by 339 female nurse-parents across various countries. The meta-synthesis revealed two main themes: (a) Clashes of dual roles, and (b) Accept, adapt, and compromise, which were supported by six subthemes. Nurse-parents struggled with dual roles, often neglected self-care, and experienced work-family conflicts. However, they learned to accept their situations, adapt by seeking help from family, friends, and colleagues, and compromise on career aspirations to prioritize their families. The importance of organizational support and flexibility in accommodating their dual roles was emphasized. Discussion: Female nurse-parents face challenges in balancing their dual roles, resulting in fatigue, compromised self-care, and limited social interactions. The culture of self-sacrifice in nursing contributes to these challenges, impacting patient safety. Supportive interventions like mindfulness programs and exercise classes can promote well-being. Staffing shortages and shift work further affect the work-life balance for nurse-parents. Conclusion and Implications for Nursing and Health Policy: Creating a supportive work environment for nurse-parents is crucial. Family-friendly shifts revised parental leave policies, and improved childcare support are needed. Supporting nurse-parents benefits their well-being and enhances patient care. Collaboration between healthcare organizations and policymakers is essential to address workforce shortages and implement changes.
AN  - 37724722
ID  - 37724722
AU  - Ong, Pearl
AU  - Cong, Xiaomei
AU  - Yeo, Yumi
AU  - Shorey, Shefaly
DB  - MEDLINE Complete
DO  - 10.1111/inr.12885
DP  - EBSCOhost
EP  - 625
IS  - 3
JO  - International nursing review
CY  - England
KW  - Parents psychology
KW  - Parenting psychology
KW  - Burnout, Professional psychology
KW  - Nurse's Role psychology
KW  - Humans
KW  - Female
KW  - Adult
KW  - Work-Life Balance
LA  - eng
PB  - Blackwell Science Ltd
SN  - 1466-7657
SN  - Electronic
SP  - 610
TI  - Experiences of nurses managing parenthood and career: A systematic review and meta-synthesis.
UR  - https://research.ebsco.com/linkprocessor/plink?id=61c9ac3b-c859-3a0f-a151-d39f8b90d0c3
VL  - 71
Y1  - 2024/09/01/2024 Sep
ER  - 

TY  - JOUR
AB  - Purpose: This study aimed to investigate the impacts of end-of-life care competency and ethical dilemmas on psychological burnout in nurses who care for terminal cancer patients. Methods: A cross-sectional study of 160 nurses who cared for terminal cancer patients was conducted. The participants were recruited from the hospice-palliative care wards, hematology or oncology wards, or intensive care units of three general hospitals in a single metropolitan area. Data were collected using a self-administered survey to assess end-oflife care competency, ethical dilemmas, psychological burnout, and general sociodemographic characteristics. Data were analyzed using descriptive statistics, the independent ttest, analysis of variance, Pearson correlation coefficients, and hierarchical linear regression analysis using SPSS for Windows (version 26.0). Results: Psychological burnout was significantly correlated with end-of-life care competency (r=-0.23, P=0.003) but not with ethical dilemmas. The results of the hierarchical linear regression analysis indicated that end-of-life care competency (β=-0.280, P=0.010) and ethical dilemmas (β=0.275, P=0.037) were significant predictors of psychological burnout, after adjusting for age, religious status, clinical experience, and unit type. Conclusion: The current study's findings demonstrate that end-of-life care competency and ethical dilemmas are crucial factors that affect psychological burnout in nurses who care for terminal cancer patients. Substantive education programs must be developed to improve nurses' competencies in end-of-life care and ethical dilemmas to decrease psychological burnout.
AN  - 161074476
ID  - 161074476
AU  - Na-Ri Seo
AU  - Yeom, Hyun-E.
DB  - CINAHL Plus with Full Text
DO  - 10.14475/jhpc.2022.25.4.159
DP  - EBSCOhost
EP  - 168
IS  - 4
JO  - Journal of Hospice & Palliative Care
KW  - Hospice Nurses Psychosocial Factors
KW  - Terminally Ill Patients Psychosocial Factors
KW  - Cancer Patients Psychosocial Factors
KW  - Nursing Care
KW  - Burnout, Professional
KW  - Psychological Distress
KW  - Clinical Competence
KW  - Ethics, Nursing
KW  - Human
KW  - Male
KW  - Female
KW  - Adult
KW  - Middle Age
KW  - Cross Sectional Studies
KW  - Descriptive Statistics
KW  - Surveys
KW  - Sociodemographic Factors
KW  - Adult: 19-44 years
KW  - Middle Aged: 45-64 years
KW  - Male
KW  - Female
LA  - English
PB  - Korean Society for Hospice & Palliative Care
SN  - 2765-3072
SP  - 159
TI  - Factors Affecting Psychological Burnout in Nurses Caring for Terminal Cancer Patients.
UR  - https://research.ebsco.com/linkprocessor/plink?id=bb8ce08b-28f8-39fa-b8a3-11a87d68b272
VL  - 25
Y1  - 2022/12/01/Dec2022
ER  - 

TY  - JOUR
AB  - Aims: We aim to explore the prevalence and potential facilitators and inhibitors of compassion fatigue and compassion satisfaction among Chinese palliative care nurses. Background: Nurses with compassion fatigue may suffer from health‐related problems, causing decreased work efficiency and quality of care. Palliative care nurses are especially at risk of compassion fatigue due to close contact with terminal patients. Methods: A province‐wide cross‐sectional survey using convenience sampling was conducted among 318 palliative care nurses at 25 hospitals and healthcare institutions in Sichuan Province, China. Data were collected using demographic questionnaire and five scales: Professional Quality of Life Scale, General Self‐Efficacy Scale, Perceived Social Support Scale, Simplified Coping Style Questionnaire, and Connor‐Davison Resilience Scale. Data analyses including descriptive statistics, t‐test, one‐way ANOVA, simple linear regression, and multiple linear regression. Results: Mean scores (SD) for burnout, secondary traumatic stress, and compassion satisfaction were 25.42 (4.75), 26.08 (5.72), and 35.67 (5.77), respectively. Related factors predicted 40.30%, 27.10%, and 35.4% of the variance in the model of burnout, secondary traumatic stress, and compassion satisfaction, respectively (all p <.001). Conclusions: The levels of burnout and secondary traumatic stress among Chinese palliative care nurses were higher than those among other types of nurses. Social support, resilience, positive coping, family recognition of work, and income satisfaction are inhibitors of compassion fatigue among palliative care nurses. Implications for Nursing Management: Nursing administrators and educators should consider providing effective and targeted strategies (e.g. ongoing training and psychological interventions) to decrease compassion fatigue among palliative care nurses based on the cultural and ethical settings.
AN  - 160571981
ID  - 160571981
ID  - 9306050
AU  - Li, Juejin
AU  - Wang, Qi
AU  - Guan, Chang
AU  - Luo, Lin
AU  - Hu, Xiaolin
DB  - CINAHL Plus with Full Text
DO  - 10.1111/jonm.13708
DP  - EBSCOhost
EP  - 3073
IS  - 7
JO  - Journal of Nursing Management
CY  - Malden, Massachusetts
KW  - Compassion Fatigue Epidemiology
KW  - Compassion Prevention and Control
KW  - Personal Satisfaction
KW  - Chinese Persons
KW  - Palliative Care Nurses Psychosocial Factors
KW  - Nurse Attitudes Evaluation
KW  - Compassion Fatigue Prevention and Control
KW  - Human
KW  - Cross Sectional Studies
KW  - Convenience Sample
KW  - China
KW  - Sociodemographic Factors
KW  - Descriptive Statistics
KW  - T-Tests
KW  - Analysis of Variance
KW  - Multiple Linear Regression
KW  - Burnout, Professional
KW  - Stress, Psychological
KW  - Scales
KW  - Questionnaires
KW  - Coefficient alpha
KW  - One-Way Analysis of Variance
KW  - Data Analysis Software
KW  - Multiple Regression
LA  - English
PB  - Wiley-Blackwell
SN  - 0966-0429
SP  - 3060
TI  - Compassion fatigue and compassion satisfaction among Chinese palliative care nurses: A province‐wide cross‐sectional survey.
UR  - https://research.ebsco.com/linkprocessor/plink?id=c0db2c11-1d28-3dd1-b491-eeeef8809365
VL  - 30
Y1  - 2022/10/01/Oct2022
ER  - 

TY  - JOUR
AB  - Aim: The aim of this study was to explore and describe the factors that contribute to burnout among nurses. Background: Burnout remains one of the major occupational health problems, posing risks to human health globally. In Namibia, there has been growing public criticism of nurses, stating that they are rude or act in a manner that does not show professionalism towards their clients. Reasons for such unprofessional behaviour could be linked to negative attitudes on the part of nurses towards their clients, resulting from burnout syndrome. Method: A qualitative, exploratory, descriptive and contextual research design was followed as the basis for conducting the study. Using a purposive sampling technique, a sample of 20 nurses was selected from a population of 69 nurses employed in this setting. This sample size was determined by the saturation of data as reflected in repeating themes. Data were collected using individual semi‐structured interviews and were analysed using qualitative thematic analysis. Results: The following three themes emerged: understanding the concept of burnout, factors leading to burnout and creating a conducive environment as a corrective measure to address burnout and to advance nurses. Conclusions: Burnout is indeed real and affects nurses' performance negatively. Burnout has a negative impact on the well‐being of nurses both physically and emotionally, which has the potential to compromise staff performance, productivity and the quality of patient care. Burnout among nurses is linked to many stressors such as poor staff management, inadequate resources, lack of support and lack of wellness programmes in the workplace. Implications for Nursing Management: Strengthening communication between frontline health workers and management by engaging and involving them more in decision making in matters that concern them is anticipated to address poor staff management, enhance staff performance and improve the quality of patient care. Staff wellness programmes in the workplace are believed to be a good coping mechanism to address work‐related pressure and tensions, and they are believed to resolve some work‐related stress that may result in increased staff productivity.
AN  - 160571967
ID  - 160571967
ID  - 9306050
AU  - Ashipala, Daniel Opotamutale
AU  - Nghole, Tuyenikelao Muudikange
DB  - CINAHL Plus with Full Text
DO  - 10.1111/jonm.13693
DP  - EBSCOhost
EP  - 2991
IS  - 7
JO  - Journal of Nursing Management
CY  - Malden, Massachusetts
KW  - Community Health Nursing Psychosocial Factors
KW  - Burnout, Professional
KW  - Nurse Attitudes
KW  - Human
KW  - Male
KW  - Female
KW  - Adolescence
KW  - Adult
KW  - Middle Age
KW  - Namibia
KW  - Qualitative Studies
KW  - Exploratory Research
KW  - Descriptive Research
KW  - Purposive Sample
KW  - Semi-Structured Interview
KW  - Thematic Analysis
KW  - Adolescent: 13-18 years
KW  - Adult: 19-44 years
KW  - Middle Aged: 45-64 years
KW  - Male
KW  - Female
LA  - English
PB  - Wiley-Blackwell
SN  - 0966-0429
SP  - 2982
TI  - Factors contributing to burnout among nurses at a district hospital in Namibia: A qualitative perspective of nurses.
UR  - https://research.ebsco.com/linkprocessor/plink?id=af5acf5d-1818-3fc7-912e-c0dcb57a9c69
VL  - 30
Y1  - 2022/10/01/Oct2022
ER  - 

TY  - JOUR
AB  - • APRNs had high levels of personal and workrelated burnout during the pandemic. • Burnout was found in workplace and personal sources, not patient sources. • Individual level of resilience did not overcome the effect of burnout. • Interventions are needed regarding systems changes to uplift our workforce. Background Clinician burnout, stress and job dissatisfaction among Advance Practice Registered Nurses (APRNS) may have impacted work-related quality of life (WRQoL) during the COVID-19 pandemic. No studies describe burnout and resilience in APRNs who manage care for patients with HF. Objectives Among APRNs who manage care for patients with HF, study aims included: 1) Describe burnout and WRQoL levels; 2) Determine the relationship between burnout and WRQoL; 3) Examine whether resilience moderates the association between WRQoL and burnout. Methods: An online survey of American Association of Heart Failure Nurses and the Heart Failure Society of America APRN members were queried. Inclusion criteria: APRN's who practiced in ambulatory or inpatient cardiology settings at least 8 h weekly. Outcomes measured: Burnout, WRQoL, and resilience. Results Participants' (N = 101) mean age was 50 (±10) years and 93% identified as female. APRNs worked more than 42 h weekly and reported moderate levels of resilience, high levels of personal (M = 51.7, norm-referenced mean: 35.9) and work-related burnout (M = 50.1, norm-referenced mean: 33.0). Correlations between high levels of burnout and low WRQoL (r range: -0.74 — -0.39 -, p <.001) were found. Burnout moderated the relationships among resilience and WRQoL. Conclusion APRNs had high levels of burnout during the COVID-19 pandemic. Patient-related burnout was not high. Level of burnout influenced the relationships among resilience and WRQoL suggesting that burnout is from workplace and personal sources, and that level of resilience could not overcome the effect of burnout. Interventions are needed regarding systems changes to uplift and support our workforce.
AN  - 157635210
ID  - 157635210
ID  - 0330057
AU  - Howie-Esquivel, Jill
AU  - Byon, Ha Do
AU  - Lewis, Connie
AU  - Travis, Arlene
AU  - Cavanagh, Casey
DB  - CINAHL Plus with Full Text
DO  - 10.1016/j.hrtlng.2022.04.005
DP  - EBSCOhost
EP  - 41
JO  - Heart & Lung
CY  - New York, New York
KW  - Heart Failure Therapy
KW  - Advanced Practice Registered Nurses
KW  - Registered Nurses
KW  - Cardiovascular Nursing
KW  - Quality of Working Life
KW  - Occupational Health
KW  - Human
KW  - Cardiac Patients
KW  - Hardiness
KW  - COVID-19 Pandemic
KW  - Burnout, Professional
KW  - Work Environment
KW  - Stress, Psychological
KW  - Job Satisfaction
KW  - Surveys
KW  - Outcome Assessment
KW  - Adult
KW  - Middle Age
KW  - Descriptive Statistics
KW  - Adult: 19-44 years
KW  - Middle Aged: 45-64 years
LA  - English
PB  - Elsevier B.V.
SN  - 0147-9563
SP  - 34
TI  - Quality of work-life among advanced practice nurses who manage care for patients with heart failure: The effect of resilience during the Covid-19 pandemic.
UR  - https://research.ebsco.com/linkprocessor/plink?id=01053d04-3f67-3de5-87b2-6c154b476c9d
VL  - 55
Y1  - 2022/09/01/Sep2022
ER  - 

TY  - JOUR
AB  - Aim: We aim to investigate the prevalence and associated factors for compassion fatigue among nurses in Fangcang Shelter Hospitals in Wuhan. Studies have shown that compassion fatigue was more common among nurses than other health‐care providers, and its predictors were also different. In recent years, most studies have investigated compassion fatigue in emergency and oncology nurses, whereas there is little information on compassion fatigue among nurses from the frontline of Fangcang Shelter Hospitals during the COVID‐19 pandemic. Methods: A descriptive, cross‐sectional design was used in this study. An online survey was conducted among nurses (n = 972) of five Fangcang Shelter Hospitals in Wuhan, Hubei province, China, from 6 March to 10 March 2020. A self‐administered questionnaire including demographic information, work‐related information, General Health Questionnaire, Perceived Stress Scale and Compassion Fatigue Scale was used. Results: The prevalence of compassion fatigue among nurses in Fangcang Shelter Hospitals was moderate, and most cases were mild. There was a significant relationship between compassion fatigue and work‐related factors, mental health and perceived stress among nurses working in Fangcang Shelter Hospitals. Conclusions: Various factors contribute to compassion fatigue, including lower job satisfaction and job adaptability, less praise from patients, more fear of infection and more perceived stress. A good working atmosphere, organizational support and psychological consultation are essential to alleviate nurses' compassion fatigue during the anti‐epidemic period. Summary statement: What is already known about this topic? Nurses are particularly vulnerable to compassion fatigue among health‐care providers, and it causes billions of dollars in productivity losses to economies in different countries every year.Personal factors (professional cognition, health condition, gender etc.), working environment (working hours, working load, working system problems, professional roles etc.), mental health and stress may affect nurses' compassion fatigue. What this paper adds? Both extrinsic and intrinsic factors played a crucial role in nurses in Fangcang Shelter Hospitals who are exposed to adverse events, leading to compassion fatigue. The implications of this paper: This paper reveals a new perspective on the factors influencing compassion fatigue of nurses working in Fangcang Shelter Hospitals.We suggest that compassion fatigue among nurses in Fangcang Shelter Hospitals could be reduced by maintaining a good working atmosphere, providing organizational support, helping nurses keep a healthy mental state and reducing stress levels.
AN  - 159454589
ID  - 159454589
AU  - Zhan, Yuxin
AU  - Liu, Yunfang
AU  - Chen, Yi
AU  - Liu, Huan
AU  - Zhang, Wenya
AU  - Yan, Rong
AU  - Yu, Jiaohua
AU  - Li, Suyun
DB  - CINAHL Plus with Full Text
DO  - 10.1111/ijn.13054
DP  - EBSCOhost
EP  - 12
IS  - 5
JO  - International Journal of Nursing Practice (John Wiley & Sons, Inc.)
KW  - Nurses Psychosocial Factors
KW  - Compassion Fatigue Epidemiology
KW  - Compassion Fatigue Risk Factors
KW  - Risk Assessment
KW  - Hospitals China
KW  - Human
KW  - Cross Sectional Studies
KW  - Descriptive Statistics
KW  - Data Analysis Software
KW  - Descriptive Research
KW  - China
KW  - Convenience Sample
KW  - Questionnaires
KW  - Scales
KW  - Mann-Whitney U Test
KW  - Kruskal-Wallis Test
KW  - Linear Regression
KW  - Male
KW  - Female
KW  - Adult
KW  - Middle Age
KW  - Adult: 19-44 years
KW  - Middle Aged: 45-64 years
KW  - Male
KW  - Female
LA  - English
PB  - John Wiley & Sons, Inc.
SN  - 1322-7114
SP  - 1
TI  - The prevalence and influencing factors for compassion fatigue among nurses in Fangcang shelter hospitals: A cross‐sectional study.
UR  - https://research.ebsco.com/linkprocessor/plink?id=1146f694-9163-34da-be5c-857b9f268596
VL  - 28
Y1  - 2022/10/01/Oct2022
ER  - 

TY  - JOUR
AN  - 159826034
ID  - 159826034
AU  - Badwan, Marwa
AU  - Eshah, Nidal
AU  - Rayan, Ahmad
DB  - CINAHL Plus with Full Text
DO  - 10.32598/jhnm.32.4.2323
DP  - EBSCOhost
EP  - 308
IS  - 4
JO  - Journal of Holistic Nursing & Midwifery
CY  - , &lt;Blank&gt;
KW  - Work Engagement
KW  - Critical Care Nursing
KW  - Human
KW  - Male
KW  - Female
KW  - Male
KW  - Female
LA  - English
PB  - Guilan University of Medical Sciences
SN  - 2588-3712
SP  - 301
TI  - The Role of Organizational Support in Work Engagement Among Nurses Working in Intensive Care Units.
UR  - https://research.ebsco.com/linkprocessor/plink?id=51a6c666-4d4a-31d0-aa82-ab671ed4aa84
VL  - 32
Y1  - 2022/10/01/2022
ER  - 

TY  - JOUR
AN  - 158883829
ID  - 158883829
AU  - Abusamra, Ammar
AU  - Rayan, Ahmad Hussien
AU  - Obeidat, Rana F.
AU  - Hamaideh, Shaher H.
AU  - Baqeas, Manal Hassan
AU  - ALBashtawy, Mohammed
DB  - CINAHL Plus with Full Text
DO  - 10.1177/23779608221124292
DP  - EBSCOhost
EP  - 10
JO  - SAGE Open Nursing
CY  - Thousand Oaks, California
KW  - Quality of Nursing Care
KW  - Registered Nurses Jordan
KW  - Burnout, Professional Evaluation
KW  - Work Environment
KW  - Nursing Care Delivery Systems
KW  - Jordan
KW  - Human
KW  - Cross Sectional Studies
KW  - Convenience Sample
KW  - Marital Status
KW  - Educational Status
KW  - Job Experience
KW  - Salaries and Fringe Benefits
KW  - Descriptive Research
KW  - Scales
KW  - Questionnaires
KW  - Adult
KW  - Middle Age
KW  - Male
KW  - Female
KW  - Adult: 19-44 years
KW  - Middle Aged: 45-64 years
KW  - Male
KW  - Female
LA  - English
PB  - Sage Publications Inc.
SN  - 2377-9608
SP  - 1
TI  - The Relationship Between Nursing Care Delivery Models, Emotional Exhaustion, and Quality of Nursing Care Among Jordanian Registered Nurses.
UR  - https://research.ebsco.com/linkprocessor/plink?id=2761f3e3-b04c-31ed-863f-38e9c57f9270
VL  - 8
Y1  - 2022/09/01/9-1-2022
ER  - 

TY  - JOUR
AB  - Aim: To understand how the COVID‐19 pandemic impacted nurse educators' and novice nurses' experience with the perioperative transition to specialty practice program. Design: A qualitative descriptive study. Methods: Semi‐structured interviews were conducted with five perioperative nurse educators and five perioperative transition to specialty practice program participants from a major metropolitan health service in Melbourne. Data were collected between April and July 2021. Interviews were audio‐recorded and transcribed verbatim, and data were analysed using reflexive thematic analysis. Results: Five themes were identified. The value of the perioperative transition to specialty practice program in supporting novice nurses was recognized in the theme 'Nurturing our novices'. Widespread changes to clinical practice were demonstrated in the theme 'Every day is different', including changes to elective surgery, redeployment of staff and the transmission risk of COVID‐19. 'The perils and joys of online learning' revealed both challenges and benefits of transitioning theoretical education from face‐to‐face to online delivery. 'Roller coaster of emotions' represented the heightened emotions participants experienced due to the COVID‐19 pandemic. 'Looking back to move forward' encompassed participants' reflections on the year, considering the challenges, adaptive strategies and the future of perioperative nursing education. Conclusion: The perioperative transition to specialty practice program was significantly impacted by the COVID‐19 pandemic. Participants needed to adapt to rapid and frequent changes, which contributed to feelings of emotional distress, affected consolidation of clinical learning and reduced engagement with theoretical education. Impact Perioperative nurses should acknowledge that opportunities for learning were decreased for transition to specialty practice program participants during the pandemic. Ongoing support and education should be provided, to nurture the future generation of perioperative nurses.
AN  - 161474321
ID  - 161474321
AU  - Skiller, Amy
AU  - Considine, Julie
AU  - Nicholson, Patricia
DB  - CINAHL Plus with Full Text
DO  - 10.1111/jan.15502
DP  - EBSCOhost
EP  - 748
IS  - 2
JO  - Journal of Advanced Nursing (John Wiley & Sons, Inc.)
KW  - COVID-19 Pandemic Psychosocial Factors
KW  - Perioperative Nursing Education
KW  - Transitional Programs
KW  - Professional Development
KW  - Perioperative Nurses Education
KW  - Novice Nurses Education
KW  - Human
KW  - Qualitative Studies
KW  - Descriptive Research
KW  - Semi-Structured Interview
KW  - Nurse Educators
KW  - Victoria
KW  - Hospitals, Urban
KW  - Audiorecording
KW  - Thematic Analysis
KW  - Surgery, Elective
KW  - COVID-19 Risk Factors
KW  - Disease Transmission Risk Factors
KW  - Emotions
KW  - Adaptation, Occupational
KW  - Purposive Sample
KW  - Data Analysis Software
KW  - Registered Nursing Practice Education
KW  - Online Education
LA  - English
PB  - John Wiley & Sons, Inc.
SN  - 0309-2402
SP  - 737
TI  - The impact of the COVID‐19 pandemic on the perioperative transition to specialty practice program.
UR  - https://research.ebsco.com/linkprocessor/plink?id=0ea5ae67-5c1a-3393-abe8-3912ac3bcbc5
VL  - 79
Y1  - 2023/02/01/Feb2023
ER  - 

TY  - JOUR
AB  - Quality nursing care in pediatric emergency departments (PEDs) can be achieved only through sustained workload-based manpower planning. The purpose of this paper to evaluate perceptions of workload and manpower planning in the PED setting in Turkey from the nurses' point of view. This cross-sectional, multicenter study that was conducted among 187 nurses working in a PED setting in Turkey between June and September 2021. Data were collected using a questionnaire that measured nurses' perceptions of workload and manpower planning. The reporting of this study adhered to STROBE guidelines. The majority of the respondents perceived the number of patients-per-nurse during a shift to be too high, the number of nurses to be insufficient in proportion to the workload, and the nursing manpower-planning to be insufficient and biased. Those with ≤1 year of nursing experience in the PED perceived an increased workload and more burnout during the COVID-19 pandemic period. Nurses working in PED setting perceived the workload and manpower planning to be inadequate. In addition, nurses who were less experienced or felt burnout perceived their workload to be increased during the COVID-19 pandemic. Further exploration of workload and manpower planning in PEDs is required. Quantifying nurses' perspectives of workload and manpower when managing emergency pediatric patients is essential for designing appropriate interventions to improve the working environment. Future studies should focus on comparing nurses' perceptions with actual workloads and manpower planning in PEDs using appropriate measurement tools. • Nurses with ≤1 year of work experience in PEDs perceived the workload to have increased during the pandemic. • Nurses working in PEDs who experienced burnout also perceived the workload to be greater. • In PEDs, nurses perceived inadequate and unbiased manpower planning.
AN  - 157691481
ID  - 157691481
ID  - 8607529
AU  - Kaya, Ayla
AU  - İşler Dalgıç, Ayşegül
DB  - CINAHL Plus with Full Text
DO  - 10.1016/j.pedn.2022.03.014
DP  - EBSCOhost
EP  - 74
JO  - Journal of Pediatric Nursing
CY  - Philadelphia, Pennsylvania
KW  - Nurse Attitudes Evaluation
KW  - Nurse-Patient Ratio
KW  - Pediatric Nursing
KW  - Emergency Nursing
KW  - Emergency Service Turkey
KW  - COVID-19 Pandemic
KW  - Human
KW  - Turkey
KW  - Nursing Staff, Hospital
KW  - Multicenter Studies
KW  - Cross Sectional Studies
KW  - Questionnaires
KW  - Job Experience
KW  - Burnout, Professional
KW  - Work Environment
KW  - Workload
KW  - Nursing Labor Supply
LA  - English
PB  - W B Saunders
SN  - 0882-5963
SP  - 69
TI  - Evaluating workload and manpower planning among pediatric emergency department nurses in Turkey during COVID-19: A cross-sectional, multicenter study.
UR  - https://research.ebsco.com/linkprocessor/plink?id=0e12d204-1dcf-3fba-8ac5-3498756d838b
VL  - 65
Y1  - 2022/07/01/Jul2022
ER  - 

TY  - JOUR
AN  - 164292596
ID  - 164292596
AU  - Wei Zhou
AU  - Lara, Anne E.
AU  - Howard, Bridget
DB  - CINAHL Plus with Full Text
DO  - 10.51256/WHC062345
DP  - EBSCOhost
EP  - 48
IS  - 3
JO  - Women's Healthcare: A Clinical Journal for NPs
CY  - Doylestown, Pennsylvania
KW  - Nursing Practice, Evidence-Based
KW  - Quality Improvement
KW  - Mobile Applications
KW  - Mindfulness Methods
KW  - Meditation Methods
KW  - Burnout, Professional Prevention and Control
KW  - Certified Nurse Midwives Psychosocial Factors
KW  - Physician Assistants Psychosocial Factors
KW  - Women's Health Nurse Practitioners Psychosocial Factors
KW  - Academic Medical Centers
KW  - Human
KW  - Hospitals, Urban
KW  - Tertiary Health Care
KW  - Nursing Staff, Hospital Psychosocial Factors
KW  - Stress Management Methods
KW  - Descriptive Statistics
KW  - Psychological Tests
KW  - Adult
KW  - Middle Age
KW  - Aged
KW  - Adult: 19-44 years
KW  - Middle Aged: 45-64 years
KW  - Aged: 65+ years
LA  - English
PB  - HealthCom Media
SN  - 2692-5524
SP  - 45
TI  - Voice-guided mindfulness meditation for advanced practice providers in an academic medical center.
UR  - https://research.ebsco.com/linkprocessor/plink?id=9385995f-d73b-30e0-8c77-b28f1b91caaa
VL  - 11
Y1  - 2023/06/01/Jun2023
ER  - 

TY  - JOUR
AB  - The COVID-19 pandemic has and will continue to have a tremendous influence on intensive care unit (ICU) nurses' mental health. The purpose of this study was to describe the impact of COVID-19 on nurse moral distress, burnout, and mental health. Between October 2020 and January 2021 this descriptive study recruited a national sample of nurses who worked in the ICU during the COVID-19 pandemic through American Association of Critical Care Nurses newsletters and social media. A total of 488 survey responses were received from critical care nurses working in the U.S. during the COVID pandemic. Over two thirds of respondents experienced a shortage of personal protective equipment (PPE). Nurse respondents reported moderate/high levels of moral distress and burnout. Symptoms of moderate to severe depression and anxiety were reported by 44.6% and 31.1% of respondents, respectively. Forty-seven percent of respondents were at risk for having posttraumatic stress disorder (PTSD). Lack of perceived support from administration and shortage of PPE were associated with higher levels of burnout, moral distress, and PTSD symptoms. Respondents had higher anxiety and depression than the general population and higher risk for having PTSD than recent veterans or patients after traumatic injury. High levels of reported burnout and moral distress increase the risk of nurses leaving ICU practice or the profession. This study offers important insights about the mental health of nurses during a global pandemic that can guide the development of customized interventions for ICU nurses related to this health care crisis. • Anxiety, depression, and PTSD risk impacted a third to nearly half of ICU nurses working during the pandemic. • ICU nurses reported moderate to high levels of burnout and moral distress. • All measures of distress, burnout, and mental health were moderately to highly correlated. • Lack of PPE and administrative support were associated with distress and worse mental health
AN  - 157635220
ID  - 157635220
ID  - 0330057
AU  - Guttormson, Jill L
AU  - Calkins, Kelly
AU  - McAndrew, Natalie
AU  - Fitzgerald, Jacklynn
AU  - Losurdo, Holly
AU  - Loonsfoot, Danielle
DB  - CINAHL Plus with Full Text
DO  - 10.1016/j.hrtlng.2022.04.015
DP  - EBSCOhost
EP  - 133
JO  - Heart & Lung
CY  - New York, New York
KW  - Critical Care Nursing Psychosocial Factors
KW  - Psychological Distress
KW  - Mental Health
KW  - COVID-19 Pandemic
KW  - Burnout, Professional
KW  - Work Environment
KW  - Human
KW  - Descriptive Research
KW  - Descriptive Statistics
KW  - United States
KW  - Personal Protective Equipment
LA  - English
PB  - Elsevier B.V.
SN  - 0147-9563
SP  - 127
TI  - Critical Care Nurse Burnout, Moral Distress, and Mental Health During the COVID-19 Pandemic: A United States Survey.
UR  - https://research.ebsco.com/linkprocessor/plink?id=8f8620f9-abec-32fd-abbf-d8eb2c8b7f37
VL  - 55
Y1  - 2022/09/01/Sep2022
ER  - 

TY  - JOUR
AB  - Aims and Objectives: To reveal the existence of alarms in COVID‐19 intensive care units, where medical devices with alarm function are frequently used, the effects of alarms on nurses, especially their on‐the‐job performances and social lives, and their coping methods. Methodology/Methods: This was a mixed design, including descriptive and qualitative research methods with two stages, and was carried out between March and April 2021. The study adhered to the STROBE checklist for cross‐sectional studies and the COREQ guidelines for qualitative studies. Setting: Nurses in the COVID‐19 intensive care unit of a university hospital constituted the sample. 58 nurses participated in the quantitative data phase, and 18 nurses in the qualitative interviews. Results: More than half of the nurses worked in the COVID‐19 intensive care unit for more than 5 months and overtime, and 87.9 had day and night shifts. The monthly income level of 65.5% was between the hunger and poverty lines, and 12.1 % received psychiatric support in the last 6 months. A positive and significant relationship was found between the mean score obtained from the alarm fatigue questionnaire and the level of discomfort felt due to the alarms (1–10 points) (p = 0.001). Five themes and thirty sub‐themes were emerged in the focus group interviews. Conclusion: The number of alarms of the medical devices in the COVID‐19 intensive care units was more than the other intensive care units, resulting in fatigue in nurses. Since alarm fatigue is directly related to patient safety, the effective management of medical device alarms can reduce alarm fatigue and prevent potentially dangerous outcomes. Relevance to clinical practice: Nurses care for patients with severe clinical conditions in COVID‐19 intensive care units. This situation caused them to be exposed to more alarms. Nurses should make efforts to reduce their alarm intensity.
AN  - 158393050
ID  - 158393050
AU  - Akturan, Selçuk
AU  - Güner, Yasemin
AU  - Tuncel, Bilge
AU  - Üçüncüoğlu, Melek
AU  - Kurt, Tuğba
DB  - CINAHL Plus with Full Text
DO  - 10.1111/jocn.16190
DP  - EBSCOhost
EP  - 2662
IS  - 17/18
JO  - Journal of Clinical Nursing (John Wiley & Sons, Inc.)
KW  - Equipment Alarm Systems Adverse Effects
KW  - Fatigue Etiology
KW  - Burnout, Professional Evaluation
KW  - Critical Care Nursing Psychosocial Factors
KW  - COVID-19 Nursing
KW  - Job Performance
KW  - Quality of Life
KW  - Coping
KW  - Human
KW  - Multimethod Studies
KW  - Descriptive Research
KW  - Cross Sectional Studies
KW  - Academic Medical Centers
KW  - Interviews
KW  - Shift Workers
KW  - Income
KW  - Support, Psychosocial
KW  - Questionnaires
KW  - Descriptive Statistics
KW  - Thematic Analysis
KW  - Convenience Sample
KW  - Turkey
KW  - T-Tests
KW  - Analysis of Variance
KW  - Post Hoc Analysis
KW  - Mann-Whitney U Test
KW  - Spearman's Rank Correlation Coefficient
KW  - Kruskal-Wallis Test
KW  - Data Analysis Software
KW  - Content Analysis
KW  - Male
KW  - Female
KW  - Adult
KW  - Middle Age
KW  - Intensive Care Units
KW  - Adult: 19-44 years
KW  - Middle Aged: 45-64 years
KW  - Male
KW  - Female
LA  - English
PB  - John Wiley & Sons, Inc.
SN  - 0962-1067
SP  - 2654
TI  - Evaluation of alarm fatigue of nurses working in the COVID‐19 Intensive Care Service: A mixed methods study.
UR  - https://research.ebsco.com/linkprocessor/plink?id=53b6ae75-792a-3f44-9f4c-c7770b0d946a
VL  - 31
Y1  - 2022/09/01/Sep2022
ER  - 

TY  - JOUR
AB  - This cross-sectional study aimed (a) to explore levels of compassion satisfaction, secondary traumatic stress, and symptoms of burnout among Ugandan mental health nurses working in regional referral hospitals in Uganda during the Covid-19 pandemic, and (b) to investigate associations between compassion satisfaction, secondary traumatic stress, and symptoms of burnout and sedentary levels, physical activity (PA) levels, sleep quality, and harmful drinking. In total 108 mental health nurses from 8 regional referral hospitals across Uganda (age = 34.8 ± 10.0 years; 55.6 % female) completed the Professional Quality of Life Scale-5, (PQoLS-5), the Simple Physical Activity Questionnaire (SIMPAQ), Physical Activity Vital Sign (PAVS), Pittsburgh Sleep Quality Index (PSQI), and Alcohol Use Disorder Identification Test – Concise (AUDIT-C). Spearman Rho correlations and Mann-Whitney U tests were applied. ProQOL-5 compassion satisfaction correlated significantly with SIMPAQ walking, PSQI and AUDIT-C, ProQOL-5 burnout with SIMPAQ exercise and PSQI and ProQOL-5 traumatic with SIMPAQ walking and PSQI. Mental health nurses meeting PA guidelines reported higher ProQOL-5 compassion satisfaction and lower ProQOL-5 burnout and traumatic stress than those who did not. Those who reported a poor sleep quality reported significantly less ProQOL-5 compassion satisfaction and higher ProQOL-5 burnout than those who did not. Those who reported harmful drinking patterns reported a significantly lower compassion satisfaction versus those who did not. In mental health nurses, a lower professional quality of life is associated with an unhealthy lifestyle. The effectiveness and efficacy of resilience and self-care programs for mental health nurses focusing on unhealthy lifestyle patterns should be explored. • More than 98 % of mental health nurses in Uganda report moderate levels of burnout. • Almost half of mental health nurses in Uganda report significant traumatic stress. • Burnout and traumatic stress are associated with poor sleep quality. • Compassion fatigue, burnout and traumatic stress are associated with inactivity. • Compassion fatigue is associated with harmful drinking.
AN  - 160366046
ID  - 160366046
ID  - 8708535
AU  - Vancampfort, Davy
AU  - Mugisha, James
DB  - CINAHL Plus with Full Text
DO  - 10.1016/j.apnu.2022.08.009
DP  - EBSCOhost
EP  - 226
JO  - Archives of Psychiatric Nursing
CY  - Philadelphia, Pennsylvania
KW  - Compassion Fatigue
KW  - Burnout, Professional
KW  - Trauma
KW  - Stress, Occupational
KW  - Psychiatric Nursing
KW  - Human
KW  - Uganda
KW  - Multicenter Studies
KW  - Adult
KW  - Female
KW  - Male
KW  - Sleep Quality
KW  - Hospitals Uganda
KW  - Vital Signs
KW  - Questionnaires
KW  - Scales
KW  - Neuropsychological Tests
KW  - Alcohol Abuse
KW  - Job Satisfaction
KW  - Quality of Life
KW  - Sedentary Behavior
KW  - Adult: 19-44 years
KW  - Female
KW  - Male
LA  - English
PB  - Elsevier B.V.
SN  - 0883-9417
SP  - 221
TI  - Associations between compassion fatigue, burnout and secondary traumatic stress with lifestyle factors in mental health nurses: A multicenter study from Uganda.
UR  - https://research.ebsco.com/linkprocessor/plink?id=521fc883-cdb3-3f01-a2d1-4be6563d3aaa
VL  - 41
Y1  - 2022/12/01/Dec2022
ER  - 

TY  - JOUR
AB  - The COVID-19 pandemic has stimulated interest in potential policy solutions to improve working conditions in hospitals and nursing homes. Policy action in the pandemic recovery period must be informed by pre-pandemic conditions. To describe registered nurses' (RNs') working conditions, job outcomes, and measures of patient safety and care quality in hospitals and nursing homes just before the pandemic. Cross-sectional study using descriptive statistics to analyze survey data from RNs in New York and Illinois collected December 2019 through February 2020. A total of 33,462 RNs were included in the final analysis. Before the pandemic, more than 40% of RNs reported high burnout, one in four were dissatisfied with their job, and one in five planned to leave their employer within 1 year. Among nursing home RNs, one in three planned to leave their employer. RNs reported poor working conditions characterized by not having enough staff (56%), administrators who did not listen/respond to RNs' concerns (42%), frequently missed nursing care (ranging from 8% to 34% depending on the nursing task in question), work that was interrupted or delayed by insufficient staff (88%), and performing non-nursing tasks (82%). Most RNs (68%) rated care quality at their workplace as less than excellent, and 41% gave their hospital an unfavorable patient safety rating. Hospitals and nursing homes were understaffed before the COVID-19 pandemic, and many RNs were dissatisfied with their employers' contribution to the widespread observed shortage of nursing care during the pandemic. Policy interventions to address understaffing include the implementation of safe nurse staffing standards and passage of the Nurse Licensure Compact to permit RNs to move expeditiously to locales with the greatest needs.
AN  - 156362453
ID  - 156362453
ID  - 101545184
AU  - French, Rachel
AU  - Aiken, Linda H.
AU  - Fitzpatrick Rosenbaum, Kathleen E.
AU  - Lasater, Karen B.
DB  - CINAHL Plus with Full Text
DO  - 10.1016/S2155-8256(22)00033-3
DP  - EBSCOhost
EP  - 53
IS  - 1
JO  - Journal of Nursing Regulation
CY  - Philadelphia, Pennsylvania
KW  - COVID-19 Pandemic
KW  - Nursing Practice
KW  - Hospitals
KW  - Nursing Homes
KW  - Registered Nurses
KW  - Work Environment
KW  - Job Satisfaction
KW  - Patient Safety
KW  - Quality of Nursing Care
KW  - Human
KW  - Cross Sectional Studies
KW  - Descriptive Statistics
KW  - Data Analysis Software
KW  - Health Policy
KW  - Burnout, Professional
LA  - English
PB  - Elsevier B.V.
SN  - 2155-8256
SP  - 45
TI  - Conditions of Nursing Practice in Hospitals and Nursing Homes Before COVID-19: Implications for Policy Action.
UR  - https://research.ebsco.com/linkprocessor/plink?id=52b486e0-bd2b-3e8c-8ba3-12a52728a314
VL  - 13
Y1  - 2022/04/01/Apr2022
ER  - 

TY  - JOUR
AB  - The misuse of and addiction to opioids are a national public health crisis. The complexity of delivering patient care in emergency departments exposes nurses to stressful work situations with complex patient loads and increasing levels of compassion fatigue. Emergency nurses were asked about their feelings of compassion fatigue while caring for patients with opioid use and/or substance use disorders. Twenty-four focus groups with emergency nurses (N = 53) at a level I trauma center were conducted in late 2019 and early 2020 are used in this qualitative study using thematic analysis that identified 1 main theme of compassion fatigue with 3 subthemes (nurse frustration with addicted patients, emotional responses, and job satisfaction). Findings highlight that emergency nurses working with patients with opioid use and/or substance use disorders are dealing with a number of negative emotional stressors and frustrations, which in turn has increased their levels of compassion fatigue. These nurses repeatedly expressed feelings of increasing frustration with addicted patients, negative emotional responses, and decreasing levels of job satisfaction as components of their compassion fatigue. These emergency nurses identified 3 areas to improve their compassion: improved management support with encouragement across all work shifts, debriefing opportunities, and more education. Fostering a high level of self-awareness and understanding of how the work environment influences personal well-being are necessary strategies to avoid the frustrations and negative emotional responses associated with compassion fatigue.
AN  - 160977902
ID  - 160977902
ID  - 7605913
AU  - Dowdell, Elizabeth B.
AU  - Alderman, Sue Ellen
AU  - Foushee, Naja
AU  - Holland, Emily
AU  - Reedy, Elizabeth A.
DB  - CINAHL Plus with Full Text
DO  - 10.1016/j.jen.2022.07.006
DP  - EBSCOhost
EP  - 697
IS  - 6
JO  - Journal of Emergency Nursing
CY  - New York, New York
KW  - Compassion Fatigue
KW  - Emergency Nurses Psychosocial Factors
KW  - Narcotics
KW  - Substance Use Disorders
KW  - Persons with Substance Use Disorders
KW  - Emergency Nursing
KW  - Stress, Occupational
KW  - Human
KW  - Focus Groups
KW  - Thematic Analysis
KW  - Job Satisfaction
KW  - Shiftwork
KW  - Nurse-Patient Relations
KW  - Psychological Well-Being
LA  - English
PB  - Elsevier B.V.
SN  - 0099-1767
SP  - 688
TI  - Expressions of Compassion Fatigue by Emergency Department Nurses Caring for Patients With Opioid and Substance Use Disorders.
UR  - https://research.ebsco.com/linkprocessor/plink?id=8cd5e8f4-f24a-31e3-86f8-9a029f64de96
VL  - 48
Y1  - 2022/11/01/Nov2022
ER  - 

TY  - JOUR
AN  - 164396662
ID  - 164396662
AU  - Nts'upa, Mamokete
AU  - Mpeli, Moliehi R.
AU  - Hugo‐van Dyk, Lizemari
DB  - CINAHL Plus with Full Text
DO  - 10.1002/nop2.1705
DP  - EBSCOhost
EP  - 4585
IS  - 7
JO  - Nursing Open
CY  - Malden, Massachusetts
KW  - Circumcision Lesotho
KW  - Professional Compliance
KW  - Guideline Adherence
KW  - Negligence
KW  - Treatment Errors Risk Factors
KW  - Risk Assessment
KW  - Human
KW  - Lesotho
KW  - Male
KW  - Qualitative Studies
KW  - Exploratory Research
KW  - Descriptive Research
KW  - Focus Groups
KW  - Interviews
KW  - Purposive Sample
KW  - Registered Nurses
KW  - Thematic Analysis
KW  - Needs Assessment
KW  - Work Environment
KW  - Culture
KW  - Fatigue
KW  - Burnout, Professional
KW  - Workload
KW  - Confidence
KW  - Public Health
KW  - HIV Infections
KW  - Quality Assurance
KW  - Quality of Health Care
KW  - Male
LA  - English
PB  - Wiley-Blackwell
SN  - 2054-1058
SP  - 4578
TI  - Factors influencing non‐compliance with standards for medical male circumcision in Lesotho.
UR  - https://research.ebsco.com/linkprocessor/plink?id=cca39656-a125-32d8-9ec2-54e726245b2e
VL  - 10
Y1  - 2023/07/01/Jul2023
ER  - 

TY  - JOUR
AB  - Nurses encounter unique and substantial challenges in professional practice. Nurses remain at the forefront of care but struggle with work-related fears and risk exposure. These challenges have significantly increased during unprecedented social unrest and the global pandemic making nurses less safe than in previous years. Nurses' fears and risks include patient harm, changing healthcare environments, and psychological and physical harm. This study reveals nurses' fears and highlights the significance of fear on the individual nurse and the profession. Healthcare leaders, administrators, educators, and practitioners must work on creating a culture of preparedness, support, and protection for healthcare workers in all areas.
AN  - 177675802
ID  - 177675802
ID  - 9806525
AU  - Pesata, Virginia
AU  - Nieves, Rose
DB  - CINAHL Plus with Full Text
DP  - EBSCOhost
EP  - N.PAG
IS  - 1
JO  - Online Journal of Issues in Nursing
CY  - Silver Spring, Maryland
KW  - Nursing Staff, Hospital Psychosocial Factors
KW  - Fear Evaluation
KW  - Nurse Attitudes Evaluation
KW  - Nursing Practice
KW  - Nursing Leaders
KW  - Health Facility Environment
KW  - Sociodemographic Factors
KW  - Human
KW  - Patient Safety
KW  - Pandemic Preparedness
KW  - Occupational-Related Injuries
KW  - Workplace Violence
KW  - Stress Disorders, Post-Traumatic
KW  - Suicide
KW  - COVID-19
KW  - Burnout, Professional
KW  - Job Satisfaction
KW  - Sexual Harassment
KW  - Sexual Abuse
KW  - Racism
KW  - Discrimination
KW  - Shiftwork
KW  - Conceptual Framework
KW  - Occupational Safety
KW  - Psychological Distress
KW  - Multimethod Studies
KW  - Cross Sectional Studies
KW  - Questionnaires
KW  - Summated Rating Scaling
KW  - Coefficient alpha
KW  - Descriptive Statistics
KW  - Organizational Culture
KW  - Occupational Exposure
KW  - Nursing Care
KW  - United States
KW  - Employer-Employee Relations
KW  - Nurse-Physician Relations
LA  - English
PB  - American Nurses Association
SN  - 1091-3734
SP  - N.PAG
TI  - Fear in Nursing: The Heroes Perspective | OJIN: The Online Journal of Issues in Nursing.
UR  - https://research.ebsco.com/linkprocessor/plink?id=e4a3e606-1787-307e-9656-8ed294cb5d99
VL  - 29
Y1  - 2024/01/01/Jan2024
ER  - 
