# Supplementary material for: Quiet Quitting and Disengagement-Related Constructs in Nursing: A Theory-Informed Scoping Review
Source: Healthcare (Basel). 2026 Jul 16;14(14):2145. doi: 10.3390/healthcare14142145 (PMC13411971; doi:10.3390/healthcare14142145)
Supplement: Supplementary file 1 [file healthcare-14-02145-s001.zip › EBSCO-Export-05_02_2026_5.ris]

TY  - JOUR
AB  - Background: Rapid population ageing is driving demand for qualified gerontological nurses. Yet, early career nurse attrition and limited focus on retention in the speciality limits supply. Objectives: To test the feasibility and acceptability of an Education‐Career pathway in Healthcare for Older People (ECHO) intervention for early career nurses to improve retention and capability in gerontological nursing. ECHO is a multicomponent intervention with integrated education, career planning and coaching components, tested over two 6‐month cycles. Methods: A feasibility study with a pre‐post design using a multi‐methods evaluation. Twenty‐nine early career nurse participants were recruited from eight NHS acute and community care Trusts in England. ECHO participants completed online questionnaires at baseline (Time 1), 6‐month (T2, end of intervention) and follow‐up at 18 months from baseline (T3). Outcome measures were career intention, self‐reported knowledge, career planning confidence, and burnout using the Maslach Burnout Inventory. Qualitative interviews were undertaken with participants (n = 23) and organizational stakeholders (n = 16) who facilitated ECHO. Data analysis used descriptive statistics and non‐parametric tests for paired data and thematic analysis for qualitative data. Results: Overall, 19 of 29 participants (65%) completed all aspects of the intervention. The evaluation was completed by 23 participants. ECHO was well received by participants and stakeholders. At T3, the 23 participants were working in the speciality, though two had changed organizations. There was a significant improvement in self‐reported gerontological knowledge, pre 87 (IQR 81–102), post 107 (IQR 98–112) p = 0.006, but no significant changes in other outcomes. In qualitative data, participants and organizational stakeholders held similar views, presented under four main themes: intended outcomes (personal and professional development, raise gerontological profile, expand horizons); nurse retention‐a double‐edged sword, ECHO logistics, and sustainability. Conclusion: Education‐Career pathway in Healthcare for Older People was feasible and may positively impact early career nurse retention, capability and socialization into gerontological nursing. ECHO requires further refinement and piloting, but learning can contribute to retention strategies. Implications for practice: Attracting and retaining early‐career nurses to the gerontological speciality requires greater innovation, organizational and senior nurse leadership.
AN  - 162380413
ID  - 162380413
ID  - 101267281
AU  - Naughton, Corina
AU  - Hayes, Nicky
AU  - Ezhova, Ivanka
AU  - Fitzpatrick, Joanne M.
DB  - CINAHL Plus with Full Text
DO  - 10.1111/opn.12526
DP  - EBSCOhost
EP  - 16
IS  - 2
JO  - International Journal of Older People Nursing
CY  - Malden, Massachusetts
KW  - Novice Nurses Education
KW  - Gerontologic Nursing Education
KW  - Career Planning and Development Education
KW  - Outcomes of Education Evaluation
KW  - Human
KW  - Male
KW  - Female
KW  - Adult
KW  - Middle Age
KW  - England
KW  - Pilot Studies
KW  - Qualitative Studies
KW  - Pretest-Posttest Design
KW  - Questionnaires
KW  - Interviews
KW  - Thematic Analysis
KW  - Personnel Retention
KW  - Personnel Turnover
KW  - Intention
KW  - Nursing Skills
KW  - Nursing Knowledge
KW  - Confidence
KW  - Burnout, Professional Prevention and Control
KW  - Professional Development
KW  - Personal Satisfaction
KW  - Descriptive Statistics
KW  - Wilcoxon Signed Rank Test
KW  - Chi Square Test
KW  - Data Analysis Software
KW  - Psychological Tests
KW  - Funding Source
KW  - Adult: 19-44 years
KW  - Middle Aged: 45-64 years
KW  - Male
KW  - Female
LA  - English
PB  - Wiley-Blackwell
SN  - 1748-3735
SP  - 1
TI  - Evaluation of the feasibility of an Education‐Career pathway in Healthcare for Older People (ECHO) for early career nurses.
UR  - https://research.ebsco.com/linkprocessor/plink?id=c627beeb-d3a9-3377-9d02-c67e9551ebf8
VL  - 18
Y1  - 2023/03/01/Mar2023
ER  - 

TY  - JOUR
AB  - Background: Nurses frequently face situations in their daily practice that are ethically difficult to handle and can lead to moral distress. Objective: This study aimed to explore the phenomenon of moral distress and describe its work-related predictors and individual consequences for home-care nurses in Germany. Research design: A cross-sectional design was employed. The moral distress scale and the COPSOQ III-questionnaire were used within the framework of an online survey conducted among home-care nurses in Germany. Frequency analyses, multiple linear and logistic regressions, and Rasch analyses were performed. Participants and research context: The invitation to participate was sent to every German home-care service (n = 16,608). Ethical considerations: The study was approved by the Data Protection Office and Ethics Committee of the German Federal Institute for Occupational Safety and Health. Results: A total of 976 home-care nurses participated in this study. Job characteristics, such as high emotional demands, frequent work-life-conflicts, low influence at work, and low social support, were associated with higher disturbance caused by moral distress in home-care nurses. Organizational characteristics of home-care services, such as time margin with patients, predicted moral distress. High disturbance levels due to moral distress predicted higher burnout, worse state of health, and the intention to leave the job and the profession, but did not predict sickness absence. Conclusions: To prevent home-care nurses from experiencing severe consequences of moral distress, adequate interventions should be developed. Home-care services ought to consider family friendly shifts, provide social support, such as opportunities for exchange within the team, and facilitate coping with emotional demands. Sufficient time for patient care must be scheduled and short-term takeover of unknown tours should be prevented. There is a need to develop and evaluate additional interventions aimed at reducing moral distress, specifically in the home-care nursing sector.
AN  - 174099469
ID  - 174099469
ID  - 9433357
AU  - Petersen, Julia
AU  - Melzer, Marlen
DB  - CINAHL Plus with Full Text
DO  - 10.1177/09697330231164761
DP  - EBSCOhost
EP  - 1216
IS  - 7/8
JO  - Nursing Ethics
CY  - Thousand Oaks, California
KW  - Morals
KW  - Psychological Distress
KW  - Home Health Nursing
KW  - Risk Assessment
KW  - Work
KW  - Home Health Nurses Psychosocial Factors
KW  - Occupational Health
KW  - Job Characteristics
KW  - Human
KW  - Cross Sectional Studies
KW  - Germany
KW  - Questionnaires
KW  - Scales
KW  - Multiple Linear Regression
KW  - Logistic Regression
KW  - Rasch Analysis
KW  - Occupational Safety
KW  - Work-Life Balance
KW  - Support, Social
KW  - Coping
KW  - Work Environment
KW  - Burnout, Professional
KW  - Data Analysis Software
KW  - Descriptive Statistics
KW  - One-Way Analysis of Variance
KW  - Sociodemographic Factors
KW  - Funding Source
LA  - English
PB  - Sage Publications Inc.
SN  - 0969-7330
SP  - 1199
TI  - Predictors and consequences of moral distress in home-care nursing: A cross-sectional survey.
UR  - https://research.ebsco.com/linkprocessor/plink?id=83839aaf-a3c1-3402-a66a-b9274b38622c
VL  - 30
Y1  - 2023/11/01/Nov-Dec2023
ER  - 

TY  - JOUR
AB  - Objective. The study objective was to evaluate the effectiveness of Resiliency and Recovery Program on Compassion Fatigue level of Nursing Officer from selected hospitals of Pune City (India). Methods. The study used a quasi-experimental approach involving single group pre-test and post-test design. 100 nursing officers, working in selected hospitals of Pune city, who were willing to participate were selected using non probability convenience sampling. The data was collected using The Professional Quality of Life Scale: Compassion Satisfaction and Fatigue (ProQoL) Version 5 of Stamm. The study included pre-test, resiliency and recovery program and post-test. Resiliency and Recovery Program is an intervention aiming to develop five resiliency skills or antibodies including (a) self-regulation, (b) perceptual maturation, (c) intentionality, (d) self-care and (e) connection and support. Results. Statistically significant difference was revealed between the pre-test and post-test score means: Compassion Satisfaction (pre-test = 28.50 to post-test = 31.0; t-18.6671, p<0.001), Burn-out (pre-test = 35.2 to post-test = 31.7; t-15.00, p<0.001), and Secondary Traumatic Stress (pre-test = 37.4 to post-test = 33.07; t-14.8996, p<0.001). Conclusion. Resiliency and Recovery Program had a significant impact on Compassion Fatigue, leading to an increase in Compassion Satisfaction, and a reduction in Burnout and Secondary Traumatic Stress. Inculcating Resiliency skills in nursing officers can help them in reducing compassion fatigue and thus aids in health promotion.
AN  - 173548934
ID  - 173548934
ID  - 9108180
AU  - Sara Zacharias, Betsy
AU  - Upendra, Sheela
DB  - CINAHL Plus with Full Text
DO  - 10.17533/udea.iee.v41n3e06
DP  - EBSCOhost
EP  - 11
IS  - 3
JO  - Investigacion & Educacion en Enfermeria
CY  - , &lt;Blank&gt;
KW  - Nurses Psychosocial Factors
KW  - Program Evaluation
KW  - Compassion Fatigue
KW  - Hospitals India
KW  - Hardiness
KW  - Human
KW  - India
KW  - Female
KW  - Male
KW  - Young Adult
KW  - Adult
KW  - Middle Age
KW  - Quantitative Studies
KW  - Quasi-Experimental Studies
KW  - Pretest-Posttest Design
KW  - Nonprobability Sample
KW  - Convenience Sample
KW  - Scales
KW  - Questionnaires
KW  - Self Regulation
KW  - Self Care
KW  - Emotional Maturity
KW  - Consent (Research)
KW  - Job Satisfaction
KW  - T-Tests
KW  - Outcome Assessment
KW  - Chi Square Test
KW  - Descriptive Statistics
KW  - Adult: 19-44 years
KW  - Middle Aged: 45-64 years
KW  - Female
KW  - Male
LA  - English
PB  - Universidad de Antioquia, Facultad de Enfermeria
SN  - 0120-5307
SP  - 1
TI  - Effectiveness of Resiliency and Recovery Program on Compassion Fatigue among Nursing Officers working in selected Hospitals in India.
UR  - https://research.ebsco.com/linkprocessor/plink?id=f2b4504d-b9a8-3f3f-a159-4a1a3d79049b
VL  - 41
Y1  - 2023/09/01/Sep-Dec2023
ER  - 

TY  - JOUR
AB  - Aims and objectives: This study aimed to determine the effect of overtime on alertness at work among rotating‐shift nurses in South Korea and to investigate whether these effects of overtime vary across the different types of shifts. Background: Nurse overtime is prevalent in healthcare settings to manage nursing shortages and staffing needs; however, it negatively affects patient and nurse outcomes. Furthermore, little attention has been paid to the effects of previous overtime shifts and overtime for consecutive shifts on alertness during work. Design: A prospective observational study was employed. The study followed STROBE checklist for observational studies. Methods: Data were collected between June 2019 and February 2020 from 82 nurses who worked in acute care hospitals. An ecological momentary assessment was used to capture real‐time data of overtime and alertness. Alertness scores were estimated using the sleep/wake data measured by an actigraph. Mixed‐effect models were employed to investigate the association between overtime and alertness. Results: A majority of the shift nurses worked overtime. Episodes of a decline in alertness scores to the level of increased accident or serious error risk (alertness score ≤80) were most frequently seen during night shifts (98.9%), followed by day (59.8%) and evening shifts (10.1%). Previous‐day overtime hours and consecutive overtime days were associated with decreased alertness scores during work. A significantly positive correlation was observed between alertness scores ≤80 and previous‐day overtime hours and consecutive overtime days in all shifts. Conclusions: The study findings indicate that a majority of nurses who work overtime experience decreased alertness while on duty. Relevance to clinical practice: Policy development at the government, organisational and unit level is needed to guarantee adequate rest for shift nurses by adjusting work schedules and assignments and limiting overtime.
AN  - 160718471
ID  - 160718471
AU  - Min, Ari
AU  - Hong, Hye Chong
AU  - Son, Sungtaek
AU  - Scott, Linda D.
DB  - CINAHL Plus with Full Text
DO  - 10.1111/jocn.16218
DP  - EBSCOhost
EP  - 207
IS  - 1/2
JO  - Journal of Clinical Nursing (John Wiley & Sons, Inc.)
KW  - Acute Care
KW  - Nursing Staff, Hospital Psychosocial Factors
KW  - Personnel Staffing and Scheduling
KW  - Shiftwork
KW  - Workload
KW  - Cognition Evaluation
KW  - Burnout, Professional Evaluation
KW  - Human
KW  - Male
KW  - Female
KW  - South Korea
KW  - Nonexperimental Studies
KW  - Prospective Studies
KW  - Actigraphy
KW  - Convenience Sample
KW  - Interviews
KW  - Algorithms
KW  - Data Analysis Software
KW  - Logistic Regression
KW  - Descriptive Statistics
KW  - Odds Ratio
KW  - Confidence Intervals
KW  - Quality of Nursing Care
KW  - Funding Source
KW  - Male
KW  - Female
LA  - English
PB  - John Wiley & Sons, Inc.
SN  - 0962-1067
SP  - 199
TI  - Overtime and alertness of rotating‐shift nurses: An observational study using ecological momentary assessment.
UR  - https://research.ebsco.com/linkprocessor/plink?id=b3fada09-39ae-3508-adff-6503996d6616
VL  - 32
Y1  - 2023/01/01/Jan2023
ER  - 

TY  - JOUR
AB  - Burnout among nurses negatively impacts patient care experiences and safety. Inpatient pediatric nurses are high-risk for burnout due to high patient volumes, inadequate staffing, and needing to balance the demands of patients, families and team members. We examined the associations of inpatient pediatric nurse burnout with their perspectives on the importance of quality at the hospital, patient experience measurement, quality improvement (QI), unit culture, and staffing. We conducted a cross-sectional study at an urban children's hospital. We surveyed pediatric nurses about their perspectives including the single-item Maslach Burnout Inventory. We fit separate regression models, controlling for role, location and unit, predicting outcome measures from the dichotomized burnout scale. Twenty-seven percent of pediatric nurses reported burnout. Nurses who had more confidence in patient experience measurement, received frequent patient experience performance reports, felt included in QI, and experienced QI efforts as integrated into patient care reported not being burned out (compared to those reporting burnout; all p -values<0.05). More open communication among nurses (e.g., about possible problems with care) and unit-level teamwork were also associated with not being burned out, whereas a larger QI workload was associated with burnout (p-values<0.05). Open communication among nurses and nurses being more involved and valued in QI efforts were related to not being burned out. Research is needed to further examine aspects of QI involvement that reduce burnout. Supporting open communication among pediatric nurses, engaging them in QI and integrating QI into patient care while minimizing QI workload may decrease burnout. • Less burnout was associated with more open communication among nurses. • Less burnout was related to being more involved in quality improvement. • More burnout was linked to a greater quality improvement workload. • Unit-level teamwork was associated with less burnout. • Future research is needed to identify aspects of QI involvement that reduce burnout.
AN  - 163637066
ID  - 163637066
ID  - 8607529
AU  - Quigley, Denise D.
AU  - Slaughter, Mary Ellen
AU  - Qureshi, Nabeel
AU  - Gidengil, Courtney
AU  - Hays, Ron D.
DB  - CINAHL Plus with Full Text
DO  - 10.1016/j.pedn.2022.11.001
DP  - EBSCOhost
EP  - e16
JO  - Journal of Pediatric Nursing
CY  - Philadelphia, Pennsylvania
KW  - Pediatric Nurses Psychosocial Factors
KW  - Burnout, Professional Prevention and Control
KW  - Nurse Attitudes
KW  - Quality Improvement
KW  - Human
KW  - Cross Sectional Studies
KW  - Questionnaires
KW  - Regression
KW  - Descriptive Statistics
KW  - Communication
KW  - Teamwork
KW  - Workload
LA  - English
PB  - W B Saunders
SN  - 0882-5963
SP  - e9
TI  - Associations of pediatric nurse burnout with involvement in quality improvement.
UR  - https://research.ebsco.com/linkprocessor/plink?id=03519c3b-2363-38dc-af9e-b005c4c6693e
VL  - 70
Y1  - 2023/05/01/May2023
ER  - 

TY  - JOUR
AN  - 171394176
ID  - 171394176
AU  - Jiyane, Makoasha Philistys
AU  - Khunou, Sisinyana
DB  - CINAHL Plus with Full Text
DO  - 10.20473/jn.v18i2.44792
DP  - EBSCOhost
EP  - 183
IS  - 2
JO  - Jurnal Ners
KW  - Work Experiences Evaluation
KW  - Nurse Attitudes Evaluation
KW  - Nursing Staff, Hospital Psychosocial Factors
KW  - Tertiary Health Care
KW  - Resource-Limited Settings
KW  - Human
KW  - South Africa
KW  - Qualitative Studies
KW  - Exploratory Research
KW  - Descriptive Research
KW  - Questionnaires
KW  - Thematic Analysis
KW  - Nursing Shortage
KW  - Equipment and Supplies Supply and Distribution
KW  - Medication Shortage
KW  - Personnel Recruitment
KW  - Personnel Retention
KW  - Personnel Turnover
KW  - Patient Attitudes
KW  - Purposive Sample
KW  - Field Notes
KW  - Interview Guides
KW  - Audiorecording
KW  - Adult
KW  - Middle Age
KW  - Male
KW  - Female
KW  - Bedding and Linens
KW  - Bandages and Dressings
KW  - Length of Stay
KW  - Treatment Delay
KW  - Burnout, Professional
KW  - Legal Procedure
KW  - Fear
KW  - Adult: 19-44 years
KW  - Middle Aged: 45-64 years
KW  - Male
KW  - Female
LA  - English
PB  - Universitas Airlangga
SN  - 1858-3598
SP  - 176
TI  - Experiences of professional nurses regarding shortage of resources at a tertiary hospital in Gauteng Province, South Africa: qualitative study.
UR  - https://research.ebsco.com/linkprocessor/plink?id=d703b855-faa7-3754-a842-19c3ec02ccfd
VL  - 18
Y1  - 2023/06/01/Jun2023
ER  - 

TY  - JOUR
AB  - : The professional quality of life (ProQOL) is increasingly applied to nurses and is a measure of the positive and negative aspects of their work. This systematic review and meta-analysis evaluated the level of compassion satisfaction, burnout and secondary traumatic stress (STS) in empirical studies. Electronic databases Scopus, PubMed and Web of Science were searched on 7th February 2024, and the review followed PRISMA guidelines. The pooled estimate of compassion satisfaction, burnout and secondary traumatic stress mean scores using a random-effects model for meta-analyses was undertaken. R statistical software and the dmetar program were used to execute the analysis. Heterogeneity was evaluated with the I<sup>2</sup> statistics, while publication bias was evaluated using Egger's regression test. Twenty-four studies (sample size = 4274) were systematically reviewed and 18 studies (n = 3163) were incorporated into the meta-analysis. Burnout, secondary traumatic stress and compassion satisfaction are found to be at moderate levels in this research. The qualitative analysis informs that variables such as healthy lifestyle, work environment and psychological resilience contribute towards optimum ProQOL scores. The pooled mean estimate was 32.79 (95% CI = 29.57-36) for compassion satisfaction, 24.99 (95% CI = 23.75-26.23) for burnout and 21.99 (95% CI = 18.93-25.06) for secondary traumatic stress, respectively. Mental health nurse managers need to address the factors in the work environment and promote interventions to enhance coping with burnout and STS. Subgroup analyses of country-based economies & regions and years revealed significant results.
AN  - 39261296
ID  - 39261296
AU  - Lobo, Runa
AU  - Kumar, S Pavan
AU  - Tm, Rofin
DB  - MEDLINE Complete
DO  - 10.1111/inm.13424
DP  - EBSCOhost
EP  - 2025
IS  - 6
JO  - International journal of mental health nursing
CY  - Australia
KW  - Burnout, Professional psychology
KW  - Quality of Life psychology
KW  - Psychiatric Nursing
KW  - Humans
KW  - Job Satisfaction
LA  - eng
PB  - Blackwell Pub
SN  - 1447-0349
SN  - Electronic
SP  - 2005
TI  - Professional Quality of Life Among Mental Health Nurses: A Systematic Review and Meta-Analysis.
UR  - https://research.ebsco.com/linkprocessor/plink?id=09f358cc-9d5d-3437-bd9f-6292daac10bb
VL  - 33
Y1  - 2024/12/01/2024 Dec
ER  - 

TY  - JOUR
AB  - Background: Nursing staff retention is an ongoing concern within pediatric hematology/oncology settings globally. Work-related stressors cause emotional burden, psychological distress, and burnout to which nurses respond by leaving their workplace. Consequently, workplace culture and functionality are negatively impacted, quality of care reduces, and potential harm to patients increases. This paper aims to identify the "most" influencing factors for intention to leave among pediatric hematology/oncology nurses. Methods: A systematic search was undertaken on 29 July 2021 across five electronic databases, Cumulative Index to Nursing and Allied Health Literature, Joanna Briggs Institute, MEDLINE, PubMed, and Web of Science, using MeSH and keywords related to pediatric hematology/oncology nurse retention. Results: The initial search yielded 283 articles. Following abstract and full-text review, nine articles met inclusion criteria. Across all studies, strong links between health service organizational factors (e.g., unit acuity and time constraints), clinician demographics (e.g., age, education, experience, and coping mechanisms), and nursing retention within pediatric hematology/oncology settings were observed. Direct patient care and long-term relationships with pediatric hematology/oncology patients were identified as the most frequent and intense stressors, while also presenting the most rewarding aspect of the nurse's work. Discussion: Clinician burnout and retention were found to be complex and multifaceted organizational and individual issues, which most importantly evolved from accumulative exposure to specialty-specific stressors. Interventions to prevent clinician burnout and improve staff retention, therefore, need to comprise individual and organizational level strategies specific to the healthcare context.
AN  - 159901755
ID  - 159901755
AU  - Macintyre, Madeleine R.
AU  - Brown, Brandon W. J.
AU  - Schults, Jessica A.
DB  - CINAHL Plus with Full Text
DO  - 10.1177/27527530221099899
DP  - EBSCOhost
EP  - 417
IS  - 6
JO  - Journal of Pediatric Hematology/Oncology Nursing
CY  - Thousand Oaks, California
KW  - Personnel Retention Evaluation
KW  - Pediatric Oncology Nurses Psychosocial Factors
KW  - Oncology Care Units
KW  - Human
KW  - Scoping Review
KW  - CINAHL Database
KW  - Medline
KW  - PubMed
KW  - Stress, Occupational
KW  - Burnout, Professional
KW  - Coping
KW  - Quality Assessment
KW  - Descriptive Statistics
LA  - English
PB  - Sage Publications Inc.
SN  - 2752-7530
SP  - 402
TI  - Factors Influencing Pediatric Hematology/Oncology Nurse Retention: A Scoping Review.
UR  - https://research.ebsco.com/linkprocessor/plink?id=120c8fe7-3faa-3d08-968d-addced88de5b
VL  - 39
Y1  - 2022/11/01/Nov2022
ER  - 

TY  - JOUR
AB  - Emergency nurses are on the front line of patient care for suicidal persons, yet many nurses report feeling unprepared to effectively manage suicidal patients owing to a lack of suicide-specific training. The purpose of this study was to examine the suicide-specific training experiences of emergency nurses and evaluate how training relates to burnout, confidence, and comfort working with suicidal patients. Emergency nurses at critical access and community hospitals completed an anonymous online survey during work hours. The survey included questions about training experiences, burnout, confidence, and comfort working with suicidal patients, perceptions of the quality and interactive nature of training, and desires for future suicide-specific intervention training. Group comparisons among the 117 emergency nurses revealed that those who received evidence-based/expert-delivered training reported greater confidence, comfort, and perceived ability to treat suicidal patients and lower burnout than those who received informal or no training. Those with informal training reported greater confidence and ability to treat suicidal patients, but similar levels of comfort and burnout as those with no training. Mediation analyses showed that training was associated with greater comfort working with suicidal patients through its effect on increased confidence. A majority desired additional suicide-specific training. Evidence-based/expert-delivered professional training in suicide intervention is associated with improved confidence, comfort, and perceived ability to care for suicidal patients and lower burnout. Providing evidence-based suicide intervention training may improve quality of care for suicidal patients by improving emergency nurse confidence and comfort for treating these high-risk patients.
AN  - 162240047
ID  - 162240047
ID  - 7605913
AU  - Muehlenkamp, Jennifer J.
AU  - Grande, Nicholas
AU  - Talbott, Marcie
DB  - CINAHL Plus with Full Text
DO  - 10.1016/j.jen.2022.12.003
DP  - EBSCOhost
EP  - 274
IS  - 2
JO  - Journal of Emergency Nursing
CY  - New York, New York
KW  - Nursing Practice, Evidence-Based
KW  - Suicide Education
KW  - Emergency Nurses Education
KW  - Confidence Evaluation
KW  - Emergency Nursing
KW  - Suicidal Ideation Nursing
KW  - Nurse Attitudes Evaluation
KW  - Life Experiences Evaluation
KW  - Burnout, Professional Prevention and Control
KW  - Nurse-Patient Relations
KW  - Comfort Evaluation
KW  - Outcomes of Education Evaluation
KW  - Human
KW  - Comparative Studies
KW  - Descriptive Statistics
KW  - Mediation Analysis
KW  - Quality Improvement
KW  - Quality of Nursing Care
LA  - English
PB  - Elsevier B.V.
SN  - 0099-1767
SP  - 266
TI  - Evidence-Based vs Informal Suicide Training: Nurse Confidence and Comfort With Suicidal Patient Care.
UR  - https://research.ebsco.com/linkprocessor/plink?id=44b47d1c-76c6-3a83-a8cf-f7c5962f6fbc
VL  - 49
Y1  - 2023/03/01/Mar2023
ER  - 

TY  - JOUR
AN  - 164942155
ID  - 164942155
ID  - 9507418
AU  - Sawyer, Amanda T.
AU  - Bailey, Amanda K.
AU  - Green, Jeanette F.
AU  - Sun, Jingwei
AU  - Robinson, Patricia Stearnes
DB  - CINAHL Plus with Full Text
DO  - 10.1177/10783903211033338
DP  - EBSCOhost
EP  - 327
IS  - 4
JO  - Journal of the American Psychiatric Nurses Association
CY  - Thousand Oaks, California
KW  - Treatment Outcomes
KW  - Psychoeducation
KW  - Group Processes
KW  - Psychological Well-Being Evaluation
KW  - Registered Nurses Education
KW  - Human
KW  - Burnout, Professional Risk Factors
KW  - Burnout, Professional Prevention and Control
KW  - Compassion Fatigue Risk Factors
KW  - Work Environment
KW  - Stress, Psychological Complications
KW  - Hardiness
KW  - Empowerment
KW  - Coping
KW  - Self Care
KW  - Self-Compassion
KW  - Random Assignment
KW  - Cognition Evaluation
KW  - T-Tests
KW  - Paired T-Tests
KW  - Models, Statistical
KW  - Burnout, Professional Evaluation
KW  - Software
KW  - Data Analysis Software
KW  - After Care
KW  - Male
KW  - Female
KW  - Adult
KW  - Middle Age
KW  - Aged
KW  - Questionnaires
KW  - Scales
KW  - Adult: 19-44 years
KW  - Middle Aged: 45-64 years
KW  - Aged: 65+ years
KW  - Male
KW  - Female
LA  - English
PB  - Sage Publications Inc.
SN  - 1078-3903
SP  - 314
TI  - Resilience, Insight, Self-Compassion, and Empowerment (RISE): A Randomized Controlled Trial of a Psychoeducational Group Program for Nurses.
UR  - https://research.ebsco.com/linkprocessor/plink?id=3e922ebc-0f9d-3200-b6ff-99b4e258a03f
VL  - 29
Y1  - 2023/07/01/Jul2023
ER  - 

TY  - JOUR
AB  - Aims. This study examines the importance of senior-leader presence on the "frontline" in times of crisis. Background. The COVID-19 pandemic placed unprecedented demands on nurses charged with delivering critical care. Extant research suggests that the active presence of ward-level leaders has an important role to play in supporting frontline staff and mediating the negative impacts of stress and burnout. There is little evidence on the impact of senior leader presence or absence on the experience of frontline critical care nurses, particularly at times of crisis. Methods. A three-phase qualitative interview study of critical care nurses in the UK and Ireland. A total of 107 semistructured interviews with 54 nurses representing 38 different healthcare units. Results. Senior-leader presence at the time of crisis serves as an important symbol of organisational support. Where senior leaders are not meaningfully present, they risk allowing the necessary pain of difficult work situations to become toxic. Toxicity is manifested with increased staff stress, emotional ills, absence, and turnover. Conclusions. Senior leaders must balance their responsibilities for strategy and structures with the frontline presence required to shape a positive emotional climate. Implications for Nursing Management. Senior managers should consider supplementing their strategic focus with punctuated returns to the floor. Symbolically, leaders who get their hands dirty embody a sense of mutual struggle and practical support. Managerially, time on the floor increases the opportunities for collecting primary data to improve decision-making and support.
AN  - 173664888
ID  - 173664888
ID  - 9306050
AU  - McMurray, Robert
AU  - Credland, Nicki
AU  - Griffin, Martyn
AU  - Hamilton, Peter
AU  - Harness, Oonagh
DB  - CINAHL Plus with Full Text
DO  - 10.1155/2023/1315904
DP  - EBSCOhost
EP  - 7
JO  - Journal of Nursing Management
CY  - Malden, Massachusetts
KW  - Nursing Leaders
KW  - Presence
KW  - Disaster Nursing
KW  - Nursing Role
KW  - Frontier Nursing Service
KW  - Human
KW  - COVID-19 Pandemic
KW  - Critical Care Nurses
KW  - Organizational Culture
KW  - Burnout, Professional
KW  - Semi-Structured Interview
KW  - Stress, Psychological
KW  - Nurse Managers
KW  - Decision Making
KW  - Funding Source
LA  - English
PB  - Wiley-Blackwell
SN  - 0966-0429
SP  - 1
TI  - Toxic Absence: Why Leader Presence Matters in Times of Crisis.
UR  - https://research.ebsco.com/linkprocessor/plink?id=997239a1-2b0e-3d72-a5be-e7cfcb7b2d05
Y1  - 2023/11/07/11-7-2023
ER  - 

TY  - JOUR
AB  - Aim: We analysed nurses' experiences during military conflicts since World War II. Background: Nurses have successfully reduced morbidity and mortality in populations affected by wars; despite centuries of nurses' global involvement in wars, there is limited knowledge about their experiences. Method: We used Rodger's evolutionary concept analysis methodology to understand the antecedents, attributes, consequences, context and implications of nurses' war‐related experiences. We analysed data from quantitative and qualitative research, media reports, editorials, historical reviews and published accounts of nurses' experiences in many locations, including Afghanistan, Bosnia, Croatia, Korea, Kosovo, Iran, Iraq, Israel, Palestine, Russia, Somalia, Ukraine and Vietnam. Findings: Two antecedent conditions preceded nurses' war involvement: actively responding to human suffering and having resources for readiness. Nurses were defined by five attributes: sacrifice, resourcefulness, tunnel‐vision, survival mindset and comradery. We also found evidence for seven consequences; nurses saved lives (reduced morbidity and mortality), however, some nurses faced professional burnout/disillusionment, restricted practice authority, isolation and post‐traumatic stress after war. In addition, growth and pacifism were consequences for some nurses who were exposed to war. Conclusion: The findings of our concept analysis illustrate how nurses have fulfilled critical life‐saving roles, but some nurses' post‐war experiences were debilitating, stigmatized and unsupported. We conclude that research about the resourcefulness, innovations and resiliency nurses have developed during wars is essential, and professional support mechanisms must be developed to prevent post‐traumatic stress, burnout and attrition from the profession. Governments can use utilize the knowledge nurses developed during wars to expand emergency preparedness skillsets and promote nurses as the leaders of international efforts to promote peace. No Patient or Public Contribution: Patients, service users, caregivers and members of the public were not involved in conducting this concept analysis or preparing the manuscript. Impact statement: By understanding nurses' involvement with post‐WWII conflicts, we have demonstrated the significant public health contributions, challenges and personal and professional growth experienced by nurses.Nurses' war‐related knowledge should be utilized to innovate healthcare practices during disasters and to advise policymakers in developing, implementing and evaluating peace‐promoting operations.
AN  - 160785582
ID  - 160785582
AU  - Fink, Anne M.
AU  - Milbrath, Gwyneth R.
DB  - CINAHL Plus with Full Text
DO  - 10.1111/jan.15454
DP  - EBSCOhost
EP  - 47
IS  - 1
JO  - Journal of Advanced Nursing (John Wiley & Sons, Inc.)
KW  - Nurse Attitudes
KW  - Work Experiences
KW  - Military Nurses Psychosocial Factors
KW  - Military Nursing Psychosocial Factors
KW  - War
KW  - Concept Analysis
KW  - Morbidity Prevention and Control
KW  - Death Prevention and Control
KW  - Burnout, Professional
KW  - Scope of Nursing Practice
KW  - Social Isolation
KW  - Stress Disorders, Post-Traumatic
KW  - Exposure to Violence
KW  - Personal Growth
KW  - Professional Development
KW  - Purposive Sample
KW  - Human
KW  - Systematic Review
KW  - CINAHL Database
KW  - Medline
KW  - PubMed
KW  - Psycinfo
LA  - English
PB  - John Wiley & Sons, Inc.
SN  - 0309-2402
SP  - 31
TI  - A concept analysis of nurses in conflicts after World War II.
UR  - https://research.ebsco.com/linkprocessor/plink?id=c1ec66c2-cb13-3ea7-b95a-7a45f1d4cd2a
VL  - 79
Y1  - 2023/01/01/Jan2023
ER  - 

TY  - JOUR
AN  - 162942478
ID  - 162942478
AU  - Yang, Qianqian
AU  - Yang, Linlin
AU  - Yang, Chunling
AU  - Wu, Xia
AU  - Chen, Yue
AU  - Yao, Pingping
DB  - CINAHL Plus with Full Text
DO  - 10.1002/nop2.1560
DP  - EBSCOhost
EP  - 3112
IS  - 5
JO  - Nursing Open
CY  - Malden, Massachusetts
KW  - Workplace Violence Prevention and Control
KW  - Interns and Residents Psychosocial Factors
KW  - Nurses Psychosocial Factors
KW  - Patient Safety
KW  - Professional Identity
KW  - Burnout, Professional Complications
KW  - Risk Assessment
KW  - Human
KW  - Students, Nursing
KW  - Cross Sectional Studies
KW  - Tertiary Health Care
KW  - Mediation Analysis
KW  - Scales
KW  - China
KW  - Sociodemographic Factors
KW  - Structured Questionnaires
KW  - Self Report
KW  - Male
KW  - Female
KW  - Young Adult
KW  - Sex Factors
KW  - Age Factors
KW  - Ethnic Groups
KW  - Coefficient alpha
KW  - Data Analysis Software
KW  - Descriptive Statistics
KW  - Male
KW  - Female
LA  - English
PB  - Wiley-Blackwell
SN  - 2054-1058
SP  - 3104
TI  - Workplace violence against nursing interns and patient safety: The multiple mediation effect of professional identity and professional burnout.
UR  - https://research.ebsco.com/linkprocessor/plink?id=4f5d1b5c-2cf1-37f9-9f7b-f8cb7e2b29f3
VL  - 10
Y1  - 2023/05/01/May2023
ER  - 

TY  - JOUR
AB  - Aims: To examine relationships between psychological capital, work engagement and organisational citizenship behaviour among nurses. Background: Psychological capital, work engagement and organisational citizenship behaviour are all positive variables associated with work. Clarifying the relationship between the variables can help nursing managers implement tailored and effective intervention strategies to improve individual and organisational performance and quality of care. Design: A quantitative cross‐sectional study was designed. Methods: The study was carried out from June 2021 to September 2021 in Sichuan Province, China. A total of 606 nurses working at six tertiary hospitals were selected with convenience sampling. Participants were investigated using demographic, work‐related information questionnaire, Psychological Capital Questionnaire, Utrecht Work Engagement Scale and Organizational Citizenship Behavior Questionnaire. Results: The scores of psychological capital, work engagement and organisational citizenship behaviour were 102.56 ± 15.47, 67.96 ± 21.71 and 101.57 ± 11.57, respectively. The multiple linear regression model explained 7.3% of the total variance in organisational citizenship behaviour related to demographic and work‐related factors. There was a significant positive correlation between psychological capital, work engagement and nurses' organisational citizenship behaviour. Additionally, structural equation modeling showed that work engagement mediated the relationship between psychological capital and organisational citizenship behaviour with the partial mediating effect of 0.093. The final model explained 28% of organisational citizenship behaviour. Conclusion: Our results suggest that both psychological capital and work engagement are facilitators for organisational citizenship behaviour in nurses. Managers can increase nurses' organisational citizenship behaviour through developing psychological capital and improving the work engagement. Implications for nursing management: This study indicates that both psychological capital and work engagement are protective factors of organisational citizenship behaviour, which provide proof for optimizing human resources management from a positive psychology perspective. Our finding can help managers correctly understand the mechanism of the relationship among work engagement, psychological capital and organisational citizenship behaviour and adopt effective intervention strategies to promote nurses' organisational citizenship behaviour.
AN  - 157816283
ID  - 157816283
ID  - 9306050
AU  - Jin, Man
AU  - Zhang, Yonggang
AU  - Wang, Fumin
AU  - Huang, Jinzhu
AU  - Feng, Fen
AU  - Gong, Shu
AU  - Wang, Fang
AU  - Zeng, Li
AU  - Yuan, Zhongqing
AU  - Wang, Jialin
DB  - CINAHL Plus with Full Text
DO  - 10.1111/jonm.13609
DP  - EBSCOhost
EP  - 1272
IS  - 5
JO  - Journal of Nursing Management
CY  - Malden, Massachusetts
KW  - Nurse Attitudes
KW  - Organizational Culture
KW  - Citizenship
KW  - Positive Psychology
KW  - Work Engagement
KW  - Human
KW  - Cross Sectional Studies
KW  - Self-Efficacy
KW  - Optimism
KW  - Hope
KW  - Hardiness
KW  - Quantitative Studies
KW  - China
KW  - Tertiary Health Care
KW  - Convenience Sample
KW  - Sociodemographic Factors
KW  - Questionnaires
KW  - Structural Equation Modeling
KW  - Descriptive Statistics
KW  - Scales
KW  - Summated Rating Scaling
KW  - Data Analysis Software
KW  - Pearson's Correlation Coefficient
KW  - Multiple Linear Regression
KW  - Male
KW  - Female
KW  - Adult
KW  - Middle Age
KW  - Adult: 19-44 years
KW  - Middle Aged: 45-64 years
KW  - Male
KW  - Female
LA  - English
PB  - Wiley-Blackwell
SN  - 0966-0429
SP  - 1263
TI  - A cross sectional study of the impact of psychological capital on organisational citizenship behaviour among nurses: Mediating effect of work engagement.
UR  - https://research.ebsco.com/linkprocessor/plink?id=0c18b516-a288-3eda-a69e-1084b8d7eaa8
VL  - 30
Y1  - 2022/07/01/Jul2022
ER  - 

TY  - JOUR
AB  - Aim. To describe intensive care managers' experiences of premises and resources of care in intensive care units during the COVID-19 pandemic. Background. Intensive care units (ICUs) were enormously pressured during the COVID-19 pandemic from many ill patients, requiring advanced care. Hospital and community volunteers increased staff strength. Obligatorily, recruitments were also conducted using transfer of staff from different hospital departments. However, there is little knowledge about intensive care managers' (ICMs) experiences of leadership during the COVID-19 pandemic. Methods. A qualitative descriptive study was conducted from March to April 2022. Semistructured interviews were held with 12 ICMs who were purposively sampled from the ICU in ten Swedish hospitals. Data were analysed using qualitative content analysis. Results. Two themes emerged: a dramatic change of the intensive care landscape and we could handle more than we thought, but at a steep price. Participants described that the ICUs had to perform extraordinary changes at a very fast pace, which initially created a sense of cohesion. Training and introduction to war-like conditions associated with uncertainty meant that ICMs had to support ICU staff in prioritising interventions. Participants described how ICUs stood strong against a pandemic, but stress, worries, and anxiety took a heavy toll on ICU staff and ICMs. The pandemic eroded the resilience in ICUs. Participants described a deterioration in health and said that sick leaves and resignations occurred. Conclusion. Our findings show ICMs' experiences as a field of tension between resources and demands, whereby the changes created a heavy burden that left intensive care weakened. Implications for Nursing Management. Findings emphasised the importance of creating working conditions using human resources and materials in order to rebuild resilience in intensive care with the ability to conduct safe patient care.
AN  - 172856673
ID  - 172856673
ID  - 9306050
AU  - Nordin, Anna
AU  - Engström, Åsa
AU  - Andersson, Maria
AU  - Fredholm, Angelica
DB  - CINAHL Plus with Full Text
DO  - 10.1155/2023/3052994
DP  - EBSCOhost
EP  - 12
JO  - Journal of Nursing Management
CY  - Malden, Massachusetts
KW  - COVID-19 Pandemic Psychosocial Factors
KW  - Nurse Managers
KW  - Life Experiences
KW  - Intensive Care Units
KW  - Health Resource Utilization
KW  - Work Environment
KW  - Human
KW  - Sweden
KW  - Qualitative Studies
KW  - Descriptive Research
KW  - Semi-Structured Interview
KW  - Content Analysis
KW  - Nursing Interventions
KW  - Critical Care Nurses Psychosocial Factors
KW  - Burnout, Professional
KW  - Nursing Management
KW  - Hardiness
KW  - Patient Care
KW  - Interviews
KW  - Checklists
KW  - Descriptive Statistics
KW  - Personal Protective Equipment
KW  - Critically Ill Patients
KW  - Funding Source
LA  - English
PB  - Wiley-Blackwell
SN  - 0966-0429
SP  - 1
TI  - Intensive Care Managers' Experiences of the COVID-19 Pandemic: A Dramatic Change of the Intensive Care Landscape.
UR  - https://research.ebsco.com/linkprocessor/plink?id=0425a8d4-175d-3b57-9c3a-3cbdfe2c2f8b
Y1  - 2023/09/29/9-29-2023
ER  - 

TY  - JOUR
AB  - Background: Due to exposure to overwhelming work stressors, approximately half of emergency department (ED) physicians and nurses experience burnout, leading to lower productivity, lower quality of care, higher risk of medical errors, higher rates of absenteeism, and eventually turnover. Growing evidence suggests that the physical environment can be leveraged to support healthcare workers' well-being. Objectives: This study aimed to identify (1) self-care behaviors that healthcare workers engage in to help them cope with job-related stress, (2) where they engage in those behaviors, (3) attributes of the built environment that may support coping behaviors. Methods: A mixed-methods study was conducted in three EDs, using online questionnaires (n = 85) and interviews (n = 20). Results: Job-related stress was derived from interruptions, workload and inability to take breaks, insufficient workspace, lack of privacy, unpredictability of EDs, and security concerns. Talking with a colleague, getting something to eat or drink, listening to music, and taking a walk were considered destressing activities. The bathroom was considered a place for destressing by the majority of participants, followed by outside areas, physician-only areas, and care team stations. Supportive environmental features included sufficient workspace, maximized privacy, reduced noise and clutter, controlled temperature and lighting, spaces for decompressing, spaces for documentation, close-by breakrooms with enough eating space and massage chairs, chairs with back support, standing desks, food options, and convenient bathrooms. Conclusions: Design decisions play an important role in supporting stress reduction among healthcare workers. This study provides several strategies to achieve this aim.
AN  - 164710225
ID  - 164710225
AU  - Bosch, Sheila J.
AU  - Valipoor, Shabboo
AU  - Alakshendra, Abhinav
AU  - De Portu, Giuliano
AU  - Mohammadigorji, Soheyla
AU  - Rittenbacher, Dagmar
AU  - Black, Karla
AU  - Calienes, Elizabeth
DB  - CINAHL Plus with Full Text
DO  - 10.1177/19375867231151243
DP  - EBSCOhost
EP  - 277
IS  - 3
JO  - Health Environments Research & Design Journal (HERD) (Sage Publications, Ltd.)
CY  - Thousand Oaks, California
KW  - Coping
KW  - Caregivers
KW  - Self Care Methods
KW  - Hospital Design and Construction
KW  - Stress Management Methods
KW  - Health Personnel Psychosocial Factors
KW  - Emergency Service
KW  - Human
KW  - Female
KW  - Male
KW  - Multimethod Studies
KW  - Questionnaires
KW  - Interviews
KW  - Stress, Occupational
KW  - Workload
KW  - Burnout, Professional
KW  - Time Factors
KW  - Data Analysis Software
KW  - Descriptive Statistics
KW  - Funding Source
KW  - Female
KW  - Male
LA  - English
PB  - Sage Publications Inc.
SN  - 1937-5867
SP  - 261
TI  - Coping and Caregiving: Leveraging Environmental Design to Moderate Stress Among Healthcare Workers in the Emergency Department Setting.
UR  - https://research.ebsco.com/linkprocessor/plink?id=9618ecd7-c47e-32f1-ad10-26c7b85c1be0
VL  - 16
Y1  - 2023/07/01/Jul2023
ER  - 

TY  - JOUR
AN  - 177234812
ID  - 177234812
AU  - Farzanehfar, Mohammad
AU  - Bonyad, Sajjad Amiri
AU  - Yousofvand, Vahid
AU  - Karampourian, Arezou
AU  - Khazaei, Salman
DB  - CINAHL Plus with Full Text
DO  - 10.34172/jmdc.1212
DP  - EBSCOhost
EP  - 121
IS  - 3
JO  - Journal of Multidisciplinary Care
CY  - , &lt;Blank&gt;
KW  - COVID-19 Pandemic Iran
KW  - Nursing Staff, Hospital Psychosocial Factors
KW  - Stress, Occupational
KW  - Health Care Errors
KW  - Quality of Nursing Care
KW  - Human
KW  - Male
KW  - Female
KW  - Adult
KW  - Middle Age
KW  - Iran
KW  - Cross Sectional Studies
KW  - Academic Medical Centers
KW  - Quota Sample
KW  - Questionnaires
KW  - Scales
KW  - Funding Source
KW  - T-Tests
KW  - One-Way Analysis of Variance
KW  - Pearson's Correlation Coefficient
KW  - Data Analysis Software
KW  - Descriptive Statistics
KW  - Linear Regression
KW  - Age Factors
KW  - Sex Factors
KW  - Marital Status
KW  - Employment Status
KW  - Shiftwork
KW  - Educational Status
KW  - Burnout, Professional
KW  - Job Satisfaction
KW  - Workload
KW  - Adult: 19-44 years
KW  - Middle Aged: 45-64 years
KW  - Male
KW  - Female
LA  - English
PB  - Journal of multidisciplinary care
SN  - 2783-3852
SP  - 117
TI  - Relationship between nursing stress and forgotten nursing care in the COVID-19 pandemic.
UR  - https://research.ebsco.com/linkprocessor/plink?id=8b30bdd0-ac18-3516-a420-6d695fddb180
VL  - 12
Y1  - 2023/09/01/Sep2023
ER  - 

TY  - JOUR
AB  - Aim: In this study, a person‐centred approach was used to analyse career success profiles and explore the associated psychosocial factors among nurses. Design: A cross‐sectional study was conducted from 15 April to 15 October 2019. Methods: A total of 1155 registered Chinese nurses were recruited from two general hospitals using convenience sampling. Participants completed a printed questionnaire, including the Maslach Burnout Inventory, Stress of Conscience Questionnaire, Practice Environment Scale, and Career Success Scale. Latent profile analysis and multinomial logistic regression were performed. The data were analysed with Mplus 8.3 and SPSS version 26.0. Results: Three latent profiles of career success were identified: high, moderate and low. Nurses with lower educational levels, more years of work experience, lower emotional exhaustion, higher personal achievement, lower stress of conscience and higher participation in hospital affairs were more likely to have higher career success than the other profiles. Conclusions: Burnout, stress of conscience, practice environment, educational level and years of work experience were associated with career success among nurses. Targeting interventions may help enhance nurses' career success. Future research should combine subjective and objective indicators (salary, title and so on) to assess career success and explore other determinants for formulating interventions to enhance nurses' career success. Impact The heterogeneity and psychosocial factors associated with nurses' career success provide valuable evidence for the formulation of individualized interventions. Nursing managers should understand the importance of career success, develop interventions to reduce nurses' burnout and stress of conscience, and improve the practice environment to enhance their career success. No Patient or Public Contributions: This study was designed to examine the psychosocial factors associated with nurses' career success. The study was not conducted using suggestions from the patient groups or the public.
AN  - 161474330
ID  - 161474330
AU  - Zhang, Yilin
AU  - An, Yan
AU  - Wang, Lyu
AU  - Zhao, Qiuge
AU  - Li, Haiying
AU  - Fan, Xiuzhen
DB  - CINAHL Plus with Full Text
DO  - 10.1111/jan.15524
DP  - EBSCOhost
EP  - 663
IS  - 2
JO  - Journal of Advanced Nursing (John Wiley & Sons, Inc.)
KW  - Career Planning and Development Psychosocial Factors
KW  - Nursing Staff, Hospital Psychosocial Factors
KW  - Success
KW  - Human
KW  - Descriptive Research
KW  - Cross Sectional Studies
KW  - Registered Nurses
KW  - China
KW  - Convenience Sample
KW  - Questionnaires
KW  - Descriptive Statistics
KW  - Multiple Logistic Regression
KW  - Data Analysis Software
KW  - Depersonalization
KW  - Quality of Health Care
KW  - Educational Status
KW  - Job Experience
KW  - Burnout, Professional
KW  - Achievement
KW  - Conscience
KW  - Stress, Occupational
KW  - Work Environment
KW  - Tertiary Health Care
KW  - Male
KW  - Female
KW  - Adult
KW  - Personnel Staffing and Scheduling
KW  - Leadership
KW  - Nurse-Physician Relations
KW  - Funding Source
KW  - Adult: 19-44 years
KW  - Male
KW  - Female
LA  - English
PB  - John Wiley & Sons, Inc.
SN  - 0309-2402
SP  - 652
TI  - Psychosocial factors associated with career success among nurses: A latent profile analysis.
UR  - https://research.ebsco.com/linkprocessor/plink?id=6b709542-5bcd-3bc5-bfa2-1e7d9c52a6d9
VL  - 79
Y1  - 2023/02/01/Feb2023
ER  - 

TY  - JOUR
AB  - Intensive care unit (ICU) nurses experience high levels of burnout during the COVID-19 pandemic due to multiple stressors. It has long been known that burnout is negatively associated with patient and staff outcomes. Understanding the triggers for intensive care nurses' burnout during the pandemic can help to develop appropriate mitigation measures. The objective of this study was to examine intensive care nurses' experiences during the COVID-19 pandemic in Saudi Arabia to develop insights into the factors that influenced burnout. The study was informed by a constructivist grounded theory design. The study was conducted in an adult ICU in a tertiary hospital in the Makkah province in the Kingdom of Saudi Arabia. All participants were registered nurses with at least 6 months' experience in intensive care and experienced caring for COVID-19 patients. This paper reports on preliminary findings from interviews with 22 intensive care nurses. A core category 'pandemic pervasiveness' was identified from the interview data, which makes reference to the ever-present nature of the pandemic beyond the ICU context. Family, work, and the wider world context are the three groups of contextual factors that influenced nurses' experience and perception of burnout. Many issues identified from the findings in this study can be attributed to shortages in the intensive care nursing workforce. Thus, we join others in calling for healthcare organisations and policymakers to be creative in finding new ways to meet nurses' needs, motivate, and empower them to maintain and sustain the nursing workforce in highly demanding areas, such as ICUs. Nursing managers can play a crucial role in mitigating nurses' burnout by identifying and tackling sources of stress that exist among their staff, specifically team conflict, workplace harassment, and discrimination.
AN  - 161445118
ID  - 161445118
ID  - 9207852
AU  - Alzailai, Nawal
AU  - Barriball, K. Louise
AU  - Alkhatib, Awad
AU  - Xyrichis, Andreas
DB  - CINAHL Plus with Full Text
DO  - 10.1016/j.aucc.2022.11.002
DP  - EBSCOhost
EP  - 27
IS  - 1
JO  - Australian Critical Care
CY  - New York, New York
KW  - Burnout, Professional Risk Factors
KW  - Critical Care Nurses Psychosocial Factors
KW  - Intensive Care Units
KW  - COVID-19 Pandemic Psychosocial Factors
KW  - Risk Assessment
KW  - Nurse Attitudes Evaluation
KW  - Work Experiences Evaluation
KW  - Human
KW  - Saudi Arabia
KW  - Grounded Theory
KW  - Tertiary Health Care
KW  - Hospitals
KW  - Adult
KW  - Critical Care Nursing Psychosocial Factors
KW  - Nursing Staff, Hospital Psychosocial Factors
KW  - COVID-19 Nursing
KW  - Interviews
KW  - Work-Life Balance
KW  - Nursing Shortage
KW  - Workforce
KW  - Burnout, Professional Prevention and Control
KW  - Conflict (Psychology) Prevention and Control
KW  - Workplace Violence Prevention and Control
KW  - Discrimination, Employment Prevention and Control
KW  - Adult: 19-44 years
LA  - English
PB  - Elsevier B.V.
SN  - 1036-7314
SP  - 19
TI  - Factors that contributed to burnout among intensive care nurses during the COVID-19 pandemic in Saudi Arabia: A constructivist grounded theory.
UR  - https://research.ebsco.com/linkprocessor/plink?id=6f5e7bde-d667-3cd3-b1ee-28c45c225a0a
VL  - 36
Y1  - 2023/01/01/Jan2023
ER  - 

TY  - JOUR
AN  - 162601786
ID  - 162601786
AU  - Shivani
AU  - Sharma, Mohit
AU  - Sonakshi
AU  - Singh, Jatinder
AU  - Arora, Kamaldeep
AU  - Kumar, Ashwani
AU  - Dhir, Shashi Kant
AU  - Chowdhary, Gurdev
AU  - Chawla, Vani
AU  - Rai, Harman
AU  - Goyal, Nikita
AU  - Singh, Vajinder
AU  - Kaur, Baljinder
AU  - Mehra, Keshav
AU  - PV, Varughese
AU  - Kumar, Pardeep
AU  - Mahal, Tania
AU  - Bajaj, Naveen
DB  - CINAHL Plus with Full Text
DO  - 10.1177/09732179231151756
DP  - EBSCOhost
EP  - 13
IS  - 1
JO  - Journal of Neonatology
CY  - Thousand Oaks, California
KW  - Stress, Psychological Evaluation
KW  - Compassion
KW  - Burnout, Professional
KW  - Neonatal Intensive Care Nurses Psychosocial Factors
KW  - Compassion Fatigue
KW  - Human
KW  - Multicenter Studies
KW  - India
KW  - Cross Sectional Studies
KW  - Intensive Care Units, Neonatal
KW  - Quality Assurance
KW  - Descriptive Statistics
KW  - Correlation Coefficient
KW  - Multiple Regression
KW  - Severity of Illness
KW  - Shiftwork
KW  - Security Measures, Electronic
KW  - Workload
KW  - Questionnaires
KW  - Lighting
KW  - Surveys
KW  - Pearson's Correlation Coefficient
KW  - Multivariate Analysis
KW  - Regression
KW  - Univariate Statistics
KW  - Odds Ratio
KW  - Data Analysis Software
KW  - Adult
KW  - Stress, Psychological Risk Factors
KW  - Middle Age
KW  - Male
KW  - Female
KW  - Adult: 19-44 years
KW  - Middle Aged: 45-64 years
KW  - Male
KW  - Female
LA  - English
PB  - Sage Publications Inc.
SN  - 0973-2179
SP  - 6
TI  - Correlates of Perceived Stress and Professional Quality of Life Among Nurses Working in Neonatal Intensive Care Units (NICU) in North India: A Multicenter Study.
UR  - https://research.ebsco.com/linkprocessor/plink?id=4be65e38-f767-3257-a3fb-408b200d5d53
VL  - 37
Y1  - 2023/03/01/Mar2023
ER  - 

TY  - JOUR
AB  - Background: It is essential to identify the factors that influence the work performance of health professionals working in health care facilities, especially in the context of the COVID-19 pandemic, since these factors have an impact on the quality of medical care provided to the population. Objective: This study aimed to analyze the mediating role of work engagement in the relationship between job burnout, professional self-efficacy, life satisfaction, and job performance in Peruvian health care workers. Methods: Cross-sectional explanatory study, with the voluntary participation of 508 health professionals (physicians and nurses) of both sexes (70.7% women, 29.3% men), and from different health facilities in the city of Lima. All participants were administered the Single Burnout Item questionnaire, the Professional Self-Efficacy Scale (AU-10), the Satisfaction with Life Scale (SWL), the Individual Work Performance Questionnaire (IWPQ), and the Utrecht Work Engagement Scale (UWES-9). Structural Equation Modeling (SEM) was used for data analysis. Results: In the SEM analysis, it was found that for the mediation model the incremental goodness-of-fit indices were significant (χ<sup>2</sup> = 2292.313, gl = 659, P <.001, χ<sup>2</sup>/gl = 2.788). Career self-efficacy (β =.557, P <.001) and life satisfaction (β =.289, P <.001) were positive predictors of work engagement. While burnout was a negative predictor (β =.878, P <.001). The consistent mediation of work engagement of professional self-efficacy, life satisfaction, and burnout had a positive predictor effect on job performance (β =.878, P <.001). Conclusion: Research provides evidence that professional self-efficacy, life satisfaction, and burnout could influence job performance through work engagement.
AN  - 156993728
ID  - 156993728
ID  - 101518419
AU  - Bernales-Turpo, Deisy
AU  - Quispe-Velasquez, Roy
AU  - Flores-Ticona, Diony
AU  - Saintila, Jacksaint
AU  - Ruiz Mamani, Percy G.
AU  - Huancahuire-Vega, Salomón
AU  - Morales-García, Mardel
AU  - Morales-García, Wilter C.
DB  - CINAHL Plus with Full Text
DO  - 10.1177/21501319221101845
DP  - EBSCOhost
EP  - 9
JO  - Journal of Primary Care & Community Health
CY  - Thousand Oaks, California
KW  - Burnout, Professional
KW  - Self-Efficacy
KW  - Professionalism
KW  - Personal Satisfaction
KW  - Job Performance
KW  - Health Personnel
KW  - Work Engagement
KW  - Human
KW  - Male
KW  - Female
KW  - Adult
KW  - Middle Age
KW  - Aged
KW  - Questionnaires
KW  - Scales
KW  - Professional Autonomy
KW  - Professional Identity
KW  - Attitude of Health Personnel Evaluation
KW  - Adult: 19-44 years
KW  - Middle Aged: 45-64 years
KW  - Aged: 65+ years
KW  - Male
KW  - Female
LA  - English
PB  - Sage Publications Inc.
SN  - 2150-1319
SP  - 1
TI  - Burnout, Professional Self-Efficacy, and Life Satisfaction as Predictors of Job Performance in Health Care Workers: The Mediating Role of Work Engagement.
UR  - https://research.ebsco.com/linkprocessor/plink?id=af5eea5b-a195-3849-88f4-244443dd71b7
VL  - 13
Y1  - 2022/05/21/5-21-2022
ER  - 

TY  - JOUR
AB  - Aim: Work performance of nurses is a critical aspect that concerns the safety of both nurses and patients, but also secondarily influences nurses' turnover due to serious fatigue and burnout. Monitoring nursing performance as well as fatigue is important for appropriate safety management of patients and nurses, and the development of a monitoring tool is essential. The Nursing Performance Instrument (NPI) can provide comprehensive and brief monitoring of nursing performance. This study aimed to verify the validity and reliability of a Japanese version of the NPI (NPI‐J). Methods: A cross‐sectional study was conducted on nurses who work in inpatient care across five Japanese hospitals. We considered appropriate factor numbers with parallel analysis and the Velicer's minimum average partial test. The construct validity was evaluated using exploratory factor analysis, confirmatory factor analysis (CFA), and Pearson's correlation analysis. Cronbach's alpha was calculated for the internal consistency. Results: A three‐factor model eventually showed acceptable fit indices in the CFA. Moreover, the correlation results among the three factors indicated discriminant validity comparable to the original NPI. The correlation results with acute fatigue, chronic fatigue, and burnout verified convergent validity. Internal consistency was insufficient. Conclusion: The NPI‐J demonstrated acceptable construct validity. This instrument can assess nurses' perceptions of their performance by measuring each item. Future work on the reliability of the sub‐concepts will require additional items or reliability testing based on generalizability theory and item response theory.
AN  - 162878529
ID  - 162878529
ID  - 101227890
AU  - Sugimura, Naotaka
AU  - Sato, Miho
AU  - Sumi, Naomi
AU  - Yano, Rika
DB  - CINAHL Plus with Full Text
DO  - 10.1111/jjns.12518
DP  - EBSCOhost
EP  - 11
IS  - 2
JO  - Japan Journal of Nursing Science
CY  - Malden, Massachusetts
KW  - Reliability and Validity
KW  - Instrument Validation
KW  - Clinical Assessment Tools
KW  - Job Performance
KW  - Nurses Psychosocial Factors
KW  - Fatigue
KW  - Burnout, Professional
KW  - Patient Safety
KW  - Human
KW  - Male
KW  - Female
KW  - Adult
KW  - Middle Age
KW  - Surveys
KW  - Validation Studies
KW  - Questionnaires
KW  - Scales
KW  - Coefficient alpha
KW  - Cross Sectional Studies
KW  - Hospitals Japan
KW  - Japan
KW  - Construct Validity
KW  - Pearson's Correlation Coefficient
KW  - Internal Consistency
KW  - Comparative Studies
KW  - Patient-Reported Outcomes
KW  - Sample Size
KW  - Data Analysis Software
KW  - Descriptive Statistics
KW  - Chi Square Test
KW  - Ethics Committees
KW  - Self Report
KW  - Adult: 19-44 years
KW  - Middle Aged: 45-64 years
KW  - Male
KW  - Female
LA  - English
PB  - Wiley-Blackwell
SN  - 1742-7932
SP  - 1
TI  - Validity and reliability of the Japanese version of the Nursing Performance Instrument.
UR  - https://research.ebsco.com/linkprocessor/plink?id=94ef8b44-baa8-3511-9ffe-bc2bc7da0c7e
VL  - 20
Y1  - 2023/04/01/Apr2023
ER  - 

TY  - JOUR
AB  - The COVID-19 pandemic put extreme stress on an already strained healthcare workforce. Suboptimal work organization, exacerbated by the pandemic, is associated with poor worker, patient, and organizational outcomes. However, there are limited qualitative studies exploring how the interconnections of work organization factors related to shift work, sleep, and work stress influence registered nurses and their work performance in the United States. We sought to understand how nurses perceive work organization factors that impact their performance. Knowledge in this area could direct efforts to implement policies and design tailored interventions to support nurses in the post-pandemic period. We used a qualitative descriptive design with the Work, Stress, and Health framework as an overarching guide to understand the interconnectedness of work organization factors, work stress, and outcomes. Participants were randomly assigned to one of two anonymous, asynchronous virtual focus groups (i.e., threaded discussion boards) in 2019. Registered nurses (N = 23) working across the United States were recruited and engaged until data saturation was achieved. Directed content analysis was used to analyze the data. Findings aligned with the Work, Stress, and Health framework and revealed three themes: (1) "Our Voice Should Matter" (nurses' desire to have their voices heard in staffing policies); (2) "Tired But Wired" (the harmful cycle of work stress, rumination, and poor sleep); and (3) "We're Only Human" (nurses' physical, emotional, and mental exhaustion linked to critical performance impairments). These findings underscore that high work stress and poor sleep were present before the pandemic and impacted nurses' perceptions of their performance. As leaders look forward to recovery and work redesign efforts, these findings can guide decision-making and resource allocation for optimal nurse, patient, and organization outcomes.
AN  - 159755403
ID  - 159755403
ID  - 101545184
AU  - Stimpfel, Amy Witkoski
AU  - Goldsamt, Lloyd
AU  - Liang, Eva
AU  - Costa, Deena K.
DB  - CINAHL Plus with Full Text
DO  - 10.1016/S2155-8256(22)00085-0
DP  - EBSCOhost
EP  - 12
IS  - 3
JO  - Journal of Nursing Regulation
CY  - Philadelphia, Pennsylvania
KW  - Work Environment
KW  - Organizational Culture
KW  - Stress, Occupational United States
KW  - Registered Nurses
KW  - Sleep
KW  - Job Performance
KW  - COVID-19 Pandemic
KW  - Shiftwork
KW  - Human
KW  - United States
KW  - Qualitative Studies
KW  - Descriptive Research
KW  - Content Analysis
KW  - Thematic Analysis
KW  - Focus Groups
KW  - Health Policy
KW  - Personnel Staffing and Scheduling
KW  - Rumination (Cognition)
KW  - Burnout, Professional
KW  - Emotions
KW  - Descriptive Statistics
LA  - English
PB  - Elsevier B.V.
SN  - 2155-8256
SP  - 4
TI  - Work Organization Factors Associated With Nurses' Stress, Sleep, and Performance: A Pre-pandemic Analysis.
UR  - https://research.ebsco.com/linkprocessor/plink?id=a438769d-712b-3278-94d0-06b0625813d2
VL  - 13
Y1  - 2022/10/01/Oct2022
ER  - 

TY  - JOUR
AB  - • Sleep is essential for maintaining good physical and psychological health. • Poor sleep in emergency nurses is associated with compassion fatigue. • Technology use during sleep is associated with professional quality of life scores and compassion fatigue scores. • Good sleep hygiene involves proactive assessment, education, and evidence based strategies. Sleep is increasingly recognized as fundamental to health across the lifespan. Nurses who experience compassion fatigue often report being sleep deprived, having poor sleep habits, and experiencing poor sleep quality. Increasingly, the use of technology is a factor associated with poor sleep. This descriptive, correlational study used a convenience sample of registered nurses who worked full-time in a Level I trauma center emergency department. Nurses were asked about their sleep, technology use during sleep, and levels of compassion fatigue using the 30-question Professional Quality of Life Scale (ProQOL v5). Emergency nurses who recounted answering their cell phone during sleep were more likely to report being startled and having had intrusive, frightening thoughts. Quality of sleep showed a relationship with being preoccupied with people taken care of at work. Although only a small number of nurses reported texting in their sleep, those who did were more likely to be younger, report feeling worn out, and with high compassion fatigue scores. Many healthcare professionals experience a variety of sleep difficulties from technology use ranging from lack of sleep to poor sleep quality. Nurses and providers may underestimate the impact of chronic sleep loss on their job performance, especially those who practice ED settings and are experiencing compassion fatigue. Prioritizing sleep through the implementation and use of evidence-based strategies aimed at improving sleep quality is essential in managing sleep patterns by emergency nurses, providers, and staff.
AN  - 186532045
ID  - 186532045
ID  - 101472191
AU  - Dowdell, Elizabeth Burgess
AU  - Wala, Daniel
AU  - Matella, Madison
AU  - Alderman, Sue Ellen
AU  - Bernhardt, Paul W.
DB  - CINAHL Plus with Full Text
DO  - 10.1016/j.ienj.2025.101645
DP  - EBSCOhost
EP  - N.PAG
JO  - International Emergency Nursing
CY  - New York, New York
KW  - Technology Utilization
KW  - Sleep Hygiene
KW  - Emergency Nurses Psychosocial Factors
KW  - Emergency Service
KW  - Compassion Fatigue Risk Factors
KW  - Risk Assessment
KW  - Human
KW  - Descriptive Research
KW  - Correlational Studies
KW  - Convenience Sample
KW  - Registered Nurses
KW  - Scales
KW  - Sleep Quality
KW  - Trauma Centers
KW  - Quality of Working Life
KW  - Job Performance
KW  - Text Messaging
LA  - English
PB  - Elsevier B.V.
SN  - 1755-599X
SP  - N.PAG
TI  - The use of technology during sleep by emergency department nurses.
UR  - https://research.ebsco.com/linkprocessor/plink?id=69d875d8-47e6-33d6-80b1-3112f9bc425b
VL  - 81
Y1  - 2025/08/01/Aug2025
ER  - 

TY  - JOUR
AB  - Task reallocation is increasingly foregrounded as a promising solution for capacity problems. Numerous studies show, however, that task reallocation between medical professionals is a highly contested issue and difficult to institutionalise. Conflicts are omnipresent and often arise from 'intraprofessional competition': Zero‐sum games between professionals from different disciplinary backgrounds where one party's gains require another party's losses. In this article, we build on calls to enrich the sociology of professions with new concepts and theories. We analyse a case of task reallocation between medical professionals in a nursing home using concepts from empirical ethics and valuation studies. We argue that modes of good care offer a valuable framework for analysing the reorganisation of professional work because they provide an empirically grounded and fine‐grained conceptual toolkit for understanding the dynamics among professionals and between professionals and managers. Enactment of different modes of good care inspires innovation in service provision but at the same time creates new tensions between those involved. We show how, in times of scarcity, a dynamic emerges between professionals attempting to stave off and reallocate work, thereby restricting their professional domains.
AN  - 172021960
ID  - 172021960
ID  - 8205036
AU  - Schuurmans, Jitse
AU  - Stalenhoef, Hanna
AU  - Bal, Roland
AU  - Wallenburg, Iris
DB  - CINAHL Plus with Full Text
DO  - 10.1111/1467-9566.13654
DP  - EBSCOhost
EP  - 1577
IS  - 7
JO  - Sociology of Health & Illness
CY  - Malden, Massachusetts
KW  - Task Performance and Analysis
KW  - Gerontologic Care
KW  - Problem Solving
KW  - Conflict Management
KW  - Intraprofessional Relations
KW  - Collaboration
KW  - Sociology
KW  - Professional Compliance
KW  - Nursing Home Personnel Evaluation
KW  - Professional Boundaries
KW  - Professional Role
KW  - Health Services Accessibility
KW  - Human
KW  - Funding Source
KW  - Case Studies
KW  - Interviews
KW  - Methodological Research
KW  - Descriptive Statistics
KW  - Health Care Delivery, Integrated
KW  - Quality Improvement Methods
KW  - Burnout, Professional
KW  - Occupational Health
KW  - Psychological Well-Being
KW  - Teamwork
KW  - Patient Safety
KW  - Public Health Nurses Psychosocial Factors
KW  - Accountability
KW  - Ethics, Medical
KW  - Organizational Compliance
KW  - Personnel Staffing and Scheduling
KW  - Stakeholder Participation
KW  - Productivity
KW  - Decision Making
KW  - Dissent and Disputes
KW  - Time Management
LA  - English
PB  - Wiley-Blackwell
SN  - 0141-9889
SP  - 1560
TI  - All the good care: Valuation and task differentiation in older person care.
UR  - https://research.ebsco.com/linkprocessor/plink?id=257aa6bd-e072-3d90-8014-1a0c236c3864
VL  - 45
Y1  - 2023/09/01/Sep2023
ER  - 

TY  - JOUR
AB  - This study examined the effectiveness of a systematic approach to the clinical management of COVID-19, focusing on nursing turnover. METHODS: Between 2017 and 2019, a clinical process support system based on structured clinical knowledge (Team Compass with the Patient Condition Adaptive Path System; TC-PCAPS) was developed, and implemented in hospitals. In 2020, the COVID-19 clinical management system (COVID-19-CMS) was developed. In this study, the effectiveness of implementing both systems was analyzed. The analysis covered hospitals N, T, and B, where TC-PCAPS implementation started in 2019, 2020, and 2022, respectively. Data for the period from 2018 to 2022 were collected and compared. RESULTS: Hospitals N and T implemented TC-PCAPS in the first year and the COVID-19-CMS in the following year. The nurse turnover rates of these hospitals were lower than those of the prefectures in which they were located. There was a trend towards a gradual reduction in nurse turnover. In contrast, hospital B, which had only just started to introduce these systems, saw a gradual increase in nurse turnover. CONCLUSION: The data collected from these three hospitals suggested that this systematic approach has the potential to reduce nurse turnover, in addition to the previously reported ability of TC-PCAPS to reduce nurse overtime. In Japan, there is a need to respond to future pandemics and reform the work styles of physicians and nurses. The abovementioned systematic approach has great potential for contributing to both of these aims.
AN  - 175248797
ID  - 175248797
ID  - 9214582
AU  - Satoko TSURU
AU  - Tetsuro TAMAMOTO
AU  - Akihiro NAKAO
AU  - Yutaka MACHIDA
AU  - Kouichi TANIZAKI
AU  - Naohisa YAHAGI
DB  - CINAHL Plus with Full Text
DO  - 10.3233/SHTI230987
DP  - EBSCOhost
EP  - 363
JO  - Studies in Health Technology & Informatics
CY  - Thousand Oaks, California
KW  - COVID-19 Therapy
KW  - COVID-19 Nursing
KW  - Nursing Staff, Hospital Psychosocial Factors
KW  - Personnel Turnover Evaluation
KW  - Decision Support Systems, Clinical Evaluation
KW  - Professional Knowledge
KW  - Disease Management Methods
KW  - Program Evaluation
KW  - Congresses and Conferences New South Wales
KW  - New South Wales
KW  - Funding Source
KW  - Human
KW  - Japan
KW  - Descriptive Statistics
KW  - Comparative Studies
KW  - Hospitals
KW  - Burnout, Professional
KW  - Nursing Shortage
LA  - English
PB  - Sage Publications Inc.
SN  - 0926-9630
SP  - 359
TI  - Effectiveness of Clinical Management of COVID-19 Based on Structured Clinical Knowledge and Process Paths...19th World Congress on Medical and Health Informatics, July 8-12, 2023, New South Wales, Australia
UR  - https://research.ebsco.com/linkprocessor/plink?id=90883f43-4e63-3278-a9cc-e462e8c13710
VL  - 310
Y1  - 2023/07/15/2023
ER  - 

TY  - JOUR
AN  - 164877858
ID  - 164877858
AU  - Wang, Jia
AU  - Su, Mei
AU  - Chang, Wenzhong
AU  - Hu, Yuchong
AU  - Ma, Yujia
AU  - Tang, Peijuan
AU  - Sun, Jiaxin
DB  - CINAHL Plus with Full Text
DO  - 10.1002/nop2.1790
DP  - EBSCOhost
EP  - 5520
IS  - 8
JO  - Nursing Open
CY  - Malden, Massachusetts
KW  - Compassion Fatigue
KW  - Compassion
KW  - Personal Satisfaction
KW  - Perinatal Nurses Psychosocial Factors
KW  - Gynecology
KW  - Mediation Analysis
KW  - Human
KW  - Cross Sectional Studies
KW  - Convenience Sample
KW  - Multiple Linear Regression
KW  - Clinical Competence
KW  - Support, Social
KW  - Work Experiences
KW  - Employment Status
KW  - Descriptive Statistics
KW  - Nurse Managers
KW  - Job Satisfaction
KW  - Quality of Nursing Care
KW  - Scales
KW  - Questionnaires
KW  - T-Tests
KW  - Analysis of Variance
KW  - Pearson's Correlation Coefficient
KW  - Data Analysis Software
KW  - Funding Source
LA  - English
PB  - Wiley-Blackwell
SN  - 2054-1058
SP  - 5509
TI  - Factors associated with compassion fatigue and compassion satisfaction in obstetrics and gynaecology nurses: A cross‐sectional study.
UR  - https://research.ebsco.com/linkprocessor/plink?id=48a10dea-a4c1-39a4-98aa-38be187ee603
VL  - 10
Y1  - 2023/08/01/Aug2023
ER  - 

TY  - JOUR
AB  - Although rural nurses' roles are indispensable in coronavirus disease 2019 (COVID-19) management, increased roles, workload, burnout, and reduced job satisfaction can hinder their work, potentially affecting nurses' disaster nursing competencies. The aim of the study was to identify the predictors of rural nurses' disaster nursing competencies during the COVID-19 pandemic. Nurses from rural community hospitals in South Korea (N=204) were surveyed during June–July 2021. We used the Professional Quality of Life and Disaster Nursing Preparedness-Response Competencies questionnaires. Multiple regression analysis was performed to identify the predictors of disaster nursing competencies. The mean score for disaster nursing competency of the 204 participants was 110.80 (standard deviation=19.14). Disaster nursing competencies correlated with age, nursing career, compassion satisfaction, and secondary traumatic stress. Compassion satisfaction (β=.27, P =.004), prior disaster nursing education (β=.19, P =.005), and prior participation in disaster nursing care (β=.16, P =.022) predicted disaster nursing competencies, together accounting for 24.2% of the variance. Our findings imply that increasing opportunities for continuing education regarding disaster nursing is crucial to enhance the related competencies in rural nurses. This study also highlights the necessity for stakeholders to develop programs aimed at increasing rural nurses' compassion satisfaction. Prior disaster nursing education, prior participation in disaster nursing care, and compassion satisfaction predicted disaster nursing competencies among rural nurses, with compassion satisfaction being the strongest predictor.
AN  - 163390442
ID  - 163390442
ID  - 9612493
AU  - Jang, Sun Joo
AU  - Cho, Sunhee
DB  - CINAHL Plus with Full Text
DO  - 10.1016/j.colegn.2022.09.007
DP  - EBSCOhost
EP  - 269
IS  - 2
JO  - Collegian
CY  - New York, New York
KW  - Rural Nurses Psychosocial Factors
KW  - Disaster Nursing
KW  - Professional Competence
KW  - COVID-19 Pandemic
KW  - Nursing Role
KW  - Scope of Nursing Practice
KW  - South Korea
KW  - Human
KW  - Cross Sectional Studies
KW  - Workload
KW  - Burnout, Professional
KW  - Job Satisfaction
KW  - Surveys
KW  - Multiple Regression
KW  - Descriptive Statistics
KW  - Correlational Studies
KW  - Nursing as a Profession
KW  - Compassion
KW  - Questionnaires
KW  - Compassion Fatigue
KW  - Nursing Skills
LA  - English
PB  - Elsevier B.V.
SN  - 1322-7696
SP  - 264
TI  - Disaster nursing competencies of rural nurses during COVID-19: A cross-sectional study.
UR  - https://research.ebsco.com/linkprocessor/plink?id=28f35ee5-a255-3873-b615-163d307f3afb
VL  - 30
Y1  - 2023/04/01/Apr2023
ER  - 

TY  - JOUR
AB  - Background: Patient and health care worker safety is an interconnected phenomenon. To date, few studies have examined the relationship between patient and worker safety, specifically with respect to work safety culture. Therefore, we examined patient safety culture, workplace violence (WPV), and burnout in health care workers to identify whether patient safety culture factors influence worker burnout and WPV. Methods: This cross-sectional study used secondary survey data sent to approximately 7,100 health care workers at a large academic medical center in the United States. Instruments included the Hospital Survey on Patient Safety Culture, a WPV scale measuring physical and verbal violence perpetrated by patients or visitors, and the Emotional Exhaustion scale from the Maslach Burnout Inventory. Findings: These analyses included 3,312 (47%) hospital staff who directly interacted with patients. Over half of nurse (62%), physician (53%), and allied health professional respondents (52%) reported experiencing verbal violence from a patient, and 39% of nurses and 14% of physicians reported experiencing physical violence from a patient. Burnout levels for nurses (2.67 ± 1.02) and physicians (2.65 ± 0.93) were higher than the overall average for all staff (2.61 ± 1.0). Higher levels of worker-reported patient safety culture were associated with lower odds of WPV (0.47) and lower burnout scores among workers (B = −1.02). Teamwork across units, handoffs, and transitions were dimensions of patient safety culture that also influenced WPV and burnout. Conclusions/Application to Practice: Our findings suggest that improvements in hospital strategies aimed at patient safety culture, including team cohesion with handoffs and transitions, could positively influence a reduction in WPV and burnout among health care workers.
AN  - 161664184
ID  - 161664184
ID  - 101575677
AU  - Kim, Sinhye
AU  - Kitzmiller, Rebecca
AU  - Baernholdt, Marianne
AU  - Lynn, Mary R.
AU  - Jones, Cheryl B.
DB  - CINAHL Plus with Full Text
DO  - 10.1177/21650799221126364
DP  - EBSCOhost
EP  - 88
IS  - 2
JO  - Workplace Health & Safety
CY  - Thousand Oaks, California
KW  - Patient Safety
KW  - Workplace Violence
KW  - Burnout, Professional
KW  - Human
KW  - Cross Sectional Studies
KW  - Questionnaires
KW  - Descriptive Statistics
KW  - Emotions
KW  - Patients
KW  - Work Environment
KW  - Psychological Well-Being
KW  - Organizational Culture
KW  - One-Way Analysis of Variance
KW  - Post Hoc Analysis
KW  - Chi Square Test
KW  - Logistic Regression
KW  - Odds Ratio
KW  - Confidence Intervals
KW  - Linear Regression
KW  - Data Analysis Software
KW  - Personnel Staffing and Scheduling
LA  - English
PB  - Sage Publications Inc.
SN  - 2165-0799
SP  - 78
TI  - Patient Safety Culture: The Impact on Workplace Violence and Health Worker Burnout.
UR  - https://research.ebsco.com/linkprocessor/plink?id=8e2f0992-d8b5-32bf-b07a-d225a3224cf8
VL  - 71
Y1  - 2023/02/01/Feb2023
ER  - 

TY  - JOUR
AB  - New graduate registered nurses (NGRNs) working in the Intensive Care Unit (ICU) face challenges translating theoretical knowledge into clinical practices, especially within the informal learning environment. This study explored NGRNs' experiences with informal learning and its role in addressing complex clinical scenarios. Utilizing Interpretive Phenomenological Analysis (IPA) as its foundational philosophy and methodology, this research employed semi-structured interviews to reveal NGRNs' learning processes. NGRNs primarily relied on observation and practice, questioning and communication, and feedback during shift changes. These strategies were crucial for their professional development, contributing to skill acquisition, establishing work patterns, and gaining independent working capabilities. However, limitations of informal learning could lead to inconsistent experiences with knowledge and potential patient safety risks. Informal learning is vital for NGRNs' professional development but requires structured support and guidance to ensure patient safety and improve care quality. Managers and educators should create an open, flexible environment for questioning and consultation and enhance educator's feedback skills. High transitional stressors and workload can undermine NGRNs' motivation to continue learning after reaching an advanced beginner level. Future efforts should develop effective interventions to overcome obstacles in informal learning pathways, improving NGRNs' learning efficiency and quality. • This study reveals that NGRNs in the ICU have undergone critical learning dynamics in an informal learning environment. • This study also shows the limitations of informal learning. • Nurse managers and educators should understand the importance of informal learning and build a tolerant and flexible environment. • This study also exposes a lack of motivation for continued learning among NGRNs.
AN  - 183281900
ID  - 183281900
ID  - 8511379
AU  - Liu, Changying
AU  - Yang, Ying
AU  - Zhang, Qing
AU  - Ma, Yan
DB  - CINAHL Plus with Full Text
DO  - 10.1016/j.nedt.2025.106588
DP  - EBSCOhost
EP  - N.PAG
JO  - Nurse Education Today
CY  - New York, New York
KW  - Intensive Care Units
KW  - Learning
KW  - New Graduate Nurses Psychosocial Factors
KW  - Registered Nurses Psychosocial Factors
KW  - Nurse Attitudes
KW  - Critical Care Nursing Education
KW  - Human
KW  - Phenomenological Research
KW  - Semi-Structured Interview
KW  - Communication
KW  - Feedback
KW  - Professional Development
KW  - Skill Acquisition
KW  - Quality of Health Care
KW  - Patient Safety
KW  - Motivation
KW  - Nurse Managers
LA  - English
PB  - Elsevier B.V.
SN  - 0260-6917
SP  - N.PAG
TI  - Informal learning of ICU new graduate registered nurses: An interpretive phenomenological analysis.
UR  - https://research.ebsco.com/linkprocessor/plink?id=8f6a78b2-fbd9-3c24-9247-3b5614694317
VL  - 147
Y1  - 2025/04/01/Apr2025
ER  - 

TY  - JOUR
AN  - 162402671
ID  - 162402671
AU  - Zhang, Lijuan
AU  - Bu, Pingyuan
AU  - Liu, Haiyan
DB  - CINAHL Plus with Full Text
DO  - 10.1002/nop2.1480
DP  - EBSCOhost
EP  - 2272
IS  - 4
JO  - Nursing Open
CY  - Malden, Massachusetts
KW  - Pediatric Nursing Psychosocial Factors
KW  - Work Engagement Evaluation
KW  - Affective Disorders
KW  - Conflict Management
KW  - Management Styles
KW  - Human
KW  - China
KW  - Male
KW  - Female
KW  - Adult
KW  - Middle Age
KW  - Structural Equation Modeling
KW  - Cross Sectional Studies
KW  - Scales
KW  - Convenience Sample
KW  - Coefficient alpha
KW  - Summated Rating Scaling
KW  - Test-Retest Reliability
KW  - Questionnaires
KW  - Data Analysis Software
KW  - Descriptive Statistics
KW  - Pearson's Correlation Coefficient
KW  - Mediation Analysis
KW  - Adult: 19-44 years
KW  - Middle Aged: 45-64 years
KW  - Male
KW  - Female
LA  - English
PB  - Wiley-Blackwell
SN  - 2054-1058
SP  - 2264
TI  - Work engagement, emotional disorders and conflict management styles in paediatric nurse: A mediating effect model.
UR  - https://research.ebsco.com/linkprocessor/plink?id=b8fc8645-4e5f-329f-a104-14a5947af1f3
VL  - 10
Y1  - 2023/04/01/Apr2023
ER  - 

TY  - JOUR
AB  - Introduction: The impact of occupational stress on the mental health and well-being of nurses is a growing concern, magnified by the COVID-19 pandemic. Such compromised health is considered an occupational and patient safety risk. Our aim is to critically examine, analyze, and synthesize the evidence regarding MBSR on the perceived stress levels of nurses including overall mental health and well-being. Methods: An integrative review was conducted. Databases included were PubMed, Embase, PsychINFO, CINAHL, and the Cochrane Library. Inclusion criteria were English only, MBSR, and practicing nurses. Results: We identified 833 articles during database searching. After removal of duplicates and two rounds of screening, 15 articles were included in the final analysis. Several themes were derived with 60% of the studies showing a significant effect of MBSR on decreasing stress. Other significant themes were the decrease in burnout and increase in mindfulness. Conclusions: MBSR may be an effective holistic method of improving mental health for nurses during the COVID-19 pandemic. In both the abbreviated and full, 8-week versions of MBSR, the findings indicate the intervention can reduce depression, anxiety, and stress. Future recommendations include larger sample sizes and measurements other than self-reports to promote generalizability.
AN  - 163263614
ID  - 163263614
ID  - 8506709
AU  - Wexler, Teressa M.
AU  - Schellinger, Jana
DB  - CINAHL Plus with Full Text
DO  - 10.1177/08980101221079472
DP  - EBSCOhost
EP  - 59
IS  - 1
JO  - Journal of Holistic Nursing
CY  - Thousand Oaks, California
KW  - Stress, Occupational Therapy
KW  - Mindfulness
KW  - COVID-19 Pandemic
KW  - Burnout, Professional Therapy
KW  - Coping
KW  - Human
KW  - Systematic Review
KW  - PubMed
KW  - Embase
KW  - Psycinfo
KW  - CINAHL Database
KW  - Cochrane Library
KW  - Psychological Well-Being
KW  - Mental Health
KW  - Depression
KW  - Anxiety
KW  - Absenteeism
KW  - Personnel Turnover
KW  - Treatment Errors
LA  - English
PB  - Sage Publications Inc.
SN  - 0898-0101
SP  - 40
TI  - Mindfulness-Based Stress Reduction for Nurses: An Integrative Review.
UR  - https://research.ebsco.com/linkprocessor/plink?id=c9c5cfa0-48a4-3406-b1e0-495f28446831
VL  - 41
Y1  - 2023/03/01/Mar2023
ER  - 

TY  - JOUR
AN  - 164877862
ID  - 164877862
AU  - Im, Cheongin
AU  - Song, Suyoung
AU  - Kim, Kyoungja
DB  - CINAHL Plus with Full Text
DO  - 10.1002/nop2.1794
DP  - EBSCOhost
EP  - 5559
IS  - 8
JO  - Nursing Open
CY  - Malden, Massachusetts
KW  - Burnout, Professional Psychosocial Factors
KW  - Psychological Distress
KW  - Time Factors
KW  - Medication Errors
KW  - Shiftwork
KW  - Nurse Practitioners South Korea
KW  - Human
KW  - South Korea
KW  - Descriptive Research
KW  - Cross Sectional Studies
KW  - Questionnaires
KW  - Multiple Regression
KW  - Surveys
KW  - Convenience Sample
KW  - Summated Rating Scaling
KW  - Descriptive Statistics
KW  - Data Analysis Software
KW  - Spearman's Rank Correlation Coefficient
KW  - Funding Source
LA  - English
PB  - Wiley-Blackwell
SN  - 2054-1058
SP  - 5550
TI  - The associations of psychological burnout and time factors on medication errors in rotating shift nurses in Korea: A cross sectional descriptive study.
UR  - https://research.ebsco.com/linkprocessor/plink?id=7f081094-3e47-3e10-9fee-cf00885ef2c1
VL  - 10
Y1  - 2023/08/01/Aug2023
ER  - 

TY  - JOUR
AB  - Introduction: Commonly, burnout in nurses has influenced their performance. The contribution of this study allows to broaden the knowledge of the performance-burnout relationship and identifies the work performance in nurses as a precursor of burnout. Objective: The study aimed to examine the factors of work performance of nursing staff that influence burnout. Methods: A descriptive cross-sectional design was used and a total of 340 nurses from the department of Puno in Peru participated. Demographic, job performance, and burnout data were collected. Results: Job performance factors, such as counterproductive behavior, positively influenced burnout, while task and context performance negatively influenced burnout. These variables explained 28.54% of the variance of burnout among nurses. Conclusion: Job performance factors have a significant impact on burnout. To reduce burnout, workforce resources that motivate, engage, and monitor nurse performance must be identified individually or organizationally. There is a need to develop training that promotes the improvement of emotional skills for better performance and the reduction of professional burnout.
AN  - 159379793
ID  - 159379793
ID  - 101518419
AU  - Sucapuca, Caleb
AU  - Morales-García, Wilter C.
AU  - Saintila, Jacksaint
DB  - CINAHL Plus with Full Text
DO  - 10.1177/21501319221127085
DP  - EBSCOhost
EP  - 8
JO  - Journal of Primary Care & Community Health
CY  - Thousand Oaks, California
KW  - Nursing Staff, Hospital Peru
KW  - Job Performance Evaluation
KW  - Burnout, Professional Risk Factors
KW  - Human
KW  - Peru
KW  - Descriptive Research
KW  - Cross Sectional Studies
KW  - Descriptive Statistics
KW  - Data Analysis Software
KW  - Demography
KW  - Emotions
KW  - Multiple Regression
KW  - Linear Regression
KW  - Analysis of Variance
KW  - T-Tests
KW  - Pearson's Correlation Coefficient
KW  - Male
KW  - Female
KW  - Adult
KW  - Middle Age
KW  - Adult: 19-44 years
KW  - Middle Aged: 45-64 years
KW  - Male
KW  - Female
LA  - English
PB  - Sage Publications Inc.
SN  - 2150-1319
SP  - 1
TI  - Work-Related Factors Associated With Burnout Among Peruvian Nurses.
UR  - https://research.ebsco.com/linkprocessor/plink?id=4a8c0025-49f3-38f0-b15f-e764f50f2a62
VL  - 13
Y1  - 2022/09/27/9-27-2022
ER  - 

TY  - JOUR
AB  - The quality indicators program has intended and unintended consequences that may affect nurses' professional performance and organisational outcomes. To explore public health nurses' knowledge, attitudes, and perceptions of the nursing-sensitive quality indicators applied in mother–child health clinics and their associations with organisational quality outcomes: quality of care, burnout, and communication. A cross-sectional study with a convenience sample. In total, 177 public health nurses completed a self-administered questionnaire measuring their knowledge, attitudes, and perceptions of the quality indicators regarding their performance and organisational outcomes. A structural equation modelling analysis was performed to describe the associations between the variables and to identify the mediating variables. The structural equation modelling analysis revealed that the intended (positive) impact on the nurse's professional level was the mediating variable between the nurses' knowledge and attitudes towards the National Health Quality Measure program, their seniority, and the unintended (negative) impact on the nurse's professional level, and the organisational outcomes. Public health nurses perceive quality indicators as contributing to and improving their professional work, with a positive impact on organisational outcomes. Nursing leaders and policymakers may promote good organisational outcomes by developing methods that will emphasise the importance of quality indicators in nursing practice.
AN  - 163390452
ID  - 163390452
ID  - 9612493
AU  - Kagan, Ilya
AU  - Shemer, Riki
AU  - Lifszyc Friedlander, Anabel
AU  - Madjar, Batya
AU  - Amit Aharon, Anat
DB  - CINAHL Plus with Full Text
DO  - 10.1016/j.colegn.2022.10.001
DP  - EBSCOhost
EP  - 356
IS  - 2
JO  - Collegian
CY  - New York, New York
KW  - Public Health Nurses Psychosocial Factors
KW  - Nurse Attitudes
KW  - Quality Assessment
KW  - Quality of Nursing Care
KW  - Public Health Nursing
KW  - Nursing Knowledge
KW  - Maternal Health Services
KW  - Organizational Culture
KW  - Burnout, Professional
KW  - Clinical Indicators
KW  - Interpersonal Relations
KW  - Human
KW  - Cross Sectional Studies
KW  - Convenience Sample
KW  - Questionnaires
KW  - Structural Equation Modeling
KW  - Nursing Practice
KW  - Descriptive Statistics
LA  - English
PB  - Elsevier B.V.
SN  - 1322-7696
SP  - 350
TI  - Public health nurses' views on quality measures: A cross-sectional study.
UR  - https://research.ebsco.com/linkprocessor/plink?id=c0127373-3162-3170-a71a-9598e6479a96
VL  - 30
Y1  - 2023/04/01/Apr2023
ER  - 

TY  - JOUR
AB  - Background Burnout negatively affects nurses and increases nursing turnover. Many student nurses experience burnout throughout their academic program, negatively affecting student success and patient care. Objectives To explore effects of mindfulness education / self-care skills training in undergraduate nursing students on stress and self-care. Design A four-week pilot with four-week follow-up. Setting In-person mindfulness sessions were offered to first-year nursing students. Participants 67 students enrolled in a nursing skills course. Methods Four in-person mindfulness educational sessions were provided with a 4-week follow-up. Outcomes were stress and self-care, measured by the Perceived Stress Scale and Mindful Self-Care Scale at pre-, post-, and follow-up. Results 58 (86.6%) completed pilot; mean age = 22.8 (5.75), majority females (84%) and Caucasian (79%). Students practicing one or more mindfulness techniques at least 8 times outside class increased self-care 9.5% pre- to post-intervention (p =.01), although not sustained at follow-up. Stress did not change significantly in either direction (p =.94), potentially mediating the stress of starting clinical immediately following the intervention. Conclusions Mindfulness education increased self-care in first-year nursing students who practiced mindfulness outside class. Recommendations include further research and integration of mindfulness into courses to assess benefits and coping skills for future nurses.
AN  - 171951115
ID  - 171951115
ID  - 8506709
AU  - Burner, Lindsay R.
AU  - Spadaro, Kathleen C.
DB  - CINAHL Plus with Full Text
DO  - 10.1177/08980101221117367
DP  - EBSCOhost
EP  - 274
IS  - 3
JO  - Journal of Holistic Nursing
CY  - Thousand Oaks, California
KW  - Burnout, Professional Prevention and Control
KW  - Mindfulness Education
KW  - Students, Undergraduate Psychosocial Factors
KW  - Student Attitudes
KW  - Self Care Education
KW  - Curriculum
KW  - Stress, Psychological
KW  - Pilot Studies
KW  - Human
KW  - Prospective Studies
KW  - Nursing Skills Education
KW  - Scales
KW  - Pretest-Posttest Design
KW  - Adult
KW  - Female
KW  - Male
KW  - White Persons
KW  - Meditation
KW  - Stress Management
KW  - Relaxation
KW  - Coping
KW  - Data Analysis Software
KW  - Analysis of Variance
KW  - Descriptive Statistics
KW  - Confidence Intervals
KW  - Repeated Measures
KW  - Outcomes of Education
KW  - Adult: 19-44 years
KW  - Female
KW  - Male
LA  - English
PB  - Sage Publications Inc.
SN  - 0898-0101
SP  - 265
TI  - Self-Care Skills to Prevent Burnout: A Pilot Study Embedding Mindfulness in an Undergraduate Nursing Course.
UR  - https://research.ebsco.com/linkprocessor/plink?id=21afe923-f4d8-3cec-afa1-d261623bac89
VL  - 41
Y1  - 2023/09/01/Sep2023
ER  - 

TY  - JOUR
AB  - Aim: To test the causal model of intent to stay in employment of nurses in regional medical centers. Background: Effectiveness and quality of nursing care are determined by an adequate number of nursing staff; however, there is an ongoing challenge of nursing shortage. Improving nurses' intention to remain in employment is an effective way to address the problem of nursing shortage. Methods: This study employed a cross‐sectional design. The sample was 1224 registered nurses from nine regional medical centers across Thailand, selected using multistage random sampling. Data were collected between January and July 2019 and analyzed with structural equation modeling. Results and discussion: The final model could explain 40.3% of the variance in intent to stay. Transformational leadership, coworker support, professional autonomy, opportunities for promotion, marital status, and job satisfaction positively affected intent to stay, while burnout negatively affected intent to stay. This indicates that seven factors that should be considered by nurse managers in developing a framework for constructing interventions to increase nurses' intention to continue working in their organization. Implication for nursing and nursing policy: Nurse managers should strengthen the intent to stay of nurses by providing consultations, building a positive work atmosphere, and encouraging nurse leaders to apply transformational leadership behaviors to the organizational administration. Policymakers should consider enacting policies and regulations for nurses' benefits, such as allocating civil servant positions to temporary nursing staff, expanding the framework of career advancement to a senior professional position, and considering salary and overtime pay, to increase nurses' intent to stay in an organization.
AN  - 160232934
ID  - 160232934
ID  - 7808754
AU  - Theucksuban, Boontida
AU  - Kunaviktikul, Wipada
AU  - Wichaikhum, Orn‐Anong
AU  - Abhicharttibutra, Kulwadee
DB  - CINAHL Plus with Full Text
DO  - 10.1111/inr.12753
DP  - EBSCOhost
EP  - 458
IS  - 4
JO  - International Nursing Review
CY  - Malden, Massachusetts
KW  - Nursing Staff, Hospital Psychosocial Factors
KW  - Intention
KW  - Employment
KW  - Causal Modeling
KW  - Academic Medical Centers
KW  - Personnel Retention
KW  - Human
KW  - Thailand
KW  - Nursing Shortage
KW  - Quality of Nursing Care
KW  - Cross Sectional Studies
KW  - Registered Nurses
KW  - Multi-Stage Cluster
KW  - Arthritis, Rheumatoid
KW  - Nurse Managers
KW  - Nursing Role
KW  - Structural Equation Modeling
KW  - Leadership
KW  - Support, Psychosocial
KW  - Peer Group
KW  - Professional Autonomy
KW  - Income
KW  - Age Factors
KW  - Job Satisfaction
KW  - Burnout, Professional
KW  - Organizational Culture
KW  - Descriptive Statistics
KW  - Data Analysis Software
KW  - Adult
KW  - Middle Age
KW  - Male
KW  - Female
KW  - Chi Square Test
KW  - Job Experience
KW  - Scales
KW  - Adult: 19-44 years
KW  - Middle Aged: 45-64 years
KW  - Male
KW  - Female
LA  - English
PB  - Wiley-Blackwell
SN  - 0020-8132
SP  - 450
TI  - Testing a model of Thai nurses' intent to stay in employment.
UR  - https://research.ebsco.com/linkprocessor/plink?id=bf602866-cfd9-3517-9880-1b8fa0376fa0
VL  - 69
Y1  - 2022/12/01/Dec2022
ER  - 

TY  - JOUR
AB  - Purpose: This study aimed to clarify the mixed conclusions regarding work engagement and job satisfaction in the nursing research literature by conducting a systematic review and meta-analysis. Design and Methods: This meta-analytic review synthesized 15 independent studies published between 2007 and 2021. Findings: An overall effect size of random-effect model was calculated as r = 0.47 (k = 15, N = 3,818, 95% confidence interval [0.43;0.51]). Data collection method and presence of control variable, as significant moderators, accounted for 43.6% and 43.8%, respectively, of the effect size heterogeneity. Practice Implications: While the positive relationship between work engagement and job satisfaction was higher in studies using the face-to-face data collection method, it was lower in studies using the control variable in their research models.
AN  - 35383388
ID  - 35383388
AU  - Yildiz, Bora
AU  - Yildiz, Tayfun
DB  - MEDLINE Complete
DO  - 10.1111/ppc.13068
DP  - EBSCOhost
EP  - 3078
IS  - 4
JO  - Perspectives in psychiatric care
CY  - United States
KW  - Nursing Research
KW  - Nursing Staff, Hospital
KW  - Humans
KW  - Job Satisfaction
KW  - Work Engagement
KW  - Surveys and Questionnaires
LA  - eng
PB  - Nursing Publications]
SN  - 1744-6163
SN  - Electronic
SP  - 3062
TI  - A systematic review and meta-analytical synthesis of the relationship between work engagement and job satisfaction in nurses.
UR  - https://research.ebsco.com/linkprocessor/plink?id=7717b6b7-2a70-329b-898d-51144a8628c9
VL  - 58
Y1  - 2022/10/01/2022 Oct
ER  - 

TY  - JOUR
AB  - Aim: This study aimed to explore the mediating effects of adversity quotient and the moderating effect of self‐efficacy on the relationship between the organizational climate and the work engagement of intensive care unit nurses. Background: A good organizational climate can contribute to a high level of work engagement. Adversity quotient and self‐efficacy are the key factors affecting nurses' work engagement, while the mechanism of these factors in the organizational climate and work engagement remains unclear. This study was conducted to contribute to the relevant field research. Methods: The study used a cross‐sectional research design and surveyed 323 intensive care unit nurses working in a public hospital in China. The data were analysed using descriptive statistical methods: Pearson correlation analysis and PROCESS macro Model 7 in the regression analysis. Results: Organizational climate was positively correlated with work engagement and adversity quotient. The indirect effect of organizational climate on work engagement through adversity quotient was positive. Furthermore, self‐efficacy moderated the relationship between the two factors. Conclusion: Cultivating organizational climate and adversity quotients is an important strategy to improve the work engagement of intensive care unit nurses, particularly for nurses with high self‐efficacy. Implications for Nursing Management: Administrators should make efforts to create a good organizational climate and cultivate nurses' adversity quotients and self‐efficacy to decrease their intent to leave.
AN  - 160572029
ID  - 160572029
ID  - 9306050
AU  - Li, Hao
AU  - Xu, Yu‐Lin
AU  - Jing, Meng‐Juan
AU  - Wei, Xiao‐Jing
AU  - Li, Li‐Ming
AU  - Guo, Yun‐Fei
DB  - CINAHL Plus with Full Text
DO  - 10.1111/jonm.13773
DP  - EBSCOhost
EP  - 3329
IS  - 7
JO  - Journal of Nursing Management
CY  - Malden, Massachusetts
KW  - Self-Efficacy
KW  - Critical Care Nursing
KW  - Organizational Culture
KW  - Work Engagement
KW  - Nurse Attitudes
KW  - Hardiness
KW  - Human
KW  - Male
KW  - Female
KW  - Adult
KW  - Middle Age
KW  - Adverse Health Care Event
KW  - Cross Sectional Studies
KW  - Surveys
KW  - Hospitals, Public
KW  - Pearson's Correlation Coefficient
KW  - Regression
KW  - Sociodemographic Factors
KW  - Data Analysis Software
KW  - Descriptive Statistics
KW  - Funding Source
KW  - Adult: 19-44 years
KW  - Middle Aged: 45-64 years
KW  - Male
KW  - Female
LA  - English
PB  - Wiley-Blackwell
SN  - 0966-0429
SP  - 3322
TI  - The mediating effects of adversity quotient and self‐efficacy on ICU nurses' organizational climate and work engagement.
UR  - https://research.ebsco.com/linkprocessor/plink?id=5d9c6ce5-2f54-3ed6-9857-5ebcb21b4d55
VL  - 30
Y1  - 2022/10/01/Oct2022
ER  - 

TY  - JOUR
AB  - Purpose: The prevalence of burnout in intensive care unit (ICU) professionals is difficult to establish due to the variety of survey instruments used, the heterogeneity of the targeted population, the design of the studies, and the differences among countries regarding ICU organization. Methods: We performed a systematic review and meta-analysis examining the prevalence of high-level burnout in physicians and nurses working in adult ICUs, including only studies that use the Maslach Burnout Inventory (MBI) as a tool to evaluate burnout and involving at least 3 different ICUs. Results: Twenty-five studies with a combined population of 20,723 healthcare workers from adult ICUs satisfied the inclusion criteria. Combining 18 studies including 8187 ICU physicians, 3660 of them reported a high level of burnout (prevalence 0.41, range 0.15-0.71, 95% CI [0.33; 0.5], I<sup>2</sup> 97.6%, 95% CI [96.9%; 98.1%]). The heterogeneity can be at least in part explained by the definition of burnout used and the response rate as confirmed by the multivariable metaregression done. In contrast, there was no significant difference regarding other factors such as the study period (before or during the coronavirus disease 2019 (COVID-19) pandemic), the income of the countries, or the Healthcare Access and Quality (HAQ) index. Combining 20 studies including 12,536 ICU nurses, 6232 of nurses were reporting burnout (prevalence 0.44, range 0.14-0.74, [95% CI 0.34; 0.55], I<sup>2</sup> 98.6% 95% CI [98.4%; 98.9%]). The prevalence of high-level burnout in ICU nurses for studies performed during the COVID-19 pandemic was higher than that reported for studies performed before the COVID-19 pandemic (0.61 [95% CI, 0.46; 0.75] and 0.37 [95% CI, 0.26; 0.49] respectively, p = 0.003). As for physicians, the heterogeneity is at least in part explained by the definition used for burnout using the MBI but not by the number of participants. When compared, the prevalence of high-level burnout was not different between ICU physicians and ICU nurses. However, the proportion of ICU nurses with a high level of emotional exhaustion was higher than for ICU physicians (0.42 [95% CI, 0.37; 0.48] and 0.28 [0.2; 0.39], respectively, p = 0.022). Conclusion: According to this meta-analysis, the prevalence of high-level burnout is higher than 40% in all ICU professionals. However, there is a great heterogeneity in the results. To evaluate and to compare preventive and therapeutic strategies, there is the need to use a consensual definition of burnout when using the MBI instrument.
AN  - 36971792
ID  - 36971792
AU  - Papazian, Laurent
AU  - Hraiech, Sami
AU  - Loundou, Anderson
AU  - Herridge, Margaret S
AU  - Boyer, Laurent
DB  - MEDLINE Complete
DO  - 10.1007/s00134-023-07025-8
DP  - EBSCOhost
EP  - 400
IS  - 4
JO  - Intensive care medicine
CY  - United States
KW  - COVID-19 epidemiology
KW  - Physicians psychology
KW  - Burnout, Professional epidemiology
KW  - Burnout, Professional psychology
KW  - Nurses
KW  - Humans
KW  - Adult
KW  - Pandemics
KW  - Intensive Care Units
KW  - Surveys and Questionnaires
LA  - eng
PB  - Springer Verlag
SN  - 1432-1238
SN  - Electronic
SP  - 387
TI  - High-level burnout in physicians and nurses working in adult ICUs: a systematic review and meta-analysis.
UR  - https://research.ebsco.com/linkprocessor/plink?id=cd092086-ab61-3fa8-8a4b-0aa2ba747253
VL  - 49
Y1  - 2023/04/01/2023 Apr
ER  - 

TY  - JOUR
AB  - The pandemic exacerbated job stress and burnout among nurses, increasing turnover and intentions to leave, in a workforce struggling with severe shortages. Shortages and turnover are associated with decreased quality of care, poor nurse health, and increased costs. This article reports the findings of a study that sought to identify characteristics of the job, work environment, and psychosocial health outcomes that may predict nurses' intent to stay at their current nursing position within the next year. Utilizing a cross-sectional design, we electronically surveyed working nurses (n = 629) during the summer of 2020 across 36 states. Demographics, work characteristics, and validated measures of anxiety, insomnia, and depressive symptoms were assessed. Logistic regression models identified factors associated with nurses' intent to stay at their jobs. Colleague support, organizational support, and organizational pandemic preparedness were associated with increased odds of intent to stay, while both mild and moderate/severe depressive symptoms were associated with decreased odds of intent to stay. Because over a quarter of nurses surveyed reported moderate to severe depressive symptoms, which were strongly associated with turnover intention, organizational leadership should examine mental health resources available to nurses and work characteristics that could be contributing to nurses' poor psychosocial health. Additionally, further research is needed to assess the meaning of organizational support to nurses in a post-COVID-19 context, as well how to create a work environment in which nurses are able to provide support to their colleagues.
AN  - 180093460
ID  - 180093460
ID  - 9806525
AU  - Leep-Lazar, Kathryn
AU  - Stimpfel, Amy Witkoski
DB  - CINAHL Plus with Full Text
DO  - 10.3912/ojin.vol29no02man03
DP  - EBSCOhost
EP  - N.PAG
IS  - 2
JO  - Online Journal of Issues in Nursing
CY  - Silver Spring, Maryland
KW  - COVID-19 Pandemic Psychosocial Factors
KW  - Nursing Staff, Hospital
KW  - Intention
KW  - Job Characteristics
KW  - Work Environment
KW  - Human
KW  - Male
KW  - Female
KW  - Adult
KW  - Funding Source
KW  - Stress, Occupational
KW  - Burnout, Professional
KW  - Personnel Turnover
KW  - Nursing Shortage
KW  - Workforce
KW  - Quality of Health Care
KW  - Cross Sectional Studies
KW  - Multiple Logistic Regression
KW  - Anxiety
KW  - Insomnia
KW  - Depression
KW  - Mental Health
KW  - Occupational Health
KW  - Descriptive Statistics
KW  - Descriptive Research
KW  - Exploratory Research
KW  - Multimethod Studies
KW  - Questionnaires
KW  - Adult: 19-44 years
KW  - Male
KW  - Female
LA  - English
PB  - American Nurses Association
SN  - 1091-3734
SP  - N.PAG
TI  - Factors Associated with COVID-19 Pandemic and Intent to Stay in Current Nursing Position | OJIN: The Online Journal of Issues in Nursing.
UR  - https://research.ebsco.com/linkprocessor/plink?id=e7855eb6-6fe1-36b5-a737-c3bd2539b469
VL  - 29
Y1  - 2024/05/01/May2024
ER  - 

TY  - JOUR
AB  - Workplace violence against nurses, an ever‐present problem in the healthcare workplace, has been increasing with COVID‐19 and affects occupational health. This study analyzed the consequences of COVID‐19 on violence against nurses, identifying its association with burnout, emphasizing the importance of work‐related variables. A total of 1013 actively employed nurses in Spain with a mean age of 34.71 years filled out a computer‐assisted web interviewing survey. Aggression as a consequence of their work was reported by 73.44% of the nurses. Those most affected were in primary care, and verbal aggression by patients and their families was the most frequent. Nurses who were attacked scored significantly higher in emotional exhaustion and depersonalization. Furthermore, 83.22% said that COVID‐19 was an important factor in the increase in violence toward healthcare workers. Analysis showed that a perceived secure environment was a mediator between the belief that COVID‐19 was an influential factor in the increase of violence and the depersonalization dimension of burnout. Increasing perceived security in the work environment among nurses can be effective in promoting well‐being, work performance, and commitment to the profession.
AN  - 162730455
ID  - 162730455
ID  - 100891857
AU  - Molero Jurado, María del Mar
AU  - Gázquez Linares, José Jesús
AU  - Pérez‐Fuentes, María del Carmen
AU  - Martos Martínez, África
DB  - CINAHL Plus with Full Text
DO  - 10.1111/nhs.13001
DP  - EBSCOhost
EP  - 140
IS  - 1
JO  - Nursing & Health Sciences
CY  - Malden, Massachusetts
KW  - COVID-19 Pandemic
KW  - Aggression
KW  - Burnout, Professional
KW  - Workplace Violence
KW  - Nurses Psychosocial Factors
KW  - Spain
KW  - Human
KW  - Male
KW  - Female
KW  - Adult
KW  - Cross Sectional Studies
KW  - Data Analysis Software
KW  - Univariate Statistics
KW  - Chi Square Test
KW  - Confidence Intervals
KW  - Verbal Abuse
KW  - Depersonalization
KW  - Job Performance
KW  - Psychological Well-Being
KW  - Commitment
KW  - Surveys
KW  - Questionnaires
KW  - Descriptive Statistics
KW  - Post Hoc Analysis
KW  - Adult: 19-44 years
KW  - Male
KW  - Female
LA  - English
PB  - Wiley-Blackwell
SN  - 1441-0745
SP  - 130
TI  - Aggression and burnout in nurses during COVID‐19: A cross‐sectional study.
UR  - https://research.ebsco.com/linkprocessor/plink?id=c90dcb5a-a0de-3b06-a053-eddd75991626
VL  - 25
Y1  - 2023/03/01/Mar2023
ER  - 

TY  - JOUR
AB  - Aim: To determine personal and organisational factors associated with work performance and illness outcomes during presenteeism in a cohort of nurses. Background: Presenteeism is prevalent in nursing populations. It is known to be associated with impaired health and performance loss. Knowledge about the factors associated with presenteeism may help foster better health and performance in this group. Methods: A survey (N = 270) was conducted in a population of nurses working with older adults. Hierarchical multiple regression was used to explore factors associated with performance loss and illness outcomes during presenteeism. Results: Work performance and illness outcomes were often reported as poor during presenteeism. Less negative illness perceptions and work engagement were associated with better work performance and illness outcomes. Older age and manager support were also associated with better work performance. Non‐organisational causes of illness were associated with better illness outcomes. Conclusion: Performance levels and illness outcomes during presenteeism are associated with a combination of illness‐related, individual, attitudinal and organisational factors. Implications for nursing management: Fostering engagement, support, good relationships and a hazard‐free environment may improve performance and health during presenteeism.
AN  - 157816270
ID  - 157816270
ID  - 9306050
AU  - Fiorini, Luke Anthony
AU  - Houdmont, Jonathan
AU  - Griffiths, Amanda
DB  - CINAHL Plus with Full Text
DO  - 10.1111/jonm.13065
DP  - EBSCOhost
EP  - O45
IS  - 5
JO  - Journal of Nursing Management
CY  - Malden, Massachusetts
KW  - Work Environment
KW  - Presenteeism
KW  - Nursing Staff, Hospital
KW  - Job Performance
KW  - Health Status
KW  - Human
KW  - Funding Source
KW  - Cross Sectional Studies
KW  - Surveys
KW  - Multiple Regression
KW  - Work Engagement
KW  - Interpersonal Relations
KW  - Support, Psychosocial
KW  - Scales
KW  - Open-Ended Questionnaires
KW  - Male
KW  - Female
KW  - Data Analysis Software
KW  - Pearson's Correlation Coefficient
KW  - Multiple Linear Regression
KW  - Logistic Regression
KW  - Bivariate Statistics
KW  - Adult
KW  - Middle Age
KW  - Aged
KW  - Descriptive Statistics
KW  - Odds Ratio
KW  - Confidence Intervals
KW  - Burnout, Professional
KW  - Adult: 19-44 years
KW  - Middle Aged: 45-64 years
KW  - Aged: 65+ years
KW  - Male
KW  - Female
LA  - English
PB  - Wiley-Blackwell
SN  - 0966-0429
SP  - O37
TI  - Nurses' perceived work performance and health during presenteeism: Cross‐sectional associations with personal and organisational factors.
UR  - https://research.ebsco.com/linkprocessor/plink?id=d641b753-399d-37db-94df-8cd52c2c62e9
VL  - 30
Y1  - 2022/07/01/Jul2022
ER  - 

TY  - JOUR
AB  - Aims and Objectives: The purpose of this paper was to clarify the concept of ethical conflict in nursing and highlight the importance of tackling this issue. Background: Ethical conflict is on the rise in the nursing context. It is associated with the compromise of nurses' well‐being and patient care. However, there is no thorough conceptual understanding of this concept. Design: Concept analysis. Methods: Databases (PubMed, PsycINFO, CINAHL, Scopus, Embase, Web of Science and SocINDEX) were searched for studies between 1984 and 2021. Both quantitative and qualitative studies related to ethical conflict in nursing were included. Walker and Avant's method of concept analysis was used to identify the defining attributes, antecedents and consequences of the concept of ethical conflict in nursing. We followed the PRISMA‐ScR checklist to report the study. Results: Thirty studies were included for conceptualization. Defining attributes were divided into four categories: (1) emotional responses, (2) incompatible values, (3) competing interests and (4) ambiguous obligations. The antecedents were (1) ethical sensitivity, (2) negative ethical climate, (3) insufficient authority, (4) unrealistic expectations, (5) poor collaboration and (6) inadequate resources. The consequences were identified as (1) moral residue, (2) loss of identity, (3) professional burnout and (4) poor patient care. Conclusions: A unified conceptual model of ethical conflict in nursing shed light on the ethical issues nurses might come across in practice. Despite the fact that ethical conflict is inherently negative, we conceptualised this concept as a neutral fact and an opportunity for nursing action. The construct identification provides basis for both the development of practice and the development of staff support and education. Relevance to Clinical Practice: A clearer understanding of such an important facet of nursing practice helps nurses raise awareness of ethical conflict and implement effective coping strategies to improve their well‐being and patient care. No Patient or Public Contribution: This is a review article conducted by the researchers, so there is no patient or public contribution.
AN  - 164701745
ID  - 164701745
AU  - Liu, Yuanfei
AU  - Wang, Xueqing
AU  - Wang, Zhaochen
AU  - Zhang, Yuping
AU  - Jin, Jingfen
DB  - CINAHL Plus with Full Text
DO  - 10.1111/jocn.16563
DP  - EBSCOhost
EP  - 4418
IS  - 15/16
JO  - Journal of Clinical Nursing (John Wiley & Sons, Inc.)
KW  - Nursing Care Ethical Issues
KW  - Strategic Planning
KW  - Nurses Psychosocial Factors
KW  - Psychological Well-Being
KW  - Quality of Nursing Care
KW  - Work Environment
KW  - Human
KW  - Systematic Review
KW  - Record Review
KW  - PubMed
KW  - Psycinfo
KW  - CINAHL Database
KW  - Embase
KW  - Quantitative Studies
KW  - Qualitative Studies
KW  - Concept Analysis
KW  - Burnout, Professional
KW  - Patient Care
KW  - Models, Theoretical
KW  - Collaboration
KW  - Checklists
LA  - English
PB  - John Wiley & Sons, Inc.
SN  - 0962-1067
SP  - 4408
TI  - Ethical conflict in nursing: A concept analysis.
UR  - https://research.ebsco.com/linkprocessor/plink?id=551152e8-2937-397b-84a1-b6ccb77641a9
VL  - 32
Y1  - 2023/08/01/Aug2023
ER  - 

TY  - JOUR
AN  - 171849274
ID  - 171849274
ID  - 9507418
AU  - Peterson, Kerry
AU  - Mundo, William
AU  - McGladrey, Laura
AU  - Aagaard, Laurra M.
AU  - Stalder, Sarah
AU  - Cook, Paul F.
DB  - CINAHL Plus with Full Text
DO  - 10.1177/10783903231186997
DP  - EBSCOhost
EP  - 374
IS  - 5
JO  - Journal of the American Psychiatric Nurses Association
CY  - Thousand Oaks, California
KW  - COVID-19 Psychosocial Factors
KW  - Students, Nursing Psychosocial Factors
KW  - Nursing Staff, Hospital Psychosocial Factors
KW  - Burnout, Professional Prevention and Control
KW  - Stress, Psychological Prevention and Control
KW  - Support, Psychosocial
KW  - Stress, Psychological Education
KW  - Support Groups
KW  - Program Evaluation
KW  - Outcomes of Education
KW  - Education, Continuing (Credit)
KW  - Stress, Occupational Diagnosis
KW  - Stress, Occupational Risk Factors
KW  - Risk Assessment
KW  - Pilot Studies
KW  - Psychiatric Nurses
KW  - Nursing Role
KW  - Surveys
KW  - Self Care Education
KW  - Health Screening Education
KW  - Early Diagnosis Education
KW  - Early Intervention Education
KW  - Pretest-Posttest Design
KW  - Outcome Assessment
KW  - Locus of Control
KW  - Coping
KW  - Life Experiences
KW  - Scales
KW  - Psychological Tests
KW  - Odds Ratio
KW  - Confidence Intervals
KW  - Psychoeducation
KW  - Confidence
KW  - Workforce
KW  - Nursing Practice
KW  - Stress, Occupational Complications
KW  - Stress Management Methods
KW  - Clinical Trials
KW  - Stress, Occupational Prevention and Control
KW  - Stress, Occupational Education
LA  - English
PB  - Sage Publications Inc.
SN  - 1078-3903
SP  - 363
TI  - Stress Impact and Care for COVID-19: Pilot Education and Support Course Decreases Burnout Among Nursing Students.
UR  - https://research.ebsco.com/linkprocessor/plink?id=8f1ea5f6-bc6b-33ec-87b4-9885f5f4ba8e
VL  - 29
Y1  - 2023/09/01/Sep2023
ER  - 

TY  - JOUR
AB  - Key Points: Question: Are LGBTQ+ inclusive hospital policies associated with nurse job outcomes and quality of care? Findings: In this cross-sectional study of 7343 nurses from 111 hospitals, nurses in hospitals with high LGBTQ+ inclusion reported lower burnout, reduced job dissatisfaction, better care quality, and a greater willingness to recommend their hospitals. Meaning: Hospitals should recognize that LGBTQ+ inclusive policies are not only about compliance or diversity but also crucial for improving work climate, staff well-being, and care delivery. This cross-sectional study evaluates the association between lesbian, gay, bisexual, transgender, queer or questioning, and other sexual and gender minority (LGBTQ+) inclusive policies in hospitals and nurse job outcomes and quality of care. Importance: Despite emphasis on the establishment of inclusive hospital policies, the impact of these policies on employees and organizations remains unknown. Objective: To evaluate the association between inclusive policies for lesbian, gay, bisexual, transgender, queer or questioning, and other sexual and gender minority (LGBTQ+) and nurse job outcomes as well as nurse-reported quality of care. Design, Setting, and Participants: This cross-sectional study analyzed 4 survey datasets from 2021: the RN4CAST-NY/IL, including registered nurses from New York and Illinois, and the Healthcare Equality Index (HEI) data. The HEI evaluates and scores US health care facilities that voluntarily participate based on their LGBTQ+ inclusivity in policies, such as nondiscrimination policies and LGBTQ+ inclusive clinical services. The study used American Hospital Association Annual Survey data for hospital characteristics and Magnet organization data to classify hospitals by Magnet status. Data analyses were performed in December 2024. Main Outcomes and Measures: Nurse job outcomes included burnout and job dissatisfaction. Quality of care outcomes included nurses' perceptions of care quality and their likelihood of recommending their hospital. The independent variable was LGBTQ+ Healthcare Equality Leader (HEI Leader) status, which signified hospitals with the highest levels of LGBTQ+ inclusion. Multilevel logistic regression models included nurse-level (age, race and ethnicity, gender, and years of experience at the current hospital) and hospital-level (Magnet status, size, teaching status, specialized service capability, and ownership) covariates. Results: A total of 7343 nurses (mean [SD] age, 44.9 [13.4] years; 6584 [89.6%] women) from 111 hospitals were included in the study. Nurses in hospitals with HEI Leader status had lower odds of high burnout (adjusted odds ratio [AOR], 0.69; 95% CI, 0.52-0.92) and lower odds of job dissatisfaction (AOR, 0.62; 95% CI, 0.45-0.86) compared with those in hospitals without the status. They also had higher odds of reporting excellent or good quality of care (AOR, 1.83; 95% CI, 1.23-2.73) and higher odds of recommending their hospital (AOR, 1.72; 95% CI, 1.19-2.50). Conclusions and Relevance: In this cross-sectional study, nurses in hospitals with high LGBTQ+ inclusion reported more favorable job outcomes and care quality. Hospitals should understand that implementing LGBTQ+ inclusive policies goes beyond compliance or diversity; it is essential for improving the work climate, enhancing staff well-being, and optimizing care delivery.
AN  - 184139467
ID  - 184139467
AU  - Yu, Hyunmin
AU  - McHugh, Matthew D.
AU  - Bauermeister, José A.
AU  - Hanneman, Tari
AU  - Lasater, Karen B.
DB  - CINAHL Plus with Full Text
DO  - 10.1001/jamanetworkopen.2025.1765
DP  - EBSCOhost
EP  - e251765
IS  - 3
JO  - JAMA Network Open
CY  - Chicago, Illinois
KW  - LGBTQ+ Persons
KW  - Diversity, Equity, Inclusion
KW  - Organizational Policies
KW  - Nursing Staff, Hospital
KW  - Job Satisfaction
KW  - Quality of Nursing Care
KW  - Nurse Attitudes
KW  - Human
KW  - Male
KW  - Female
KW  - Adult
KW  - Middle Age
KW  - Cross Sectional Studies
KW  - United States
KW  - Hospitals
KW  - Burnout, Professional
KW  - Health Care Delivery
KW  - Quality Improvement
KW  - Scales
KW  - Leadership
KW  - Funding Source
KW  - Adult: 19-44 years
KW  - Middle Aged: 45-64 years
KW  - Male
KW  - Female
LA  - English
PB  - American Medical Association
SN  - 2574-3805
SP  - e251765
TI  - LGBTQ+ Inclusive Policies, Nurse Job Outcomes, and Quality of Care in Hospitals.
UR  - https://research.ebsco.com/linkprocessor/plink?id=5e45d418-042e-35f7-9315-fb103488f3ac
VL  - 8
Y1  - 2025/03/25/3-25-2025
ER  - 

TY  - JOUR
AN  - 163436444
ID  - 163436444
AU  - Acero, Maria-Ximena
AU  - Minvielle, Etienne
AU  - Waelli, Mathias
DB  - CINAHL Plus with Full Text
DO  - 10.3390/healthcare11081090
DP  - EBSCOhost
IS  - 8
JO  - Healthcare (2227-9032)
KW  - Oncology Nurses
KW  - Critical Path
KW  - Oncology Nursing
KW  - Oncology Care Units
KW  - Organizational Culture
KW  - Human
KW  - Male
KW  - Female
KW  - Adult
KW  - Nurses
KW  - Qualitative Studies
KW  - Quantitative Studies
KW  - Descriptive Statistics
KW  - Comparative Studies
KW  - Conceptual Framework
KW  - Burnout, Professional
KW  - Patient Centered Care
KW  - Decision Making
KW  - Funding Source
KW  - Adult: 19-44 years
KW  - Male
KW  - Female
LA  - English
PB  - MDPI
SN  - 2227-9032
SP  - 1090
TI  - Are Nurse Coordinators Really Performing Coordination Pathway Activities? A Comparative Analysis of Case Studies in Oncology.
UR  - https://research.ebsco.com/linkprocessor/plink?id=acba349b-66e6-37a9-a107-537e0b566644
VL  - 11
Y1  - 2023/04/15/Apr2023
ER  - 

TY  - JOUR
AB  - The purpose of this phenomenological study was to describe the experience of frontline nurses working during the COVID-19 pandemic. The first author conducted two individual audiotaped interviews with 23 qualified staff nurses. All the authors analyzed the professionally transcribed data according to hermeneutic principles. The researchers identified five major themes: (a) we are family; (b) heroes work here; (c) fear of contagion; (d) mental health and well-being; and (e) new reality. Given the uncertainties of working during the COVID-19 pandemic, findings revealed the value of supportive collegial relationships and the need to support the mental health and well-being needs of frontline nurses during the pandemic. Nurses need supportive environments to help ease the challenges associated with serving on the frontline during times of crisis. Findings have implications for future public health preparedness and response efforts.
AN  - 162431738
ID  - 162431738
ID  - 7905435
AU  - Phillips, Janice
AU  - Alipio, Justine K.
AU  - Hoskins, Jackie L
AU  - Cohen, Marlene Z.
DB  - CINAHL Plus with Full Text
DO  - 10.1177/01939459221129944
DP  - EBSCOhost
EP  - 334
IS  - 4
JO  - Western Journal of Nursing Research
CY  - Thousand Oaks, California
KW  - COVID-19 Pandemic United States
KW  - Acute Care
KW  - Community Health Nursing
KW  - Nurse Attitudes
KW  - Frontline Nurses Psychosocial Factors
KW  - Human
KW  - Phenomenological Research
KW  - Descriptive Statistics
KW  - Data Analysis Software
KW  - Male
KW  - Female
KW  - Adult
KW  - United States
KW  - Mental Health
KW  - Psychological Well-Being
KW  - Burnout, Professional
KW  - Qualitative Studies
KW  - Adult: 19-44 years
KW  - Male
KW  - Female
LA  - English
PB  - Sage Publications Inc.
SN  - 0193-9459
SP  - 327
TI  - The Experience of Frontline Nurses during the COVID-19 Pandemic: A Phenomenological Study.
UR  - https://research.ebsco.com/linkprocessor/plink?id=2fb5e150-3ef1-3c03-8ea3-50146a89ce6a
VL  - 45
Y1  - 2023/04/01/Apr2023
ER  - 

TY  - JOUR
AB  - The type of the stress-coping styles used by the healthcare providers is associated with their level of stress, health outcomes and risks of work-related burnout. The war in Ukraine and following it increased migration has led to an increased workload for health professionals in Poland, both due to the increased number of women seeking care and the additional time needed to care for migrant women. The aim of this study was to describe the stress-coping styles used by midwives in Poland in while carrying for Ukrainian migrant women. Five focus group interviews with a total of 32 midwives who cared for migrants from Ukraine after the outbreak of the full-scale war were conducted between March and June 2023. In order to cope with the difficulties, midwives took actions that fit into the task-oriented style of coping with stress, including 1. mobilization and participation in aid; 2. striving for effective communication and 3. providing support and education. Midwives who participated in the study experienced stress due to increased workload, which was intensified by a feeling of lack of system support. The empathy enabled them to effectively cope with the emotional challenges in this challenging situation.. Midwives' ability to effectively cope with stress, mainly through a task-oriented style increased their chances of offering high-quality maternity care. These underscore the importance of support for medical personnel and the need for further research to develop effective strategies for coping with stress in crisis situations.
AN  - 187232434
ID  - 187232434
ID  - 8510930
AU  - Szlendak, Beata
AU  - Baranowska, Barbara
AU  - Nenko, Ilona
AU  - Sahraoui, Nina
AU  - Tataj-Puzyna, Urszula
AU  - Durka, Anna
AU  - Węgrzynowska, Maria
DB  - CINAHL Plus with Full Text
DO  - 10.1016/j.midw.2025.104464
DP  - EBSCOhost
EP  - N.PAG
JO  - Midwifery
CY  - Philadelphia, Pennsylvania
KW  - Stress, Occupational Prevention and Control
KW  - Coping Evaluation
KW  - Midwifery Psychosocial Factors
KW  - Certified Nurse Midwives Psychosocial Factors
KW  - Maternal Health Services
KW  - Ukrainians Psychosocial Factors
KW  - Migrants Psychosocial Factors
KW  - Women Psychosocial Factors
KW  - War Ukraine
KW  - Adaptation, Psychological Evaluation
KW  - Midwife Attitudes Evaluation
KW  - Human
KW  - Female
KW  - Poland
KW  - Ukraine
KW  - Qualitative Studies
KW  - Focus Groups
KW  - Workload
KW  - Nurse-Patient Relations
KW  - Empathy
KW  - Burnout, Professional
KW  - Communication
KW  - Descriptive Statistics
KW  - Female
LA  - English
PB  - Elsevier B.V.
SN  - 0266-6138
SP  - N.PAG
TI  - Stress-coping styles of midwives providing maternity care to Ukrainian migrant women in Poland after the outbreak of the full-scale war in Ukraine.
UR  - https://research.ebsco.com/linkprocessor/plink?id=02f7ef3e-9e8e-3076-bbd5-16661477368a
VL  - 148
Y1  - 2025/09/01/Sep2025
ER  - 

TY  - JOUR
AB  - Key Points: Question: What are the magnitude and moderators of the association between nurse burnout and health care quality and safety? Findings: In this systematic review and meta-analysis of 85 studies including 288 581 nurses, nurse burnout was associated with a lower patient safety climate and patient safety grade; more nosocomial infections, patient falls, medication errors, and adverse events; lower patient satisfaction ratings; and lower nurse-assessed quality of care. The associations were consistent across nurse age, sex, work experience, and geography. Meaning: These findings suggest that systems-level interventions for nurse burnout may improve patient outcomes. This systematic review and meta-analysis evaluates the magnitude and moderators of the association between nurse burnout and patient safety, patient satisfaction, and quality of care. Importance: Occupational burnout syndrome is characterized by emotional exhaustion, depersonalization, and a diminished sense of personal accomplishment and is prevalent among nurses. Although previous meta-analyses have explored the correlates of nurse burnout, none have estimated their association with health care quality and safety and patient morbidity and mortality. Objective: To evaluate the magnitude and moderators of the association between nurse burnout and patient safety, patient satisfaction, and quality of care. Data Source: The Web of Science, Scopus, MEDLINE, Embase, PsycINFO, CINAHL, and ProQuest databases were searched from January 1, 1994, to February 29, 2024. Study Selection: Two reviewers independently identified studies that reported a quantifiable association between nurse burnout and any of the outcomes of patient safety, patient satisfaction, or quality of health care. Data Extraction and Synthesis: The PRISMA 2020 guideline was followed. Two reviewers independently extracted the standardized mean difference (SMD) (Cohen d) estimates for a random-effects meta-analysis. Subgroup analyses and meta-regressions were conducted using prespecified variables. Main Outcomes and Measures: Any measure of patient safety, patient satisfaction, or quality of health care previously associated with nurse burnout. Results: A total of 85 studies (81 cross-sectional and 4 longitudinal) involving 288 581 nurses from 32 countries (mean [SD] age, 33.9 (2.1) years; 82.7% female; mean [SD] burnout prevalence rate with study-specific ascertainments, 30.7% [9.7%]) were included. Nurse burnout was associated with a lower safety climate or culture (SMD, −0.68; 95% CI, −0.83 to −0.54), lower safety grade (SMD, −0.53; 95% CI, −0.72 to −0.34), and more frequent nosocomial infections (SMD, −0.20; 95% CI, −0.36 to −0.04), patient falls (SMD, −0.12; 95% CI, −0.22 to −0.03), medication errors (SMD, −0.30; 95% CI, −0.48 to −0.11), adverse events or patient safety incidents (SMD, −0.42; 95% CI, −0.76 to −0.07), and missed care or care left undone (SMD, −0.58; 95% CI, −0.91 to −0.26) but not with the frequency of pressure ulcers. Nurse burnout was also associated with lower patient satisfaction ratings (SMD, −0.51; 95% CI, −0.86 to −0.17) but not with the frequencies of patient complaints or patient abuse. Finally, nurse burnout was associated with lower nurse-assessed quality of care (SMD, −0.44; 95% CI, −0.57 to −0.30) but not with standardized mortality rate. The associations were consistent across nurses' age, sex, work experience, and geography and persistent over time. For patient safety outcomes, the association was smaller for the low personal accomplishment subcomponent of burnout than for emotional exhaustion or depersonalization, as well as for nurses with a college education. Conclusions and Relevance: In this systematic review and meta-analysis, nurse burnout was found to be associated with lower health care quality and safety and lower patient satisfaction. This association was consistent across nurse and study characteristics.
AN  - 180763298
ID  - 180763298
AU  - Li, Lambert Zixin
AU  - Yang, Peilin
AU  - Singer, Sara J.
AU  - Pfeffer, Jeffrey
AU  - Mathur, Maya B.
AU  - Shanafelt, Tait
DB  - CINAHL Plus with Full Text
DO  - 10.1001/jamanetworkopen.2024.43059
DP  - EBSCOhost
EP  - e2443059
IS  - 11
JO  - JAMA Network Open
CY  - Chicago, Illinois
KW  - Nursing Practice
KW  - Burnout, Professional Risk Factors
KW  - Patient Safety
KW  - Patient Satisfaction
KW  - Quality of Nursing Care
KW  - Human
KW  - Medline
KW  - Embase
KW  - Psycinfo
KW  - CINAHL Database
KW  - Systematic Review
KW  - Meta Analysis
KW  - Confidence Intervals
KW  - T-Tests
KW  - Descriptive Statistics
KW  - Geographic Factors
KW  - Educational Status
KW  - Job Experience
KW  - Nurses
KW  - Personnel Shortage
KW  - Funding Source
KW  - Male
KW  - Female
KW  - Adult
KW  - Adult: 19-44 years
KW  - Male
KW  - Female
LA  - English
PB  - American Medical Association
SN  - 2574-3805
SP  - e2443059
TI  - Nurse Burnout and Patient Safety, Satisfaction, and Quality of Care: A Systematic Review and Meta-Analysis.
UR  - https://research.ebsco.com/linkprocessor/plink?id=0c03d707-0d74-3eec-a5d4-8346d18f1f56
VL  - 7
Y1  - 2024/11/05/11-5-2024
ER  - 
