# Supplementary material for: Quiet Quitting and Disengagement-Related Constructs in Nursing: A Theory-Informed Scoping Review
Source: Healthcare (Basel). 2026 Jul 16;14(14):2145. doi: 10.3390/healthcare14142145 (PMC13411971; doi:10.3390/healthcare14142145)
Supplement: Supplementary file 1 [file healthcare-14-02145-s001.zip › EBSCO-Export-05_02_2026_6.ris]

TY  - JOUR
AB  - Aim. We aimed to conceptualise how environmental, institutional, and organisational dynamics of the ED underpin and "moderate" nurses' emotional labour. Background. Around the globe, EDs are struggling to meet rising patient demand including both UK health systems and public services in the US. In spite of these challenges and the intense and distinctive nature of EDs, an exploration of emotional labour is largely missing from current understanding. This is important, in part because emotional labour is established as an indicator of wellbeing including intention to leave, burnout, and compassion fatigue. We understand little of how the environment moderates emotional labour, and our study addressed this problem in the ED. Understanding the moderators of emotional labour, organisational perspective also offers theoretical development. Methods. Ethnography enabled immersion in the ED setting, gathering the lived experiences and narratives of the ED nursing team. This included 200 hours of observation at one District General Hospital and one Major Trauma Centre in the English NHS with 35 semistructured concurrent formal interviews. Results/Conclusions. The ED calls for an extensive spectrum of emotional labour from staff, influenced and moderated by the restrictions on resources, particularly time. We argue that, despite the often short nature of interactions undertaken in ED, the labour required is effortful and gruelling for staff. Understanding the relevance of environmental elements, namely, time, to the emotional labour offers tangible opportunities for improvement. These new understandings can underpin solutions to negative consequences of this work. Suggested measures and interventions to alleviate the impact of emotional labour should be prioritised by policy makers and those tasked with managing, designing, and leading the delivery of care in ED. Implications for Profession and/or Patient Care. The more "sped up" a service is required to be, the higher the likelihood of emotional labour is. In light of the challenges facing healthcare services around the world and the increased throughput through services, particularly in ED, this is important. This is also critical when considering that there are well-established relationships between emotional labour and wellbeing in nursing. Understanding the relevance of the healthcare environment to staff members' experiences of emotional labour is critical in designing solutions which counterbalance the potentially negative consequences of this work.
AN  - 171313803
ID  - 171313803
ID  - 9306050
AU  - Kirk, Kate
AU  - Cohen, Laurie
AU  - Timmons, Stephen
AU  - Edgley, Alison
DB  - CINAHL Plus with Full Text
DO  - 10.1155/2023/9383167
DP  - EBSCOhost
EP  - 12
JO  - Journal of Nursing Management
CY  - Malden, Massachusetts
KW  - Emergency Service
KW  - Work
KW  - Emotions
KW  - Burnout, Professional
KW  - Emergency Nurses Psychosocial Factors
KW  - Human
KW  - Emergency Nursing
KW  - Conceptual Framework
KW  - Work Environment
KW  - Organizational Policies
KW  - Organizational Culture
KW  - Trauma Centers
KW  - National Health Programs
KW  - England
KW  - Nonexperimental Studies
KW  - Semi-Structured Interview
KW  - Nurse Attitudes
KW  - Time Factors
KW  - Patient Care
KW  - Psychological Well-Being
KW  - Interpersonal Relations
KW  - Ethnographic Research
KW  - Data Analysis Software
KW  - Quality Assessment
LA  - English
PB  - Wiley-Blackwell
SN  - 0966-0429
SP  - 1
TI  - "Zero to Hero": Conceptualising Time as a Moderator of Nurses' Emotional Labour on the Front Line.
UR  - https://research.ebsco.com/linkprocessor/plink?id=95532bc9-d980-3d52-8d0d-67a6ffb53c42
Y1  - 2023/08/18/8-18-2023
ER  - 

TY  - JOUR
AB  - Background: Moral courage is the ability to defend and practice ethical and moral action when faced with a challenge, even if it means rejecting pressure to act otherwise. However, moral courage remains an unexplored concept among middle eastern nurses. Aim: This study investigated the mediating role of moral courage in the relationship between burnout, professional competence, and compassion fatigue among Saudi Arabian nurses. Research design: Correlational, cross-sectional design following the STROBE guidelines. Participants and research context: Convenience sampling was used to recruit nurses (n = 684) for four government hospitals in Saudi Arabia. Four validated self-report questionnaires (Nurses' Moral Courage Scale, Nurse Professional Competence Scale-Short Form, Maslach Burnout Inventory, and Nurses Compassion Fatigue Inventory) were used to collect data between May to September 2022. Spearman rho and structural equation modeling analyses were employed to analyze the data. Ethical considerations: The ethics review committee of a government university in Ha'il region, Saudi Arabia, approval this study (Protocol no.: H-2021-012; Approved: 08/022,021). Participants were fully explained the study aims, and consent was voluntarily secured. Results: The emerging model showed that burnout had a direct and positive influence on compassion fatigue, while professional competence had a direct, negative effect on compassion fatigue. Moral courage had a small and direct but negative influence on compassion fatigue. Mediation analyses also indicated that moral courage significantly mediated the indirect effects of burnout and professional competence on compassion fatigue. Conclusion: Moral courage can be a crucial aspect in preserving the psychological and mental health of nurses, particularly under stressful conditions. Therefore, it is advantageous from an organizational and leadership standpoint to implement measures such as programs and interventions to foster moral courage among nurses.
AN  - 174099478
ID  - 174099478
ID  - 9433357
AU  - Alshammari, Mohammed Hamdan
AU  - Alboliteeh, Mohammad
DB  - CINAHL Plus with Full Text
DO  - 10.1177/09697330231176032
DP  - EBSCOhost
EP  - 1082
IS  - 7/8
JO  - Nursing Ethics
CY  - Thousand Oaks, California
KW  - Nurses Psychosocial Factors
KW  - Morals Evaluation
KW  - Courage Evaluation
KW  - Burnout, Professional Evaluation
KW  - Professional Competence Evaluation
KW  - Compassion Fatigue Evaluation
KW  - Human
KW  - Saudi Arabia
KW  - Male
KW  - Female
KW  - Correlational Studies
KW  - Cross Sectional Studies
KW  - Guideline Adherence
KW  - Convenience Sample
KW  - Self Report
KW  - Questionnaires
KW  - Coefficient alpha
KW  - Structural Equation Modeling
KW  - Data Analysis Software
KW  - Descriptive Statistics
KW  - Clinical Assessment Tools
KW  - Scales
KW  - Male
KW  - Female
LA  - English
PB  - Sage Publications Inc.
SN  - 0969-7330
SP  - 1068
TI  - Moral courage, burnout, professional competence, and compassion fatigue among nurses.
UR  - https://research.ebsco.com/linkprocessor/plink?id=8912855b-182a-3ce4-8874-7f36d46bae5c
VL  - 30
Y1  - 2023/11/01/Nov-Dec2023
ER  - 

TY  - JOUR
AB  - Background: The burnout levels of nurses, who have an important place in the delivery of health services, are increasing day by day. As the burnout levels of nurses increase, there may be undesirable situations such as compassion fatigue specific to them, their patients and their institutions. Purpose: The aim of this study is to determine the effect of compassion fatigue seen in nurses on burnout and the mediating role of empathy in this effect. Methods: The research was conducted on nurses working in three public hospitals operating in Sakarya, Turkey, between 2 January and 16 April 2019. Since the research was conducted in more than one hospital, the minimum number of participants was determined for each hospital using the stratified sampling method in the first stage. In the second stage, the participants were selected by convenience sampling method. Descriptive statistics, linear regression and process macro regression analysis were used to analyse the data. Results: The results showed the effect of nurses' compassion fatigue on burnout and empathy (β = 0.673). In addition, empathy has a mediating role in the effect of compassion fatigue on burnout (β = 0.251). Conclusions/implications for practice: Reducing the burnout levels of nurses, who have a very important place in the delivery of health services, is important for both themselves and patients. It is recommended that the results of this study, which may contribute to the development of the awareness of nurse managers, should be made with the ability to understand the symptoms of compassion fatigue and burnout, teaching coping methods and providing support by experts when necessary.
AN  - 174385913
ID  - 174385913
ID  - 101234311
AU  - Topçu, Nihal
AU  - Akbolat, Mahmut
AU  - Amarat, Mustafa
DB  - CINAHL Plus with Full Text
DO  - 10.1177/17449871231177164
DP  - EBSCOhost
EP  - 495
IS  - 6/7
JO  - Journal of Research in Nursing
CY  - Thousand Oaks, California
KW  - Nursing Staff, Hospital Psychosocial Factors
KW  - Compassion Fatigue Complications
KW  - Burnout, Professional Prevention and Control
KW  - Empathy Evaluation
KW  - Outcome Assessment
KW  - Human
KW  - Male
KW  - Female
KW  - Adult
KW  - Middle Age
KW  - Scales
KW  - Questionnaires
KW  - Factor Analysis
KW  - Academic Medical Centers
KW  - Interviews
KW  - Cross Sectional Studies
KW  - Correlational Studies
KW  - Descriptive Research
KW  - Turkey
KW  - Stratified Random Sample
KW  - Convenience Sample
KW  - Data Analysis Software
KW  - Descriptive Statistics
KW  - Structural Equation Modeling
KW  - Adult: 19-44 years
KW  - Middle Aged: 45-64 years
KW  - Male
KW  - Female
LA  - English
PB  - Sage Publications Inc.
SN  - 1744-9871
SP  - 485
TI  - The mediating role of empathy in the impact of compassion fatigue on burnout among nurses.
UR  - https://research.ebsco.com/linkprocessor/plink?id=881a7062-eb56-3115-8240-ebf867d6699b
VL  - 28
Y1  - 2023/11/01/Nov2023
ER  - 

TY  - JOUR
AN  - 173148063
ID  - 173148063
AU  - Salameh, Basma
AU  - Amarneh, Diya Basem Suleiman
AU  - Abdallah, Jihad
AU  - Ayed, Ahmad
AU  - Hammad, Bahaaeddin M.
DB  - CINAHL Plus with Full Text
DO  - 10.1177/23779608231208581
DP  - EBSCOhost
EP  - 9
JO  - SAGE Open Nursing
CY  - Thousand Oaks, California
KW  - Clinical Competence Evaluation
KW  - Job Satisfaction
KW  - Emergency Nurses Psychosocial Factors
KW  - Arabs
KW  - Health Facilities
KW  - Human
KW  - Cross Sectional Studies
KW  - Scales
KW  - Business Plans
KW  - Burnout, Professional
KW  - Quality of Health Care
KW  - Quantitative Studies
KW  - Descriptive Research
KW  - Questionnaires
KW  - Surveys
KW  - Coefficient alpha
KW  - Pilot Studies
KW  - Male
KW  - Female
KW  - Descriptive Statistics
KW  - Pearson's Correlation Coefficient
KW  - One-Way Analysis of Variance
KW  - Patient Care
KW  - Male
KW  - Female
LA  - English
PB  - Sage Publications Inc.
SN  - 2377-9608
SP  - 1
TI  - Evaluation of Clinical Competence and Job Satisfaction and Their Related Factors Among Emergency Nurses in Palestinian Hospitals.
UR  - https://research.ebsco.com/linkprocessor/plink?id=c83bc584-4d57-31e6-bb8d-270f210ca673
Y1  - 2023/10/23/10-23-2023
ER  - 

TY  - JOUR
AB  - Background: Stress is an integral part of daily work for nurses, especially those who work in intensive care units (ICUs). However, chronic stress can affect nurses' mental and physical well‐being, increasing their risk of burnout and decreasing the quality of care. A higher emotional intelligence (EI) level may be correlated with greater use of effective coping strategies, leading to a reduction of the adverse effects of stress. Aim: This study aimed to examine the relationship between EI and coping strategies among adult ICU nurses in Poland. Study Design: A cross‐sectional survey design was used. Current adult ICU nurses in nine Polish hospitals were invited to participate. The survey instruments used were: the Polish version of the Schutte Self‐Report Emotional Intelligence Test, the Inventory to Measure Coping Strategies with Stress (Brief‐COPE), and a self‐constructed questionnaire. Results: 114/543 (21%) nurses completed the survey. ICU nurses showed an average level of EI (70.2%). The main stress coping strategies were active coping and planning, the rarest being substance use, behavioural disengagement, and denial. For nurses with a higher EI level, the most frequently used strategies included positive reframing (R = 0.43; p <.001), active coping (R = 0.38; p <.001), planning (R = 0.37; p <.001) and religion (R = 0.25; p =.006). Nurses were less likely to utilize strategies of behavioural disengagement (R = –0.32; p =.001) and self‐blame (R = –0.40; p <.001). Conclusions: EI may have an impact on coping strategies, as a higher EI level was correlated with the greater use of effective coping strategies in ICU nurses. Relevance to Clinical Practice: Training in coping with stress and increasing EI may have a positive impact on reducing the risk of burnout in nurses and thus improving the quality of care delivered.
AN  - 162104213
ID  - 162104213
ID  - 9808649
AU  - Cichoń, Jakub
AU  - Płaszewska‐Żywko, Lucyna
AU  - Kózka, Maria
DB  - CINAHL Plus with Full Text
DO  - 10.1111/nicc.12839
DP  - EBSCOhost
EP  - 328
IS  - 2
JO  - Nursing in Critical Care
CY  - Malden, Massachusetts
KW  - Emotional Intelligence
KW  - Coping
KW  - Critical Care Nurses Psychosocial Factors
KW  - Burnout, Professional Prevention and Control
KW  - Stress, Psychological Prevention and Control
KW  - Poland
KW  - Human
KW  - Cross Sectional Studies
KW  - Surveys
KW  - Intelligence Tests
KW  - Scales
KW  - Psychological Tests
KW  - Questionnaires
KW  - Correlational Studies
KW  - Probability Sample
KW  - Data Analysis Software
KW  - Descriptive Statistics
KW  - Spearman's Rank Correlation Coefficient
KW  - Nonparametric Statistics
LA  - English
PB  - Wiley-Blackwell
SN  - 1362-1017
SP  - 322
TI  - Emotional intelligence and coping strategies among intensive care unit nurses.
UR  - https://research.ebsco.com/linkprocessor/plink?id=e7648a0c-f328-3d21-8f16-00d593253196
VL  - 28
Y1  - 2023/03/01/Mar2023
ER  - 

TY  - JOUR
AB  - The present work aims at describing the psychometric characteristics of the assessment instruments MBI-HSS (Maslach Burnout Inventory—Human Services Survey) and NAQ-R (Negative Act Questionnaire—Revised). In addition, it seeks to evaluate burnout prevalence, and its correlation with bullying, among nurses working in Portuguese health institutions. The study presents a descriptive, correlational and cross-sectional nature. A questionnaire elaborated in digital format, was employed as data collection instrument. It included the social-demographic and professional components, both assessed using the MBI-HSS and NAQ-R scales. The total sample comprised 2015 nurses. It was found that 2.68% of the nurses were already experiencing burnout, while 23.37% were in high risk, and 42.68% were in medium risk, of developing burnout. Furthermore, those who had suffered workplace bullying reported having greater emotional exhaustion and depersonalization. The chosen evaluation instruments exhibited good reliability and validity index. Nurses who suffered workplace bullying presented an enhanced risk of developing burnout. In this scope, it is fundamental the nurse managers' involvement in the prevention of harmful behaviors at work, as well as in the promotion of interpersonal relationships based on respect and cooperation. Workplace bullying is considered a harmful phenomenon, responsible for numerous consequences that affect workers and organizations alike. Burnout is one of the reported adversities. This phenomenon has negative effects on the nurses mental and physical health and deterioration of patient care. Prevention increase the number of healthy nurses and the quality of patient care.
AN  - 165473492
ID  - 165473492
ID  - 9890976
AU  - João, Ana Lúcia
AU  - Vicente, Corália
AU  - Portelada, António
DB  - CINAHL Plus with Full Text
DO  - 10.1080/10911359.2022.2096740
DP  - EBSCOhost
EP  - 951
IS  - 7
JO  - Journal of Human Behavior in the Social Environment
CY  - Philadelphia, Pennsylvania
KW  - Burnout, Professional Risk Factors
KW  - Work Environment
KW  - Bullying
KW  - Nurses Psychosocial Factors
KW  - Risk Assessment
KW  - Portuguese Persons
KW  - Human
KW  - Male
KW  - Female
KW  - Portugal
KW  - Adult
KW  - Middle Age
KW  - Aged
KW  - Descriptive Research
KW  - Correlational Studies
KW  - Cross Sectional Studies
KW  - Questionnaires
KW  - Surveys
KW  - Reliability and Validity
KW  - Quality of Health Care
KW  - Qualitative Studies
KW  - Data Analysis Software
KW  - Coefficient alpha
KW  - Internal Consistency
KW  - Scales
KW  - Adult: 19-44 years
KW  - Middle Aged: 45-64 years
KW  - Aged: 65+ years
KW  - Male
KW  - Female
LA  - English
PB  - Taylor & Francis Ltd
SN  - 1091-1359
SP  - 940
TI  - Burnout and its correlation with workplace bullying in Portuguese nurses.
UR  - https://research.ebsco.com/linkprocessor/plink?id=5292b22e-721a-32a2-88b2-2e3cfc3d16e3
VL  - 33
Y1  - 2023/10/01/Jul-Dec2023
ER  - 

TY  - JOUR
AB  - Research has shown one-third of neonatal intensive care units (NICUs) in the United Kingdom were understaffed and one in five Australian NICU nurses were presently considering leaving. Moral distress is a common stress phenomenon in NICU nurses. Burnout construed as physical, emotional, and mental exhaustion has been shown to mediate the effect of moral distress on presently considering leaving in NICU nurses. The aims of this study were to determine whether, or not, in NICU nurses (i) moral distress has a direct effect on having considered leaving in the past; (ii) the exhaustion, demoralisation, and loss of motive dimensions of burnout mediate the effect of moral distress on having considered leaving; and (iii) proneness to shame moderates the effect of demoralisation on having considered leaving. The research was an observational cross-sectional study using self-report questionnaire measures of moral distress and having considered leaving (Moral Distress Scale-Revised), burnout exhaustion, demoralisation, and loss of motive (Burnout Measure), and shame-proneness (Personal Feelings Questionnaire-2) in 137 (23%) of 585 eligible NICU nurses. Hierarchical binary logistic regression showed demoralisation (odds ratio = 3.04, p < 0.001) was a unique predictor of having considered leaving, whereas exhaustion and loss of motive were not unique predictors. A mediation analysis showed demoralisation (B = 0.24, 95% confidence interval: [0.12, 0.44]) mediated the indirect effect of moral distress on having considered leaving, whereas exhaustion and loss of motive did not mediate the relationship. Shame-proneness did not moderate the effect of demoralisation on having considered leaving. The effect of moral distress on the likelihood that NICU nurses having considered leaving was mediated by burnout demoralisation. The management of burnout in these nurses should include mitigating their moral distress and facilitating their existential quest for meaning in their work, self, and life and helping them restore their flagging self-belief, hopefulness, and morale.
AN  - 189234839
ID  - 189234839
ID  - 9207852
AU  - Barr, Peter
DB  - CINAHL Plus with Full Text
DO  - 10.1016/j.aucc.2025.101446
DP  - EBSCOhost
EP  - N.PAG
IS  - 6
JO  - Australian Critical Care
CY  - New York, New York
KW  - Neonatal Intensive Care Nurses Psychosocial Factors
KW  - Neonatal Intensive Care Nurses Ethical Issues
KW  - Neonatal Intensive Care Nursing Psychosocial Factors
KW  - Burnout, Professional Evaluation
KW  - Psychological Distress Evaluation
KW  - Ethical Dilemmas Evaluation
KW  - Shame Evaluation
KW  - Personnel Turnover Evaluation
KW  - Human
KW  - Australia
KW  - Intensive Care Units, Neonatal Australia
KW  - Nonexperimental Studies
KW  - Cross Sectional Studies
KW  - Comparative Studies
KW  - Descriptive Statistics
KW  - Questionnaires
KW  - Self Report
KW  - Mediation Analysis
KW  - Correlational Studies
KW  - Logistic Regression
KW  - Odds Ratio
KW  - Confidence Intervals
KW  - Emotional Exhaustion
KW  - Morals
KW  - Neonatal Intensive Care Nursing Ethical Issues
LA  - English
PB  - Elsevier B.V.
SN  - 1036-7314
SP  - N.PAG
TI  - Mediation effects of Burnout Measure dimensions on the relationship between moral distress and having considered leaving: A regression-based correlational study in neonatal intensive care unit nurses.
UR  - https://research.ebsco.com/linkprocessor/plink?id=318242a5-8d9b-3e01-a1df-30505a67cf55
VL  - 38
Y1  - 2025/11/01/Nov2025
ER  - 

TY  - JOUR
AN  - 175056577
ID  - 175056577
AU  - Wu, Fei‐Ling
AU  - Sun, Jui‐Chiung
AU  - Wu, Hsueh‐Ching
AU  - Su, Mei‐Chen
AU  - Lin, Chia‐Ling
DB  - CINAHL Plus with Full Text
DO  - 10.1002/nop2.2091
DP  - EBSCOhost
EP  - 11
IS  - 1
JO  - Nursing Open
CY  - Malden, Massachusetts
KW  - Nurse Attitudes
KW  - Public Health
KW  - COVID-19 Pandemic Psychosocial Factors
KW  - Life Experiences
KW  - Human
KW  - Qualitative Studies
KW  - Taiwan
KW  - Health Personnel
KW  - Burnout, Professional
KW  - Semi-Structured Interview
KW  - Content Analysis
KW  - Stress, Psychological
KW  - Health Policy
KW  - Social Alienation
KW  - Health Promotion
KW  - Purposive Sample
KW  - Young Adult
KW  - Adult
KW  - Data Analysis Software
KW  - Bias (Research)
KW  - Male
KW  - Female
KW  - Funding Source
KW  - Cross Infection
KW  - Practice Guidelines
KW  - Adult: 19-44 years
KW  - Male
KW  - Female
LA  - English
PB  - Wiley-Blackwell
SN  - 2054-1058
SP  - 1
TI  - The experiences of public health nurses during the COVID‐19 in Taiwan: A qualitative study.
UR  - https://research.ebsco.com/linkprocessor/plink?id=7c719ad3-dcc9-33c5-841a-1269a9cba5ea
VL  - 11
Y1  - 2024/01/01/Jan2024
ER  - 

TY  - JOUR
AB  - Aim(s): The study aimed to test a model that examined the relationships between authentic leadership, psychological safety, work engagement and team effectiveness and subsequent effects of team effectiveness on job turnover intentions and nurse satisfaction with quality of care. Background: Nurse leaders who exhibit authentic leadership have been shown to contribute to the development of healthy work environments. In workplaces with demonstrated authentic leadership, nurses are more engaged and have lower job turnover intentions. Method(s): A non‐experimental, cross‐sectional design was used to test the hypothesized model via structural equation modelling. A total of 456 nurses were included. Results: Structural equation modelling analysis indicated a good fit for the hypothesized model. Authentic leadership had a positive, significant and direct relationship with team effectiveness, nurses' work engagement and psychological safety. Team effectiveness was found to be negatively related to job turnover intentions but positively related to nurse satisfaction with quality of care. Conclusion(s): Results of this study may help nursing leaders have a better understanding of the essential role of leadership style in increasing healthy work environments. Implications for Nursing Management: Applying authentic leadership style in nursing practice could help to reduce the shortage of nurses stemming from the high turnover intentions of nurses.
AN  - 161008772
ID  - 161008772
ID  - 9306050
AU  - Alilyyani, Bayan
AU  - Kerr, Michael S.
AU  - Wong, Carol
AU  - Wazqar, Dhuha Y.
DB  - CINAHL Plus with Full Text
DO  - 10.1111/jonm.13895
DP  - EBSCOhost
EP  - 4273
IS  - 8
JO  - Journal of Nursing Management
CY  - Malden, Massachusetts
KW  - Leadership
KW  - Personnel Turnover
KW  - Nurse Attitudes Evaluation
KW  - Intention
KW  - Job Satisfaction
KW  - Quality of Nursing Care Saudi Arabia
KW  - Psychological Safety
KW  - Work Engagement
KW  - Teamwork
KW  - Human
KW  - Structural Equation Modeling
KW  - Cross Sectional Studies
KW  - Nurses
KW  - Occupational Safety
KW  - Nurse Attitudes
KW  - Quality of Health Care
KW  - Saudi Arabia
KW  - Correlational Studies
KW  - Questionnaires
KW  - Coefficient alpha
KW  - Scales
KW  - Summated Rating Scaling
KW  - Descriptive Statistics
KW  - Male
KW  - Female
KW  - Adult
KW  - Analysis of Variance
KW  - Chi Square Test
KW  - Adult: 19-44 years
KW  - Male
KW  - Female
LA  - English
PB  - Wiley-Blackwell
SN  - 0966-0429
SP  - 4262
TI  - The influence of authentic leadership on nurses' turnover intentions and satisfaction with quality of care in Saudi Arabia: A structural equation modelling study.
UR  - https://research.ebsco.com/linkprocessor/plink?id=92298396-ce57-37e7-9cf6-22526e0446c4
VL  - 30
Y1  - 2022/11/01/Nov2022
ER  - 

TY  - JOUR
AB  - Delirium in patients in the intensive care unit is associated with adverse outcomes. Nurses experience many difficulties in caring for those with delirium, which can lead to nurse burnout, prevent effective care for patients, and negatively impact the patient. The identification of factors creating challenges for nurses is, therefore, important to enable intervention. The aim of this study was to develop a new scale to assess the difficulties faced by nurses caring for patients with delirium in the intensive care unit and to examine its reliability and validity. We based our draft scale items on literature reviews and interviews. Four experts evaluated the collected items. After a pilot study, 211 nurses working in intensive care units in Japan completed the questionnaire. Subsequent statistical analysis of results included factor validity, construct validity, known-group validity, internal consistency, and test–retest reliability. Exploratory factor analysis extracted a scale of 33 items with eight factors and an additional scale of four items with one factor. The analysis of construct validity suggested a possible association with the Strain of Care for Delirium Index. In the known-group validity, a comparison with two groups based on experience in the intensive care unit found significant differences among the five factors. Internal consistency (Cronbach's α = 0.68–.87) and test–retest reliability (intraclass correlation coefficients =.46–.62) were confirmed. We developed a difficulty scale for nurses caring for patients with delirium in the intensive care unit and confirmed its reliability and validity. The difficulty factors were developed with the intention to identify educational interventions for nurses and the introduction of new organisational resources, such as manpower and providing emotional support and feedback to nurses.
AN  - 164302169
ID  - 164302169
ID  - 9207852
AU  - Owaki, Nana
AU  - Tanaka, Makoto
AU  - Kawakami, Aki
DB  - CINAHL Plus with Full Text
DO  - 10.1016/j.aucc.2022.03.011
DP  - EBSCOhost
EP  - 463
IS  - 4
JO  - Australian Critical Care
CY  - New York, New York
KW  - Instrument Construction
KW  - Delirium Nursing
KW  - Critical Care Nursing
KW  - Reliability and Validity Evaluation
KW  - Instrument Validation
KW  - Psychometrics
KW  - Human
KW  - Japan
KW  - Validation Studies
KW  - Pilot Studies
KW  - Factor Analysis
KW  - Construct Validity
KW  - Test-Retest Reliability
KW  - Intensive Care Units
KW  - Registered Nurses Psychosocial Factors
KW  - Burnout, Professional
KW  - Workforce
KW  - Patient Care
KW  - Questionnaires
KW  - Psychological Distress
KW  - Descriptive Statistics
KW  - Comparative Studies
KW  - Coefficient alpha
KW  - Intraclass Correlation Coefficient
LA  - English
PB  - Elsevier B.V.
SN  - 1036-7314
SP  - 455
TI  - Development of a scale measuring the difficulties faced by nurses who care for patients with delirium in intensive care units.
UR  - https://research.ebsco.com/linkprocessor/plink?id=1ceb1f39-fcb9-3459-bb13-32f5d993c3b2
VL  - 36
Y1  - 2023/07/01/Jul2023
ER  - 

TY  - JOUR
AB  - Aims and Objectives: This integrative review aimed to synthesise current evidence on the factors that precede and contribute to the occupational distress of emergency nurses. Background: Emergency nurses practice within an environment challenged by demand exceeding capacity, an inability of staffing to meet this demand in addition to limited resources which contribute to form a unique risk to clinician and patient safety. The risk of occupational distress, while demonstrated across specialties, is noted to be highest in emergency nurses with subsequent impacts for clinicians, organisations and patients being explored. While previous studies have examined singular outcomes or elements, a comprehensive review that considers the factors and components of the overarching occupational distress is not evident in the current published literature. Design: Whittemore and Knafl's integrative review methodology enabled a structured format for synthesis and analysis of literature. Methods: A review of CINAHL, MEDLINE, Psych INFO, Embase, Australian Digital Thesis Network, University Microfilm International and Google Scholar between 2014 and 2021 was conducted following the Preferred Reporting Items for Systematic Review and Meta‐Analysis (PRISMA) statement. Search terms explored the contributions of compassion fatigue, burnout, acute and post‐traumatic stress disorder, and secondary traumatic stress/vicarious trauma to occupational distress. This search resulted in sixteen publications included for synthesis. Results: Literature for inclusion was identified as quantitative (seven), qualitative (six) and mixed‐methods (three) studies. Factors identified as contributing to the development of occupational distress arise from the characteristics and situations of individual nurses, local organisational governance and the inherent nature of the emergency nurse role. Consequentially, there are negative impacts on patients, clinicians and healthcare organisations. Conclusion: Emergency nurses experience exposure to several unique factors contributing to occupational distress which may originate from individual, organisational, occupational sources or a combination of these. Future research and strategies to address these factors could strengthen clinicians and organisations in the delivery of safe, holistic, high‐quality nursing care. Relevance to clinical practice: Emergency nurses practice in unique and challenging environments which place them at higher risk of occupational distress with subsequent negative impacts for the clinician, healthcare organisation and patients. Through the investigation and development of strategies such as the facilitation of knowledge of patient disposition, emergency nurses may experience an increase in their well‐being, retention, job satisfaction and resiliency.
AN  - 164136007
ID  - 164136007
AU  - Caulfield, Rebecca
AU  - Wiseman, Taneal
AU  - Gullick, Janice
AU  - Ogilvie, Rebekah
DB  - CINAHL Plus with Full Text
DO  - 10.1111/jocn.16461
DP  - EBSCOhost
EP  - 3360
IS  - 13/14
JO  - Journal of Clinical Nursing (John Wiley & Sons, Inc.)
KW  - Stress, Occupational
KW  - Emergency Nurses Psychosocial Factors
KW  - Burnout, Professional
KW  - Compassion Fatigue
KW  - Risk Assessment
KW  - Human
KW  - Systematic Review
KW  - Patient Safety
KW  - CINAHL Database
KW  - Medline
KW  - Psycinfo
KW  - Embase
KW  - Organizational Culture
KW  - Workload
KW  - Stress Disorders, Post-Traumatic
KW  - Nursing Role
KW  - Psychological Well-Being
KW  - Job Satisfaction
LA  - English
PB  - John Wiley & Sons, Inc.
SN  - 0962-1067
SP  - 3341
TI  - Factors preceding occupational distress in emergency nurses: An integrative review.
UR  - https://research.ebsco.com/linkprocessor/plink?id=7a195b53-ddb1-3440-920f-75088e088df9
VL  - 32
Y1  - 2023/07/01/Jul2023
ER  - 

TY  - JOUR
AB  - Objective: Fangcang shelter hospital is a form of large temporary hospital developed in China to tackle public health events. Through the case study and analysis of managing a nursing unit in a huge Fangcang shelter hospital transformed from the National Exhibition and Convention Center during the Omicron wave in Shanghai, China between April 9, 2022 and May 24, 2022, this paper aimed to highlight critical implications of public health nurses in health emergencies. Design: A case study was conducted using data collected from a nursing unit with 570 beds. The five characteristics of management were organized as follows: human resource management, establishment and optimization of the core workflow, safety management of high‐risk patients, the grid cooperation mechanism with patient volunteers, as well as humanistic nursing. Results: Analysis of the data of the nursing unit indicated close team cooperation, efficient and orderly process scheduling, good outcomes of patients, and the indispensable role of volunteers. Conclusion: Practice indicated that nursing unit management in a large Fangcang shelter hospital is important to ensure medical order and efficiency. This practical experience can provide valuable reference and data to support for the nursing management of large‐scale public health events, such as infectious disease epidemics.
AN  - 173368358
ID  - 173368358
ID  - 8501498
AU  - Luo, Chunmei
AU  - Wu, Hongmei
AU  - Wang, Juan
AU  - Xiang, Yingying
AU  - Yang, Caidie
AU  - You, Zhiwei
AU  - Zhou, Nian
AU  - Li, Wei
AU  - Li, Zhi
AU  - Tao, Jun
AU  - Long, Qin
AU  - Zhou, Peihua
AU  - Chen, Jian
AU  - Zhang, Yu
AU  - Dou, Heng
AU  - He, Ying
AU  - Chu, Lingling
AU  - Song, Caiping
DB  - CINAHL Plus with Full Text
DO  - 10.1111/phn.13246
DP  - EBSCOhost
EP  - 894
IS  - 6
JO  - Public Health Nursing
CY  - Malden, Massachusetts
KW  - COVID-19 Pandemic China
KW  - Hospitals, Special
KW  - Communicable Diseases
KW  - Nursing Management
KW  - Public Health Nursing
KW  - Nursing Units
KW  - China
KW  - Human
KW  - Male
KW  - Female
KW  - Nursing Staff, Hospital
KW  - Shiftwork
KW  - Personnel Staffing and Scheduling
KW  - Patient Admission
KW  - COVID-19 Testing
KW  - Health Education
KW  - Burnout, Professional
KW  - Patient Satisfaction
KW  - Length of Stay
KW  - Job Satisfaction
KW  - Patient Safety
KW  - Male
KW  - Female
LA  - English
PB  - Wiley-Blackwell
SN  - 0737-1209
SP  - 885
TI  - Management of a nursing unit in a COVID‐19 shelter hospital in China: A case study.
UR  - https://research.ebsco.com/linkprocessor/plink?id=d28c518c-e279-3141-8bb8-912b300a6377
VL  - 40
Y1  - 2023/11/01/Nov2023
ER  - 

TY  - JOUR
AB  - COVID-19 may cause traumatic experiences and create stressful work environments for nurses, adversely affecting their psychosocial status. This study analyzes the professional quality of life, perceived stress levels, and coping styles of frontline nurses during the COVID-19 pandemic. Webbased survey using a descriptive cross-sectional design and a convenience sampling were used to select 244 nurses working with COVID-19 patients in inpatient, emergency, or intensive care units in Istanbul, Turkey. All participants completed a research questionnaire via Google Forms between August 7 and December 25, 2020. Multiple stepwise linear regression was used to analyze data. Participants experienced moderate levels of burnout, compassion satisfaction and stress, and high levels of compassion fatigue. They mostly used the self-confident approach coping style. Lack of training on the use of personal protective equipment, inadequate social support and the demands of emergency unit work were associated with compassion fatigue, burnout, and decreased level of compassion satisfaction. Organizational support was a predictor of seeking social support coping style and perceived stress was a predictor of a submissive and helpless coping style. This study demonstrates that interventions and coping programs are needed to improve frontline nurses’ ability to cope with stress.
AN  - 175221061
ID  - 175221061
AU  - SARIBUDAK, Tuğba PEHLİVAN
AU  - AYDIN, Zehra
DB  - CINAHL Plus with Full Text
DO  - 10.56061/fbujohs.1312245
DP  - EBSCOhost
EP  - 415
IS  - 3
JO  - Fenerbahce University Journal of Health Sciences (FBU-JOSH) / Fenerbahçe Üniversitesi Sağlık Bilimleri Dergisi
KW  - Quality of Working Life Evaluation
KW  - Stress, Occupational Evaluation
KW  - Coping Evaluation
KW  - Nursing Staff, Hospital Psychosocial Factors
KW  - COVID-19 Pandemic Psychosocial Factors
KW  - Frontline Nurses Psychosocial Factors
KW  - Human
KW  - Male
KW  - Female
KW  - Adult
KW  - Descriptive Research
KW  - Cross Sectional Studies
KW  - COVID-19 Nursing
KW  - Turkey
KW  - Questionnaires
KW  - Step-Wise Multiple Regression
KW  - Multiple Linear Regression
KW  - Burnout, Professional Epidemiology
KW  - Compassion
KW  - Job Satisfaction
KW  - Compassion Fatigue Epidemiology
KW  - Confidence
KW  - Personal Protective Equipment Utilization
KW  - Support, Social
KW  - Health Services Needs and Demand
KW  - Emergency Nursing
KW  - Organizational Culture
KW  - Convenience Sample
KW  - Power Analysis
KW  - Descriptive Statistics
KW  - Correlation Coefficient
KW  - Scales
KW  - Snowball Sample
KW  - Instrument Adaptation
KW  - Data Analysis Software
KW  - Analysis of Variance
KW  - Univariate Statistics
KW  - Stress, Occupational Epidemiology
KW  - Optimism
KW  - Adult: 19-44 years
KW  - Male
KW  - Female
LA  - English
PB  - Fenerbahce University Journal of Health Sciences (FBU-JOSH)
SN  - 2757-9905
SP  - 403
TI  - Predictors of Professional Quality of Life, Stress anc Coping Styles Among Frontline Nurses During COVID-19: A Cross-Sectional Study.
UR  - https://research.ebsco.com/linkprocessor/plink?id=1f52d27b-cc39-344e-bf72-9162c090d70d
VL  - 3
Y1  - 2023/09/01/2023
ER  - 

TY  - JOUR
AB  - Purpose: The purpose of this study was to assess the challenges to sustainability of standardized nursing care plan in selected tertiary health institutions in Nigeria. Methods: Using convergent mixed method design, the qualitative and quantitative data were collected from 427 nurses and nine stakeholders. This was done in one phase with the use of validated questionnaires and in‐depth interview guide/key informant interview guide. Data were collected for 5 months and analyzed with SPSS version 25. Qualitative data were analyzed using themes. Results: The explored significant challenges by stakeholders and nurses to sustainability of standardized nursing care plan (SNCP) in all the selected hospitals were inadequate knowledge of standardized nursing languages (SNLs), inadequate staffing, lack of motivation, lack of mandate to use SNLs by the educational system, lack of computers on the wards, weakness of previous training on SNL/SNCP, lack of interest, and high patient load. Conclusion: The study concludes that inadequate knowledge of SNLs and inadequate staff could contribute to non sustainability of SNCP. Implications for nursing practice: Nurses should be continuously trained on standardized nursing languages. Staff motivation and increasing the number of staff on the wards would increase the interest of the nursing staff. This will in turn improve the quality of documentation and patient care.
AN  - 164877710
ID  - 164877710
AU  - Ojo, Iyanuoluwa Oreofe
AU  - Olaogun, Adenike A.
DB  - CINAHL Plus with Full Text
DO  - 10.1111/2047-3095.12394
DP  - EBSCOhost
EP  - 203
IS  - 3
JO  - International Journal of Nursing Knowledge
CY  - Malden, Massachusetts
KW  - Nursing Care Standards
KW  - Tertiary Health Care Nigeria
KW  - Nursing Care Evaluation
KW  - Human
KW  - Male
KW  - Female
KW  - Nigeria
KW  - Academic Medical Centers Nigeria
KW  - Nursing Staff, Hospital
KW  - Multimethod Studies
KW  - Qualitative Studies
KW  - Quantitative Studies
KW  - Thematic Analysis
KW  - Data Analysis Software
KW  - Questionnaires
KW  - Descriptive Statistics
KW  - Nursing Knowledge
KW  - Nursing Role
KW  - Male
KW  - Female
LA  - English
PB  - Wiley-Blackwell
SN  - 2047-3087
SP  - 193
TI  - Challenges to sustainability of standardized nursing care plan in selected tertiary health institutions in Nigeria.
UR  - https://research.ebsco.com/linkprocessor/plink?id=4a75b531-cb5a-3f35-b19d-a101a700d518
VL  - 34
Y1  - 2023/07/01/Jul2023
ER  - 

TY  - JOUR
AB  - Background: Triage is a dynamic environment in which large numbers of people can present. It presents a vulnerable assessment point, as a triage nurse must assess a patient's urgency level and analyse their health status and expected resource needs. Given the critical nature of triage, it is necessary to understand the factors contributing to patient safety. Objectives: To identify and examine the factors contributing to patient safety during the triage process. Methods: A systematic review of the literature was undertaken, and a thematic analysis of the factors contributing to patient safety during the triage process. PubMed, CINAHL, Web of Sciences, Science Direct, SAGE, EMBASE and reference lists of relevant studies published in English until March 2022 were searched for relevant studies. The search protocol has been registered at the PROSPERO (CRD42019146616), and the review was conducted using the PRISMA criteria. Results: Out of 5366 records, we included 11 papers for thematic synthesis. Identified factors contributing to patient safety in triage are related to the emergency's work environment, such as patient assessment, high workload, frequent interruptions and staffing, and personal factors such as nurse traits, experience, knowledge, triage fatigue and work schedule. Conclusions: This review shows that patient safety is influenced by the attitude, capabilities and experiences of triage nurses, the time when nurses can dedicate themselves to the patient and triage the patient without disruption. It is necessary to raise awareness among nursing administrators and healthcare professionals to provide a safe triage environment for patients. Relevance to Clinical Practice: This review highlights the evidence on the factors contributing to patient safety in the triage process. Further research is needed for this cohort of triage nurses in the emergency department concerning ensuring patient safety. Patient or Public Contribution: No patient or public contribution was required to design or undertake this review.
AN  - 170008017
ID  - 170008017
AU  - Fekonja, Zvonka
AU  - Kmetec, Sergej
AU  - Fekonja, Urška
AU  - Mlinar Reljić, Nataša
AU  - Pajnkihar, Majda
AU  - Strnad, Matej
DB  - CINAHL Plus with Full Text
DO  - 10.1111/jocn.16622
DP  - EBSCOhost
EP  - 5477
IS  - 17/18
JO  - Journal of Clinical Nursing (John Wiley & Sons, Inc.)
KW  - Triage Nurses Psychosocial Factors
KW  - Nurse Attitudes
KW  - Nursing Skills
KW  - Patient Safety
KW  - Triage
KW  - Emergency Service
KW  - Human
KW  - Systematic Review
KW  - Thematic Analysis
KW  - PubMed
KW  - CINAHL Database
KW  - Embase
KW  - Workload
KW  - Personnel Staffing and Scheduling
KW  - Nursing Knowledge
KW  - Burnout, Professional
KW  - Personality
KW  - Work Experiences
KW  - Nursing Assessment
LA  - English
PB  - John Wiley & Sons, Inc.
SN  - 0962-1067
SP  - 5461
TI  - Factors contributing to patient safety during triage process in the emergency department: A systematic review.
UR  - https://research.ebsco.com/linkprocessor/plink?id=6ca872a8-b2af-3aa0-a964-905a5e092d67
VL  - 32
Y1  - 2023/09/01/Sep2023
ER  - 

TY  - JOUR
AB  - Background: Burnout and psychosocial distress are serious and growing issues for healthcare workers (HCWs) and healthcare systems across the globe. Exacerbated by changes in healthcare delivery during and following the Covid-19 pandemic, these issues negatively affect HCW wellbeing, clinical outcomes and patient safety. Art Therapy has demonstrated promise as a suitable but under researched intervention, warranting further investigation. This systematic review aims to ascertain what art therapy-based interventions used to address burnout and / or psychosocial distress in HCWs have been reported in the health and social care literature and how these have been evaluated. Methods: Six databases (PubMed, PsycINFO, MEDLINE, EMBASE, CINAHL, ProQuest Central), Google Scholar and three clinical trial registries (CENTRAL, ICTRP and ClinicalTrials.gov) were searched for studies using art therapy-based methods to engage with burnout risk or psychosocial distress in HCWs. Following screening for eligibility study characteristics and outcomes were extracted by two reviewers independently. Studies were evaluated using the Joanna Briggs Institute (JBI) Critical Appraisal Tools. Outcomes were grouped for analysis. Quantitative and qualitative results were synthesised and integrated using narrative synthesis. Results: Twenty-seven studies, drawn from thirteen countries, spanning five continents were selected for inclusion. Fifty percent were published in the last five years, indicating growing global research in the field. Fourteen studies used quantitative research methods and thirteen used qualitative methods. A total of 1580 participants took part in the studies, with nurses most broadly represented (59%). Interventions were mostly delivered in groups (95%) and by an art therapist (70%). Heterogeneity and insufficient randomised controlled trials precluded the possibility of meta-analysis. However, a review of available data showed evidence of medium to large effects for emotional exhaustion (burnout), work-related stress and common mental health issues. A content analysis of qualitative data of perceived effect complemented quantitative findings. Conclusion: Global research into the use of art therapy-based methods to address burnout and psychosocial distress in HCWs is growing. Whilst further high-quality evidence such as randomised controlled trials would be beneficial, findings suggest that art therapy-based methods should be strongly considered as an acceptable and effective treatment for symptoms of emotional exhaustion (burnout) and psychosocial distress in HCWs.
AN  - 37794353
ID  - 37794353
AU  - Tjasink, Megan
AU  - Keiller, Eleanor
AU  - Stephens, Madison
AU  - Carr, Catherine Elizabeth
AU  - Priebe, Stefan
DB  - MEDLINE Complete
DO  - 10.1186/s12913-023-09958-8
DP  - EBSCOhost
IS  - 1
JO  - BMC health services research
CY  - England
KW  - Burnout, Professional prevention & control
KW  - Art Therapy
KW  - Occupational Stress
KW  - Humans
KW  - Health Personnel
KW  - Pandemics
LA  - eng
PB  - BioMed Central
SN  - 1472-6963
SN  - Electronic
SP  - 1059
TI  - Art therapy-based interventions to address burnout and psychosocial distress in healthcare workers-a systematic review.
UR  - https://research.ebsco.com/linkprocessor/plink?id=f94fd3a2-0abf-394a-87a0-0eaca51e57b6
VL  - 23
Y1  - 2023/10/04/2023 Oct 04
ER  - 

TY  - JOUR
AB  - Background: The COVID-19 pandemic has exposed nurses to more stress and inability to practice self-care activities. These have resulted in conditions that threaten their health, well-being, and ability to work. Nurses' lack of self-care can predispose them to chronic health conditions and staff burnout which may adversely affect patient care. The panacea for this concern is a deliberate effort to promote holistic health and wellbeing through self-care activities targeted towards physical, mental, social and spiritual aspects of nurses. The purpose of this study was to explore factors influencing self-care practices among registered nurses during COVID-19 pandemic. Methods: Convenience sampling was used to select 294 nurses from four urban hospitals in Kingston Jamaica. A questionnaire was utilized for data collection. Logistical regression analysis was conducted using Statistical Package for Social Sciences (SPSS) software version 22.0. Ethical approval was obtained. Results: The response rate was 46% (Out of 294 questionnaires distributed, only 136 were returned). Although 93% of participants engage in self-care activities during COVID-19 pandemic, only 45% practiced self-care on a daily basis. Half of the participants (50%) practiced self care activities sometimes while 5% do not engage in self care practices. Activities that promote psychological and social wellbeing were not common among participants. Most self care activities were towards the promotion of physical health and wellbeing. Majority of respondents indicated that excess workload, fatigue, lack of time and poor remuneration are factors that prevent their practice of self-care. Findings also revealed that demographic data such as age, sex, income, gender and ethnic background influences self-care practices among nurses. Conclusion: The practice of self care among nurses needs improvements. Although respondents engage in some activities to care for self, majority are not consistent with this practice.
AN  - 171951116
ID  - 171951116
ID  - 8506709
AU  - Udoudo, Deborah Adedire
AU  - Agu, Chinwendu Felicia
AU  - Lawrence, Erica Sophia
AU  - Woolcock, Andrea Marie Mellissa
AU  - Emanuel-Frith, Mickelle
AU  - Kahwa, Eulalia
DB  - CINAHL Plus with Full Text
DO  - 10.1177/08980101221119776
DP  - EBSCOhost
EP  - 293
IS  - 3
JO  - Journal of Holistic Nursing
CY  - Thousand Oaks, California
KW  - Nursing Care
KW  - Self Care Methods
KW  - COVID-19 Pandemic Psychosocial Factors
KW  - Stress, Occupational
KW  - Burnout, Professional Psychosocial Factors
KW  - Nurse Attitudes Evaluation
KW  - Human
KW  - Convenience Sample
KW  - Questionnaires
KW  - Logistic Regression
KW  - Data Analysis Software
KW  - Psychological Well-Being
KW  - Holistic Health
KW  - Registered Nurses
KW  - Cross Sectional Studies
KW  - Descriptive Statistics
KW  - Multivariate Analysis
KW  - Chi Square Test
LA  - English
PB  - Sage Publications Inc.
SN  - 0898-0101
SP  - 285
TI  - Factors Influencing Nurses' Self Care Practices.
UR  - https://research.ebsco.com/linkprocessor/plink?id=8a392409-e23b-3d76-a693-4e57ed395cfc
VL  - 41
Y1  - 2023/09/01/Sep2023
ER  - 

TY  - JOUR
AB  - Introduction: Understanding burnout among nurses and physicians may mobilize public support for increasing budgets, personnel, and trust in both routine and pandemic times. The study aimed to examine public views of nurse and physician burnout both before and 1 year after the COVID‐19 outbreak. Design: This study was conducted in two phases in a pre‐post design. Methods: The general public (a random sample) responded to a structured questionnaire with 1–2 open‐ended questions: (a) before the COVID‐19 pandemic, in 2019 during routine life (n = 504) and (b) 1 year after the COVID‐19 outbreak, in 2021 (n = 500). Quantitative and qualitative data on public perceptions of nurse and physician burnout, its sources and consequences, were collected. Results: The public view was that hospital physicians and even more so hospital nurses suffer from higher burnout than those working in the community, and that this worsened during the pandemic. Three themes related to caregiver burnout were identified: (a) work overload, (b) lack of sensitivity, empathy, and motivation, and (c) impaired ability to provide quality care. Conclusions: The public is aware of the experiences of caregivers both in times of routine and in emergency. Healthcare management must influence public opinion in order to receive support for organizational steps. Clinical Relevance: Healthcare leaders should leverage public support in order to receive backing for organizational moves aimed at improving work conditions and, in turn, the quality of care and patient outcomes.
AN  - 171998801
ID  - 171998801
ID  - 100911591
AU  - Kagan, Ilya
AU  - Tsamir, Judith
AU  - Engelchin Nissan, Esti
DB  - CINAHL Plus with Full Text
DO  - 10.1111/jnu.12878
DP  - EBSCOhost
EP  - 1043
IS  - 5
JO  - Journal of Nursing Scholarship
CY  - Malden, Massachusetts
KW  - COVID-19 Pandemic
KW  - Burnout, Professional
KW  - Physicians
KW  - Nursing Staff, Hospital
KW  - Public Opinion Evaluation
KW  - Human
KW  - Israel
KW  - Comparative Studies
KW  - Male
KW  - Female
KW  - Adult
KW  - Middle Age
KW  - Aged
KW  - Funding Source
KW  - Structured Questionnaires
KW  - Open-Ended Questionnaires
KW  - Quantitative Studies
KW  - Qualitative Studies
KW  - Thematic Analysis
KW  - Descriptive Statistics
KW  - Health Personnel
KW  - Workload
KW  - Empathy
KW  - Motivation
KW  - Adult: 19-44 years
KW  - Middle Aged: 45-64 years
KW  - Aged: 65+ years
KW  - Male
KW  - Female
LA  - English
PB  - Wiley-Blackwell
SN  - 1527-6546
SP  - 1036
TI  - Public views on healthcare workers' burnout before and during COVID‐19: A comparative study.
UR  - https://research.ebsco.com/linkprocessor/plink?id=0d91fd14-8f57-3b21-ab51-9542197eab80
VL  - 55
Y1  - 2023/09/01/Sep2023
ER  - 

TY  - JOUR
AB  - Using therapeutic techniques and conducting motivational interviews in communication with patients with schizophrenia increases individuals' functional remission, insight, and motivation levels. This single-blind, randomized controlled study examines the effect of Interpersonal Relations Theory-Based motivational interviews on functional remission and insight levels in patients with schizophrenia. The participants of this study were 40 patients with schizophrenia randomly assigned to either the experimental or control groups (20 in each group). The researchers carried out a 6-session Interpersonal Relations Theory-based motivational interview with the participants in the experimental group. Study data were collected using a demographic questionnaire, the Functional Remission of General Schizophrenia Scale (FROGS), and the Scale for Assessing the Three Components of Insight (SAI). Social Functioning, Health and Treatment, Daily Living Skills, and SAI scores of the individuals in the intervention group were statistically higher than those in the control group (p < 0.05) in the post-intervention and follow-up measures. There was a positive and significant correlation between the post-intervention Social Functioning, Health and Treatment, Daily Life Skills, and total FROGS scores and the SAI score of the individuals in the intervention group (p < 0.05). It was concluded that motivational interviews based on Interpersonal Relations Theory were effective in increasing the insights and functionality of patients with schizophrenia. Psychiatric nurses' practice of motivational interviews based on the therapeutic relationship is considered to increase the quality of care and satisfaction of patients with schizophrenia. It is recommended that this practice be used extensively in clinical practice. • Schizophrenia leads to poor insight and lack of motivation. • The functionality of the individual is impaired due to poor insight and lack of motivation. • Interpersonal Relations Theory-based motivational interviews has increased the functionality and insight of individuals. • This intervention may improve the quality of care for patients with schizophrenia. • Therefore, it is recommended that this intervention should be expanded in clinical practice.
AN  - 169787535
ID  - 169787535
ID  - 8708535
AU  - Köktaş, Nesrin Çunkuş
AU  - Yiğitoğlu, Gülay Taşdemir
AU  - Kenar, Ayşe Nur İnci
DB  - CINAHL Plus with Full Text
DO  - 10.1016/j.apnu.2023.04.018
DP  - EBSCOhost
EP  - 79
JO  - Archives of Psychiatric Nursing
CY  - Philadelphia, Pennsylvania
KW  - Interpersonal Relations
KW  - Psychological Theory
KW  - Motivational Interviewing
KW  - Schizophrenia Therapy
KW  - Treatment Outcomes
KW  - Functional Status
KW  - Disease Remission
KW  - Cognition Evaluation
KW  - Human
KW  - Randomized Controlled Trials
KW  - Random Assignment
KW  - Single-Blind Studies
KW  - Questionnaires
KW  - Scales
KW  - Comparative Studies
KW  - Descriptive Statistics
KW  - Pretest-Posttest Design
KW  - Correlational Studies
KW  - Social Participation
KW  - Health Status
KW  - Activities of Daily Living
LA  - English
PB  - Elsevier B.V.
SN  - 0883-9417
SP  - 72
TI  - The effect of interpersonal relations theory-based motivational interviews on functional remission and insight levels of patients with schizophrenia: A randomized controlled trial.
UR  - https://research.ebsco.com/linkprocessor/plink?id=4eda5812-b82c-3ebf-8c4d-17f2cd824696
VL  - 45
Y1  - 2023/08/01/Aug2023
ER  - 

TY  - JOUR
AB  - Burnout is a public health crisis that persists at the expense of clinician well-being, the healthcare workforce, and the quality of care provided. Clinician well-being is a professional imperative, yet nursing students still report higher levels of burnout than non-nursing students. Cultivating an academic learning environment that supports the development of resiliency, well-being, and improved student mental health requires a coordinated and sustained effort from nurse educators and academic leaders. This article aims to inspire nurse educators to take the first or next steps toward integrating wellness into nursing curricula. The ten dimensions of wellness provide a framework for wellness programming. Practical strategies aligned with each dimension are offered. As an exemplar, the Banding Together for Wellness program is summarized, including innovative incentives for student participation. Over the past five years, 426 (approximately 54 %) undergraduate nursing students voluntarily completed the program. While best practices may vary by institution, the strategies and resources offered herein can support nurse educators in the classroom, lab, and clinical setting as we all work to foster personal and professional well-being in nursing students. Nurse educators can be instrumental in cultivating the knowledge, skills, and attitudes required for life-long self-care, well-being, and nursing practice. • Clinician well-being is a professional imperative. • The ten dimensions of wellness as a framework allow for curricular integration. • Creating environments to support wellness requires purposeful strategies. • Evidence-informed strategies can build students' resilience and coping skills. • Academic wellness strategies can be adapted for various settings and student needs.
AN  - 175454574
ID  - 175454574
ID  - 8511298
AU  - Gawlik, Kate Sustersic
AU  - Teall, Alice M.
AU  - Zeno, Rosie
AU  - Newtz, Christa
AU  - Conrad, Katey
AU  - Kolcun, Kaitlyn
AU  - Bobek, Heidi
AU  - Deerhake, Ann
AU  - Sullivan, Kelly
AU  - Rengers, Brooke
AU  - O'Hara, Susan
DB  - CINAHL Plus with Full Text
DO  - 10.1016/j.profnurs.2023.11.006
DP  - EBSCOhost
EP  - 82
JO  - Journal of Professional Nursing
CY  - Philadelphia, Pennsylvania
KW  - Students, Nursing, Baccalaureate Psychosocial Factors
KW  - Burnout, Professional Prevention and Control
KW  - Wellness
KW  - Integrated Curriculum
KW  - Nurse Educators
KW  - Nursing Role
KW  - Education, Nursing
KW  - Motivation
KW  - Learning Environment, Clinical
KW  - Hardiness
KW  - Mental Health
KW  - Psychological Well-Being
KW  - Nursing Knowledge
KW  - Nursing Skills
KW  - Professional Development
KW  - Nurse Attitudes
KW  - Self Care
KW  - Nursing Practice
KW  - Coping
KW  - Quality of Nursing Care
KW  - Occupational Health
LA  - English
PB  - W B Saunders
SN  - 8755-7223
SP  - 73
TI  - Integrating wellness into curricula using the ten dimensions of wellness as a framework.
UR  - https://research.ebsco.com/linkprocessor/plink?id=af3650f2-da8b-33ea-a1a3-5b1c27292494
VL  - 50
Y1  - 2024/01/01/Jan2024
ER  - 

TY  - JOUR
AN  - 169914795
ID  - 169914795
AU  - Pepito, Joseph Andrew T.
AU  - Babate, Faustino Jerome G.
AU  - Dator, Wireen Leila T.
DB  - CINAHL Plus with Full Text
DO  - 10.1002/nop2.1860
DP  - EBSCOhost
EP  - 5842
IS  - 9
JO  - Nursing Open
CY  - Malden, Massachusetts
KW  - Nurses Psychosocial Factors
KW  - Nursing Practice
KW  - Technology Utilization
KW  - Nursing Care
KW  - Human
KW  - Funding Source
KW  - Nurse-Patient Relations
KW  - Health Facility Environment
KW  - Human Needs (Psychology)
KW  - Burnout, Professional
LA  - English
PB  - Wiley-Blackwell
SN  - 2054-1058
SP  - 5838
TI  - The nurses' touch: An irreplaceable component of caring.
UR  - https://research.ebsco.com/linkprocessor/plink?id=ecee75b3-3307-391c-99e1-e0d55f1e8823
VL  - 10
Y1  - 2023/09/01/Sep2023
ER  - 

TY  - JOUR
AB  - Aims: We aim to study the effect of role overload, work engagement and perceived organisational support on nurses' job performance, including task performance, interpersonal facilitation and job dedication. Background: Many nurses have suffered from role overload at work during the COVID‐19 pandemic. However, the investigations of the influence mechanisms and boundary conditions through and under which role overload is associated with job performance have shown inconsistent results. Methods: A total of 595 Chinese nurses were studied from November 2020 to February 2021. Confirmatory factor analysis, maximum likelihood estimation and bootstrapping analysis were used to test the mediating process and the moderating effect. Results: Work engagement partly mediated the relationships of role overload with task performance (β = −.253, p <.001, 95% CI: [−.315, −.204]) and interpersonal facilitation (β = −.202, p <.001, 95% CI: [−.261, −.145]); work engagement also fully mediated the relationship between role overload and job dedication (β = −.239, p <.001, 95% CI: [−.302, −.186]). Perceived organisational support moderated the relationships of role overload with task performance, interpersonal facilitation and work dedication (β = −.171, p <.001, β = −.154, p <.001 and β = −.175, p <.001, respectively). Conclusions: Work engagement is the linchpin linking role overload to distal outcomes of job performance. Perceived organisational support mitigates the ways in which role overload undermines job performance. Implications for Nursing Management: Hospital administrators can minimize the effects of role overload and create a more supportive organisational environment to promote the job performance of nurses.
AN  - 156658467
ID  - 156658467
ID  - 9306050
AU  - Zhang, Na
AU  - Xu, Dingxin
AU  - Li, Jingjing
AU  - Xu, Zhen
DB  - CINAHL Plus with Full Text
DO  - 10.1111/jonm.13598
DP  - EBSCOhost
EP  - 912
IS  - 4
JO  - Journal of Nursing Management
CY  - Malden, Massachusetts
KW  - Work Engagement Evaluation
KW  - Workload
KW  - Job Performance
KW  - Nurses
KW  - COVID-19 Pandemic
KW  - Nursing Role
KW  - Task Performance and Analysis
KW  - Organizational Culture
KW  - Human
KW  - Female
KW  - Male
KW  - Chinese Persons
KW  - Cluster Sample
KW  - Hypothesis
KW  - Random Sample
KW  - Consent (Research)
KW  - Questionnaires
KW  - Coefficient alpha
KW  - Factor Analysis
KW  - Descriptive Statistics
KW  - Funding Source
KW  - Variable
KW  - Data Analysis Software
KW  - T-Tests
KW  - Analysis of Variance
KW  - Structural Equation Modeling
KW  - Confidence Intervals
KW  - Female
KW  - Male
LA  - English
PB  - Wiley-Blackwell
SN  - 0966-0429
SP  - 901
TI  - Effects of role overload, work engagement and perceived organisational support on nurses' job performance during the COVID‐19 pandemic.
UR  - https://research.ebsco.com/linkprocessor/plink?id=186dad04-4651-3245-a7c3-f73ebbdf6068
VL  - 30
Y1  - 2022/05/01/May2022
ER  - 

TY  - JOUR
AB  - Posttraumatic growth (PTG) is an increasingly recognized construct for understanding positive psychological change following traumatic experiences. This study examined the relationship between PTG and clinical nurses' mental health outcomes (e.g., burnout, stress, and resilience) and identified workplace factors that may promote PTG. Survey results for 156 nurses revealed that PTG was positively associated with perceived stress (β = 0.44; p <.001), having children (β = 17; p <.001), and provider comanagement (β = 0.98; p <.001). The highest PTG occurred in less experienced nurses (<1 year experience). Conversely, PTG scores decreased with greater years of nursing experience (β = −17; p =.027). Findings suggest that fostering PTG among nurses may begin with strengthening effective comanagement across professions and implementing targeted support to embrace PTG among new nurses.
AN  - 191493523
ID  - 191493523
ID  - 101156072
AU  - Padilla, Sabrina
AU  - Navarro, Simon Paul P.
AU  - Gao, Yuandi
AU  - Norful, Allison A.
DB  - CINAHL Plus with Full Text
DO  - 10.1016/j.mnl.2025.102581
DP  - EBSCOhost
EP  - N.PAG
IS  - 1
JO  - Nurse Leader
CY  - New York, New York
KW  - Posttraumatic Growth, Psychological
KW  - Workforce
KW  - Nursing Staff, Hospital
KW  - Mental Health
KW  - Burnout, Professional Prevention and Control
KW  - Stress, Occupational Prevention and Control
KW  - Hardiness
KW  - Work Environment
KW  - Treatment Outcomes
KW  - Human
KW  - Quantitative Studies
KW  - Surveys
KW  - Job Experience
KW  - Support, Psychosocial
KW  - Descriptive Statistics
LA  - English
PB  - Elsevier B.V.
SN  - 1541-4612
SP  - N.PAG
TI  - Posttraumatic Growth and Its Impact on the Nursing Workforce: A Quantitative Study.
UR  - https://research.ebsco.com/linkprocessor/plink?id=4b88c5e1-513e-30ab-84c4-e445e569adf5
VL  - 24
Y1  - 2026/02/01/Feb2026
ER  - 

TY  - JOUR
AB  - Background: Alarm fatigue has significant negative impacts on nurses and patient safety. However, the relationship between alarm fatigue and burnout is still unclear. Aims: This study aimed to explore the relationship between alarm fatigue and burnout among critical care nurses. Study design: A descriptive‐analytical cross‐sectional study design was used. Data were collected from five hospitals in mainland China between January 2022 and March 2022. A general information questionnaire, the Chinese version of the Intensive Care Unit Nurse Alarm Fatigue Questionnaire, and the Chinese version of the Maslach Burnout Inventory were used. Results: A total of 236 critical care nurses were enrolled in this study. The mean score of alarm fatigue among critical care nurses was 21.11 ± 6.83. The results showed that critical care nurses experienced moderate alarm fatigue levels, and most nurses had moderate to high levels of burnout. The multiple linear regression analyses showed that alarm fatigue was independently associated with emotional exhaustion, depersonalization dimensions, and reduced personal accomplishment dimension. Conclusions: Alarm fatigue was associated with burnout among critical care nurses. Reducing critical care nurses' alarm fatigue may help to alleviate burnout. Relevance to clinical practice: Managers should provide comprehensive training for nurses and promote the application of artificial intelligence technology in alarm management to reduce alarm fatigue and improve burnout among critical care nurses.
AN  - 173312855
ID  - 173312855
ID  - 9808649
AU  - Ding, Shenglan
AU  - Huang, Xiuhua
AU  - Sun, Rong
AU  - Yang, Lili
AU  - Yang, Xiaorong
AU  - Li, Xue
AU  - Liu, Jianhua
AU  - Yang, Hui
AU  - Zhou, Hong
AU  - Huang, Xiaoming
AU  - Su, Fenghua
AU  - Shu, Lingzhi
AU  - Zheng, Xingli
AU  - Wang, Xin
DB  - CINAHL Plus with Full Text
DO  - 10.1111/nicc.12899
DP  - EBSCOhost
EP  - 947
IS  - 6
JO  - Nursing in Critical Care
CY  - Malden, Massachusetts
KW  - Equipment Alarm Systems Adverse Effects
KW  - Fatigue Risk Factors
KW  - Burnout, Professional Risk Factors
KW  - Critical Care Nurses Psychosocial Factors
KW  - Human
KW  - Descriptive Research
KW  - Analytic Research
KW  - Cross Sectional Studies
KW  - Hospitals
KW  - China
KW  - Fatigue
KW  - Multiple Linear Regression
KW  - Emotions Evaluation
KW  - Depersonalization
KW  - Achievement Evaluation
KW  - Fatigue Prevention and Control
KW  - Convenience Sample
KW  - Software
KW  - Surveys
KW  - Questionnaires
KW  - Data Analysis Software
KW  - Descriptive Statistics
KW  - Male
KW  - Female
KW  - Adult
KW  - Kendall's tau
KW  - Shiftwork
KW  - Burnout, Professional Psychosocial Factors
KW  - Regression
KW  - Adult: 19-44 years
KW  - Male
KW  - Female
LA  - English
PB  - Wiley-Blackwell
SN  - 1362-1017
SP  - 940
TI  - The relationship between alarm fatigue and burnout among critical care nurses: A cross‐sectional study.
UR  - https://research.ebsco.com/linkprocessor/plink?id=b1eae285-ee32-3d4e-ac6c-b942659bf7f2
VL  - 28
Y1  - 2023/11/01/Nov2023
ER  - 

TY  - JOUR
AB  - Background: High quality end-of-life care is essential. Yet for those experiencing heart failure, the provision of high-quality end- of -life care can be challenging. The aim of this study was to explore Iranian nurses' perceptions of the challenges involved in providing of end-of-life care to people with heart failure. Methods: Conventional content analysis was used to analyze qualitative data collected from nurses (n = 33) using semi-structured and individual interviews. Participants were aged between 29 and 51 years. The majority of participants were women (n = 20). Most had a bachelor's degree (n = 24), and work experience of between 7 and 18 years. Results: Nurses challenges in providing end-of-life care to those with heart failure included (1) adverse consequences relating to compassion fatigue and continued futility in care and (2) lack of palliative care services with regards to a lack of specialists, lack of support from health systems, and poor teamwork. Conclusions: This is the first qualitative study to explore Iranian nurses' challenges in providing end-of-life care to those with heart failure. Investment is required in education and research in this area. Particular attention must be paid to prevention of compassion fatigue. Law changes would enable the delivery of higher-quality palliative care in this context overall.
AN  - 173627769
ID  - 173627769
ID  - 101088685
AU  - Akbarian-Rokni, Mostafa
AU  - Mardani-Hamooleh, Marjan
AU  - Abbasi, Mohammad
AU  - Seyedfatemi, Naima
AU  - Pezaro, Sally
DB  - CINAHL Plus with Full Text
DO  - 10.1186/s12904-023-01305-2
DP  - EBSCOhost
EP  - 7
IS  - 1
JO  - BMC Palliative Care
KW  - Heart Failure Nursing
KW  - Terminal Care
KW  - Nursing Care
KW  - Health Care Delivery Iran
KW  - Nurse Attitudes Evaluation
KW  - Human
KW  - Heart Failure Nursing
KW  - Iran
KW  - Content Analysis
KW  - Qualitative Studies
KW  - Semi-Structured Interview
KW  - Male
KW  - Female
KW  - Adult
KW  - Middle Age
KW  - Compassion Fatigue Prevention and Control
KW  - Medical Futility
KW  - Health Services Accessibility
KW  - Specialization
KW  - Personnel Shortage
KW  - Support, Psychosocial
KW  - Teamwork
KW  - Quality of Nursing Care
KW  - Education, Nursing
KW  - Nurses Education
KW  - Health Care Reform
KW  - Adult: 19-44 years
KW  - Middle Aged: 45-64 years
KW  - Male
KW  - Female
LA  - English
PB  - BioMed Central
SN  - 1472-684X
SP  - 1
TI  - Nurses' perceptions of the challenges involved in providing of end-of-life care to people with heart failure: a context-based study.
UR  - https://research.ebsco.com/linkprocessor/plink?id=8670823c-dce3-3ad3-8692-655be2eccc8c
VL  - 22
Y1  - 2023/11/15/11-15-2023
ER  - 

TY  - JOUR
AB  - Background: Burnout is a significant occupational problem among oncology nurses, affecting their physical and mental health and the quality of medical care. Besides, there is a gradually increasing trend that we should pay more attention to. Objectives: To investigate the prevalence, influencing factors and interventions of oncology nurses' burnout among different continents. Design: Systematic review and meta‐analysis. Data Sources: English literature in PubMed, EMBASE, MEDLINE/EBSCOhost, CINAHL Complete and Web and of Science were searched before 1 March 2022. Results: Twenty studies included 5904 oncology nurses in this review. Meta‐analysis was performed in 19 of the studies. First, the pooled mean scores estimate for emotional exhaustion (EE) was 22.13 (95% CI: 19.69–24.58), depersonalization (DP) was 6.89 (95% CI: 5.67–8.10) and personal accomplishment (PA) was 32.86 (95% CI: 29.34–36.37). A high level of burnout was defined as a high level of EE (score ≥ 27), a high level of DP (score ≥ 10), and a low level of PA (score ≤ 33). Of these, 36.40% of nurses reported high EE, 28.26% reported high DP and 28.68% reported low levels of PA. Furthermore, there are differences in the prevalence, influencing factors and intervention measures of burnout among oncology nurses in different regions. The highest pooled mean scores for EE and DP were found in Asia. And the highest pooled mean scores for PA were found in the Americas. The factors that influence burnout among Asian oncology nurses are mostly personal‐related factors such as empathy and personality traits, while the factors that influence burnout among European oncology nurses are work‐related factors. This review included three intervention studies from Europe and the Americas, with fewer intervention studies on burnout in oncology nurses in Asia. Conclusion: Oncology nurses in Asia had the highest pooled mean scores for EE and DP, and the highest mean scores for the PA pool in the Americas. There are regional differences in the prevalence and factors influencing burnout among oncology nurses, but there are few interventions for it. Therefore, future interventions should be developed to address the differences that exist in different regions. Relevance To Clinical Practice: Burnout among oncology nurses in different regions is a concern, and this review may provide a reference for managers to target interventions to alleviate burnout among oncology nurses.
AN  - 172046274
ID  - 172046274
AU  - Ma, Yao
AU  - Xie, Tian
AU  - Zhang, Jian
AU  - Yang, Hui
DB  - CINAHL Plus with Full Text
DO  - 10.1111/jocn.16838
DP  - EBSCOhost
EP  - 7061
IS  - 19/20
JO  - Journal of Clinical Nursing (John Wiley & Sons, Inc.)
KW  - Oncology Nurse Practitioners
KW  - Burnout, Professional
KW  - Human
KW  - Systematic Review
KW  - Meta Analysis
KW  - Funding Source
KW  - PubMed
KW  - Embase
KW  - Medline
KW  - CINAHL Database
KW  - Confidence Intervals
KW  - Quality of Life
KW  - Questionnaires
KW  - Data Analysis Software
KW  - Descriptive Statistics
KW  - Quality of Health Care
LA  - English
PB  - John Wiley & Sons, Inc.
SN  - 0962-1067
SP  - 7050
TI  - The prevalence, related factors and interventions of oncology nurses' burnout in different continents: A systematic review and meta‐analysis.
UR  - https://research.ebsco.com/linkprocessor/plink?id=b0f95ef0-a30f-33d0-b9a1-0ff2a8f16815
VL  - 32
Y1  - 2023/10/01/Oct2023
ER  - 

TY  - JOUR
AB  - This study was conducted to determine compassion fatigue and burnout in nurses working in the pediatric emergency department (PED) during the COVID-19 pandemic in Turkey. This descriptive and cross-sectional study was conducted with 164 nurses working in the PED and following the social media platforms of the Emergency Nurses Association between September 1, 2020, and January 1, 2021. Data were collected using the online survey method with the Descriptive Data Form, Maslach Burnout Inventory (MBI), and Compassion Fatigue-Short Scale (CF-SS). Pediatric emergency nurses reported that they experienced high emotional exhaustion (28.25 ± 6.05) and depersonalization (11.89 ± 2.39), low personal accomplishment (17.98 ± 3.12), and moderate compassion fatigue (4.99 ± 1.43). Pediatric emergency nurses had high levels of burnout and moderate levels of compassion fatigue during the pandemic in Turkey. To prevent any long-term negative effects of the pandemic, addressing the physiological, psychological, and psychosocial needs of nurses should be prioritized. Compassion fatigue and burnout can affect the quality of care provided by nurses, but also negatively affect their well-being and quality of life during the pandemic. Therefore, the development of interventions to reduce compassion fatigue and burnout can help manage these symptoms. • The pandemic presents difficulties for nurses working with children. • PED nurses experience moderate CF and high burnout during the pandemic. • The needs of PED nurses should be prioritized.
AN  - 164855110
ID  - 164855110
ID  - 8607529
AU  - Arıkan, Aylin
AU  - Esenay, Figen Işık
DB  - CINAHL Plus with Full Text
DO  - 10.1016/j.pedn.2022.11.004
DP  - EBSCOhost
EP  - 126
JO  - Journal of Pediatric Nursing
CY  - Philadelphia, Pennsylvania
KW  - COVID-19 Pandemic Turkey
KW  - Compassion Fatigue
KW  - Burnout, Professional
KW  - Pediatric Nurses Psychosocial Factors
KW  - Emergency Nurses Psychosocial Factors
KW  - Nurse Attitudes
KW  - Human
KW  - Turkey
KW  - Pediatric Nursing
KW  - Emergency Nursing
KW  - Descriptive Research
KW  - Cross Sectional Studies
KW  - Emergency Nurses Association
KW  - Questionnaires
KW  - Clinical Assessment Tools
KW  - Scales
KW  - Psychological Distress Prevention and Control
KW  - Depersonalization
KW  - Human Needs (Physiology)
KW  - Human Needs (Psychology)
KW  - Needs Assessment
KW  - Support, Psychosocial
KW  - Psychological Well-Being
LA  - English
PB  - W B Saunders
SN  - 0882-5963
SP  - 120
TI  - Compassion fatigue and burnout in Turkish pediatric emergency nurses during the COVID-19 pandemic.
UR  - https://research.ebsco.com/linkprocessor/plink?id=408c51e6-c791-35e8-8f73-29e857dbf572
VL  - 71
Y1  - 2023/07/01/Jul2023
ER  - 

TY  - JOUR
AB  - Aim: To evaluate the effectiveness of interventions to reduce nurses' burnout. Design: A systematic review and meta-analysis. Methods: The research was carried out using the following databases: MEDLINE, CINAHL, Cochrane Library, ULAKB&lowbar;IM Turkish National Database, Science Direct, and Web of Science. The study selection, quality assessments, and data extractions of the included studies were carried out by the researchers independently. The PRISMA checklist was used to assure the quality and transparency of the report. The risk of bias of the included studies was evaluated using the Cochrane Collaboration tool. The meta-analysis was performed using Comprehensive Meta-Analysis (CMA) 3.0 software. Results: A total of 19 studies including 1139 nurses were included in the study. Of these, only 13 were included in the meta-analysis, as six contained incomplete data. Interventions aimed at reducing burnout in nurses were mostly person-directed interventions. The meta-analysis revealed that attempts to reduce burnout had a small effect on nurses' emotional exhaustion and depersonalization, and a moderate effect on their personal accomplishment. Conclusions: Interventions are more effective at preventing the sense of personal accomplishment of nurses from decreasing. Evidence in the literature on organization-directed interventions and combined interventions to reduce burnout in nurses is limited. Person-directed interventions are effective at low and medium levels. In future studies, it will be more effective to implement combined interventions including both person-directed and organizationdirected interventions to reduce the burnout of nurses.
AN  - 173385871
ID  - 173385871
ID  - 101227890
AU  - Yildirim, Nezaket
AU  - Yesilbas, Hande
AU  - Kantek, Filiz
DB  - CINAHL Plus with Full Text
DO  - 10.1111/jjns.12542
DP  - EBSCOhost
EP  - 14
IS  - 4
JO  - Japan Journal of Nursing Science
CY  - Malden, Massachusetts
KW  - Nurses Psychosocial Factors
KW  - Burnout, Professional Prevention and Control
KW  - Program Implementation
KW  - Program Evaluation
KW  - Human
KW  - Systematic Review
KW  - Meta Analysis
KW  - Medline
KW  - CINAHL Database
KW  - Cochrane Library
KW  - Checklists
KW  - Data Analysis Software
KW  - Descriptive Statistics
LA  - English
PB  - Wiley-Blackwell
SN  - 1742-7932
SP  - 1
TI  - Interventions to reduce nurses' burnout: A systematic review and meta-analysis.
UR  - https://research.ebsco.com/linkprocessor/plink?id=73126726-aa98-3cf0-bc40-4530f95914dc
VL  - 20
Y1  - 2023/10/01/Oct2023
ER  - 

TY  - JOUR
AB  - Purpose: To explore the relationships between job satisfaction, community satisfaction, practice environment, burnout, and intention to leave of nurses working in Australian small rural hospitals. Design A national cross‐sectional survey of 383 nurses from Australian rural public hospitals of less than 99 beds during 2018. Methods: Job satisfaction was measured on a four‐point Likert scale. Factors associated with community satisfaction, practice environment, burnout and intention to leave were analyzed using multiple linear regression to explore the predictors of job satisfaction. Findings Overall job satisfaction was positive, with most nurses moderately (n = 146, 38.1%) or very satisfied (n = 107, 27.9%) with their current job. Emotional exhaustion, nurse manager ability, leadership and support of nurses were the most significant predictors of job satisfaction. Conclusion: This study provides new insight into the factors impacting the job satisfaction of nurses working in rural hospitals. The knowledge gained is important to inform strategies to retain nurses in rural areas and, in turn, ensure rural communities have access to quality health care. Clinical relevance: The impact of nurses' job satisfaction on burnout, patient safety, and intention to leave is well recognized; however, there is limited understanding of job satisfaction in a rural hospital context. This study provides an understanding of the factors that impact job satisfaction of nurses working in small rural hospitals and highlights the importance of improving the practice environment to reduce the high attrition rates of this workforce.
AN  - 161084759
ID  - 161084759
ID  - 100911591
AU  - Smith, Sarah
AU  - Lapkin, Samuel
AU  - Halcomb, Elizabeth
AU  - Sim, Jenny
DB  - CINAHL Plus with Full Text
DO  - 10.1111/jnu.12800
DP  - EBSCOhost
EP  - 387
IS  - 1
JO  - Journal of Nursing Scholarship
CY  - Malden, Massachusetts
KW  - Hospitals, Rural Australia
KW  - Job Satisfaction
KW  - Community-Institutional Relations
KW  - Nursing Practice
KW  - Work Environment
KW  - Burnout, Professional Psychosocial Factors
KW  - Nursing Staff, Hospital Psychosocial Factors
KW  - Personnel Turnover
KW  - Australia
KW  - Human
KW  - Adult
KW  - Middle Age
KW  - Nurses
KW  - Cross Sectional Studies
KW  - Hospitals, Public Australia
KW  - Summated Rating Scaling
KW  - Multiple Linear Regression
KW  - Descriptive Statistics
KW  - Comparative Studies
KW  - Emotions
KW  - Leadership
KW  - Support, Psychosocial
KW  - Health Services Accessibility
KW  - Rural Areas
KW  - Surveys
KW  - Sociodemographic Factors
KW  - Coefficient alpha
KW  - Data Analysis Software
KW  - Pearson's Correlation Coefficient
KW  - Geographic Factors
KW  - Nurse-Physician Relations
KW  - Patient Safety
KW  - Quality of Health Care
KW  - Funding Source
KW  - Adult: 19-44 years
KW  - Middle Aged: 45-64 years
LA  - English
PB  - Wiley-Blackwell
SN  - 1527-6546
SP  - 378
TI  - Job satisfaction among small rural hospital nurses: A cross‐sectional study.
UR  - https://research.ebsco.com/linkprocessor/plink?id=b557472d-2e5b-3626-a841-2e3db15e0fd5
VL  - 55
Y1  - 2023/01/01/Jan2023
ER  - 

TY  - JOUR
AB  - Background: Patient safety is the cornerstone of quality healthcare. Nurses have a duty to provide safe care, particularly to vulnerable populations such as paediatric patients. Demands on staff and resources are rising and burnout is becoming an increasingly prevalent occupational hazard in paediatric healthcare today. Occupational stress is a barrier to maintaining a positive patient safety culture. Purpose: This paper seeks to explore the impact of burnout on paediatric nurses' attitudes about patient safety. Methods: A systematic review approach was used. Embase, Cochrane Library, Medline, CINAHL, and PsycINFO were the databases searched. All quantitative, primary, empirical studies, published in English, which investigated associations between burnout and attitudes to patient safety in the paediatric nursing workforce were included. Results: Four studies were eligible for inclusion. These studies examined a total of 2769 paediatric nurses. Pooled data revealed overall moderate to high levels of burnout. All studies exposed a negative association between emotional exhaustion and safety attitude scoring (r = -0.301- -0.481). Three studies demonstrated a negative association to job satisfaction (r = -0.424- -0.474). The potential link between burnout and an increased frequency of adverse events was also highlighted. Conclusions: Burnout may negatively impact paediatric nurses' attitudes to patient safety in the acute hospital setting. Targeted interventions to tackle burnout are urgently required to protect both paediatric nurses and patients. Implications: Managers and policy makers must promote nurse well-being to safeguard staff and patients. Educational interventions are required to target burnout and promote patient safety. Further research is required to investigate the long-term impact of burnout.
AN  - 39019737
ID  - 39019737
AU  - Flynn, Christine
AU  - Watson, Chanel
AU  - Patton, Declan
AU  - O'Connor, Tom
DB  - MEDLINE Complete
DO  - 10.1016/j.pedn.2024.06.023
DP  - EBSCOhost
EP  - e89
JO  - Journal of pediatric nursing
CY  - United States
KW  - Burnout, Professional psychology
KW  - Burnout, Professional prevention & control
KW  - Nurses, Pediatric psychology
KW  - Nursing Staff, Hospital psychology
KW  - Patient Safety
KW  - Attitude of Health Personnel
KW  - Pediatric Nursing
KW  - Job Satisfaction
KW  - Humans
KW  - Female
KW  - Male
KW  - Adult
LA  - eng
PB  - W.B. Saunders
SN  - 1532-8449
SN  - Electronic
SP  - e82
TI  - The impact of burnout on paediatric nurses' attitudes about patient safety in the acute hospital setting: A systematic review.
UR  - https://research.ebsco.com/linkprocessor/plink?id=f72859fd-0b3c-3da1-b998-ee7be7c024d3
VL  - 78
Y1  - 2024/09/01/2024 Sep-Oct
ER  - 

TY  - JOUR
AN  - 162132519
ID  - 162132519
AU  - Alkorashy, Hanan
AU  - Alanazi, Manar
DB  - CINAHL Plus with Full Text
DO  - 10.3390/healthcare11040572
DP  - EBSCOhost
IS  - 4
JO  - Healthcare (2227-9032)
KW  - Work Engagement Saudi Arabia
KW  - Nursing Staff, Hospital Psychosocial Factors
KW  - Nurse Attitudes
KW  - Professionalism
KW  - Human
KW  - Adult
KW  - Middle Age
KW  - Cross Sectional Studies
KW  - Saudi Arabia
KW  - Descriptive Research
KW  - Correlational Studies
KW  - Surveys
KW  - Hospital Units
KW  - Operating Rooms
KW  - Tertiary Health Care
KW  - Critical Care
KW  - Self Report
KW  - Questionnaires
KW  - Scales
KW  - Nurse Managers
KW  - Sex Factors
KW  - Male
KW  - Female
KW  - Age Factors
KW  - Educational Status
KW  - Job Experience
KW  - Policy Making
KW  - Strategic Planning
KW  - Work Environment
KW  - Patient Safety
KW  - Sociodemographic Factors
KW  - Funding Source
KW  - Adult: 19-44 years
KW  - Middle Aged: 45-64 years
KW  - Male
KW  - Female
LA  - English
PB  - MDPI
SN  - 2227-9032
SP  - 572
TI  - Personal and Job-Related Factors Influencing the Work Engagement of Hospital Nurses: A Cross-Sectional Study from Saudi Arabia.
UR  - https://research.ebsco.com/linkprocessor/plink?id=736fc0f0-90d5-369c-98d7-a208fb199609
VL  - 11
Y1  - 2023/02/15/Feb2023
ER  - 

TY  - JOUR
AN  - 175836763
ID  - 175836763
AU  - Ravi, Ravina
AU  - Ramesh, Madhan
AU  - Chalasani, Sri Harsha
AU  - Mathias, Janet
AU  - Kulkarni, Praveen
DB  - CINAHL Plus with Full Text
DO  - 10.32598/jhnm.34.1.2580
DP  - EBSCOhost
EP  - 81
IS  - 1
JO  - Journal of Holistic Nursing & Midwifery
CY  - , &lt;Blank&gt;
KW  - Medication Errors Psychosocial Factors
KW  - Voluntary Reporting Psychosocial Factors
KW  - Nursing Staff, Hospital Psychosocial Factors
KW  - Nurse Attitudes
KW  - Human
KW  - India
KW  - Cross Sectional Studies
KW  - Convenience Sample
KW  - Questionnaires
KW  - Male
KW  - Female
KW  - Adult
KW  - Descriptive Statistics
KW  - Chi Square Test
KW  - Data Analysis Software
KW  - Middle Age
KW  - Work Environment
KW  - Professional Knowledge
KW  - Burnout, Professional
KW  - Stress, Occupational Adverse Effects
KW  - Support, Psychosocial
KW  - Peer Group
KW  - Multidisciplinary Care Team
KW  - Feedback
KW  - Organizational Culture
KW  - Professionalism
KW  - Work-Life Balance
KW  - Work Engagement
KW  - Adult: 19-44 years
KW  - Middle Aged: 45-64 years
KW  - Male
KW  - Female
LA  - English
PB  - Guilan University of Medical Sciences
SN  - 2588-3712
SP  - 71
TI  - Barriers and Facilitators of Voluntary Medication Errors Reporting According to the Nursing Staff in India.
UR  - https://research.ebsco.com/linkprocessor/plink?id=8bf94372-c45c-32ba-81c3-34d5f311fbbf
VL  - 34
Y1  - 2024/01/01/2024
ER  - 

TY  - JOUR
AN  - 174631287
ID  - 174631287
AU  - Hasan, Abdalhadi
AU  - Alsulami, Amal
DB  - CINAHL Plus with Full Text
DO  - 10.1177/23779608231219140
DP  - EBSCOhost
EP  - 9
JO  - SAGE Open Nursing
CY  - Thousand Oaks, California
KW  - Hardiness Evaluation
KW  - Psychological Distress
KW  - Psychological Well-Being
KW  - Psychiatric Nursing Psychosocial Factors
KW  - Mental Health Services
KW  - Human
KW  - Cross Sectional Studies
KW  - Surveys
KW  - Scales
KW  - Anxiety
KW  - Descriptive Research
KW  - Data Analysis Software
KW  - One-Way Analysis of Variance
KW  - T-Tests
KW  - Work Environment
KW  - Psychological Tests
KW  - Interpersonal Relations
KW  - Burnout, Professional
KW  - Psychiatric Nurses
LA  - English
PB  - Sage Publications Inc.
SN  - 2377-9608
SP  - 1
TI  - Mediating Role of Resilience and its Impact on Psychological Well-Being, and Mental Distress among Mental health Nurses.
UR  - https://research.ebsco.com/linkprocessor/plink?id=2e59f477-e74a-39a3-bf5e-7c2ed408af58
Y1  - 2024/01/04/1-4-2024
ER  - 

TY  - JOUR
AB  - This study examined the level of perceived responsibility junior and senior psychiatric nurses have for human resources and governance in Saudi Arabia. Bullying is a significant issue in nursing and an entrenched cultural practice that highlights a failure in governance and human resource responsibilities. A total of 90 responses (43.1%) to a 5‐point Likert Scale survey that sought respondent perceptions on leadership, governance and human resources. This study is reported using EQUATOR network recommendations (SQUIRE 2.0). This survey revealed that junior and senior nursing respondents weakly agree with all statements. Neither nurse rank, educational status nor nationality affected the answers of the respondents; there were age, gender and experience effects. There is a significant correlation between all responses to the statements implying there is a social desirability bias to the responses. If bullying, and its derived consequence of burnout, is to be addressed there needs to be a cultural shift in the attitudes of junior and senior nurses towards more acceptance of their HR and governance responsibilities. Furthermore, there needs to be an increased focus on shared leadership responsibilities, with greater nurse‐manager interaction and cooperation on transformational practices that will bring cultural change to the clinical space.
AN  - 164961492
ID  - 164961492
ID  - 101140527
AU  - Alharbi, Jalal
AU  - Pont, Suzanne
AU  - Tee, SingWhat
AU  - Maxwell, Stephen J.
DB  - CINAHL Plus with Full Text
DO  - 10.1111/inm.13159
DP  - EBSCOhost
EP  - 1177
IS  - 4
JO  - International Journal of Mental Health Nursing
CY  - Malden, Massachusetts
KW  - Psychiatric Nurses Psychosocial Factors
KW  - Bullying Prevention and Control
KW  - Burnout, Professional Prevention and Control
KW  - Depersonalization Prevention and Control
KW  - Employment Status
KW  - Health Facility Administration
KW  - Nursing Administration
KW  - Organizational Culture
KW  - Professional Role
KW  - Human
KW  - Saudi Arabia
KW  - Nurse Attitudes
KW  - Summated Rating Scaling
KW  - Surveys
KW  - Educational Status
KW  - Age Factors
KW  - Sex Factors
KW  - Job Experience
KW  - Nursing Practice
KW  - Leadership
KW  - Discrimination, Employment
KW  - Psychiatric Nursing
KW  - Socioeconomic Factors
KW  - Male
KW  - Female
KW  - Data Analysis Software
KW  - Analysis of Variance
KW  - Pearson's Correlation Coefficient
KW  - Adolescence
KW  - Adult
KW  - Middle Age
KW  - Employee Rights
KW  - Psychological Well-Being
KW  - Adolescent: 13-18 years
KW  - Adult: 19-44 years
KW  - Middle Aged: 45-64 years
KW  - Male
KW  - Female
LA  - English
PB  - Wiley-Blackwell
SN  - 1445-8330
SP  - 1171
TI  - The role of human resource management and governance in addressing bullying, burnout and the depersonalization of junior and senior psychiatric nurses in Saudi Arabia.
UR  - https://research.ebsco.com/linkprocessor/plink?id=f99f495a-7a35-3bdb-b77b-76785dd0c79a
VL  - 32
Y1  - 2023/08/01/Aug2023
ER  - 

TY  - JOUR
AB  - Aim: To identify factors protecting and hindering the well-being of critical care nurses during the COVID-19 pandemic. Background: The unique work challenges of critical care nurses can undermine their professional and mental well-being; as evidenced by the prevailing literature on burnout, compassion fatigue, and moral distress. The COVID-19 pandemic has seen these professionals on the front lines and has raised many questions about professional well-being. Identifying the factors that protect and hinder the well-being of critical care nurses would help to develop the strategies necessary to reduce worrying phenomena associated with professional malaise. Evaluation: A systematic review was conducted using electronic databases including PubMed, CINAHL, Scopus, Cochrane, PsycINFO, and Web on Science. Key Issues: After full text analysis, 25 papers were included in the current systematic review. Factors influencing the well-being of critical care nurses have been grouped into "Protective" and "Hindering." Conclusions: This review shows that critical care nurses' well-being is influenced by factors like personal resilience and supportive work environments, which enhance their experience. Challenges include sociodemographic issues and the COVID-19 pandemic's impact. Addressing these factors is crucial for their well-being and the effectiveness of healthcare systems. Implications for Clinical Practice: The well-being of nurses is intricately linked to the quality and security of patient care, ultimately influencing clinical outcomes. This review delves deeply into the multifaceted factors that affect the professional well-being of critical care nurses during the COVID-19 pandemic. Recognizing these elements is critical for directing health policy toward the development of initiatives that bolster healthcare workers' welfare. Prioritizing the professional well-being of nurses is imperative, as it is fundamental in mitigating the increasing inclination towards job turnover, a challenge that is profoundly impacting the healthcare sector.
AN  - 39533501
ID  - 39533501
AU  - Musio, Maria Emma
AU  - Russo, Marta
AU  - Barbieri, Martina
AU  - Moro, Andrea
AU  - Zanini, Milko
AU  - Sasso, Loredana
AU  - Bagnasco, Annamaria
AU  - Catania, Gianluca
DB  - MEDLINE Complete
DO  - 10.1111/phn.13471
DP  - EBSCOhost
EP  - 1016
IS  - 2
JO  - Public health nursing (Boston, Mass.)
CY  - United States
KW  - COVID-19 nursing
KW  - COVID-19 epidemiology
KW  - Burnout, Professional psychology
KW  - Nursing Staff, Hospital psychology
KW  - Critical Care psychology
KW  - Critical Care Nursing
KW  - Workplace psychology
KW  - Humans
KW  - Pandemics
KW  - SARS-CoV-2
LA  - eng
PB  - Blackwell Scientific Publications
SN  - 1525-1446
SN  - Electronic
SP  - 996
TI  - Influencing Factors of Nurses' Well-Being in Critical Care During Pandemic Era: A Systematic Review.
UR  - https://research.ebsco.com/linkprocessor/plink?id=c7bec044-7858-3153-896d-f31604907ac8
VL  - 42
Y1  - 2025/03/01/2025 Mar-Apr
ER  - 

TY  - JOUR
AB  - Introduction: Health professionals' maldistribution and retention in underserved areas are global problems. Burnout drives health professionals to leave rural areas. Chronic burnout is linked to depression, and nurses have a higher risk for depression than the general population. Studies suggest that increasing resilience may reduce depression. However, little is known about the effect of resilience on nurses' depression and their rural retention. This study aims to understand the impact of resilience and depression on nurses' retention in rural areas. Methods: An online cross-sectional survey on registered nurses was conducted in July -- August 2021 in a rural province in Indonesia. The survey measured the nurses' resilience, depression level, and work duration. Results: A total of 1050 participants joined the study. The results suggest that resilience in nurses is negatively correlated to depression and retention. The mildly depressed group had the shortest retention. There was no difference in the work duration, depression, and resilience scores between the underserved and non-underserved regencies in the province. Discussion: Although not all our hypotheses are supported, some interesting results were obtained. In a previous study, the more senior the doctor, the higher the resilience; in this nurse analysis, the opposite was true -- senior nurses were the least resilient. As found in other studies, resilience is negatively correlated to depression. So, resilience training may still benefit the depressed group. Conclusion: Improvement of health professionals' rural retention requires approaches tailored to each profession. Resilience training may be beneficial to retain nurses through mild depression treatment.
AN  - 171906191
ID  - 171906191
ID  - 101174860
AU  - Buntoro, Ika Febianti
AU  - Folamauk, Conrad L. H.
AU  - Nurina, Rr Listyawati
AU  - Kleden, Simon S.
AU  - Handoyo, Nicholas E.
DB  - CINAHL Plus with Full Text
DO  - 10.22605/RRH7725
DP  - EBSCOhost
EP  - 118
IS  - 3
JO  - Rural & Remote Health
KW  - Rural Areas Indonesia
KW  - Registered Nurses Psychosocial Factors
KW  - Hardiness Education
KW  - Depression Prevention and Control
KW  - Personnel Retention
KW  - Rural Nursing
KW  - Human
KW  - Male
KW  - Female
KW  - Adult
KW  - Cross Sectional Studies
KW  - Surveys
KW  - Indonesia
KW  - Burnout, Professional
KW  - Personnel Staffing and Scheduling
KW  - Coping
KW  - Adult: 19-44 years
KW  - Male
KW  - Female
LA  - English
PB  - James Cook University, Rural Health Research Unit
SN  - 1445-6354
SP  - 109
TI  - Resilience, depression and their effect on nurse retention: a survey in rural Indonesia.
UR  - https://research.ebsco.com/linkprocessor/plink?id=1a514bb1-10f3-3d24-add2-c440a605c599
VL  - 23
Y1  - 2023/07/01/2023
ER  - 

TY  - JOUR
AB  - Aims and Objectives: To evaluate the impact of the professional transition of new graduate nurses during the COVID‐19 pandemic. Background: The transition from the role of student to the professional role can be challenging for new graduate nurses for the acquisition of higher autonomy and responsibility. The COVID‐19 pandemic impacted the quality of the professional transition. Design: This was a cross‐sectional observational study following the Strengthening and Reporting of Observational Studies in Epidemiology checklist. Methods: One hundred and two nurses who graduated in three consecutive sessions (November 2019—pre‐pandemic, March 2020—pandemic outbreak, and November 2020—2nd wave) in a north Italian university located in the most affected Italian region by the COVID‐19 pandemic, completed an online survey assessing well‐being, risk of burnout, resilience, perceived stigma, strengths and limitations and quality of the professional transition. The study was performed between March and May 2021. Results: 81.4% of participants described the professional transition as worse than expected, and new graduate nurses who worked in COVID‐19 settings reported a more difficult transition to professional life. No differences emerged in burnout, mental well‐being and perceived stigma between new graduate nurses who worked in COVID‐19 settings and those who did not. Similarly, no differences emerged amongst the three graduated cohort sessions. The most commonly mentioned challenges faced during the transition were organisational aspects, suddenly acquired autonomy and lack of suitable coaching. Conclusion: New graduate nurses reported a challenging academic‐professional transition, in particular, those who worked in COVID‐19 settings. The mid‐ and long‐term impact of experiencing an academic‐professional transition in COVID‐19 settings should be assessed and monitored. Relevance to clinical practice: The professional transition of new graduate students should be adequately planned and monitored, new graduates should be assisted to develop realistic expectations about the transition, and an adequate coaching period should be guaranteed all the more during health emergencies.
AN  - 164136041
ID  - 164136041
AU  - Bani, Marco
AU  - Russo, Selena
AU  - Cardinale, Chiara
AU  - Ardenghi, Stefano
AU  - Rampoldi, Giulia
AU  - Luciani, Michela
AU  - Ausili, Davide
AU  - Di Mauro, Stefania
AU  - Strepparava, Maria Grazia
DB  - CINAHL Plus with Full Text
DO  - 10.1111/jocn.16554
DP  - EBSCOhost
EP  - 3908
IS  - 13/14
JO  - Journal of Clinical Nursing (John Wiley & Sons, Inc.)
KW  - COVID-19 Pandemic Italy
KW  - Education, Nursing, Graduate Psychosocial Factors
KW  - Student Attitudes
KW  - Nursing Practice Education
KW  - Transitional Programs
KW  - Nursing Staff, Hospital
KW  - Human
KW  - Male
KW  - Female
KW  - Adult
KW  - Middle Age
KW  - Academic Medical Centers
KW  - Italy
KW  - Cross Sectional Studies
KW  - Nonexperimental Studies
KW  - Prospective Studies
KW  - Empirical Research
KW  - Skill Acquisition
KW  - Checklists
KW  - Disease Outbreaks
KW  - Workforce
KW  - Psychological Well-Being
KW  - Burnout, Professional Risk Factors
KW  - Hardiness
KW  - Stigma
KW  - Quality of Health Care
KW  - Professionalism
KW  - Self Report
KW  - Sociodemographic Factors
KW  - Mentorship
KW  - Students, Nursing Psychosocial Factors
KW  - Health Personnel Psychosocial Factors
KW  - Mental Health
KW  - Nurse Attitudes
KW  - Work Experiences
KW  - Information Needs Evaluation
KW  - Questionnaires
KW  - Descriptive Statistics
KW  - Comparative Studies
KW  - Coefficient alpha
KW  - Summated Rating Scaling
KW  - Unpaired T-Tests
KW  - Mann-Whitney U Test
KW  - Kruskal-Wallis Test
KW  - Analysis of Variance
KW  - Data Analysis Software
KW  - Chi Square Test
KW  - Adult: 19-44 years
KW  - Middle Aged: 45-64 years
KW  - Male
KW  - Female
LA  - English
PB  - John Wiley & Sons, Inc.
SN  - 0962-1067
SP  - 3898
TI  - "Jumping into the COVID‐19 arena": The professional transition into clinical practice of new graduate nurses in Italy at time of COVID‐19.
UR  - https://research.ebsco.com/linkprocessor/plink?id=4fd28023-7125-360f-9af7-b54c5039ee89
VL  - 32
Y1  - 2023/07/01/Jul2023
ER  - 

TY  - JOUR
AB  - Critical care nurses provide patient care 24 h a day, through shift work, which can have negative effects on nurses' health and wellbeing and patient outcomes. The high-stress nature of critical care areas requires nurses to have adequate rest between shifts to ensure safe, high-quality care. Quick returns (QRs), such as returning to the next shift in less than 11 h, may not provide sufficient rest time; however, it is not yet known whether this impacts critical care nurses' health and wellbeing. The objective of this study was to determine the association between shift scheduling and burnout, insomnia, and wellbeing in Australian critical care nurses. A descriptive and associational study was conducted. Australian critical care nurses were invited to participate in an online survey. The survey included sociodemographic and work characteristics including shift scheduling, the Burnout Assessment Tool (BAT), and the Bergen Insomnia Scale (BIS). Mann–Whitney U -tests and t -tests were used to investigate associations between QRs and burnout, insomnia, and wellbeing. Additionally, an open-ended survey question allowed nurses to share their perceptions of QRs. Surveys were completed by 532 critical care nurses. BAT dimension and total scores and BIS scores were significantly higher among nurses who reported QRs than in those who did not: Exhaustion mean: 3.53 vs 3.35, p = 0.003 ; Mental Distance: 2.91 vs 2.75, p = 0.016 ; Cognitive Impairment: 2.49 vs 2.34, p = 0.001 ; Emotional Impairment: 2.35 vs 2.19, p = 0.007 ; Secondary Symptoms: 3.04 vs 2.91, p = 0.039 ; total BAT score: 2.9 vs 2.8, p = 0.004 and BIS Insomnia symptoms: 25.51 vs 23.50, p = 0.035. Open-ended responses revealed concerns about personal health, fatigue, and risk to patient safety. Critical care nurses are exposed to significant occupational stressors that may impair their health and wellbeing. The removal or reduction of QRs from rostering schedules may have substantial benefits for nurses and the safety and quality of patient care.
AN  - 189234824
ID  - 189234824
ID  - 9207852
AU  - Geraghty, Rachel R.
AU  - Crossfield, Claire
AU  - Brooks, Laura
AU  - Wynter, Karen
DB  - CINAHL Plus with Full Text
DO  - 10.1016/j.aucc.2025.101415
DP  - EBSCOhost
EP  - N.PAG
IS  - 6
JO  - Australian Critical Care
CY  - New York, New York
KW  - Critical Care Nurses Australia
KW  - Burnout, Professional Risk Factors
KW  - Insomnia Risk Factors
KW  - Psychological Well-Being
KW  - Personnel Staffing and Scheduling
KW  - Shiftwork
KW  - Risk Assessment
KW  - Human
KW  - Australia
KW  - Descriptive Research
KW  - Scales
KW  - Mann-Whitney U Test
KW  - T-Tests
KW  - Nurse Attitudes
KW  - Patient Safety
KW  - Quality of Nursing Care
LA  - English
PB  - Elsevier B.V.
SN  - 1036-7314
SP  - N.PAG
TI  - The association between shift scheduling and burnout, insomnia, and wellbeing in critical care nurses.
UR  - https://research.ebsco.com/linkprocessor/plink?id=717d05f8-987c-3a95-b1f3-58f908cff120
VL  - 38
Y1  - 2025/11/01/Nov2025
ER  - 

TY  - JOUR
AB  - Aim: To identify the extent and type of evidence exploring the workplace experiences of nurses and midwives with disabilities. Design: Scoping Review. Data Sources: Four electronic databases were systematically searched in February 2022 to identify studies discussing the experiences of nurses and midwives with disabilities, published between 2012 and 2022. Google Scholar and Theses Global were also searched. Review Methods: All search results, irrespective of their format, were uploaded to Covidence to assist with the selection of evidence. Studies discussing the experiences of nurses and midwives with disabilities were included. Two reviewers conducted screening and data extraction independently, and a third reviewer resolved conflicts. Results: Searches identified 130 studies. After screening for title and abstract, full‐text review identified 23 studies for data extraction and analysis. Data were summarized and presented in tabular form under two categories (1) workplace experiences and (2) impact in the workplace. Results were presented in a descriptive, narrative form with accompanying tables. Conclusion: The nurse or midwife can be impacted significantly by disability. Currently, little is known about the workplace experiences of nurses and midwives with disabilities. Therefore, a better understanding of the experiences of the nurse and midwives with disabilities is important to increase diversity, equity, accessibility, and inclusion. Impact: Shortage of nurses and midwives worldwide highlights the need to understand why nurses and midwives with disabilities decide to leave the profession. Further research exploring the experiences of nurses or midwives with disabilities will help identify support requirements, develop frameworks for reasonable adjustment accommodations, and assist with future workforce planning. The EQUATOR guidelines for PRISMA have been met. No Patient or Public Contribution.
AN  - 172894658
ID  - 172894658
AU  - Baker, Christine
AU  - Malik, Gulzar
AU  - Davis, Jenny
AU  - McKenna, Lisa
DB  - CINAHL Plus with Full Text
DO  - 10.1111/jan.15802
DP  - EBSCOhost
EP  - 4163
IS  - 11
JO  - Journal of Advanced Nursing (John Wiley & Sons, Inc.)
KW  - Nurses
KW  - Midwives
KW  - Midwife Attitudes
KW  - Nurse Attitudes
KW  - Nurses with Disabilities
KW  - Human
KW  - Male
KW  - Female
KW  - Middle Age
KW  - Narratives
KW  - Descriptive Statistics
KW  - Conceptual Framework
KW  - Prevalence
KW  - Work Experiences
KW  - CINAHL Database
KW  - Cochrane Library
KW  - Peer Review
KW  - Qualitative Studies
KW  - Quantitative Studies
KW  - Medline
KW  - Data Analysis Software
KW  - Workplace Violence
KW  - Prospective Studies
KW  - Cross Sectional Studies
KW  - Checklists
KW  - Content Analysis
KW  - Comparative Studies
KW  - Multimethod Studies
KW  - Questionnaires
KW  - Interviews
KW  - Absenteeism
KW  - Discrimination
KW  - Burnout, Professional
KW  - Patient Safety
KW  - Self Disclosure
KW  - Scoping Review
KW  - Middle Aged: 45-64 years
KW  - Male
KW  - Female
LA  - English
PB  - John Wiley & Sons, Inc.
SN  - 0309-2402
SP  - 4149
TI  - Experiences of nurses and midwives with disabilities: A scoping review.
UR  - https://research.ebsco.com/linkprocessor/plink?id=9f384cdb-e4c0-361a-bc28-45a7b52d779e
VL  - 79
Y1  - 2023/11/01/Nov2023
ER  - 

TY  - JOUR
AB  - Aims: This study examined whether nurse work engagement mediated the associations of job resources (collegial support and autonomy) and a personal resource (empathy) with individualized care delivery, in both hospital and long‐term care settings. We also explored potential setting‐specific differences in how strongly the resources were associated with work engagement and individualized care delivery among nurses. Design: We conducted a cross‐sectional study in three hospitals and two long‐term care facilities. Methods: In total, 454 nurses completed a web‐based survey including validated measures on resources (collegial support, autonomy, empathy), work engagement and individualized care delivery. Data were analysed using mediation and moderated mediation analyses. Results: In both settings, all resources were indirectly associated with individualized care delivery via work engagement. Empathy was also directly associated with individualized care delivery, and a stronger association was found in the long‐term care setting than in the hospital setting. Conclusion: The present study showed work engagement to mediate the associations of job resources and empathy with individualized care delivery in both hospital and long‐term care settings. Individualized care delivery was furthermore directly facilitated by high levels of empathy, especially among nurses working in long‐term care settings. Implications for the profession and/or patient care: Patients may benefit from better individualized care delivery by empathic nurses who are more work‐engaged in the face of sufficient job resources in their practice environment. Impact: Nurses are better able to deliver individualized care when provided with sufficient job resources (collegial support and autonomy) that support their being work‐engaged professionals. Furthermore, empathic nurses also reported being able to better support patient individuality. These findings can be translated to policies of hospitals and long‐term care facilities, to optimize job resources and enhance empathy and thus facilitate the support of patient individuality by nurses. Reporting method: This study adhered to the STROBE guidelines. Patient or public contribution: Nurses were involved in the design and data collection of the study.
AN  - 172046269
ID  - 172046269
AU  - Scheepers, R. A.
AU  - Vollmann, M.
AU  - Cramm, J. M.
AU  - Nieboer, A. P.
DB  - CINAHL Plus with Full Text
DO  - 10.1111/jocn.16830
DP  - EBSCOhost
EP  - 7329
IS  - 19/20
JO  - Journal of Clinical Nursing (John Wiley & Sons, Inc.)
KW  - Empathy
KW  - Nurses Psychosocial Factors
KW  - Work Engagement
KW  - Individualized Medicine
KW  - Human
KW  - Professional Competence
KW  - Job Security
KW  - Autonomy
KW  - Cross Sectional Studies
KW  - Guideline Adherence
KW  - Convenience Sample
KW  - Young Adult
KW  - Adult
KW  - Middle Age
KW  - Aged
KW  - Questionnaires
KW  - Coefficient alpha
KW  - Scales
KW  - Data Analysis Software
KW  - Confidence Intervals
KW  - Descriptive Statistics
KW  - Adult: 19-44 years
KW  - Middle Aged: 45-64 years
KW  - Aged: 65+ years
LA  - English
PB  - John Wiley & Sons, Inc.
SN  - 0962-1067
SP  - 7321
TI  - Empathic nurses with sufficient job resources are work‐engaged professionals who deliver more individualized care.
UR  - https://research.ebsco.com/linkprocessor/plink?id=142b3080-5c38-3cb8-bc99-f9c3aac4f54b
VL  - 32
Y1  - 2023/10/01/Oct2023
ER  - 

TY  - JOUR
AB  - Background: Our knowledge about the attitudes of healthcare staff to palliative care in pediatric oncology is scarce. We aimed to assess their perceptions of palliative care in Hungary and find answers to the question of how to provide good palliative care for children. Method: Physicians (n = 30) and nurses (n = 43) working in the field of pediatric oncology (12 of them specialized in hospice care) were interviewed. Palliative care practice (communication, integration of palliative care, professionals' feelings and attitudes, and opportunities for improvement) was assessed by semi-structured interviews evaluated in a mixed quantitative and qualitative way by narrative categorical content analysis and thematic analysis. Results: All providers displayed high negative emotions, positive evaluations, and used many active verbs. Nurses showed higher levels of denial, more self-references, and were more likely to highlight loss. Physicians emphasized the importance of communication regarding adequate or inadequate palliative care. Hospice specialists showed a higher passive verb rate, a lower self-reference, a lower need for psychological support, and a greater emphasis on teamwork and professional aspects. Conclusion: Our results show that nurses are more emotionally stressed than doctors in palliative care in pediatric oncology. To our knowledge, a study comparing doctors and nurses in this field has yet to be carried out. Our results suggest that pediatric oncological staff can positively evaluate a child's palliative care despite the emotional strain. Regarding hospices, professional practice in palliative care may be a protective factor in reducing emotional distress and achieving professional well-being.
AN  - 175647726
ID  - 175647726
AU  - Salamon, Eszter
AU  - Fodor, Éva
AU  - Földesi, Enikő
AU  - Hauser, Peter
AU  - Kriván, Gergely
AU  - Csanádi, Krisztina
AU  - Garami, Miklós
AU  - Kovacs, Gabor
AU  - Csóka, Monika
AU  - Tiszlavicz, Lilla Györgyi
AU  - Kiss, Csongor
AU  - Dergez, Tímea
AU  - Ottóffy, Gábor
DB  - CINAHL Plus with Full Text
DO  - 10.3390/children11020178
DP  - EBSCOhost
IS  - 2
JO  - Children
KW  - Oncology Care Units
KW  - Pediatric Units
KW  - Hospice Care Education
KW  - Palliative Care In Infancy and Childhood
KW  - Quality of Health Care In Infancy and Childhood
KW  - Health Care Delivery In Infancy and Childhood
KW  - Educational Status
KW  - Personnel, Health Facility Hungary
KW  - Attitude of Health Personnel Evaluation
KW  - Human
KW  - Surveys
KW  - Hungary
KW  - Physicians
KW  - Pediatric Oncology Nurses
KW  - Specialization
KW  - Medical Practice
KW  - Semi-Structured Interview
KW  - Multimethod Studies
KW  - Content Analysis
KW  - Thematic Analysis
KW  - Emotions
KW  - Denial (Psychology)
KW  - Communication
KW  - Truth Disclosure
KW  - Stress, Psychological
KW  - Attitude to Medical Treatment
KW  - Compassion Fatigue
KW  - Child
KW  - Data Analysis Software
KW  - Descriptive Statistics
KW  - Mann-Whitney U Test
KW  - Kruskal-Wallis Test
KW  - Fisher's Exact Test
KW  - Spearman's Rank Correlation Coefficient
KW  - Male
KW  - Female
KW  - Funding Source
KW  - Child: 6-12 years
KW  - Male
KW  - Female
LA  - English
PB  - MDPI
SN  - 2227-9067
SP  - 178
TI  - The Impact of Qualification and Hospice Education on Staff Attitudes during Palliative Care in Pediatric Oncology Wards—A National Survey.
UR  - https://research.ebsco.com/linkprocessor/plink?id=4d1cae5e-fddd-3e72-91de-707589373c84
VL  - 11
Y1  - 2024/02/01/Feb2024
ER  - 

TY  - JOUR
AB  - The "Healthcare workers' wellbeing [Benessere Operatori]" project is an exploratory longitudinal study assessing healthcare workers' mental health at three different time points over a 14-month period during the COVID-19 pandemic. We collected socio-demographic and work-related information and assessed the perceived social support, coping strategies, and levels of depression, anxiety, insomnia, anger, burnout, and PTSD symptoms. In total, 325 Italian healthcare workers (i.e. physicians, nurses, other healthcare workers, and clerks) participated in the first initial survey and either the second or third subsequent survey. Participants reported subclinical levels of psychiatric symptoms that remained mostly unchanged across time, except for an increase in stress, depression, state anger, and emotional exhaustion symptoms. Despite subclinical levels, healthcare workers' distress can adversely affect the quality of care, patient satisfaction, and medical error rates. Therefore, implementing interventions to improve healthcare workers' wellbeing is required.
AN  - 173887321
ID  - 173887321
ID  - 9703616
AU  - Perego, Gaia
AU  - Cugnata, Federica
AU  - Brombin, Chiara
AU  - Milano, Francesca
AU  - Mazzetti, Martina
AU  - Taranto, Paola
AU  - Preti, Emanuele
AU  - Di Pierro, Rossella
AU  - De Panfilis, Chiara
AU  - Madeddu, Fabio
AU  - Di Mattei, Valentina E
DB  - CINAHL Plus with Full Text
DO  - 10.1177/13591053231168040
DP  - EBSCOhost
EP  - 1292
IS  - 14
JO  - Journal of Health Psychology
CY  - Thousand Oaks, California
KW  - Mental Health Evaluation
KW  - Health Personnel Psychosocial Factors
KW  - COVID-19 Pandemic
KW  - Human
KW  - Male
KW  - Female
KW  - Prospective Studies
KW  - Depression
KW  - Patient Satisfaction
KW  - Insomnia
KW  - Stress Disorders, Post-Traumatic
KW  - Burnout, Professional
KW  - Anxiety
KW  - Anger
KW  - Support, Social
KW  - Nursing Staff, Hospital
KW  - Quality of Health Care
KW  - Descriptive Statistics
KW  - Male
KW  - Female
LA  - English
PB  - Sage Publications Inc.
SN  - 1359-1053
SP  - 1279
TI  - Analysis of healthcare workers' mental health during the COVID-19 pandemic: Evidence from a three-wave longitudinal study.
UR  - https://research.ebsco.com/linkprocessor/plink?id=314154c0-e49c-366f-adda-8c80017b4663
VL  - 28
Y1  - 2023/12/01/Dec2023
ER  - 

TY  - JOUR
AB  - Aim: Repeated occupational exposure and increased stress and fatigue levels contribute to a high risk of coronavirus disease 2019 (COVID‐19) infection among frontline nurses. This study aimed to explore the relationships among teamwork, work environment and resources, work–life balance, stress perception and burnout among nurses working at a dedicated infectious disease control hospital. Methods: The participants were 389 nurses at a dedicated infectious disease control hospital in Taipei City, Taiwan. This study adopted survey design with a questionnaire using the Safety Attitude Questionnaire. Results: The work–life balance among nurses at the dedicated hospital significantly mediated the effects of teamwork and work environment and resources on burnout. In addition, stress perception had interaction effects on work–life balance and burnout. Conclusion: This study's results provide important recommendations for managing teamwork, work environment and resources, work–life balance, stress perception and burnout prevention in nurses to help them better prepare and cope with emergencies. Findings can serve as a reference for developing relevant hospital management policies. Summary statement: What is known about the topic? Organizational changes, information scarcity and shortages of personal protective equipment were the primary factors driving uncertainty when the pandemic began.Work environments can significantly affect burnout, job satisfaction and perceived stress among nurses.Teamwork is an important factor affecting nurse burnout. What this paper adds? Repeated occupational exposure and increased stress and fatigue levels contribute to a high risk of COVID‐19 infection among frontline nurses.Healthcare systems should emphasize the issues of teamwork, work environment and resources and work–life balance among nurses to help them prepare for and cope with emergencies.Nurse supervisors should constantly monitor for burnout among subordinates and eliminate their stressors. The implications of this paper: When teaching nursing management skills during an epidemic, it is essential to focus on strengthening the nursing supervisors' communication role, particularly during an outbreak.To reduce nurse burnout, key leadership and culture aspects in the work environment include prioritizing infection control measures, providing social support, encouraging strong multidisciplinary teamwork, ensuring adequate resources are available and receiving support from hospital superiors and the government. By addressing these factors, healthcare organizations can create a positive work environment that supports nurses' well‐being and promotes better patient outcomes.To manage nurses in the postpandemic era, healthcare organizations can implement routine training programs, new models of cross‐teamwork, emergency response plans, effective systematic monitoring and mental health intervention programs. These strategies can help promote collaboration, support nurses' mental health and ensure preparedness for future crises. Healthcare organizations can create a more effective healthcare system by adopting these measures.
AN  - 172438201
ID  - 172438201
AU  - Chen, Mei‐Ju
AU  - Kao, Feng‐Hsia
DB  - CINAHL Plus with Full Text
DO  - 10.1111/ijn.13169
DP  - EBSCOhost
EP  - 9
IS  - 5
JO  - International Journal of Nursing Practice (John Wiley & Sons, Inc.)
KW  - Burnout, Professional
KW  - Nurses Psychosocial Factors
KW  - Nurse Attitudes
KW  - COVID-19 Pandemic
KW  - Communicable Diseases
KW  - Infection Control
KW  - Teamwork
KW  - Work Engagement
KW  - Work-Life Balance
KW  - Patient Safety
KW  - Human
KW  - Stress
KW  - Taiwan
KW  - Questionnaires
KW  - Fatigue
KW  - Hospitals
KW  - Occupational Exposure
KW  - COVID-19
KW  - Disease Outbreaks
LA  - English
PB  - John Wiley & Sons, Inc.
SN  - 1322-7114
SP  - 1
TI  - Effects of safety attitude on factors related to burnout among nurses working at a dedicated infectious disease control hospital during the COVID‐19 pandemic.
UR  - https://research.ebsco.com/linkprocessor/plink?id=d3ac8bc8-f39e-3db9-8e38-20c4eceed345
VL  - 29
Y1  - 2023/10/01/Oct2023
ER  - 

TY  - JOUR
AB  - Nurse practitioners (NPs) account for one-third of all hospital palliative care (PC) consults, and are prone to burnout and depersonalization (DP). DP threatens personalized communication fundamental to PC. This literature review examines instruments validated to measure burnout and DP. An electronic literature review of instruments previously used to measure burnout and DP was conducted in six databases. Three instruments were included in the review; the Maslach Burnout Inventory (MBI)-Human Service Survey (HSS), the Burnout Assessment Tool (BAT), and the Oldenburg Burnout Inventory (OLBI). All three instruments measure DP or similar constructs and are validated in English, but only the OLBI and the BAT measure burnout with a sum score of the constructs. The OLBI has been validated on a single U.S. population study and as a patient-reported outcome measure (PROM) in Europe. The BAT is the newest instrument and has not been validated on any U.S. population.
AN  - 170901953
ID  - 170901953
ID  - 9107504
AU  - Zogby, Colleen B.
DB  - CINAHL Plus with Full Text
DO  - 10.1177/10541373231163288
DP  - EBSCOhost
EP  - 703
IS  - 4
JO  - Illness, Crisis & Loss
CY  - Thousand Oaks, California
KW  - Nursing Staff, Hospital
KW  - Palliative Care Nursing
KW  - Burnout, Professional
KW  - Depersonalization
KW  - Human
KW  - Systematic Review
KW  - Clinical Assessment Tools
KW  - Embase
KW  - PubMed
KW  - CINAHL Database
KW  - Psycinfo
KW  - Descriptive Statistics
LA  - English
PB  - Sage Publications Inc.
SN  - 1054-1373
SP  - 687
TI  - What is the Rate of Depersonalization and Burnout Among Hospital-Based Palliative Care Nurse Practitioners? A Review of Validated Instruments.
UR  - https://research.ebsco.com/linkprocessor/plink?id=c3999680-8b1a-3131-a32e-0b675c95de1a
VL  - 31
Y1  - 2023/10/01/Oct2023
ER  - 

TY  - JOUR
AB  - Background: The mental health of healthcare workers during the coronavirus-2019 pandemic was seriously affected, and the risk of mental health problems was high. The present study sought to systematically evaluate the mental health problems of healthcare workers worldwide during the pandemic and to determine the latest global frequency of COVID-19 associated mental health problems. Methods: Data in the Cumulative Index to Nursing and Allied Health Literature (CINAHL), EMBASE, Elsevier, MEDLINE, PubMed, PsycINFO and the Web of Science before November 11, 2022, were systematically searched. Cohort, case-control and cross-sectional studies were included. The meta-analysis used a random effects model to synthesize the comprehensive prevalence rate of mental health problems. Subgroup analyses were performed based on time of data collection; whether the country was or was not developed; continent; doctors and nurses; doctors/nurses vs. other healthcare workers; and psychological evaluation scale. Results: A total of 161 studies were included, including 341,014 healthcare workers worldwide, with women accounting for 82.8%. Occupationally, 16.2% of the healthcare workers were doctors, 63.6% were nurses and 13.3% were other medical staff. During the pandemic, 47% (95% confidence interval [CI], 35-60%) of healthcare workers reported job burnout, 38% (95% CI, 35-41%) experienced anxiety, 34% (95% CI 30-38%) reported depression, 30% (95% CI, 29-31%) had acute stress disorder, and 26% (95% CI, 21-31%) had post-traumatic stress disorder. Conclusions: The study found that there were common mental health problems among health care workers during the COVID-19 pandemic. The most common was job burnout, followed by anxiety, depression, acute stress and post-traumatic stress disorder. Although the global pandemic has been brought under control, its long-term impact on the mental health of healthcare workers cannot be ignored. Additional research is required to develop measures to prevent, monitor and treat psychological disorders among healthcare workers.
AN  - 38241316
ID  - 38241316
AU  - Huang, Jia
AU  - Huang, Zhu-Tang
AU  - Sun, Xin-Ce
AU  - Chen, Ting-Ting
AU  - Wu, Xiao-Tian
DB  - MEDLINE Complete
DO  - 10.1371/journal.pone.0289454
DP  - EBSCOhost
IS  - 1
JO  - PloS one
CY  - United States
KW  - Burnout, Professional epidemiology
KW  - COVID-19 epidemiology
KW  - Anxiety epidemiology
KW  - Anxiety therapy
KW  - Depression epidemiology
KW  - Depression therapy
KW  - Health Personnel psychology
KW  - Female
KW  - Humans
KW  - Cross-Sectional Studies
KW  - Health Status
KW  - Pandemics
KW  - Prevalence
KW  - Male
LA  - eng
PB  - Public Library of Science
SN  - 1932-6203
SN  - Electronic
SP  - e0289454
TI  - Mental health status and related factors influencing healthcare workers during the COVID-19 pandemic: A systematic review and meta-analysis.
UR  - https://research.ebsco.com/linkprocessor/plink?id=a886d1d1-23b5-3ff7-97d0-0c173f0f486c
VL  - 19
Y1  - 2024/01/19/2024 Jan 19
ER  - 

TY  - JOUR
AB  - Workplace incivility experienced by nurses has a substantial impact on job withdrawal, psychological resilience and organizational commitment also show certain associations with both incivility and work withdrawal. However, the specific mechanisms underlying these factors remain unclear. This study aimed to identify the relationship between workplace incivility and job withdrawal and the chain mediating effects of psychological resilience and organizational commitment. A cross-sectional study was conducted with oncology nurses working in 7 hospitals using a convenience sampling method, which were all situated in central China, comprising four hospitals in Henan Province, two in Hunan Province, and one in Shandong Province. Demographic questionnaire and four validated and reliable scales were utilized for assessing demographic and occupational characteristics, workplace incivility, job withdrawal, psychological resilience, and organizational commitment. Participants (N = 1442) completed the survey. The effects of workplace incivility, job withdrawal, psychological resilience, and organizational commitment were interrelated (all p < 0.01). Workplace incivility influenced job withdrawal through three statistically significant indirect pathways: (a) the mediating effect of psychological resilience (β = 0.017; SE = 0.003; 95 % CI: 0.012, 0.022); (b) the mediating effect of organizational commitment (β = 0.011; SE = 0.002; 95 % CI: 0.006, 0.015) and (c) the chain mediating effect between psychological resilience and organizational commitment (β = 0.001; SE = 0.004; 95 % CI: 0.001, 0.002). This study further elucidated the intrinsic connection between nurses' experiences of workplace incivility and their job withdrawal. This suggested that improving the working environment, reducing instances of uncivilized behavior in the workplace, enhancing psychological resilience and organizational commitment may contribute to reducing nurses' job withdrawal, thereby improving the quality of nursing care and ensuring patient safety. • This study aimed to explore the relationship between workplace incivility and job withdrawal of oncology nurses and the chain mediating effects of psychological resilience and organizational commitment. • The findings revealed that workplace incivility not only directly influences job withdrawal but also indirectly influences it through three statistically significant indirect pathways: (a) the mediating effect of psychological resilience; (b) the mediating effect of organizational commitment and (c) the chain mediating effect between psychological resilience and organizational commitment. • This suggested that improving the working environment, reducing instances of uncivilized behavior in the workplace, enhancing psychological resilience and organizational commitment may contribute to reducing nurses' job withdrawal, thereby improving the quality of nursing care and ensuring patient safety.
AN  - 187792216
ID  - 187792216
ID  - 8901557
AU  - Kang, Jiaxun
AU  - Zhao, Rui
AU  - Zhang, Qiushi
AU  - Jing, Wenbo
AU  - Xu, Hui
AU  - Wang, Shanshan
DB  - CINAHL Plus with Full Text
DO  - 10.1016/j.apnr.2025.151999
DP  - EBSCOhost
EP  - N.PAG
JO  - Applied Nursing Research
CY  - Philadelphia, Pennsylvania
KW  - Oncology Nurses Psychosocial Factors
KW  - Incivility
KW  - Work Environment
KW  - Employment Termination
KW  - Hardiness
KW  - Adaptation, Psychological
KW  - Commitment
KW  - Organizational Culture
KW  - Nurse Attitudes
KW  - Human
KW  - China
KW  - Male
KW  - Female
KW  - Nursing Staff, Hospital Psychosocial Factors
KW  - Cross Sectional Studies
KW  - Convenience Sample
KW  - Questionnaires
KW  - Descriptive Statistics
KW  - Data Analysis Software
KW  - Confidence Intervals
KW  - Mediation Analysis
KW  - Work Experiences
KW  - Job Satisfaction
KW  - Professionalism
KW  - Quality of Nursing Care
KW  - Patient Safety
KW  - Male
KW  - Female
LA  - English
PB  - Elsevier B.V.
SN  - 0897-1897
SP  - N.PAG
TI  - The chain mediating effects of psychological resilience and organizational commitment on the association between workplace incivility and job withdrawal among Chinese oncology nurses: A cross-sectional study.
UR  - https://research.ebsco.com/linkprocessor/plink?id=e5cdaa94-aff6-3257-9b57-e2c90f2c294a
VL  - 85
Y1  - 2025/10/01/Oct2025
ER  - 

TY  - JOUR
AB  - Background: Nurse managers and team co‐workers' disruptive behaviors (DBs) are negatively associated with a perceived safe climate. Moreover, DBs are a risk factor for patients' safety. Yet, it remains unknown whether and to what extent these effects were prevalent in COVID‐19 wards and among witnesses of DBs. Design: A cross‐sectional study. Methods: A questionnaire was distributed on social networks and completed by nurses in various Israeli healthcare organizations using snowball sampling between October and December 2021. The questionnaire included seven previously published measures and a question checking whether the participants had worked in a COVID‐19 ward. The minimal sample size for any analysis was 236. Hypotheses were tested with correlations and structural equation modeling. Results: DBs of nurse managers and team co‐workers toward nurses were higher in COVID‐19 teams. As hypothesized, DBs were negatively correlated with a safe climate and positively with patient safety (fewer errors). The data were consistent with a model suggesting that a safe climate is related to fewer DBs and DBs largely mediate the effects of safe climate on errors. Surprisingly and importantly, the strongest predictor of errors, including preventable mortality, is witnessing DBs and not being a victim of DBs. Conclusions: DBs may impede open communication and collaboration among co‐workers, particularly in COVID‐19 teams. This study shows the links between nurse shaping of a safe climate, DBs toward nurses, and patient safety. Clinical relevance: Nurse managers who create a safe climate and show zero tolerance for DBs could reduce the risk of errors in care.
AN  - 161084789
ID  - 161084789
ID  - 100911591
AU  - Shafran Tikva, Sigal
AU  - Gabay, Gillie
AU  - Asraf, Liron
AU  - Kluger, Avraham N.
AU  - Lerman, Yulia
DB  - CINAHL Plus with Full Text
DO  - 10.1111/jnu.12857
DP  - EBSCOhost
EP  - 261
IS  - 1
JO  - Journal of Nursing Scholarship
CY  - Malden, Massachusetts
KW  - Disruptive Behavior
KW  - COVID-19 Nursing
KW  - Nursing Staff, Hospital Psychosocial Factors
KW  - Patient Safety
KW  - Health Care Errors
KW  - Occupational Safety
KW  - Nurse Attitudes Evaluation
KW  - Intraprofessional Relations Evaluation
KW  - Human
KW  - Male
KW  - Female
KW  - Adult
KW  - Nurses
KW  - Health Facilities Israel
KW  - Cross Sectional Studies
KW  - Questionnaires
KW  - Israel
KW  - Snowball Sample
KW  - Structural Equation Modeling
KW  - Correlational Studies
KW  - Descriptive Statistics
KW  - Comparative Studies
KW  - Burnout, Professional
KW  - Prevalence
KW  - Collaboration
KW  - Scales
KW  - Coefficient alpha
KW  - Chi Square Test
KW  - Thematic Analysis
KW  - Hospital Policies
KW  - Policy Making
KW  - Adult: 19-44 years
KW  - Male
KW  - Female
LA  - English
PB  - Wiley-Blackwell
SN  - 1527-6546
SP  - 253
TI  - Experiencing and witnessing disruptive behaviors toward nurses in COVID‐19 teams, patient safety, and errors in care.
UR  - https://research.ebsco.com/linkprocessor/plink?id=01a3ab12-047f-3cd0-b54f-18ebd7e9907e
VL  - 55
Y1  - 2023/01/01/Jan2023
ER  - 

TY  - JOUR
AN  - 178346203
ID  - 178346203
AU  - Pietraszek, Dorota
AU  - Trawińska, Joanna K.
AU  - Kołodziej, Wiesława
DB  - CINAHL Plus with Full Text
DO  - 10.5114/ppiel.2024.139133
DP  - EBSCOhost
EP  - 51
IS  - 1
JO  - Nursing Problems / Problemy Pielęgniarstwa
CY  - , &lt;Blank&gt;
KW  - Burnout, Professional
KW  - Nurses Psychosocial Factors
KW  - Outpatient Service
KW  - Psychiatric Care
KW  - Hospital Units
KW  - COVID-19 Pandemic
KW  - Workload
KW  - Human
KW  - Male
KW  - Female
KW  - Adult
KW  - Middle Age
KW  - Aged
KW  - Questionnaires
KW  - Sociodemographic Factors
KW  - Health Services Needs and Demand
KW  - Emotions
KW  - Protective Clothing
KW  - Descriptive Statistics
KW  - Interpersonal Relations
KW  - Communication
KW  - Masks
KW  - Fear
KW  - Infection
KW  - Work Environment
KW  - Fatigue
KW  - Depression
KW  - Relaxation
KW  - Insomnia
KW  - Accountability
KW  - Pain
KW  - Work Experiences
KW  - Education, Nursing
KW  - Preventive Health Care
KW  - Physical Activity
KW  - Surveys
KW  - Quantitative Studies
KW  - Chi Square Test
KW  - Yates' Continuity Correction
KW  - Kendall's tau
KW  - T-Tests
KW  - Adult: 19-44 years
KW  - Middle Aged: 45-64 years
KW  - Aged: 65+ years
KW  - Male
KW  - Female
LA  - English
PB  - Termedia Publishing House
SN  - 1233-9989
SP  - 46
TI  - FACTORS CONTRIBUTING TO BURNOUT AMONG NURSES OF STATIONARY AND OUTPATIENT PSYCHIATRIC WARDS DURING THE COVID-19 PANDEMIC.
UR  - https://research.ebsco.com/linkprocessor/plink?id=0767f6a7-a6d1-36c6-83a6-f2b755a9dacf
VL  - 32
Y1  - 2024/01/01/2024
ER  - 

TY  - JOUR
AB  - We sought to evaluate if better work environments or staffing were associated with improvements in care quality, patient safety, and nurse outcomes across hospitals caring for different proportions of patients who are economically disadvantaged. Few actionable approaches for hospitals with quality and resource deficits exist. One solution may be to invest in the nurse work environment and staffing. This cross-sectional study utilized secondary data from 23,629 registered nurses in 503 hospitals from a four-state survey collected in 2005–2008. Each 10% increase in the proportion of patients who are economically disadvantaged was associated with 27% and 22% decreased odds of rating unit-level care quality as excellent and giving an "A" safety grade, respectively. Each 10% increase was also associated with 9%, 25%, and 11% increased odds of job dissatisfaction, intent to leave, and burnout, respectively. The work environment had the largest association with each outcome. Accounting for the nurse work environment lessened or eliminated the negative outcomes experienced at hospitals serving high proportions of patients who are economically disadvantaged. Leaders at hospitals serving high proportions of patients who are economically disadvantaged, as well as state and federal policymakers, should work to improve quality, safety, and nurse outcomes by strengthening nurse work environments. Improving work environments highlights the role of nursing in the health care system, and policies focused on work environments are needed to improve the experiences of patients and nurses, especially at hospitals that care for many patients who are economically disadvantaged.
AN  - 154953619
ID  - 154953619
ID  - 100901316
AU  - Viscardi, Molly Kreider
AU  - French, Rachel
AU  - Brom, Heather
AU  - Lake, Eileen
AU  - Ulrich, Connie
AU  - McHugh, Matthew D.
DB  - CINAHL Plus with Full Text
DO  - 10.1177/15271544211069554
DP  - EBSCOhost
EP  - 14
IS  - 1
JO  - Policy, Politics & Nursing Practice
CY  - Thousand Oaks, California
KW  - Quality of Health Care United States
KW  - Patient Safety
KW  - Nursing Outcomes
KW  - Poverty
KW  - Hospitals
KW  - Organizations, Nonprofit
KW  - Human
KW  - Funding Source
KW  - Work Environment
KW  - Personnel Staffing and Scheduling
KW  - Surveys
KW  - Odds Ratio
KW  - Burnout, Professional
KW  - Personnel Turnover
KW  - Intention
KW  - Cross Sectional Studies
KW  - United States
KW  - Descriptive Statistics
LA  - English
PB  - Sage Publications Inc.
SN  - 1527-1544
SP  - 5
TI  - Care Quality, Patient Safety, and Nurse Outcomes at Hospitals Serving Economically Disadvantaged Patients: A Case for Investment in Nursing.
UR  - https://research.ebsco.com/linkprocessor/plink?id=e0a88660-bf33-3a64-a310-23e513c2f7d0
VL  - 23
Y1  - 2022/02/01/Feb2022
ER  - 

TY  - JOUR
AB  - Critical care nurses are exposed to challenging work situations and experience high rates of occupational stress and burnout, potentially aggravated by exposure to bullying. Specific coping strategies may alleviate the risk of adverse psychological outcomes such as these. The aim of this study was to investigate the association between coping strategies, burnout, bullying, and psychological distress. Intensive/progressive care registered nurses (n = 116) from a single centre completed a cross-sectional survey incorporating (i) demographic and work characteristics and (ii) standardised questionnaires including Coping Orientations to Problems Experienced Inventory (Brief-COPE), Maslach Burnout Inventory, General Health Questionnaire-12, and Negative Acts Questionnaire-Revised. Univariate and linear regression analyses explored the associations between demographic and work characteristics and the questionnaires. Stepwise multiple regression explored the degree to which coping strategies, bullying, and demographic and work variables (independent variables) predicted burnout and psychological distress (dependent variables). Gender (t = 3.34, p = 0.001) was associated with Emotion-Focused Coping, while ethnicity was associated with both Emotion-Focused (ƞ <sup> 2 </sup> = 0. 12, p = <0.001) and Problem-Focused coping (ƞ <sup> 2 </sup> = 0. 07, p = 0.018). Working in the Progressive Care Unit was associated with higher Emotional Exhaustion (t = 4.74, p = <0.001) and higher Depersonalisation (t = 3.61, p < 0.001) than working in the Intensive Care Unit. Less experienced nurses reported higher Emotional Exhaustion (t = 3.14, p = 0.002), higher Depersonalisation (t = 3.75, p < 0.001), and lower Personal Accomplishment (t = 2.42. p = 0.017). After controlling for associations between independent covariables, the regression analysis showed that all three Brief-COPE scales contributed significantly (F = 9.22–21.71, p < 0.001) to Emotional Exhaustion and Depersonalisation subscales. The study largely supports previous findings of associations between workforce factors, exposure to bullying, and deleterious effects such as burnout symptoms and psychological distress. After controlling for significant moderating factors, coping responses independently contribute to emotional exhaustion and depersonalisation. Understanding how coping responses are activated or are affected by adverse psychological states and events remains important. While interventions that specifically focus on protective coping responses may be especially helpful in alleviating particular components of burnout, nuances of the relationship require further investigation.
AN  - 187565990
ID  - 187565990
ID  - 9207852
AU  - Hackney, Leah H.
AU  - Surgenor, Lois J.
DB  - CINAHL Plus with Full Text
DO  - 10.1016/j.aucc.2025.101288
DP  - EBSCOhost
EP  - N.PAG
IS  - 5
JO  - Australian Critical Care
CY  - New York, New York
KW  - Coping
KW  - Burnout, Professional
KW  - Bullying
KW  - Stress, Occupational
KW  - Psychological Distress
KW  - Critical Care Nursing
KW  - Critical Care Nurses Psychosocial Factors
KW  - Human
KW  - Male
KW  - Female
KW  - Registered Nurses
KW  - Cross Sectional Studies
KW  - Questionnaires
KW  - Univariate Statistics
KW  - Linear Regression
KW  - Step-Wise Multiple Regression
KW  - Emotions
KW  - Progressive Patient Care
KW  - Intensive Care Units
KW  - Workforce
KW  - Depersonalization
KW  - Male
KW  - Female
LA  - English
PB  - Elsevier B.V.
SN  - 1036-7314
SP  - N.PAG
TI  - Relationship between coping strategies, burnout, bullying, and distress in intensive and progressive care nurses: A single-centre cross-sectional survey.
UR  - https://research.ebsco.com/linkprocessor/plink?id=1e9e318d-48ca-30df-87e1-39129c4aedea
VL  - 38
Y1  - 2025/09/01/Sep2025
ER  - 
