# Supplementary material for: Quiet Quitting and Disengagement-Related Constructs in Nursing: A Theory-Informed Scoping Review
Source: Healthcare (Basel). 2026 Jul 16;14(14):2145. doi: 10.3390/healthcare14142145 (PMC13411971; doi:10.3390/healthcare14142145)
Supplement: Supplementary file 1 [file healthcare-14-02145-s001.zip › EBSCO-Export-05_02_2026_7.ris]

TY  - JOUR
AB  - Mental health nursing is a privilege and a rewarding profession. There has been a call for transformational change in mental health services to improve outcomes for the people of New Zealand, with mental health nurses integral to this. However, with predicted nursing shortages, high levels of burnout, and increasing demands in the workplace, an organizational focus on wellbeing for mental health nurses is needed to sustain the workforce, implement change and improve outcomes for people using mental health services. An integrative review of the literature was undertaken to explore how organizations can optimize mental health nurses' wellbeing in the workplace and to identify measures for organizations to support mental health nurses' wellbeing with a focus on New Zealand. Seven articles were included in this review after a search, data extraction and evaluation. Data were synthesized and categorized using thematic analysis. The findings indicate organizations can invest in several initiatives to enhance mental health nurses' wellbeing in the workplace. These include professional development, skills to build resilience, enabling time to reflect on practice, enhancing professional supervision, having the right managerial support and focusing on individual's strengths. Organizations need to prioritize mental health nurses' wellbeing by embedding the practical strategies this review identified and by addressing organizational barriers to wellbeing. Organizations should consider implementing multileveled organizational wellbeing initiatives to nurture and grow the New Zealand mental health nursing workforce which in turn will contribute to quality care and enable mental health nurses to have long meaningful careers. Time, investment and resources are essential for these initiatives to be effective.
AN  - 174635151
ID  - 174635151
ID  - 101140527
AU  - O'Connor, Emily
AU  - Prebble, Kate
AU  - Waterworth, Susan
DB  - CINAHL Plus with Full Text
DO  - 10.1111/inm.13218
DP  - EBSCOhost
EP  - 17
IS  - 1
JO  - International Journal of Mental Health Nursing
CY  - Malden, Massachusetts
KW  - Mental Health Services Psychosocial Factors
KW  - Psychiatric Nurses Psychosocial Factors
KW  - Psychological Well-Being
KW  - Work Environment
KW  - Organizational Culture
KW  - Support, Psychosocial
KW  - Human
KW  - Systematic Review
KW  - Psycinfo
KW  - CINAHL Database
KW  - New Zealand
KW  - Psychiatric Nursing
KW  - Hardiness
KW  - Burnout, Professional
KW  - Employer-Employee Relations
KW  - Thematic Analysis
KW  - Professional Development
KW  - Workforce
KW  - Quality of Nursing Care
KW  - Funding Source
LA  - English
PB  - Wiley-Blackwell
SN  - 1445-8330
SP  - 5
TI  - Organizational factors to optimize mental health nurses' wellbeing in the workplace: An integrative literature review.
UR  - https://research.ebsco.com/linkprocessor/plink?id=f70d2fa7-d0a0-30a4-8371-9a518cc639a6
VL  - 33
Y1  - 2024/02/01/Feb2024
ER  - 

TY  - JOUR
AB  - Emergency medical services (EMS) Code Lavender was developed to support EMS clinicians after stressful events via consistent recognition of events, informal peer support, and intentional acts of kindness. This study evaluated changes in burnout screening tool responses of EMS clinicians in response to program implementation and the coincidental start of coronavirus disease 2019. Anonymous surveys with demographic questions and 2 burnout screening tools were distributed before program implementation (spring 2020) and 20 months later (fall 2021). Analysis included t -tests, Fisher exact tests, and multivariable linear regression. Seventy-seven preprogram (59% response rate) and 108 intraprogram (88% response rate) survey responses were included. No changes existed between preprogram and intraprogram responses across all subscale scores. Sex was associated with depersonalization subscale scores, with men having scores 1.53 (95% confidence interval [CI] 0.11-2.95) higher than women. Compared with emergency medical technicians, paramedics had higher compassion satisfaction (OR 3.50; 95% CI 1.79-5.70) and personal accomplishment scores (OR 2.40; 95% CI 1.08-3.71). Transport nurses had higher personal accomplishment (OR 3.29; 95% CI 1.18-5.40), depersonalization (OR 3.73; 95% CI 1.19-6.26), and rates of burnout symptoms (OR 0.54; 95% CI 0.09-0.98) than emergency medical technicians. The organizational commitment, peer support, and authentic leadership of EMS Code Lavender may attenuate work-related stressors among EMS clinicians.
AN  - 177925930
ID  - 177925930
ID  - 9312325
AU  - Maloney, Lauren M.
AU  - Hoffman, Jason
AU  - Peralta, Edder
AU  - Princi, Rudolph
AU  - Thode, Henry C.
AU  - DiDonato, Christopher
AU  - LaBarbera, Anthony
AU  - Williams, Sarah
DB  - CINAHL Plus with Full Text
DO  - 10.1016/j.amj.2024.03.005
DP  - EBSCOhost
EP  - 339
IS  - 4
JO  - Air Medical Journal
CY  - New York, New York
KW  - Peer Group Ethical Issues
KW  - Support, Social Ethical Issues
KW  - Stress, Occupational
KW  - Job Satisfaction
KW  - Compassion
KW  - Burnout, Professional Prevention and Control
KW  - Physicians, Emergency Psychosocial Factors
KW  - Program Implementation
KW  - Program Evaluation
KW  - Human
KW  - Fisher's Exact Test
KW  - COVID-19 Pandemic
KW  - T-Tests
KW  - Multivariate Analysis
KW  - Linear Regression
KW  - Descriptive Statistics
KW  - Confidence Intervals
KW  - Male
KW  - Female
KW  - Odds Ratio
KW  - Male
KW  - Female
LA  - English
PB  - Elsevier B.V.
SN  - 1067-991X
SP  - 333
TI  - Informal Peer Support and Intentional Acts of Kindness May Attenuate the Impact of Work-Related Stressors on Compassion Satisfaction, Secondary Traumatic Stress, and Burnout of Emergency Medical Services Clinicians.
UR  - https://research.ebsco.com/linkprocessor/plink?id=af665ab5-f8b2-3b10-99ae-aa41daf9901e
VL  - 43
Y1  - 2024/07/01/Jul2024
ER  - 

TY  - JOUR
AB  - Objective: to measure the engagement of nursing workers and verify the association between engagement and sociodemographic variables in these workers. Method: quantitative cross-sectional research, with nursing workers, from the Mother and Child Department, of a private and philanthropic hospital, in the city of São Paulo - SP/Brazil. Data collection took place in 2022, via the REDcapTM digital platform, with sociodemographic questions and the UWES-9 (Utrecht Work Engagement Scale). Descriptive analyzes were carried out and correlations between variables were obtained using Spearman's correlation coefficient, using the free software R version 4.2.2 for the analyses. Result: for half of the 210 respondents, all dimensions and the total scale score presented median values above 5.00, indicating high worker engagement. The variables Age and Professional category had a positive statistical association with engagement, and it was identified that nursing workers who did not have health issues in the previous month had a higher median score. Conclusion: the study showed high participant engagement, with all items scoring greater than or equal to 5.00. Engagement was positively correlated with the variables age, with greater engagement among older ages, and with the professional category, which showed the highest median score among nursing assistants and technicians, 5.33, while nurses had a median score of 5.06.
AN  - 180134461
ID  - 180134461
AU  - Carvalho Campos, Ana Paula
AU  - Campos Pavan Baptista, Patrícia
DB  - CINAHL Plus with Full Text
DO  - 10.18554/refacs.v12i2.7780
DP  - EBSCOhost
EP  - 15
IS  - 2
JO  - Revista Família, Ciclos de Vida e Saúde no Contexto Social (REFACS)
KW  - Nursing Staff, Hospital Brazil
KW  - Work Engagement
KW  - Sociodemographic Factors
KW  - Human
KW  - Brazil
KW  - Male
KW  - Female
KW  - Adult
KW  - Middle Age
KW  - Quantitative Studies
KW  - Cross Sectional Studies
KW  - Hospitals
KW  - Descriptive Research
KW  - Scales
KW  - Correlational Studies
KW  - Spearman's Rank Correlation Coefficient
KW  - Data Analysis Software
KW  - Age Factors
KW  - Certified Nursing Assistants
KW  - Nursing Practice
KW  - Nurses
KW  - Nursing Care
KW  - Nursing Organizations
KW  - Nursing Administration
KW  - Nursing Management
KW  - Convenience Sample
KW  - Work Environment
KW  - Questionnaires
KW  - Descriptive Statistics
KW  - Adult: 19-44 years
KW  - Middle Aged: 45-64 years
KW  - Male
KW  - Female
LA  - English
PB  - Revista Familia, Ciclos de Vida e Saude No Contexto Social
SN  - 2318-8413
SP  - 1
TI  - Factors associated with engagement in nursing workers.
UR  - https://research.ebsco.com/linkprocessor/plink?id=a16345e4-bd60-335e-ae89-0a2b96663442
VL  - 12
Y1  - 2024/04/01/abr-jun2024
ER  - 

TY  - JOUR
AB  - Background: Workplace violence (WPV) is a well-known and serious issue in most countries, and WPV against healthcare providers is of particular concern, especially among nurses working in emergency rooms (ERs). Purpose: We aimed to develop a deeper understanding of nurses' perceptions and coping strategies related to WPV that took place over a 1-year period from the perspective of nursing victims still working in ERs in southern Taiwan. Methods: This is a qualitative study with in-depth and semi-structured interviews. Nineteen ER nurse victims were recruited from six hospitals in southern Taiwan from June 2015 to April 2016. All of the interview recordings were analyzed using content analysis. Results: The content analysis identified two themes of perceptions and two themes of coping strategies toward WPV. The two themes of perceptions were "adversity" and "dilemma," with the former covering the three subthemes of "misunderstanding of health policy," "unsafe environment," and "nursing shortage" and the latter covering the two subthemes of "burnout" and "keeping or quitting the job." The two themes of coping strategies were "adjustment" and "resilience," with the former covering the three subthemes of "acceptance of the reality of WPV," "self-regulation," and "culture and belief" and the latter covering the two subthemes of "living with WPV" and "problem solving." Conclusions/Implications for Practice: The findings revealed that ER nurse victims of WPV experienced a complicated journey after encountering WPV. Their coping strategies may be referenced by other ER nurses to better prevent and manage violent events in ERs. To prevent and manage violence in ERs, hospital managers should create a safe working environment through, for example, assigning sufficient security personnel and staff; provide relevant training to ER nurses in communications and other skills; and implement support systems to strengthen nurse resilience.
AN  - 174258028
ID  - 174258028
ID  - 101128757
AU  - Hsiu-Fen HSIEH
AU  - Yao-Mei CHEN
AU  - Shu-Lin CHEN
AU  - Hsiu-Hung WANG
DB  - CINAHL Plus with Full Text
DO  - 10.1097/jnr.0000000000000581
DP  - EBSCOhost
EP  - 10
IS  - 6
JO  - Journal of Nursing Research (Lippincott Williams & Wilkins)
CY  - Baltimore, Maryland
KW  - Workplace Violence Psychosocial Factors
KW  - Nurse Attitudes
KW  - Coping
KW  - Emergency Nursing
KW  - Human
KW  - Adult
KW  - Taiwan
KW  - Qualitative Studies
KW  - Semi-Structured Interview
KW  - Content Analysis
KW  - Nurses
KW  - Nursing Shortage
KW  - Burnout, Professional
KW  - Self Regulation
KW  - Culture
KW  - Hardiness
KW  - Occupational Safety
KW  - Adult: 19-44 years
LA  - English
PB  - Lippincott Williams & Wilkins
SN  - 1682-3141
SP  - 1
TI  - Understanding the Workplace-Violence-Related Perceptions and Coping Strategies of Nurses in Emergency Rooms.
UR  - https://research.ebsco.com/linkprocessor/plink?id=e6c6c8ad-e590-32bf-80c6-5a8957f390e5
VL  - 31
Y1  - 2023/12/01/Dec2023
ER  - 

TY  - JOUR
AB  - • What is currently known about this topic. ○ Incivility, rude and discourteous behaviors towards others, is an established, well-known problem in nursing (Fida et al., 2018). It is pervasive within the nursing culture, and researchers have consistently documented it across the nursing continuum in education and practice (Layne et al., 2019). Current published nursing research is lacking on how curriculum within undergraduate nursing programs prepares students to identify and address incivility in their nursing practice. • What the paper adds to the existing knowledge. ○ Self-efficacy is cultivated by experience. This study's participants were provided with a safe environment to observe and learn about identifying and addressing incivility. Nursing educators should consider including virtual simulation addressing incivility in nursing in the curriculum. This study demonstrated that this teaching strategy can increase nursing students' self-efficacy. This knowledge can inform future research, curriculum development, and nursing practice surrounding the prevention of and strategies to address incivility- which when addressed successfully could lead to improved patient outcomes with fewer adverse safety events due to improved care provider communication, successful assimilation of nurses into the nursing workforce by empowering nursing students, and less turnover and burnout experienced by nurses. When strategies and skills for identifying and addressing incivility are included in the nursing curriculum, students learn ways to cope with the effects of incivility and experience increased resilience (Sidhu & Park, 2018). • How the information in your manuscript can be applied to practice. ○ Findings from this study showed a significant increase in participants' self-efficacy in identifying and addressing incivility in nursing after completing the Civility Mentor modules. Nursing students who complete the Civility Mentor modules or similar virtual activities will be better prepared to address incivility in their practices. Incivility is an established, well-known problem within the nursing culture. The purpose of this study was to determine the effect of participating in an incivility-based virtual simulation on undergraduate nursing students' perceived self-efficacy. (1) Describe the GSE scores of the study cohort and examine the association between pre-and post-intervention scores. (2) Explore students' perceptions of how participation affected their ability to identify and address incivility. A mixed-methods research design was utilized to determine the relationship between students' completion of an incivility-based virtual simulation and their self-efficacy in identifying and addressing incivility. The study compared pre- and post-intervention General Self-Efficacy Scale (GSE) scores and identified significant findings and themes among qualitative data collected. IRB approval was obtained for the study. Paired t-test results indicated a significant association between pre- and post-GSE scores with participants in the post-intervention group having significantly higher scores (Mean = 34.6, SD = 4.1). The themes that emerged from the qualitative data collected included communication, self-confidence, conflict resolution, and vicarious learning. Findings from this study showed a significant increase in participants' self-efficacy in identifying and addressing incivility in nursing after completing the intervention.
AN  - 176647643
ID  - 176647643
ID  - 101256570
AU  - Barrow, Mahalia G.
AU  - Carter, Melondie R.
DB  - CINAHL Plus with Full Text
DO  - 10.1016/j.teln.2024.02.021
DP  - EBSCOhost
EP  - 174
IS  - 2
JO  - Teaching & Learning in Nursing
CY  - New York, New York
KW  - Incivility Prevention and Control
KW  - Computer Simulation
KW  - Student Attitudes
KW  - Self-Efficacy
KW  - Outcomes (Health Care)
KW  - Human
KW  - Scales
KW  - Students, Nursing
KW  - Multimethod Studies
KW  - Burnout, Professional Prevention and Control
KW  - Personnel Turnover
KW  - Professional-Patient Relations
KW  - Paired T-Tests
KW  - Communication
KW  - Confidence
LA  - English
PB  - Elsevier B.V.
SN  - 1557-3087
SP  - 170
TI  - The effects of an incivility-based virtual simulation on nursing students perceived self-efficacy.
UR  - https://research.ebsco.com/linkprocessor/plink?id=07de638c-09f8-3609-85a7-8eb9f2789f89
VL  - 19
Y1  - 2024/04/01/Apr2024
ER  - 

TY  - JOUR
AB  - Nurse retention and wellbeing have reached alarmingly low levels in recent years and health systems globally are searching for large-scale systemic solutions to reduce nurse burnout, improve wellbeing, and increase job satisfaction and retention while simultaneously enhancing patient care quality and safety. To evaluate whether a minimum nurse staffing policy intervention in Queensland Australia improved nurse wellbeing, intentions to leave employment, and patient safety. This is a quasi-experimental intervention study in which we compared nurse outcomes, patient safety measures, quality of care indicators, and operational failures among 27 hospitals subject to a minimum nurse staffing policy (i.e. intervention hospitals) and 41 hospitals not subject to the policy (i.e. comparison hospitals) at two points in time: prior to implementation of the policy (i.e. baseline) and two years after implementation (i.e. post-implementation). Percentages of nurses with unfavorable outcomes and unfavorable ratings of quality of care and patient safety are reported for intervention and comparison hospitals at baseline and post-implementation of the staffing policy. Fixed effects logistic regression models evaluated the interaction between the intervention effect and the post-implementation period to report the impact of the staffing policy on outcomes. The minimum nurse staffing policy intervention was associated with improvements in staffing, nurse wellbeing and job outcomes, and quality of care and patient safety in the intervention hospitals. Nurses in intervention hospitals had 24 % lower odds of high burnout (OR 0.76, 95 % CI 0.61–0.94, p < 0.05) and 27 % lower odds of job dissatisfaction (OR 0.73, 95 % CI 0.59–0.91, p < 0.01) at post-implementation relative to the baseline; no statistically significant differences in these outcomes were found among comparison hospitals. Job dissatisfaction with workload, professional development, autonomy at work, and work schedule all declined significantly in intervention hospitals and worsened over time in comparison hospitals. Nurse work environment scores improved in the intervention hospitals and worsened in the comparison hospitals. Quality of care, patient safety, and operational failures markedly improved in the intervention hospitals and generally worsened in the comparison hospitals. The quasi-experimental study design gives policymakers and hospital administrators strong confidence that minimum nurse staffing policy interventions can result in more favorable work environments for nurses, better job outcomes including lower nurse burnout and job dissatisfaction, and improvements in quality of care and safety for patients.
AN  - 188291253
ID  - 188291253
ID  - 0400675
AU  - Lasater, Karen B.
AU  - Aiken, Linda H.
AU  - Douglas, Clint
AU  - Windsor, Carol
AU  - Yates, Patsy
AU  - Smith, Herbert L.
AU  - McHugh, Matthew D.
DB  - CINAHL Plus with Full Text
DO  - 10.1016/j.ijnurstu.2025.105178
DP  - EBSCOhost
EP  - N.PAG
JO  - International Journal of Nursing Studies
CY  - Philadelphia, Pennsylvania
KW  - Nursing Staff, Hospital Psychosocial Factors
KW  - Personnel Staffing and Scheduling
KW  - Health Policy Evaluation
KW  - Nurse-Patient Ratio
KW  - Psychological Well-Being
KW  - Patient Safety
KW  - Quality Improvement
KW  - Intention
KW  - Employment Termination
KW  - Human
KW  - Quasi-Experimental Studies
KW  - Clinical Trials
KW  - Australia
KW  - Quality of Nursing Care
KW  - Logistic Regression
KW  - Burnout, Professional
KW  - Odds Ratio
KW  - Confidence Intervals
KW  - Descriptive Statistics
KW  - Job Satisfaction
KW  - Workload
KW  - Professional Development
KW  - Professional Autonomy
KW  - Work Environment
LA  - English
PB  - Elsevier B.V.
SN  - 0020-7489
SP  - N.PAG
TI  - Minimum nurse staffing policy intervention in Queensland Australia improved nurse wellbeing and patient safety: A quasi-experimental intervention study.
UR  - https://research.ebsco.com/linkprocessor/plink?id=b843ac95-f6d8-3a3b-a4cc-b41493352c48
VL  - 171
Y1  - 2025/11/01/Nov2025
ER  - 

TY  - JOUR
AB  - In contexts of high workloads, resource shortages, and environmental inadequacies, neonatal nurses in many low- and middle-income countries face high levels of stress and burnout, as well as significant communication challenges. Advancing care in these 'on the edge' emotionally fraught contexts requires a multi-layered systems approach, including context-sensitive courses that support respectful communication. We share our learning from the implementation of a communication and emotional competence training process in two public hospital newborn units in Kenya. We adapted an existing course in collaboration with newborn unit nurse managers, with the aim of enhancing relationships among staff and with parents, as well as improving the quality of care. We drew on course data, 60 semi-structured interviews, and 70 h of post-course observations in newborn units. We developed a theory of change to inform our research. Data were analyzed thematically using NVivo version 12 software. Even in these highly challenging contexts, we documented positive effects on interactions with parents and colleagues, staff well-being, and management processes. However, there were significant differences between the two hospitals, and some unintended consequences, linked to relational readiness and capacity to create and maintain safe spaces. Key gains across both hospitals were a better awareness of communication behaviors and emotions, greater self-efficacy, and a reignited sense of professional values. Positive signs for spreading and sustaining gains included role-modeling new norms and incorporating modules into wider initiatives. There is potential value in incorporating participatory training processes into wider change initiatives. Nevertheless, given the massive workforce gaps and persistent space and resource challenges that undermine staff well-being and contribute to parental distress, tackling resource shortages remains essential.
AN  - 189575987
ID  - 189575987
ID  - 0400675
AU  - Boga, Mwanamvua
AU  - Musitia, Peris
AU  - Oluoch, Dorothy
AU  - Sen, Dyuti
AU  - Dayo, Hiza
AU  - Haaland, Ane
AU  - Hinton, Lisa
AU  - Nzinga, Jacinta
AU  - English, Mike
AU  - Molyneux, Sassy
DB  - CINAHL Plus with Full Text
DO  - 10.1016/j.ijnurstu.2025.105236
DP  - EBSCOhost
EP  - N.PAG
JO  - International Journal of Nursing Studies
CY  - Philadelphia, Pennsylvania
KW  - Communication
KW  - Intensive Care Units Kenya
KW  - Respect
KW  - Support, Psychosocial
KW  - Program Implementation
KW  - Human
KW  - Kenya
KW  - Qualitative Studies
KW  - Semi-Structured Interview
KW  - Thematic Analysis
KW  - Questionnaires
KW  - Infant, Newborn
KW  - Nurse Administrators
KW  - Neonatal Nurses Psychosocial Factors
KW  - Self-Efficacy
KW  - Workload
KW  - Quality of Nursing Care
KW  - Burnout, Professional Prevention and Control
KW  - Hospitals
KW  - Workforce
KW  - Psychological Well-Being
KW  - Psychological Distress
KW  - Parenting
KW  - Descriptive Statistics
KW  - Maternal Health Services
KW  - Infant, Newborn:  birth-1 month
LA  - English
PB  - Elsevier B.V.
SN  - 0020-7489
SP  - N.PAG
TI  - Implementing a change process to support respectful communication in newborn units in Kenya: A qualitative study.
UR  - https://research.ebsco.com/linkprocessor/plink?id=04050b30-f67e-381e-afb4-fc58d25f053d
VL  - 173
Y1  - 2026/01/01/Jan2026
ER  - 

TY  - JOUR
AB  - Problem: A gap in the literature exists attempting to understand the impact that the influx of pediatric psychiatric patients has had on inpatient general medicine pediatric nursing staff. Methods: A mixed‐method research study was conducted among full‐ and part‐time pediatric nurses and nursing assistants working on general pediatric units. Quantitative data was collected via an anonymous survey using the Professional Quality of Life Scale version 5 and Support Appraisal for Work Stressors scale. Surveys were followed by semistructured interviews. Findings: Of the 158 staff eligible, 47 (29.7%) participated in the quantitative portion. [Correction added on 29 September 2023, after the first online publication: In the preceding sentence, the participation rate was revised from 23.5% to 29.7% in this version.] Significant differences were found between roles, with nurses experiencing lower levels of compassion satisfaction and higher levels of burnout. Role differences were seen in supervisor support and nonwork support, with nurses reporting less support from both. Supervisor support showed a significant correlational relationship with compassion satisfaction and burnout. Nonwork support showed similar correlations with compassion satisfaction and burnout. Themes that emerged from the interviews were Barriers to Care, Emotional Impact, and "Help Me Help You." Conclusion: Nurses may be at greater risk for compassion fatigue due to perceived inadequate support from leadership, unclear role expectations, and lack of resources.
AN  - 175703101
ID  - 175703101
ID  - 9431738
AU  - DeAlmeida, Katelyn
AU  - Blanco, Keli
AU  - Metz, Katherine
AU  - Bohr, Nicole L.
DB  - CINAHL Plus with Full Text
DO  - 10.1111/jcap.12441
DP  - EBSCOhost
EP  - 10
IS  - 1
JO  - Journal of Child & Adolescent Psychiatric Nursing
CY  - Malden, Massachusetts
KW  - Pediatric Care
KW  - Psychiatric Nursing
KW  - Nursing Staff, Hospital Psychosocial Factors
KW  - Psychiatric Patients
KW  - Hospitalization
KW  - Nurse Attitudes
KW  - Human
KW  - Male
KW  - Female
KW  - Adult
KW  - Multimethod Studies
KW  - Quality of Life
KW  - Support, Psychosocial Evaluation
KW  - Stress, Occupational Evaluation
KW  - Burnout, Professional Evaluation
KW  - Semi-Structured Interview
KW  - Compassion Fatigue
KW  - Personal Satisfaction
KW  - Thematic Analysis
KW  - Health Services Accessibility
KW  - Emotions
KW  - Descriptive Statistics
KW  - Scales
KW  - Adult: 19-44 years
KW  - Male
KW  - Female
LA  - English
PB  - Wiley-Blackwell
SN  - 1073-6077
SP  - 1
TI  - Inpatient pediatric nursing staff experiences treating psychiatric patients: A mixed methods study.
UR  - https://research.ebsco.com/linkprocessor/plink?id=28424a84-554d-3d3d-810b-710daeb6d3ff
VL  - 37
Y1  - 2024/02/01/Feb2024
ER  - 

TY  - JOUR
AB  - The aim of this study was to explore the process of how nurses experienced and dealt with alarm fatigue in intensive care units based on Iranian nurses' perceptions and experiences. Alarm fatigue is the overstimulation of senses due to the constant ringing of alarms in intensive care units. It is associated with nurses' desensitization to critical alarms that can directly influence patient safety and quality of care. A qualitative exploratory study using the grounded theory approach by Strauss and Corbin was carried out. Participants were 20 nurses working in intensive care units. The sampling process was started purposively and continued theoretically. Data were collected using semi-structured, in-depth, and individual interviews and continued to data saturation. The constant comparative analysis approach was used consisting of the following steps: open coding, developing concepts, analysing the context, entering the process into data analysis, integrating categories. The participants' main concern in the exposure to alarm fatigue was 'threat to personal balance'. The core category in this research was 'trying to create a holistic balance', which reflected a set of strategies that the nurses consistently and continuously used to deal with alarm fatigue and consisted of four main categories as follows: 'smart care', 'deliberate balancing', 'conditional prioritisation', and 'negligent performance'. Threat to personal balance was strengthened by 'inappropriate circuit of individual roles', 'distortion of the organisational structure', and 'insecurity of the infrastructure'. The consequences of this process was harm to the patient, burnout among nurse, and damage to the healthcare organisation. The research findings have practical implications for healthcare management, policymaking, nursing education, research, and clinical practice. Mitigating staff shortages, improving staff competencies, enhancing nurses' authority for responding to alarms, modifying care routines, improving the physical environment, and removing problems related to alarm equipment can prevent alarm fatigue and its unappropriated consequences.
AN  - 173476105
ID  - 173476105
ID  - 9207852
AU  - Movahedi, Ali
AU  - Sadooghiasl, Afsaneh
AU  - Ahmadi, Fazlollah
AU  - Vaismoradi, Mojtaba
DB  - CINAHL Plus with Full Text
DO  - 10.1016/j.aucc.2022.12.004
DP  - EBSCOhost
EP  - 988
IS  - 6
JO  - Australian Critical Care
CY  - New York, New York
KW  - Equipment Alarm Systems
KW  - Fatigue
KW  - Critical Care Nurses Psychosocial Factors
KW  - Intensive Care Units
KW  - Burnout, Professional
KW  - Human
KW  - Grounded Theory
KW  - Patient Safety
KW  - Iran
KW  - Quality of Health Care
KW  - Qualitative Studies
KW  - Exploratory Research
KW  - Purposive Sample
KW  - Semi-Structured Interview
KW  - Comparative Studies
KW  - Organizational Structure
LA  - English
PB  - Elsevier B.V.
SN  - 1036-7314
SP  - 980
TI  - A grounded theory study of alarm fatigue among nurses in intensive care units.
UR  - https://research.ebsco.com/linkprocessor/plink?id=135aaf29-a7ea-3bd6-82b0-01a50ae59d67
VL  - 36
Y1  - 2023/11/01/Nov2023
ER  - 

TY  - JOUR
AB  - Aims and objectives: To explore the long‐term impact of the COVID‐19 pandemic on nurse alcohol consumption. Background: The COVID‐19 pandemic has caused immense disruption to healthcare services worldwide, and nurses have not been immune, experiencing burnout, declining mental health and ultimately, attrition from the profession. Increases in alcohol consumption have been reported across subsections of society, including those with pre‐existing mental ill health and experiencing high stress, and exploring this phenomenon in nurses is essential for workforce well‐being and sustainability. Design: Qualitative descriptive study design. Methods: Secondary analysis of individual, semi‐structured interviews with nurses (N = 42) from diverse settings across Australia, including community, primary and hospital settings, conducted in July and August 2021. Data were analysed using structural coding and reported in accordance with the CORE‐Q guidelines. Findings Two key themes were found after analysis of the data: (1) factors influencing alcohol consumption (subthemes: workplace factors and external factors), and (2) the pandemic's influence on alcohol consumption (subthemes: increased consumption, moderation of consumption and alcohol as a reward). Conclusions: Several participants described increased alcohol consumption because of the COVID‐19 pandemic, particularly due to the stress of working in an environment where resources were scarce. Workplace factors such as overtime, missed breaks and heightened workload were all described as driving stress, and in turn increased alcohol consumption. Relevance to clinical practice: Increased alcohol consumption has been associated with burnout, absenteeism and intention to leave. The nursing profession is currently undergoing significant continuing stress providing care and management to patients with the SARS‐CoV‐2 virus, and increased alcohol consumption is a significant threat to personal and workforce well‐being, workforce sustainability and quality nursing care.
AN  - 174690632
ID  - 174690632
AU  - Searby, Adam
AU  - Burr, Dianna
AU  - Redley, Bernice
DB  - CINAHL Plus with Full Text
DO  - 10.1111/jocn.16467
DP  - EBSCOhost
EP  - 380
IS  - 1
JO  - Journal of Clinical Nursing (John Wiley & Sons, Inc.)
KW  - COVID-19 Psychosocial Factors
KW  - Nurses Psychosocial Factors
KW  - Alcohol Drinking
KW  - Human
KW  - Male
KW  - Female
KW  - Australia
KW  - Qualitative Studies
KW  - Health Services Accessibility
KW  - Burnout, Professional
KW  - Mental Health
KW  - Stress, Occupational
KW  - Workforce
KW  - Psychological Well-Being
KW  - Descriptive Research
KW  - Secondary Analysis
KW  - Semi-Structured Interview
KW  - Descriptive Statistics
KW  - Workforce Diversity
KW  - Resource-Limited Settings
KW  - Work Environment
KW  - Workload
KW  - Absenteeism
KW  - Quality of Nursing Care
KW  - Checklists
KW  - Data Analysis Software
KW  - Nursing Role
KW  - Male
KW  - Female
LA  - English
PB  - John Wiley & Sons, Inc.
SN  - 0962-1067
SP  - 368
TI  - The impact of COVID‐19 on nurse alcohol consumption: A qualitative exploration.
UR  - https://research.ebsco.com/linkprocessor/plink?id=10a33a07-f676-3e00-bfae-9ecc5ee44919
VL  - 33
Y1  - 2024/01/01/Jan2024
ER  - 

TY  - JOUR
AB  - Aim: To examine current literature for causal explanations on how, why and under what circumstances, implementation of a new hospital electronic medical record system or similar technology impacts nurses' work motivation, engagement, satisfaction or well‐being. Background: Implementation of new technology, such as electronic medical record systems, affects nurses and their work, workflows and inter‐personal interactions in healthcare settings. Multiple individual and organisational‐level factors can affect technology adoption by nurses and may have negative consequences for nurses and patient safety. Design: Five‐step realist review method and Realist And Meta‐narrative Evidence Syntheses: Evolving Standards checklist was used to guide this review. Eight initial theories (programme theories) were used as the basis to explore, examine and refine literature from a range of sources. Data Sources: Literature from five databases (APA PsycInfo, CINAHL, Embase, IEEE Xplore and MEDLINE Complete) and grey literature (from 1 January 2000 to 31 October 2021) were systematically searched and retrieved on 4 November 2021. Results: In all, 8980 records were screened at the title and abstract level, of which 1027 full texts were screened and 10 were included in the review. Seven studies assessed concepts in both pre‐ and post‐technology implementation. Most common contexts related to knowledge, rationale and skills to use new technology. Mechanisms that impacted nurses or nursing care delivery included: nurses' involvement in technology implementation processes; nurses' perceptions, understanding and limitations of technology impact(s) on patient care delivery; social supports; skills; implementation attitude and hardware. Work satisfaction was the most frequently examined outcome. An analysis led to nine final programme theories (including two original, six revised and one new programme theory). Conclusion: Nurses must be informed about the rationale for new technology and have the knowledge and skills for its use. Understanding nurses' work motivation and attitudes related to technology adoption in the workplace can support work engagement, satisfaction and well‐being. Implications for the Profession: Complex contexts and mechanisms play a role in nurses' work motivation, engagement, satisfaction and well‐being with the implementation of new technology into healthcare settings. Relevance to Clinical Practice: Nurses, their work and workflows are all influenced by the implementation of new technologies (such as electronic medical records), which in turn has consequences for patient safety and quality of care. Patient or Public Contribution: No patient or public contribution. Prospero Registration Number: CRD42020131875 (https://www.crd.york.ac.uk/prospero/display_record.php?RecordID=131875).
AN  - 170008083
ID  - 170008083
AU  - Jedwab, Rebecca M.
AU  - Manias, Elizabeth
AU  - Redley, Bernice
AU  - Dobroff, Naomi
AU  - Hutchinson, Alison M.
DB  - CINAHL Plus with Full Text
DO  - 10.1111/jocn.16730
DP  - EBSCOhost
EP  - 6060
IS  - 17/18
JO  - Journal of Clinical Nursing (John Wiley & Sons, Inc.)
KW  - Information Technology
KW  - Nursing Staff, Hospital Psychosocial Factors
KW  - Motivation
KW  - Work Engagement
KW  - Job Satisfaction
KW  - Psychological Well-Being
KW  - Electronic Health Records
KW  - Human
KW  - Systematic Review
KW  - Psycinfo
KW  - CINAHL Database
KW  - Embase
KW  - Medline
KW  - Interpersonal Relations
KW  - Patient Safety
KW  - Pretest-Posttest Design
KW  - Health Care Delivery
LA  - English
PB  - John Wiley & Sons, Inc.
SN  - 0962-1067
SP  - 6037
TI  - Impacts of technology implementation on nurses' work motivation, engagement, satisfaction and well‐being: A realist review.
UR  - https://research.ebsco.com/linkprocessor/plink?id=8850dae2-805b-3dc6-b287-2a150a4a6ffa
VL  - 32
Y1  - 2023/09/01/Sep2023
ER  - 

TY  - JOUR
AB  - Background: Vicarious trauma can significantly affect the physical and mental health of nurses, as well as their ability to provide quality of care. However, the concept of vicarious trauma has received limited attention and remains controversial in the nursing context. Objective: The purpose of this study was to clarify and define the concept of vicarious trauma as it pertains to the nursing context. Methods: The Schwartz and Kim's three‐stage hybrid concept analysis method was used to define the concept. In the theoretical phase, PubMed, CINAHL, OVID, Medline, Embase, Web of Science, Scopus, ProQuest, PsycINFO, CNKI database, VIP database and Wanfang database were used using keywords "nurs*"and "vicarious trauma*", resulting in a total of 25 papers. In the fieldwork phase, we conducted participatory observations in three hospitals and semi‐structured in‐depth interviews with 18 clinical nurses from seven cities. In the analysis phase, the results of the previous two phases were integrated to develop a comprehensive concept of vicarious trauma in nursing. Results: Based on the results of the theoretical and field phases, we propose the concept of vicarious trauma in nursing as follows: vicarious trauma is a psychological trauma impacting nurses' cognitive schema which they may experience in clinical settings or on social media, resulting from deeply empathize with the physical or emotional trauma of patients, family, or colleagues, such as patients' physical injuries or death, family's grieving feelings and colleagues' received threats and attacks. Positively, vicarious trauma can transform into vicarious post‐trauma growth through repositioning and connection, nourishing nurses and promoting their personal and professional development. Conclusion: The concept of vicarious trauma in nursing is multidimensional and holistic. This study clarifies the concept of vicarious trauma in nursing using the hybrid concept analysis, providing a framework for future research and practice on vicarious trauma in the nursing field. Patient or Public Contribution: Nurses contributed to the conduct of the study by participating in the data collection via interviews.
AN  - 174881788
ID  - 174881788
AU  - Wu, Yanming
AU  - Bo, Enhui
AU  - Yang, Erming
AU  - Mao, Ya
AU  - Wang, Qiaohong
AU  - Cao, Huili
AU  - He, Xingyue
AU  - Yang, Hui
AU  - Li, Yang
DB  - CINAHL Plus with Full Text
DO  - 10.1111/jocn.16918
DP  - EBSCOhost
EP  - 739
IS  - 2
JO  - Journal of Clinical Nursing (John Wiley & Sons, Inc.)
KW  - Compassion Fatigue
KW  - Nursing Staff, Hospital Psychosocial Factors
KW  - Human
KW  - PubMed
KW  - CINAHL Database
KW  - Embase
KW  - Medline
KW  - Systematic Review
KW  - Field Studies
KW  - Semi-Structured Interview
KW  - Content Analysis
KW  - Female
KW  - Male
KW  - Female
KW  - Male
LA  - English
PB  - John Wiley & Sons, Inc.
SN  - 0962-1067
SP  - 724
TI  - Vicarious trauma in nursing: A hybrid concept analysis.
UR  - https://research.ebsco.com/linkprocessor/plink?id=369e869a-4bf8-3060-b01a-8bf3e664f8c9
VL  - 33
Y1  - 2024/02/01/Feb2024
ER  - 

TY  - JOUR
AN  - 180161327
ID  - 180161327
AU  - Ragab Elabasy, Hanaa Adel
AU  - Obied, Heba Kamal
AU  - Mahmoud, Seham Ali
DB  - CINAHL Plus with Full Text
DP  - EBSCOhost
EP  - 262
JO  - Tanta Scientific Nursing Journal
KW  - Nurse-Patient Ratio
KW  - Nursing Outcomes
KW  - Intensive Care Units
KW  - Nurse Attitudes
KW  - Critical Care Nursing
KW  - Human
KW  - Descriptive Research
KW  - Correlational Studies
KW  - Emergency Care
KW  - Hospitals
KW  - Descriptive Statistics
KW  - Structured Questionnaires
KW  - Shiftwork
KW  - Job Satisfaction
KW  - Burnout, Professional
KW  - Intention
KW  - Questionnaires
KW  - Summated Rating Scaling
KW  - Data Analysis Software
KW  - Quantitative Studies
KW  - Mann-Whitney U Test
KW  - Kruskal-Wallis Test
KW  - Pearson's Correlation Coefficient
KW  - Male
KW  - Female
KW  - Adult
KW  - Middle Age
KW  - Adult: 19-44 years
KW  - Middle Aged: 45-64 years
KW  - Male
KW  - Female
LA  - English
PB  - Tanta Scientific Nursing Journal
SN  - 2314-5595
SP  - 243
TI  - Relation between Nurses- Patients Ratio and Nursing Outcomes at Intensive Care Units.
UR  - https://research.ebsco.com/linkprocessor/plink?id=22868728-6a72-3ae1-b2dd-e2c19b841bfa
VL  - 33
Y1  - 2024/05/03/2024 Supplement
ER  - 

TY  - JOUR
AB  - Objectives: to understand nurses' experiences of moral distress related to work overload during the COVID-19 pandemic in Brazil. Methods: qualitative research, whose data collection occurred through individual interviews with 19 nurses who worked on the front line of COVID-19 in health services in southeastern Brazil. Data were analyzed using thematic content analysis. Results: work overload proved to be a powerful source of experiences of moral distress due to excessive working hours during vaccination, double working hours, a troubled relationship due to pressure from managers and the population and physical and mental exhaustion, which prevented nurses from act according to their judgment. Final Considerations: nurses' work overload reflects on quality patient care and prevents nurses from acting in accordance with their moral principles, generating moral distress in nurses.
AN  - 176354859
ID  - 176354859
ID  - 7910105
AU  - Campos Santos, Thallison Carlos
AU  - da Costa Soares, Gabriela
AU  - Oliveira de Lima, Kelly Cristina
AU  - Cardoso de Souza, Beatriz Bolognani
AU  - Câncio Velloso, Isabela Silva
AU  - da Silva Caram, Carolina
DB  - CINAHL Plus with Full Text
DO  - 10.1590/0034-7167-2023-0200
DP  - EBSCOhost
EP  - 7
JO  - Revista Brasileira de Enfermagem
KW  - COVID-19 Pandemic Brazil
KW  - Nurses Psychosocial Factors
KW  - Workload
KW  - Work Experiences
KW  - Morals
KW  - Psychological Distress
KW  - Patient Care Ethical Issues
KW  - Human
KW  - Male
KW  - Female
KW  - Brazil
KW  - Qualitative Studies
KW  - Methodological Research
KW  - Semi-Structured Interview
KW  - Thematic Analysis
KW  - Content Analysis
KW  - Data Analysis Software
KW  - Burnout, Professional
KW  - Stress, Occupational
KW  - Male
KW  - Female
LA  - English
PB  - Associacao Brasileira de Enfermagem
SN  - 0034-7167
SP  - 1
TI  - Nurses' workload during the COVID-19 pandemic: potential for experiences of moral distress.
UR  - https://research.ebsco.com/linkprocessor/plink?id=52fb1cd4-0c18-3822-8b17-d6f537819051
VL  - 77
Y1  - 2024/01/05/2024 Supplement
ER  - 

TY  - JOUR
AB  - Aim: This study aims to investigate the levels of organizational commitment and work engagement among clinical nurses in tertiary hospitals and explore the relationship between them. Background: The nursing literature supports the idea that organizational commitment plays an important role in positively influencing job performance. However, the relationship between organizational commitment and work engagement among clinical nurses remains unclear. Methods: This was a cross‐sectional study. A convenience sample of clinical nurses (n = 621) was selected from five tertiary hospitals in Sichuan Province of China. Survey instruments included a general information questionnaire about organizational commitment and work engagement. Univariate analysis, correlation analyses and linear regression analysis were used to examine the association between organizational commitment and work engagement. Results: The mean scores for organizational commitment and work engagement were 3.85 ± 0.59 and 4.58 ± 1.46, respectively. A moderate degree of positive correlation was found between them. Gender, monthly income and retention commitment were significantly associated with work engagement, and they accounted for 39.0% of the total variance. Conclusions: Clinical nurses had a moderate level of organizational commitment and a high level of work engagement. Organizational commitment positively influenced work engagement; that is, organizational commitment is a significant determinant of nurses' work engagement. Implications for Nursing Management: Hospital organizations should focus on assessing and strengthening nurses' organizational commitment to promote increased work engagement and, ultimately, improved quality of care. This may include, but is not limited to, increasing rest time for nurses, implementing a performance appraisal system and focusing on nurses' psychological state.
AN  - 161008679
ID  - 161008679
ID  - 9306050
AU  - Tang, Ping
AU  - Zhang, Xiangeng
AU  - Feng, Fen
AU  - Li, Junwen
AU  - Zeng, Li
AU  - Xie, Wanqing
AU  - Jin, Man
AU  - Wang, Jialin
DB  - CINAHL Plus with Full Text
DO  - 10.1111/jonm.13847
DP  - EBSCOhost
EP  - 4363
IS  - 8
JO  - Journal of Nursing Management
CY  - Malden, Massachusetts
KW  - Organizational Culture
KW  - Commitment Evaluation
KW  - Work Engagement Evaluation
KW  - Clinical Nurse Specialists Psychosocial Factors
KW  - Nursing Staff, Hospital Psychosocial Factors
KW  - Tertiary Health Care
KW  - Human
KW  - China
KW  - Cross Sectional Studies
KW  - Convenience Sample
KW  - Questionnaires
KW  - Univariate Statistics
KW  - Correlation Coefficient
KW  - Multiple Linear Regression
KW  - Sex Factors
KW  - Male
KW  - Female
KW  - Income
KW  - Personnel Retention
KW  - Summated Rating Scaling
KW  - Coefficient alpha
KW  - Scales
KW  - Data Analysis Software
KW  - Descriptive Statistics
KW  - Unpaired T-Tests
KW  - One-Way Analysis of Variance
KW  - Pearson's Correlation Coefficient
KW  - Young Adult
KW  - Adult
KW  - Middle Age
KW  - Adult: 19-44 years
KW  - Middle Aged: 45-64 years
KW  - Male
KW  - Female
LA  - English
PB  - Wiley-Blackwell
SN  - 0966-0429
SP  - 4354
TI  - The relationship between organizational commitment and work engagement among clinical nurses in China: A cross‐sectional study.
UR  - https://research.ebsco.com/linkprocessor/plink?id=3c7278c1-753c-373a-8bd6-a276ea8503d9
VL  - 30
Y1  - 2022/11/01/Nov2022
ER  - 

TY  - JOUR
AB  - Aim: The aim was to examine the subgroups of work engagement in frontline nurses during the COVID‐19 pandemic. Background: The pandemic may affect the work engagement of nurses who have direct contact with infected patients and lead to a poor quality of care. Identifying classification features of work engagement and tailoring interventions to support frontline nurses is imperative. Design: This study utilized a cross‐sectional study design. Methods: Three hundred fifty‐five nurses were enrolled in this cross‐sectional study from 14 February to 15 April 2020. A latent profile analysis was performed to identify classification features of work engagement. Multiple logistic regression analyses were used to examine predictors of profile membership. Results: A four‐profile model provided the best fit. The four profiles were titled 'low work engagement' (n = 99), 'high vigour‐low dedication and absorption' (n = 58), 'moderate work engagement' (n = 63) and 'high work engagement' (n = 135). A regression analysis suggested that young nurses and nurses who were the only children of their family were more likely to be in the 'low work engagement' and 'high vigour‐low dedication and absorption' groups. Conclusion: This study highlights the importance of tailoring interventions for frontline supporting nurses by considering their distinct work engagement patterns, especially during the COVID‐19 pandemic, to improve the promotion of work satisfaction and quality of care. Impact This was the first study to explore the latent profiles of work engagement in frontline nurses during the COVID‐19 pandemic. Over 40% of nurses were in the 'low work engagement' and 'high vigour‐low dedication and absorption' groups and reported low levels of work engagement. Understanding different patterns of work engagement in frontline nurses can help nursing managers provide emotional, material and organizational support based on the features of each latent profile, which may improve the quality of care and patient safety.
AN  - 160097099
ID  - 160097099
AU  - Yin, Yizhen
AU  - Lyu, Mengmeng
AU  - Zuo, Man
AU  - Yao, Shuyu
AU  - Li, Hui
AU  - Li, Juan
AU  - Zhang, Jie
AU  - Zhang, Jingping
DB  - CINAHL Plus with Full Text
DO  - 10.1111/jan.15361
DP  - EBSCOhost
EP  - 4081
IS  - 12
JO  - Journal of Advanced Nursing (John Wiley & Sons, Inc.)
KW  - Nurses Psychosocial Factors
KW  - Work Engagement
KW  - COVID-19 Pandemic
KW  - Quality of Health Care
KW  - Human
KW  - China
KW  - Female
KW  - Male
KW  - Adult
KW  - Cross Sectional Studies
KW  - Hospitals
KW  - Intensive Care Units
KW  - Sample Size
KW  - Surveys
KW  - Questionnaires
KW  - Convenience Sample
KW  - Snowball Sample
KW  - Sociodemographic Factors
KW  - Multiple Logistic Regression
KW  - Data Analysis Software
KW  - Latent Structure Analysis
KW  - Descriptive Statistics
KW  - Adult: 19-44 years
KW  - Female
KW  - Male
LA  - English
PB  - John Wiley & Sons, Inc.
SN  - 0309-2402
SP  - 4071
TI  - Subtypes of work engagement in frontline supporting nurses during COVID‐19 pandemic: A latent profile analysis.
UR  - https://research.ebsco.com/linkprocessor/plink?id=d35bdab5-a097-3c87-8391-e09ee1544b78
VL  - 78
Y1  - 2022/12/01/Dec2022
ER  - 

TY  - JOUR
AB  - Quality of care and the mental and physical health of nurses are interlinked. The COVID-19 pandemic has imposed an extremely high burden on health care. This study aimed to: 1) describe professional quality of life of registered nurses (RN) working in the pediatric and neonatal care units during the COVID-19 pandemic in Sweden, 2) compare professional quality of life between RNs with and without a Master's degree in specialist nursing pediatric care (MSc), and 3) compare differences in professional quality of life associated with the nursing experience (years). This study adopted a cross-sectional survey design. The PROQoL®-5-questionnaire was administered as a web survey to 160 RNs at four pediatric wards and two neonatal units of two hospitals in Sweden. Seventy-one RNs responded to the survey. Overall, they reported a sufficient professional quality of life. RNs with an MSc suffered significantly lower secondary traumatic stress levels. Experienced RNs reported significantly higher compassion satisfaction and lower occupational burnout. Higher education and longer experience are beneficial for nurses' professional quality of life when working in pediatric care units. Results from this study highlights the importance of offering RN education in pediatric care at master level and supporting novice nurses, to prevent negative professional well-being outcomes in pediatric care, because the health of nurses is of utterly importance when crisis such as a pandemic hits the world. The findings also suggest that the conditions for professional quality of life could improve through activities such as self-care, time for reflection, better working hours, competence-adjusted salary, and educational opportunities. • Having an MSc in specialist nursing pediatric care and/or longer nursing experience have positive effects on professional quality of life. • Nurses need effective leadership in the form of a manager, experienced in nursing care and engages and motivates employees. • The conditions for PROQoL could improve through activities such as self-care, time for reflection, better working hours, competence-adjusted salary, and educational opportunities.
AN  - 174318729
ID  - 174318729
ID  - 8607529
AU  - Blixt, Cornelia
AU  - Johansson, Elin
AU  - Forsner, Maria
AU  - Angelhoff, Charlotte
DB  - CINAHL Plus with Full Text
DO  - 10.1016/j.pedn.2023.11.013
DP  - EBSCOhost
EP  - e651
JO  - Journal of Pediatric Nursing
CY  - Philadelphia, Pennsylvania
KW  - Quality of Working Life
KW  - Compassion Fatigue
KW  - Compassion
KW  - Job Satisfaction
KW  - Pediatric Nurses Psychosocial Factors
KW  - Neonatal Nurses Psychosocial Factors
KW  - Job Experience
KW  - Registered Nurses Psychosocial Factors
KW  - Masters-Prepared Nurses Psychosocial Factors
KW  - Pediatric Units
KW  - COVID-19 Pandemic Sweden
KW  - Human
KW  - Sweden
KW  - Nursing Staff, Hospital
KW  - Cross Sectional Studies
KW  - Questionnaires
KW  - Educational Status
KW  - Occupational Health
KW  - Self Care
KW  - Reflection
KW  - Salaries and Fringe Benefits
KW  - Work Environment
KW  - Leadership
KW  - Staff Development
LA  - English
PB  - W B Saunders
SN  - 0882-5963
SP  - e646
TI  - Compassion fatigue and compassion satisfaction in pediatric and neonatal care nurses during the COVID-19 pandemic in Sweden.
UR  - https://research.ebsco.com/linkprocessor/plink?id=ea7da017-cdd8-3c82-8926-a6e6b8a68426
VL  - 73
Y1  - 2023/11/01/Nov2023
ER  - 

TY  - JOUR
AN  - 176783933
ID  - 176783933
AU  - Özan, Ahmet
AU  - Polat, Hatice
DB  - CINAHL Plus with Full Text
DO  - 10.1177/23779608241247395
DP  - EBSCOhost
EP  - 9
JO  - SAGE Open Nursing
CY  - Thousand Oaks, California
KW  - Critical Care Nurses Psychosocial Factors
KW  - Intensive Care Units
KW  - Compassion Fatigue Risk Factors
KW  - Compassion
KW  - Risk Assessment
KW  - Human
KW  - Descriptive Research
KW  - Correlational Studies
KW  - Critical Care Nursing
KW  - Power Analysis
KW  - Post Hoc Analysis
KW  - Descriptive Statistics
KW  - Comparative Studies
KW  - Data Analysis Software
KW  - Pearson's Correlation Coefficient
KW  - Questionnaires
KW  - Scales
KW  - Summated Rating Scaling
KW  - Quality of Life
KW  - Sociodemographic Factors
KW  - Coefficient alpha
KW  - Kruskal-Wallis Test
KW  - Mann-Whitney U Test
KW  - Male
KW  - Female
KW  - Young Adult
KW  - Adult
KW  - Empathy
KW  - Nursing Staff, Hospital
KW  - Burnout, Professional
KW  - Social Determinants of Health
KW  - Adult: 19-44 years
KW  - Male
KW  - Female
LA  - English
PB  - Sage Publications Inc.
SN  - 2377-9608
SP  - 1
TI  - Determination of Compassion and Compassion Fatigue in Intensive Care Nurses.
UR  - https://research.ebsco.com/linkprocessor/plink?id=b6fc6609-f4ef-3ce9-b553-809c37ee8df8
Y1  - 2024/04/23/4-23-2024
ER  - 

TY  - JOUR
AB  - Nurse burnout remains a significant concern, with modifiable factors playing a crucial role in its mitigation or exacerbation. We examined the association between nurse burnout and assessment gaps in work environment and patient safety culture between nurse leaders and staff nurses, and whether these associations varied by Magnet status. Data from the U.S. Clinician Wellbeing Study and RN4CAST-NY/IL Study (13,381 staff nurses, 1,722 nurse leaders) in 2021 were analyzed using multiple linear regression. Nurse leaders rated work environments and patient safety culture more favorably than staff nurses. A one-point gap in work environments was linked to a 13% increase in burnout (b = 12.99, p =.001). A one-point gap in patient safety culture was associated with a 2% increase (b = 1.75, p =.015). Associations were weaker in Magnet hospitals (b = −4.63, p =.007). Addressing assessment gaps between leaders and staff nurses is vital for reducing burnout. • Discrepancies in work environment assessments are linked to increased nurse burnout. • Nurse leaders consistently rate work environments more favorably than staff nurses. • Magnet status may buffer the impact of leader–staff gaps on nurse burnout. • Bridging assessment gaps may reduce burnout and improve nurse well-being.
AN  - 189854345
ID  - 189854345
ID  - 0401075
AU  - Yu, Hyunmin
AU  - Aiken, Linda H.
AU  - Grischott, Lori J.
AU  - Davidson, Carolyn L.
AU  - Vnenchak, Kathleen
AU  - Pearl, Christine
AU  - Beatty, Dale
AU  - Golinelli, Daniela
AU  - Lasater, Karen B.
DB  - CINAHL Plus with Full Text
DO  - 10.1016/j.outlook.2025.102548
DP  - EBSCOhost
EP  - N.PAG
IS  - 6
JO  - Nursing Outlook
CY  - New York, New York
KW  - Burnout, Professional Psychosocial Factors
KW  - Nursing Staff, Hospital Psychosocial Factors
KW  - Nursing Leaders Psychosocial Factors
KW  - Work Environment
KW  - Patient Safety
KW  - Hospitals
KW  - Burnout, Professional Prevention and Control
KW  - Nurse Administrators Psychosocial Factors
KW  - Human
KW  - Male
KW  - Female
KW  - Multiple Linear Regression
KW  - United States
KW  - Organizational Culture
KW  - Job Satisfaction
KW  - Psychological Well-Being
KW  - Male
KW  - Female
LA  - English
PB  - Elsevier B.V.
SN  - 0029-6554
SP  - N.PAG
TI  - Differences in hospital staff nurses' and nurse leaders' assessments of the work environment and patient safety are associated with staff nurse burnout.
UR  - https://research.ebsco.com/linkprocessor/plink?id=fa12e4c7-84bb-3a25-a4fe-5f4542f20d47
VL  - 73
Y1  - 2025/11/01/Nov2025
ER  - 

TY  - JOUR
AB  - Purpose This study aimed to evaluate the relationships among nurse fatigue, individualized nursing care, and nurse‐reported quality of care. Design The study used a cross‐sectional design. Data from 858 registered nurses providing bedside care in hospitals were collected between March and April 2021 in the United States. Methods: Participants completed a self‐administered online survey, including the Occupational Fatigue Exhaustion Recovery scale, the Individualized Care Scale‐Nurse version, and a single item assessing nursing care quality. Relationships among the study variables were examined using multiple linear and logistic regression models. Findings Nurses' higher levels of acute fatigue were significantly associated with decreased perceptions of individualized nursing activities provided to patients on their last shifts, specifically related to personal life condition and decision‐making control. Nurses' higher levels of chronic fatigue were significantly associated with decreased perception of individualized nursing activities provided to patients on their last shifts related to clinical condition, personal life condition, and decision‐making control. Nurses with higher levels of acute or chronic fatigue, and who perceived their nursing care activities as less individualized were less likely to assess their quality of care as excellent. Conclusion: These findings suggest that addressing hospital nurses' acute and chronic fatigue may contribute to promoting the delivery of individualized nursing care and in improving patients' quality of care. Clinical Relevance: Healthcare institutions are encouraged to regularly monitor and manage nurse fatigue to improve the delivery of individualized and quality nursing care to their patients.
AN  - 158963700
ID  - 158963700
ID  - 100911591
AU  - Cho, Hyeonmi
AU  - Sagherian, Knar
AU  - Scott, Linda D.
AU  - Steege, Linsey M.
DB  - CINAHL Plus with Full Text
DO  - 10.1111/jnu.12768
DP  - EBSCOhost
EP  - 657
IS  - 5
JO  - Journal of Nursing Scholarship
CY  - Malden, Massachusetts
KW  - Compassion Fatigue
KW  - Nursing Care
KW  - Quality of Nursing Care
KW  - Nursing Staff, Hospital Psychosocial Factors
KW  - Quality Improvement
KW  - Human
KW  - Cross Sectional Studies
KW  - Funding Source
KW  - Scales
KW  - Nonexperimental Studies
KW  - United States
KW  - Descriptive Statistics
KW  - Data Analysis Software
KW  - Male
KW  - Female
KW  - Adult
KW  - Middle Age
KW  - Aged
KW  - Adult: 19-44 years
KW  - Middle Aged: 45-64 years
KW  - Aged: 65+ years
KW  - Male
KW  - Female
LA  - English
PB  - Wiley-Blackwell
SN  - 1527-6546
SP  - 648
TI  - Occupational fatigue, individualized nursing care, and quality of nursing care among hospital nurses.
UR  - https://research.ebsco.com/linkprocessor/plink?id=fe93d4d6-329d-3c73-94a3-dca5ad7c520f
VL  - 54
Y1  - 2022/09/01/Sep2022
ER  - 

TY  - JOUR
AB  - Objective: to identify the prevalence of Burnout syndrome in obstetric nurses and midwives who attend planned home births in Brazil. Method: cross-sectional study, with non-probabilistic convenience sampling. Participants were recruited in a virtual environment and data were collected using a sociodemographic questionnaire and the Oldenburg Burnout Inventory scale. The relationships between scale scores and sociodemographic variables were assessed using a comparison test and correlation coefficient. Results: 73 professionals working in 11 Brazilian states participated, with a predominance of 98.6% women and 79.4% obstetric nurses. 45.2% of the participants were identified with Burnout Syndrome, 30.1% without any impairment, 17% with exhaustion, and 6.8% with depersonalization at work. Conclusion: the data point to a high prevalence of Burnout Syndrome in the studied population and lower rates of exhaustion and distance from work.
AN  - 183404315
ID  - 183404315
AU  - Lima Corrêa de Pinho, Talita
AU  - Aparecida Laia da Mata, Júnia
AU  - Moreira Schmalfuss, Joice
AU  - Girardi Baraldi, Nayara
AU  - Fróes de Oliveira Sanfelice, Clara
DB  - CINAHL Plus with Full Text
DO  - 10.9789/2175-5361.rpcfo.v16.13056
DP  - EBSCOhost
EP  - 7
IS  - 1
JO  - Revista de Pesquisa: Cuidado é Fundamental
KW  - Burnout, Professional Epidemiology
KW  - Perinatal Nurses Psychosocial Factors
KW  - Midwives Psychosocial Factors
KW  - Home Childbirth
KW  - Perinatal Nursing
KW  - Brazil
KW  - Funding Source
KW  - Human
KW  - Male
KW  - Female
KW  - Adult
KW  - Middle Age
KW  - Cross Sectional Studies
KW  - Nonprobability Sample
KW  - Convenience Sample
KW  - Correlation Coefficient
KW  - Stress, Occupational
KW  - Scales
KW  - Questionnaires
KW  - Coefficient alpha
KW  - T-Tests
KW  - Data Analysis Software
KW  - Descriptive Statistics
KW  - Adult: 19-44 years
KW  - Middle Aged: 45-64 years
KW  - Male
KW  - Female
LA  - English
PB  - Revista de Pesquisa: Cuidado e Fundamental Online
SN  - 1809-6107
SP  - 1
TI  - BURNOUT SYNDROME IN OBSTETRIC NURSES AND MIDWIVES WHO ATTEND PLANNED HOME BIRTHS IN BRAZIL.
UR  - https://research.ebsco.com/linkprocessor/plink?id=a1a88326-a90e-3cb2-9a2f-41f2df2ccabb
VL  - 16
Y1  - 2024/01/01/jan-dez2024
ER  - 

TY  - JOUR
AB  - The Practice Environment Scale of the Nursing Work Index (PES‐NWI) has been utilized for two decades globally to measure nurse work environments. Its 31 items in five domains present a substantial respondent burden, threatening survey response rates. The purpose of this study was to derive and validate a short form: the PES‐5. We conducted a cross‐sectional, secondary analysis of survey data from nurses in 760 hospitals in six U.S. states in 2016 or 2019. One representative item per subscale was selected by highest item‐to‐subscale R2 from the original PES‐NWI publication. Five psychometric properties of the PES‐5 were evaluated. The reproduced structure of the full form was confirmed in the 2016 data by the highest R2 for the selected items. The unidimensional structure of the PES‐5 was confirmed through confirmatory factor analysis. The correlation between the composite values of the 28‐item and 5‐item versions was 0.94. The Cronbach's alpha reliability of the PES‐5 was >0.80. The intraclass correlation coefficient (ICC 1, k), which evaluates the stability of aggregated values when data are clustered, i.e., nurses are nested within hospitals, was >0.80 in both datasets, demonstrating satisfactory aggregate properties. Construct validity was supported by the selected items being ranked highly in their respective subscales by an expert panel. Criterion validity was supported by an analysis of variance of the PES‐5 mean value across responses to a single‐item work environment measure. Similar patterns of relationships with other key variables were identified by statistically significant odds ratios in regression models predicting patient mortality from the PES‐5. The classification accuracy of the PES‐5 was high, with 88% of hospitals classified identically by both versions. The PES‐5 shows promise for measurement of nurses' work environments while maximizing response rate by reducing participant burden.
AN  - 178354950
ID  - 178354950
ID  - 7806136
AU  - Lake, Eileen T.
AU  - Gil, Jennifer
AU  - Moronski, Lynne
AU  - McHugh, Matthew D.
AU  - Aiken, Linda H.
AU  - Lasater, Karen B.
DB  - CINAHL Plus with Full Text
DO  - 10.1002/nur.22388
DP  - EBSCOhost
EP  - 459
IS  - 4
JO  - Research in Nursing & Health
CY  - Malden, Massachusetts
KW  - Nursing Staff, Hospital Psychosocial Factors
KW  - Health Facility Environment Psychosocial Factors
KW  - Work Environment Psychosocial Factors
KW  - Job Satisfaction Evaluation
KW  - Instrument Validation
KW  - Psychometrics
KW  - Scales
KW  - Nursing Staff, Hospital Statistics and Numerical Data
KW  - Human
KW  - Male
KW  - Female
KW  - Cross Sectional Studies
KW  - Secondary Analysis
KW  - Registered Nurses
KW  - California
KW  - Florida
KW  - New Jersey
KW  - Pennsylvania
KW  - New York
KW  - Illinois
KW  - Surveys
KW  - Multiple Logistic Regression
KW  - Factor Analysis
KW  - Validation Studies
KW  - Construct Validity
KW  - Reliability and Validity
KW  - Coefficient alpha
KW  - Intraclass Correlation Coefficient
KW  - Structural Equation Modeling
KW  - Internal Consistency
KW  - Analysis of Variance
KW  - Funding Source
KW  - Criterion-Related Validity
KW  - Odds Ratio
KW  - Descriptive Statistics
KW  - Data Analysis Software
KW  - Nurse Managers
KW  - Management Styles
KW  - Leadership
KW  - Quality of Health Care
KW  - Personnel Staffing and Scheduling
KW  - Health Resource Allocation
KW  - Nurse-Physician Relations
KW  - Teamwork
KW  - Professional Recognition
KW  - Staff Development
KW  - Clinical Competence
KW  - Nurse Attitudes
KW  - Stress, Occupational
KW  - Personnel Turnover
KW  - Burnout, Professional
KW  - Male
KW  - Female
LA  - English
PB  - Wiley-Blackwell
SN  - 0160-6891
SP  - 450
TI  - Validation of a short form of the practice environment scale of the nursing work index: The PES‐5.
UR  - https://research.ebsco.com/linkprocessor/plink?id=e59fbd1e-47ef-39d1-8d2c-61bd1e2b0237
VL  - 47
Y1  - 2024/08/01/Aug2024
ER  - 

TY  - JOUR
AB  - Objective: This study systematically evaluated the incidence and influencing factors of compassion fatigue (CF) among obstetric and gynecological nurses. Methods: Retrieve the cross-sectional study on the current occurrence status of CF among obstetric and gynecological nurses in the Web of Science, PubMed, Embase, Cochrane Library, CINAHL, CBM, CNKI, VIP and WANFANG database. Database were searched from the database establishment to September 8, 2024. Literature screening, data extraction and bias risk assessment were performed independently by two researchers. Stata17.0 software was used for meta-analysis. Results: A total of 15 studies involving 6,799 obstetrics and gynecology nurses were included in the analysis. The meta-analysis results indicated that the incidence of moderate to severe CF among these nurses was 77.6% (ES = 0.776, 95% CI: 0.725-0.827). Additionally, the scores for compassion satisfaction, burnout, and secondary trauma were 29.835 (95% CI: 27.703-31.967), 28.116 (95% CI: 25.458-30.775), and 25.021 (95% CI: 21.681-28.360), respectively, all exceeding the critical threshold, indicating a high risk of CF in obstetrics and gynecology nurses. The identified influencing factors for CF included exposure to traumatic events, number of children, social support, sleep quality, health status, years of service, and hospital region and grade. Conclusion: The prevalence of CF among obstetrics and gynecology nurses is notably high, necessitating the implementation of individualized intervention strategies based on the identified influencing factors.
AN  - 40726940
ID  - 40726940
AU  - Lv, Jia
AU  - Che, Xin-Yi
AU  - Xie, Ling-Ling
AU  - Ren, Min
AU  - Guo, Tian-Zhi
AU  - Tu, Su-Hua
DB  - MEDLINE Complete
DO  - 10.3389/fpubh.2025.1590995
DP  - EBSCOhost
JO  - Frontiers in public health
CY  - Switzerland
KW  - Compassion Fatigue epidemiology
KW  - Nurses psychology
KW  - Nurses statistics & numerical data
KW  - Obstetric Nursing statistics & numerical data
KW  - Burnout, Professional epidemiology
KW  - Female
KW  - Humans
KW  - Cross-Sectional Studies
KW  - Prevalence
KW  - Risk Factors
KW  - Male
KW  - Pregnancy
LA  - eng
PB  - Frontiers Editorial Office
SN  - 2296-2565
SN  - Electronic
SP  - 1590995
TI  - Prevalence and risk factors of compassion fatigue in gynecological and obstetric nurses: a systematic review and meta-analysis.
UR  - https://research.ebsco.com/linkprocessor/plink?id=bfe3a083-4af0-3d83-9542-5747e396de66
VL  - 13
Y1  - 2025/07/14/2025 Jul 14
ER  - 

TY  - JOUR
AB  - Background: Paediatric critical care (PCC) is a high-pressure working environment. Staff experience high levels of burnout, symptoms of post-traumatic stress, and moral distress. Aim: To understand challenges to workplace well-being in PCC to help inform the development of staff interventions to improve and maintain well-being. Study Design: The Enhanced Critical Incident Technique (ECIT) was used. ECIT encompasses semi-structured interviews and thematic analysis. We identified 'critical incidents', challenges to well-being, categorized them in a meaningful way, and identified factors which helped and hindered in those moments. Fifty-three nurses and doctors from a large UK quaternary PCC unit were consented to take part. Results: Themes generated are: Context of working in PCC, which examined staff's experiences of working in PCC generally and during COVID-19; Patient care and moral distress explored significant challenges to well-being faced by staff caring for increasingly complex and chronically ill patients; Teamwork and leadership demonstrated the importance of team-belonging and clear leadership; Changing workforce explored the impact of staffing shortages and the ageing workforce on well-being; and Satisfying basic human needs, which identified absences in basic requirements of food and rest. Conclusions: Staff's experiential accounts demonstrated a clear need for psychologically informed environments to enable the sharing of vulnerabilities, foster support, and maintain workplace well-being. Themes resonated with the self-determination theory and Maslow's hierarchy of needs, which outline requirements for fulfilment (self-actualization). Relevance to Clinical Practice: Well-being interventions must be informed by psychological theory and evidence. Recommendations are flexible rostering, advanced communication training, psychologically-informed support, supervision/mentoring training, adequate accommodation and hot food. Investment is required to develop successful interventions to improve workplace well-being.
AN  - 178722896
ID  - 178722896
ID  - 9808649
AU  - Shaw, Rachel L.
AU  - Morrison, Rachael
AU  - Webb, Sarah
AU  - Balogun, Omobolanle
AU  - Duncan, Heather P.
AU  - Butcher, Isabelle
DB  - CINAHL Plus with Full Text
DO  - 10.1111/nicc.13030
DP  - EBSCOhost
EP  - 755
IS  - 4
JO  - Nursing in Critical Care
CY  - Malden, Massachusetts
KW  - Intensive Care Units, Pediatric
KW  - Pediatric Critical Care Nursing
KW  - Work Environment
KW  - Pediatric Critical Care Nurses Psychosocial Factors
KW  - Psychological Well-Being
KW  - Occupational Health Services
KW  - Stress, Occupational Prevention and Control
KW  - Nurse Attitudes
KW  - Work Experiences
KW  - Needs Assessment
KW  - Human
KW  - Funding Source
KW  - United Kingdom
KW  - Male
KW  - Female
KW  - Adult
KW  - Middle Age
KW  - Exploratory Research
KW  - Thematic Analysis
KW  - Purposive Sample
KW  - Interviews
KW  - Reflection
KW  - Burnout, Professional Prevention and Control
KW  - Support, Psychosocial
KW  - Workload
KW  - Nursing Shortage
KW  - Teamwork
KW  - Leadership
KW  - Patient Care Psychosocial Factors
KW  - Psychological Distress
KW  - Morals
KW  - Personnel Staffing and Scheduling Administration
KW  - Quality of Nursing Care
KW  - Communication
KW  - Hardiness
KW  - Aging
KW  - Shiftwork
KW  - Safety
KW  - Adult: 19-44 years
KW  - Middle Aged: 45-64 years
KW  - Male
KW  - Female
LA  - English
PB  - Wiley-Blackwell
SN  - 1362-1017
SP  - 745
TI  - Challenges to well-being in critical care.
UR  - https://research.ebsco.com/linkprocessor/plink?id=5eb559cb-8e14-3398-bf72-61c955cdbfc8
VL  - 29
Y1  - 2024/07/01/Jul2024
ER  - 

TY  - JOUR
AB  - Excessive number of alarms and false and nonactionable alarms may lead to alarm fatigue. Alarm fatigue could easily contribute to burnout. Burnout may reduce nurses' sensitivity to alarms, thus affecting patients' safety due to insufficient response to the alarms. However, no study has examined nurses' alarm fatigue in Ghana. The objective of this study was to investigate the level of alarm fatigue and its associated factors, as well as determine its relationship with burnout among nurses working in the critical care units of hospitals in Ghana. The cross-sectional study was conducted in critical care units of five hospitals in Ghana from November 2021 to January 2022. A total of 364 nurses were recruited and completed the questionnaire. Alarm fatigue was assessed by the alarm fatigue questionnaire, which was originally developed in Chinese and was translated into English using a standard protocol. Burnout was assessed using the Maslach Burnout Inventory. The overall alarm fatigue score was 76.43 ± 27.80 out of 124. Longer years working at the critical care unit (B = −2.50, 95% confidence interval [ CI ]: −4.62, −0.37) and having policies related to alarm management (B = −10.77, 95% CI : −3.50, −18.04) were associated with a decreased risk of alarm fatigue, while working in neonatal intensive care unit (B = 16.35, 95% CI : 2.48, 30.21) and postanesthesia care unit (B = 15.16; 95% CI : 0.32, 30.01), and having anxiety and stress (B = 8.15, 95% CI : 1.30, 15.00) were associated with an increased risk of alarm fatigue. In addition, alarm fatigue was positively associated with emotional exhaustion (r = 0.52, P < 0.001) and depersonalisation (r = 0.43, P < 0.001) but not personal accomplishment (r = −0.09, P = 0.100). Critical care nurses in Ghana experienced higher levels of alarm fatigue, which is affected by multiple factors. There is a significant link between nurses' alarm fatigue and burnout. Our findings provide important guidance for future intervention programs to improve critical care nurses' alarm fatigue by introducing policies on alarm management and improving nurses' psychological health, with a special focus on nurses with shorter working years and working in neonatal intensive care unit and postanesthesia care unit.
AN  - 175934543
ID  - 175934543
ID  - 9207852
AU  - Nyarko, Brenda A.
AU  - Yin, Zengzhen
AU  - Chai, Xiaoya
AU  - Yue, Liqing
DB  - CINAHL Plus with Full Text
DO  - 10.1016/j.aucc.2023.06.010
DP  - EBSCOhost
EP  - 280
IS  - 2
JO  - Australian Critical Care
CY  - New York, New York
KW  - Burnout, Professional Risk Factors
KW  - Critical Care Nurses Psychosocial Factors
KW  - Intensive Care Units Ghana
KW  - Equipment Alarm Systems Adverse Effects
KW  - Mental Fatigue Risk Factors
KW  - Risk Assessment
KW  - Human
KW  - Patient Safety
KW  - Ghana
KW  - Cross Sectional Studies
KW  - Hospitals
KW  - Questionnaires
KW  - Work
KW  - Confidence Intervals
KW  - Organizational Policies
KW  - Intensive Care Units, Neonatal
KW  - Post Anesthesia Care Units
KW  - Anxiety Complications
KW  - Stress, Psychological Complications
KW  - Emotional Exhaustion Complications
KW  - Depersonalization Complications
KW  - Mental Health
LA  - English
PB  - Elsevier B.V.
SN  - 1036-7314
SP  - 273
TI  - Nurses' alarm fatigue, influencing factors, and its relationship with burnout in the critical care units: A cross-sectional study.
UR  - https://research.ebsco.com/linkprocessor/plink?id=80119d2d-ef95-3343-ac8a-2d6fbbf7840c
VL  - 37
Y1  - 2024/03/01/Mar2024
ER  - 

TY  - JOUR
AB  - : <b>Background/Objectives</b>: Work environment greatly affects nursing activities. This study aimed to explore the impact of the professional nursing environment on the risk of burnout symptomatology and work engagement (a burnout-moderating variable). <b>Methods</b>: A systematic review has been carried out. Selection criteria included cross-sectional studies that evaluated the professional nursing environment with the PES-NWI scale and also evaluated the levels of burnout and/or engagement in nurses. The PubMed, Scopus, Cinahl and WoS databases have been reviewed until November 2024, and potential articles manually selected by two researchers independently. <b>Results</b>: Eighty-four articles were selected, and after applying selection and exclusion criteria, 14 papers were finally included. Most studies were conducted in Europe. The quality evaluation was carried out using the JBI critical appraisal checklist. All retrieved studies focused on burnout, and only two works also evaluated work engagement. <b>Conclusions</b>: Overall, the trend indicates that a favorable professional environment was related to lower burnout symptoms, lower intentions to leave work and higher levels of work engagement. In addition, an adequate work environment was associated with less stress and higher quality of care, social support, professional development, leadership, nurse-doctor collaboration, nurse participation in hospital issues, staffing and job satisfaction.
AN  - 40218076
ID  - 40218076
AU  - Chiminelli-Tomás, Virginia
AU  - Tutte-Vallarino, Verónica
AU  - Ferreira-Umpiérrez, Augusto
AU  - Hernández-Morante, Juan José
AU  - Reche-García, Cristina
DB  - MEDLINE Complete
DO  - 10.3390/healthcare13070779
DP  - EBSCOhost
IS  - 7
JO  - Healthcare (Basel, Switzerland)
CY  - Switzerland
LA  - eng
PB  - MDPI AG
SN  - 2227-9032
SN  - Print
TI  - Impact of Nursing Practice Environments in Work Engagement and Burnout: A Systematic Review.
UR  - https://research.ebsco.com/linkprocessor/plink?id=6ea30215-5d21-3422-a574-508b862a56c2
VL  - 13
Y1  - 2025/03/31/2025 Mar 31
ER  - 

TY  - JOUR
AB  - Introduction: This study aimed to discover the prevalence and risk factors of burnout among physicians and nurses working in intensive care units and emergency departments. Methods: This systematic review followed the reporting guidance from the Preferred Reporting Items for Systematic Reviews and Meta-Analyses. A literature search was conducted using the following databases: PubMed, MEDLINE, CINAHL, and Embase. The search was conducted in November 2023. English-language studies reporting burnout prevalence and risk factors among intensive care units and emergency physicians and nurses, with primary outcomes, were identified. Quantitative studies with observational designs underwent review, with 2 independent reviewers screening titles, abstracts, and full texts for inclusion. Quality assessment used Joanna Briggs Institute critical appraisal tools. A meta-analysis was conducted if data were sufficient. Results: This review included 17 studies. The pooled prevalence rates for burnout, high emotional exhaustion, high depersonalization, and low personal accomplishment were 46%, 48%, 30%, and 47%, respectively. Factors such as age, sex, smoking/tobacco use, education level, years of experience, workload, and the impact of coronavirus disease 2019 were identified as significant determinants of burnout in this population. Discussion: The results assisted in determining preventive strategies and identified areas for future research.
AN  - 40088246
ID  - 40088246
AU  - Lin, Kuan-Han
AU  - Selvanayagam, Nandhini
AU  - Patnaik, Sneha
AU  - Kuo, Chun-Ya
DB  - MEDLINE Complete
DO  - 10.1016/j.jen.2025.02.007
DP  - EBSCOhost
EP  - 720
IS  - 4
JO  - Journal of emergency nursing
CY  - United States
KW  - Burnout, Professional epidemiology
KW  - Burnout, Professional psychology
KW  - Physicians psychology
KW  - Nursing Staff, Hospital psychology
KW  - Emergency Service, Hospital
KW  - Intensive Care Units
KW  - Emergency Nursing
KW  - Humans
KW  - Prevalence
KW  - Risk Factors
LA  - eng
PB  - Mosby-Year Book
SN  - 1527-2966
SN  - Electronic
SP  - 702
TI  - Burnout Among Physicians and Nurses Working in Intensive Care Units and Emergency Departments: A Systematic Review and Meta-Analysis.
UR  - https://research.ebsco.com/linkprocessor/plink?id=a9ac2495-6f8c-3036-9049-479f8aad6841
VL  - 51
Y1  - 2025/07/01/2025 Jul
ER  - 

TY  - JOUR
AN  - 177035952
ID  - 177035952
ID  - 10127103
AU  - Deguara, Justin
AU  - Trapani, Josef
AU  - Ebejer, Stephen
DB  - CINAHL Plus with Full Text
DO  - 10.1177/17504589231151507
DP  - EBSCOhost
EP  - 145
IS  - 5
JO  - Journal of Perioperative Practice
CY  - Thousand Oaks, California
KW  - Operating Room Nurses Psychosocial Factors
KW  - Nurse Attitudes Evaluation
KW  - Patient Safety Evaluation
KW  - Questionnaires Utilization
KW  - Organizational Culture
KW  - Human
KW  - Waiting Lists
KW  - Cross Sectional Studies
KW  - Surveys
KW  - Burnout, Professional
KW  - Work Engagement
KW  - Correlational Studies
KW  - Decision Making, Clinical
KW  - Job Characteristics
KW  - Support, Psychosocial
KW  - Open-Ended Questionnaires
KW  - Psychometrics
KW  - Test-Retest Reliability
KW  - Coefficient alpha
KW  - Workload
KW  - Leadership
KW  - Descriptive Statistics
KW  - Data Analysis Software
KW  - Summated Rating Scaling
KW  - Nonparametric Statistics
KW  - Pearson's Correlation Coefficient
KW  - Spearman's Rank Correlation Coefficient
KW  - Adolescence
KW  - Adult
KW  - Communication
KW  - Reliability
KW  - Pilot Studies
KW  - Middle Age
KW  - Aged
KW  - Aged, 80 and Over
KW  - Male
KW  - Female
KW  - Professional Development
KW  - Adolescent: 13-18 years
KW  - Adult: 19-44 years
KW  - Middle Aged: 45-64 years
KW  - Aged: 65+ years
KW  - Aged, 80 & over
KW  - Male
KW  - Female
LA  - English
PB  - Sage Publications Inc.
SN  - 1750-4589
SP  - 137
TI  - Measuring operating theatre nurses' perceptions of safety culture using the SCORE questionnaire.
UR  - https://research.ebsco.com/linkprocessor/plink?id=a8400ab8-f0be-33c9-ab55-fcd71b883c2d
VL  - 34
Y1  - 2024/05/01/May2024
ER  - 

TY  - JOUR
AB  - This study aimed to examine the effects of holistic nursing competence on work engagement, self-reflection and insight in nurses. This descriptive and cross-sectional study was conducted with 309 nurses working in Turkey. Data were collected using the "Descriptive Information Form", "Holistic Nursing Competence Scale (HNCS)", "Utrecht Work Engagement Scale (UWES)", and "Self-Reflection and Insight Scale (SRIS)". Pearson correlation analysis and multiple linear regression analysis were used to analyze the data. We found that the HNCS had a moderate positive relationship (r = 0.411, p < 0.05) with the UWES, and a weak positive relationship (r = 0.324, p < 0.05) with the SRIS. In the model established by multiple regression analysis, the effect of the HNCS, age, marital status, position, and performing the profession willingly on work engagement explained 33.7% of the variance. In another established model, the effect of the HNCS, gender, and having children on self-reflection and insight explained 11.5% of the variance. Our findings revealed the effect of holistic competence on nurses' positive attitudes about their work engagement and self-reflection in practice. We recommended developing awareness-based programs for nurses to increase their holistic nursing competence.
AN  - 171951119
ID  - 171951119
ID  - 8506709
AU  - Aydin, Adeviye
AU  - Kaya, Yunus
AU  - Erbaş, Atiye
DB  - CINAHL Plus with Full Text
DO  - 10.1177/08980101221129716
DP  - EBSCOhost
EP  - 317
IS  - 3
JO  - Journal of Holistic Nursing
CY  - Thousand Oaks, California
KW  - Holistic Nursing
KW  - Professional Competence
KW  - Work Engagement
KW  - Reflection
KW  - Nurses Psychosocial Factors
KW  - Human
KW  - Male
KW  - Female
KW  - Adult
KW  - Descriptive Research
KW  - Cross Sectional Studies
KW  - Turkey
KW  - Pearson's Correlation Coefficient
KW  - Multiple Linear Regression
KW  - Multiple Regression
KW  - Age Factors
KW  - Marital Status
KW  - Snowball Sample
KW  - Questionnaires
KW  - Surveys
KW  - Summated Rating Scaling
KW  - Coefficient alpha
KW  - Data Analysis Software
KW  - Descriptive Statistics
KW  - Scales
KW  - Adult: 19-44 years
KW  - Male
KW  - Female
LA  - English
PB  - Sage Publications Inc.
SN  - 0898-0101
SP  - 310
TI  - The Effect of Holistic Nursing Competence on Work Engagement, Self-Reflection and Insight in Nurses.
UR  - https://research.ebsco.com/linkprocessor/plink?id=3551c086-ec2c-393a-85f2-777d41bc3bd1
VL  - 41
Y1  - 2023/09/01/Sep2023
ER  - 

TY  - JOUR
AB  - Purpose: The degree of caring behavior of oncology nurses is a crucial factor in the care provided to patients with cancer. In this study, we aimed to investigate factors related to oncology nurses' caring behavior, including their resilience and professional quality of life. Methods: A cross-sectional descriptive study was conducted with 107 oncology nurses at an urban tertiary hospital from May 18 to 24, 2015. We used a self-report questionnaire to measure resilience, professional quality of life, and degree of caring behavior. Data analysis included descriptive statistics, correlations, and multiple regression analysis using SPSS/WIN 20.0. Results: Oncology nurses presented with low levels of resilience and caring behavior, and high levels of compassion satisfaction, burnout, and secondary traumatic stress. There was a statistically significant relationship between the degree of caring behavior, resilience (r = .43, p < .001), compassion satisfaction (r = .51, p < .001), and burnout (r = - .42, p < .001), as well as between secondary traumatic stress and burnout (r = .34, p < .001). Factors associated with oncology nurses' degree of caring behavior were compassion satisfaction (t = 6.00, p < .001) and educational level (t = 3.45, p = .001). Conclusion: This study demonstrates that oncology nurses' degree of caring behavior is related to their professional quality of life and education. These findings suggest that enhancing oncology nurses' healthy coping strategies at both the individual and organizational levels can further develop holistic nursing care. Additionally, it is necessary to examine the factors affecting nurses' compassion satisfaction and to try to promote this aspect.
AN  - 174823708
ID  - 174823708
ID  - 101488689
AU  - Jeon Misun
AU  - Kim Sue
AU  - Kim Sanghee
DB  - CINAHL Plus with Full Text
DO  - 10.4040/jkan.23058
DP  - EBSCOhost
EP  - 609
IS  - 6
JO  - Journal of Korean Academy of Nursing
CY  - , &lt;Blank&gt;
KW  - Oncology Nurses Psychosocial Factors
KW  - Hardiness
KW  - Quality of Life
KW  - Caring
KW  - Nursing Care
KW  - Human
KW  - Male
KW  - Female
KW  - Adult
KW  - Cross Sectional Studies
KW  - Descriptive Research
KW  - Correlational Studies
KW  - Tertiary Health Care
KW  - South Korea
KW  - Job Satisfaction
KW  - Burnout, Professional
KW  - Stress Disorders, Post-Traumatic
KW  - Compassion
KW  - Job Experience
KW  - Surveys
KW  - Scales
KW  - Questionnaires
KW  - Data Analysis Software
KW  - Descriptive Statistics
KW  - One-Way Analysis of Variance
KW  - Post Hoc Analysis
KW  - Pearson's Correlation Coefficient
KW  - Regression
KW  - Compassion Fatigue
KW  - Coping
KW  - Adult: 19-44 years
KW  - Male
KW  - Female
LA  - English
PB  - Korean Society of Nursing Science
SN  - 2005-3673
SP  - 598
TI  - Association between Resilience, Professional Quality of Life, and Caring Behavior in Oncology Nurses: A Cross-Sectional Study.
UR  - https://research.ebsco.com/linkprocessor/plink?id=c2f5097f-21de-3ddc-a66c-ca01836cb4cd
VL  - 53
Y1  - 2023/12/01/Dec2023
ER  - 

TY  - JOUR
AB  - In early 2020, it was hypothesized that COVID-19 would lead to disproportionately negative health and work outcomes for Black and Hispanic adults, but sufficient data had yet been collected to fully support this claim. Now, we have empirical evidence, but little has been done to aggregate this information to fully understand its impact on these communities. Utilizing 44 articles from a scoping review of three databases (PubMed, Web of Science, and Business Source Complete), this study seeks to identify the primary work-related risks that help explain Black and Hispanic adults' disparate COVID-19-related work outcomes (e.g., loss of hours, job disruption, stress). Findings illuminate four primary risks faced by Black and Hispanic workers: (1) being an essential worker, (2) type of work performed, (3) workplace factors; and (4) community and geographic factors. We conclude with policy recommendations that will help inform policy and practice for economic recovery from the pandemic for other marginalized populations.
AN  - 177310727
ID  - 177310727
AU  - Jason, Kendra
AU  - Wilson, Miguel
AU  - Catoe, Jamel
AU  - Brown, Courtney
AU  - Gonzalez, Mayleen
DB  - CINAHL Plus with Full Text
DO  - 10.1007/s40615-023-01594-6
DP  - EBSCOhost
EP  - 1172
IS  - 3
JO  - Journal of Racial & Ethnic Health Disparities
CY  - New York, New York
KW  - COVID-19 Pandemic Psychosocial Factors
KW  - African Americans Statistics and Numerical Data
KW  - Hispanic Americans Statistics and Numerical Data
KW  - Work Evaluation
KW  - Outcome Assessment
KW  - Human
KW  - Male
KW  - Adult
KW  - United States
KW  - Scoping Review
KW  - PubMed
KW  - Health Status Disparities
KW  - Work Environment
KW  - Geographic Factors
KW  - Stress, Psychological
KW  - Risk Assessment
KW  - Recovery Evaluation
KW  - Centers for Disease Control and Prevention (U.S.)
KW  - Personal Protective Equipment
KW  - COVID-19 Mortality
KW  - Quality of Life
KW  - Sexism
KW  - Ageism
KW  - Disability Discrimination
KW  - Minority Groups
KW  - Morbidity
KW  - Disease Outbreaks
KW  - Burnout, Professional
KW  - Nursing Staff, Hospital Psychosocial Factors
KW  - Health Personnel Psychosocial Factors
KW  - Occupations and Professions
KW  - Employment Status
KW  - Occupational Health
KW  - Government
KW  - Descriptive Statistics
KW  - Funding Source
KW  - Adult: 19-44 years
KW  - Male
LA  - English
PB  - Springer Nature
SN  - 2197-3792
SP  - 1157
TI  - The Impact of the COVID-19 Pandemic on Black and Hispanic Americans' Work Outcomes: a Scoping Review.
UR  - https://research.ebsco.com/linkprocessor/plink?id=b36917bd-f480-3f5b-ada4-a36ca4db3d03
VL  - 11
Y1  - 2024/06/01/Jun2024
ER  - 

TY  - JOUR
AB  - Aim: To assess the servant leadership behaviour of head nurse and its linkage with nurse work engagement in China. Design: A cross‐sectional study. Methods: A anonymous investigation with the stratified cluster randomized sampling of nurse was conducted in Hunan Province of China in December 2020. We administered the Perceived Head Nurse Service Leadership Behaviour Scale and the Chinese version of Utrecht work engagement scale to survey, and analyse its relationships by multiple linear regression. Results: A number of 890 nurses participated in this study. The average score of the perceived servant leadership of head nurse reported by nurses was 78.90 ± 14.04, which was at a medium level. Among its six dimensions, the dimension of promote nurse development scored highest (16.04 ± 2.84), while the dimension of dedication scored lowest (11.39 ± 2.46). Official nurses reported higher perceived servant leadership scores of head nurses than those who were employed and temporary nurses (b = 1.727, 95% CI: 0.054–3.400); nurses in tertiary hospitals reported higher perceived servant leadership scores of head nurses than nurses in primary and secondary hospitals (b = 2.703, 95% CI: 0.305–5.100); and lower perceived servant leadership scores were associated with nurses' job overtime (b = −4.935, 95% CI: −6.891 to −2.978). Nurses' perceived servant leadership of head nurses were positively associated with nurses' work engagement (r = 0.336, p <.05). Multiple linear regression analysis indicated that the perceived servant leadership of head nurse affected nurses' work engagement strongly (b = 0.585, 95% CI: 0.479–0.691). Conclusion: The servant leadership behaviour of head nurse in China was at the medium level, which was positively associated with nurses' work engagement. Further research should improve the power of the servant leadership behaviour of head nurse by integrating additional training, policies and support. Impact: It is time to consider the servant leadership behaviour of head nurses and its linkage with nurses' work engagement in China seriously, and address the policies, guidelines, curriculum, and practice culture. Patient or Public Contribution: The study was conducted to explore the situation of servant leadership behaviour of head nurses and its linkage with nurses' work engagement in China, which did not include input from the public or the intended participants.
AN  - 172894650
ID  - 172894650
AU  - Qin, Lulu
AU  - Li, Jiayin
AU  - Li, Cai
DB  - CINAHL Plus with Full Text
DO  - 10.1111/jan.15753
DP  - EBSCOhost
EP  - 4364
IS  - 11
JO  - Journal of Advanced Nursing (John Wiley & Sons, Inc.)
KW  - Leadership
KW  - Management Styles Methods
KW  - Head Nurses Evaluation
KW  - Work Engagement Evaluation
KW  - Human
KW  - Male
KW  - Female
KW  - China
KW  - Cross Sectional Studies
KW  - Random Sample
KW  - Scales
KW  - Linear Regression
KW  - Descriptive Statistics
KW  - Confidence Intervals
KW  - Curriculum
KW  - Practice Guidelines
KW  - Nursing Management
KW  - Health Policy
KW  - Male
KW  - Female
LA  - English
PB  - John Wiley & Sons, Inc.
SN  - 0309-2402
SP  - 4356
TI  - Servant leadership behaviour of head nurse assessment and its linkage with nurse work engagement in China.
UR  - https://research.ebsco.com/linkprocessor/plink?id=e66423ae-7ce3-3242-8b6a-ac4c2357c340
VL  - 79
Y1  - 2023/11/01/Nov2023
ER  - 

TY  - JOUR
AB  - Introduction: Deconditioning remains a significant challenge for hospital inpatients, particularly the older patients. National campaigns such as ‘End PJ Paralysis’ and ‘Sit Up, Get Drssed, Keep Moving’ endorsed by the British Geriatrics Society, highlight the importance of maintaining mobility during hospital stays. We designed a QIP to raise awareness of deconditioning among nursing staff and resident doctors and to identify barriers preventing mobilisation. Method: We conducted a QIP on a geriatric ward at Lincoln County Hospital, collecting quantitative data on the frequency of patients sitting out of bed, sitting up for meals, wearing appropriate footwear, and wearing their own clothes. Qualitative feedback was obtained through short interviews with nurses and healthcare assistants (HCAs) to explore reasons patients remained in bed. Patients receiving end-of-life care, those medically unwell (NEWS >5), or those with baseline immobility (i.e bed bound) were excluded. Following an initial cycle, teaching sessions were delivered to staff and resident doctors over two weeks before repeating data collection. Results: In the first cycle, 69% of patients sat out of bed daily, 50% sat up for meals, 42% wore appropriate footwear, and 26% wore their own clothes. After staff education, the second cycle showed no significant improvement: 64% sat out of bed, 48% sat up for meals, 40% wore appropriate footwear, and 36%wore their own clothes. Barriers identified included patient factors (fatigue, lack of motivation and awareness), equipment shortages (e.g. recliner chairs), staffing pressures, and difficulty accessing personal clothing. Notably, some patients who could mobilise independently remained in bed. This showed that the risk of prolonged bedrest is even greater for those needs support. Conclusion: Despite increased staff awareness, this QIP showed a neutral impact on outcomes, highlighting that education alone is insufficient. Multifactorial barriers, including patient factors, limited equipment, and staffing constraints, been identified and have to be addressed collectively to improve outcome.
AN  - 192607927
ID  - 192607927
ID  - 0375655
AU  - Tan, K. E.
AU  - Mohamed, H. E.
AU  - Murhiz, A. I.
AU  - Mathew, P.
DB  - CINAHL Plus with Full Text
DP  - EBSCOhost
EP  - i21
JO  - Age & Ageing
KW  - Quality Improvement
KW  - Deconditioning Psychosocial Factors
KW  - Health Promotion Methods
KW  - Deconditioning Education
KW  - Activities of Daily Living In Old Age
KW  - Nursing Staff, Hospital Education
KW  - Interns and Residents Education
KW  - Congresses and Conferences England
KW  - England
KW  - Aged
KW  - Aged: 65+ years
LA  - English
PB  - Oxford University Press / USA
SN  - 0002-0729
SP  - i21
TI  - A QIP presentation: reducing deconditioning: sit up, get dressed, keep moving...British Geriatrics Society Autumn Meeting, November 12-14, 2025, Nottingham, England.
UR  - https://research.ebsco.com/linkprocessor/plink?id=b171d4cd-d6f4-3cf2-8030-a760c1a61492
VL  - 55
Y1  - 2026/02/02/2026 Supplement
ER  - 

TY  - JOUR
AB  - Aim: The aim of the current study was to examine the relationship between work engagement and perceived organisational support and self‐efficacy among registered nurses in Jordanian hospitals. Background: Nurses constitute the backbone of the health care system. Work engagement among nurses is critical due to its various positive outcomes: it enhances job satisfaction, job performance, organisation commitment and emotional health. According to the job demand–resource model, perceived organisational support and self‐efficacy increase work engagement. Method: A cross‐sectional, descriptive and correlational design and multistage cluster sampling were implemented. A total of 186 registered nurses were recruited. Self‐administered questionnaires were used to collect data from the participants. Results: Nurses showed an average level of work engagement. The dedication subscale showed the highest score among the three subscales representing work engagement. The results showed that perceived organisational support and self‐efficacy were positively correlated with work engagement (p <.01). Conclusion: Perceived organisational support and self‐efficacy correlated positively with work engagement. Implications for nursing management: An effort should be made to provide a supportive work environment by offering training programmes, sufficient job resources and positive feedback, which, in turn, improve nurses' work attitudes, self‐efficacy, perception of the work environment and intention to stay in a health organisation. This study is a descriptive study and has an IRB number 766‐2019.
AN  - 160571931
ID  - 160571931
ID  - 9306050
AU  - Al‐Hamdan, Zaid
AU  - Bani Issa, Haneen
DB  - CINAHL Plus with Full Text
DO  - 10.1111/jonm.13456
DP  - EBSCOhost
EP  - 2164
IS  - 7
JO  - Journal of Nursing Management
CY  - Malden, Massachusetts
KW  - Organizational Culture
KW  - Support, Psychosocial Evaluation
KW  - Self-Efficacy Evaluation
KW  - Work Engagement Evaluation
KW  - Registered Nurses Psychosocial Factors
KW  - Nurse Attitudes Evaluation
KW  - Nursing Staff, Hospital Psychosocial Factors
KW  - Human
KW  - Jordan
KW  - Descriptive Research
KW  - Cross Sectional Studies
KW  - Correlational Studies
KW  - Multi-Stage Cluster
KW  - Questionnaires
KW  - Commitment
KW  - Academic Medical Centers
KW  - Hospitals, Public
KW  - Hospitals, Private
KW  - Random Sample
KW  - Comparative Studies
KW  - Power Analysis
KW  - Descriptive Statistics
KW  - Sociodemographic Factors
KW  - Coefficient alpha
KW  - Scales
KW  - Summated Rating Scaling
KW  - Data Analysis Software
KW  - T-Tests
KW  - One-Way Analysis of Variance
KW  - Pearson's Correlation Coefficient
KW  - Male
KW  - Female
KW  - Adult
KW  - Sex Factors
KW  - Work Environment
KW  - Job Experience
KW  - Adult: 19-44 years
KW  - Male
KW  - Female
LA  - English
PB  - Wiley-Blackwell
SN  - 0966-0429
SP  - 2154
TI  - The role of organizational support and self‐efficacy on work engagement among registered nurses in Jordan: A descriptive study.
UR  - https://research.ebsco.com/linkprocessor/plink?id=b9054ac7-958e-39a8-be15-37a7f242c931
VL  - 30
Y1  - 2022/10/01/Oct2022
ER  - 

TY  - JOUR
AB  - Background: Burnout, stress, and compassion fatigue are common among nurses, especially for those working in intensive care and during night shifts, and may contribute to the global nursing shortage. Thus, nursing organizations have issued recommendations to improve workplace health. Aligned with these initiatives, we sought to improve nurses' stress by creating a meditation room in the intensive care unit at a hospital in Miami. Methods: This evidence-based practice project took place from March to August 2023. The meditation room opened in May 2023 with a variety of therapeutic modalities, including meditation, music, and aromatherapy. We conducted two custom-designed surveys to assess staff perceptions of stress and the meditation room before and after implementation. Results: Twenty-four nurses completed the pre-implementation survey and 25 completed the post-implementation survey. Prior to opening the meditation room, 63% (n = 15) of nurses indicated they did not have a space to recharge at work. Most (n = 22; 92%) indicated that having such a space was "important" or "very important." After opening the meditation room, 76% (n = 19) of nurses indicated they utilized it. All the nurses who utilized the room said it was easy to use and decreased individual and unit-wide stress levels. Twenty-four percent of respondents (n = 6), all night shift workers, did not use the meditation room, with most indicating they did not have time to. Conclusion: The meditation room was well-received, with most nurses reporting lower individual and unit-wide stress. Half of the night shift nurses did not use the room, primarily because of a lack of time. Future initiatives should target night shift work environments to ensure the well-being of all nurses.
AN  - 184812948
ID  - 184812948
AU  - Alonso, Jennifer
AU  - Pierre, Daphne
AU  - Wald, Stephanie M.
AU  - Breazeale, Stephen
DB  - CINAHL Plus with Full Text
DO  - 10.55481/2578-3750.1197
DP  - EBSCOhost
EP  - 95
IS  - 1
JO  - Nursing & Health Sciences Research Journal
CY  - South Miami, Florida
KW  - Critical Care Nurses Psychosocial Factors
KW  - Stress, Psychological Prevention and Control
KW  - Meditation Methods
KW  - Critical Care Nursing Psychosocial Factors
KW  - Intensive Care Units
KW  - Occupational Health
KW  - Work Environment
KW  - Human
KW  - Florida
KW  - Professional Practice, Evidence-Based
KW  - Relaxation Techniques
KW  - Hospital Design and Construction
KW  - Descriptive Statistics
KW  - Burnout, Professional Prevention and Control
KW  - Quality of Nursing Care
KW  - Quality Improvement
LA  - English
PB  - Baptist Health South Florida
SN  - 2578-3750
SP  - 85
TI  - Building a Meditation Room to Improve Critical Care Nurses' Work Environment: An Evidence-Based Practice Project.
UR  - https://research.ebsco.com/linkprocessor/plink?id=a1805d0e-5722-370b-9c79-a9cb08fc5bb5
VL  - 7
Y1  - 2024/01/01/2024
ER  - 

TY  - JOUR
AB  - Previous research indicates home health nurses (HHNs) worry that current home health care trends are threatening their ability to provide high-quality nursing care. High-quality nursing requires patient-centered and culture-sensitive care. These 2 attributes are indicators of high-quality nursing care. In this qualitative study, 20 HHNs were interviewed to discover their insights into 2 research questions: What barriers affect HHNs' ability to provide patient-centered, culture-sensitive, high-quality nursing care and how do these barriers affect HHNs and patients? Participants were professional HHNs who provided skilled intermittent care to diverse patient populations in their homes. Participants believed that a lack of time, high productivity requirements, pay-per-visit compensation, documentation burden, EMR systems, and the "industrialization" of HHNs' practice create structural barriers to high-quality home health nursing. Medicare was perceived as contributing to the barriers with burdensome documentation requirements and regulations that impeded holistic patient-centered care. Nurse participants indicated that the effects of these barriers were nurse stress, burnout, moral distress, and intent to leave; lower patient outcomes and satisfaction; and healthcare disparities. Additional research about the structural barriers were reviewed and found to support the nurses' perceptions of barriers to high-quality nursing care. In a value-based purchasing system, agencies need to support high-quality nursing care by tackling the barriers to its practice. To address the barriers comprehensively, agencies can institute policies that mirror the American Nurses Credentialing Center's Pathway to Excellence <sup>®</sup>. Medicare policy makers should examine how present policies adversely affect high-quality nursing care.
AN  - 174631172
ID  - 174631172
ID  - 9607039
AU  - Narayan, Mary Curry
DB  - CINAHL Plus with Full Text
DO  - 10.1177/10848223231180590
DP  - EBSCOhost
EP  - 11
IS  - 1
JO  - Home Health Care Management & Practice
CY  - Thousand Oaks, California
KW  - Home Health Nursing Organizations
KW  - Quality of Health Care Methods
KW  - Medicare
KW  - Health Services Administration
KW  - Nursing Staff, Hospital Psychosocial Factors
KW  - Health Services Accessibility
KW  - Human
KW  - Male
KW  - Female
KW  - Aged
KW  - United States
KW  - Qualitative Studies
KW  - Interviews
KW  - Healthcare Disparities
KW  - Value-Based Purchasing
KW  - Community Health Nurses
KW  - Patient Centered Care
KW  - Credentialing
KW  - Documentation Methods
KW  - Personal Satisfaction
KW  - Burnout, Professional
KW  - Morals
KW  - Salaries and Fringe Benefits
KW  - Electronic Health Records
KW  - Social Workers
KW  - Health Care Delivery
KW  - Caregivers Psychosocial Factors
KW  - Financial Management
KW  - Descriptive Statistics
KW  - Comparative Studies
KW  - Funding Source
KW  - Aged: 65+ years
KW  - Male
KW  - Female
LA  - English
PB  - Sage Publications Inc.
SN  - 1084-8223
SP  - 3
TI  - Structural Barriers to High-Quality Home Healthcare Nursing: What Home Health Nurses Want Medicare Policy Makers and Agency Administrators to Know.
UR  - https://research.ebsco.com/linkprocessor/plink?id=39947988-1a72-3eea-ba32-f773bebe016c
VL  - 36
Y1  - 2024/02/01/Feb2024
ER  - 

TY  - JOUR
AB  - The Co-Caring Nursing Model, incorporating virtual registered nurses (vRNs) into team-based nursing, aims to address challenges due to nursing shortages, increasing patient acuity, and professional burnout. To evaluate the early impact of the Co-Caring Nursing Model on patient experience, safety (as measured by rates of catheter-associated urinary tract infections and central line-associated bloodstream infections), cost of care, and employee experience. This study used a difference in difference approach, analyzing electronic medical records from August 2023 to August 2024. Employee experience with the model and burnout in the workplace were assessed via a survey administered 6 months post implementation. Length of stay increased modestly for intervention units; no significant changes in readmissions, patient experience, or safety metrics were observed. Employee feedback revealed varied experiences: vRNs favored the model, while bedside registered nurses (bRNs) reported more challenges. The model does not adversely affect patient safety or costs but presents challenges in bRN workload and adaptation. Effective change management is crucial for successful implementation. • The Co-Caring Nursing Model had similar outcomes to traditional nursing models. • No significant changes in costs post Co-Caring Nursing Model implementation. • Effective change management is needed for successful model adoption. • Co-Caring Nursing Model represents a viable option for addressing nursing shortages.
AN  - 191580470
ID  - 191580470
ID  - 0401075
AU  - Saul, Trisha
AU  - Gallegos, Cara
AU  - Husa, Robyn
AU  - Larkin, Troy
AU  - Salisbury, Cynthia
AU  - Moore, Andria
AU  - Levine, Julie
AU  - Vita, Ann
AU  - Parrish, Amy
AU  - Scanlan, Jim
AU  - Trepanier, Syl
AU  - Bensley, Kara
AU  - Parrish, Canada
DB  - CINAHL Plus with Full Text
DO  - 10.1016/j.outlook.2025.102613
DP  - EBSCOhost
EP  - N.PAG
IS  - 1
JO  - Nursing Outlook
CY  - New York, New York
KW  - Nursing Staff, Hospital Psychosocial Factors
KW  - Nursing Models, Theoretical
KW  - Telenursing
KW  - Patient Satisfaction Evaluation
KW  - Job Satisfaction Evaluation
KW  - Patient Safety Evaluation
KW  - Health Care Costs
KW  - Program Implementation
KW  - Human
KW  - Female
KW  - Male
KW  - Descriptive Statistics
KW  - Electronic Health Records
KW  - Record Review
KW  - Burnout, Professional Prevention and Control
KW  - Questionnaires
KW  - Patient Attitudes Evaluation
KW  - Catheter-Related Infections Prevention and Control
KW  - Length of Stay
KW  - Feedback
KW  - Registered Nurses
KW  - Workload
KW  - Adaptation, Psychological
KW  - Female
KW  - Male
LA  - English
PB  - Elsevier B.V.
SN  - 0029-6554
SP  - N.PAG
TI  - Early implementation study of a co-caring and virtual nursing model.
UR  - https://research.ebsco.com/linkprocessor/plink?id=a361cabd-4b9b-32b0-92f5-8e6d1939dcf1
VL  - 74
Y1  - 2026/01/01/Jan2026
ER  - 

TY  - JOUR
AB  - Nurse practitioner (NP) burnout related to high patient-to-NP ratios needs to be addressed. To survey inpatient pediatric NPs, assess burnout and characterize associated workload and support. Online cross-sectional survey conducted in three phases from March 2022 to August 2023. Inpatient specialty NPs from 32 hospitals. Fisher's exact test and logistic regression were implemented. A patient-to-provider (NP or resident) ratio of more than 5:1 was associated with NP burnout (OR = 3.5, 95% CI 1.0, 12.0 and OR = 4.1, 95% CI 1.1, 16.2, respectively, p <.05). Among NPs without burnout, 100% had organizational NP leadership (p =.012). Though limited by a small convenience sample, a patient-to-provider ratio over 5:1 was associated with NP burnout, and NP leadership was protective. Further research of cost analysis, retention, and patient quality and safety measures are needed. Lower patient-to-NP ratios and NP leadership play a pivotal role in preventing burnout.
AN  - 177907135
ID  - 177907135
ID  - 8709735
AU  - John, Rebecca
AU  - Hill, Melisa
AU  - Kanamori, Lauren
AU  - Lao, Robyn
AU  - Sayrs, Lois
AU  - Stottlemyre, Rachael L.
AU  - Morphew, Tricia
DB  - CINAHL Plus with Full Text
DO  - 10.1016/j.pedhc.2024.02.005
DP  - EBSCOhost
EP  - 504
IS  - 4
JO  - Journal of Pediatric Healthcare
CY  - New York, New York
KW  - Pediatric Nurse Practitioners Psychosocial Factors
KW  - Burnout, Professional Prevention and Control
KW  - Leadership
KW  - Personnel Staffing and Scheduling
KW  - Nurse-Patient Ratio
KW  - Workload
KW  - Support, Psychosocial
KW  - Human
KW  - Inpatients
KW  - Cross Sectional Studies
KW  - Hospitals
KW  - Fisher's Exact Test
KW  - Logistic Regression
KW  - Odds Ratio
KW  - Confidence Intervals
KW  - Convenience Sample
KW  - Costs and Cost Analysis
KW  - Personnel Retention
KW  - Quality of Nursing Care
KW  - Patient Safety
KW  - Descriptive Statistics
LA  - English
PB  - Elsevier B.V.
SN  - 0891-5245
SP  - 497
TI  - Preventing Inpatient NP Burnout: The Power of Adequate Staffing and Leadership.
UR  - https://research.ebsco.com/linkprocessor/plink?id=6c086952-d1fc-336c-80d1-5cf381be0706
VL  - 38
Y1  - 2024/07/01/Jul2024
ER  - 

TY  - JOUR
AB  - Background: Burnout syndrome is defined as an emotional response to chronic stress, however research on the extent of this problem among Directors of Nursing in the long-term care (LTC) sector is limited. The intent of this study was to contribute to a better understanding of factors associated with burnout in Directors of Nursing in the LTC sector. Methods: This study is part of a broader multi-phase mixed methods research study. This component involved a cross-sectional online survey, data was collected using the Maslach Burnout Inventory (MBI) measuring three dimensions of burnout emotional exhaustion (EE) depersonalization (DP) and personal accomplishment (PA), the Nurse Manager Practice Environment Scale (NMPES) and the Utrecht Work Engagement Scale -9 (UWES-9). The sample population consisted of 195 directors of nursing and assistant directors of nursing from the LTC sector in the Republic of Ireland. Results: Among those surveyed the mean EE subscale was 26.9 (SD;12.8), DP subscale was 7.24 (SD;6.10) and the mean PA subscale was 35.4 (SD;7.47). For this cohort the mean EE subscale was significantly higher than the published normative data for the MBI 22.19 (SD;9.53). Factors significantly associated with directors of nursing intention to leave their current position were a lower UWES-9 score (OR 0.18; 95% CI 0.05-0.70), a lower NMPES total score (OR 0.11; 95% CI 0.02-0.68) and higher EE total score (OR 1.21; 95% CI 1.06-1.37) Conclusion: Nurse managers presented with increased levels of burnout, manifested by feelings of higher emotional exhaustion. Psychological and work-related factors such as staffing shortages, staff turnover and recruitment, scope of responsibility, general feeling of being unsupported, and lack of protected time off work may play an important role in the development of this syndrome. Addressing factors associated with burnout in nurse managers is essential in order to maintain adequate healthcare delivery in the long-term care sector.
AN  - 190776931
ID  - 190776931
ID  - 0375655
AU  - Fitzgerald, Catherine
AU  - Walsh, Niamh
AU  - Pagnucci, Nicola
AU  - Kelly, Carmel
AU  - Killeen, Clodagh
AU  - Aleo, Giuseppe
DB  - CINAHL Plus with Full Text
DP  - EBSCOhost
EP  - iv51
JO  - Age & Ageing
KW  - Nurse Administrators Psychosocial Factors
KW  - Work Experiences
KW  - Work Environment
KW  - Burnout, Professional
KW  - Personnel Turnover
KW  - Intention
KW  - Long Term Care Nursing
KW  - Congresses and Conferences Ireland
KW  - Ireland
LA  - English
PB  - Oxford University Press / USA
SN  - 0002-0729
SP  - iv51
TI  - Directors of Nursing experiences of work environment, burnout and turnover intention in the long-term care sector...72nd Annual Scientific Meeting (ASM) of Irish Gerontological Society (IGS), October 2-4, 2025, Killlarney, Ireland.
UR  - https://research.ebsco.com/linkprocessor/plink?id=40a7afdc-a548-3d77-996f-e13f60b527cd
VL  - 54
Y1  - 2025/12/02/2025 Supplement
ER  - 

TY  - JOUR
AB  - Aims. This systematic review aimed to identify, evaluate, and synthesise the results of the studies that examine the relationship between nurse managers' leadership practices and staff nurses' work engagement in hospital settings and to provide recommendations for improvement and further research. Background. A lack of supportive leadership is identified as one of the most common reasons nurses leave employment. To meet the global shortage of nurses, nurse managers need to maximise staff retention and work engagement. Evaluation. A systematic review was conducted to identify research published between 2010 and 2021 and registered in PubMed, CINAHL, PsycINFO, Embase, EMCare, and Eric databases. The methodology guidelines outlined in the Joanna Briggs Institute (JBI) Methodology for Systematic Reviews were followed, and the results were reported using the PRISMA 2020 guidelines. The review protocol was registered with PROSPERO (ID CRD42021277463). Key Issue. Eleven (11) studies from 12 articles were included in this review. Three main leadership style themes were identified, and these showed statistically significant direct and indirect relationships with nurses' work engagement: relationally focused, task-focused, and lack of leadership. Work engagement was mainly assessed in terms of dedication, absorption, and vigour. The effects of leadership styles on work engagement were found to be mediated by trust in the leader, environmental resources such as structural empowerment, six work-life areas (workload, control, values, community, rewards, and fairness), person-job fit, organisational support, leader-member exchange, and personal resources such as self-efficacy and decision authority. Conclusion. This review found a significant correlation between positive nurse manager leadership style and the work engagement of registered nurses. Implications for Nursing Management. The results of this review suggest that nursing work engagement can be improved by implementing relational leadership behaviours. The findings of this review will be useful for developing appropriate nurse leaders' leadership styles, improving their workplace environments, and planning leadership training. It is essential to acknowledge the indirect effects of nurse leaders' leadership styles and their mediating factors on work engagement while developing interventions for staff nurses.
AN  - 170394730
ID  - 170394730
ID  - 9306050
AU  - Alluhaybi, Amal
AU  - Wilson, Amanda
AU  - Usher, Kim
AU  - Durkin, Joanne
DB  - CINAHL Plus with Full Text
DO  - 10.1155/2023/5090276
DP  - EBSCOhost
EP  - 9
JO  - Journal of Nursing Management
CY  - Malden, Massachusetts
KW  - Nurse Managers
KW  - Management Styles
KW  - Nursing Practice
KW  - Staff Nurses
KW  - Work Engagement
KW  - Hospitals
KW  - Quality Improvement
KW  - Human
KW  - Systematic Review
KW  - PubMed
KW  - CINAHL Database
KW  - Psycinfo
KW  - Embase
KW  - ERIC Database
KW  - Interprofessional Relations
KW  - Task Performance and Analysis
KW  - Commitment
KW  - Trust
KW  - Workload
KW  - Reward
KW  - Honesty
KW  - Support, Psychosocial
KW  - Organizational Culture
KW  - Self-Efficacy
KW  - Decision Making
KW  - Checklists
KW  - Descriptive Statistics
LA  - English
PB  - Wiley-Blackwell
SN  - 0966-0429
SP  - 1
TI  - Impact of Nurse Manager Leadership Styles on Work Engagement: A Systematic Literature Review.
UR  - https://research.ebsco.com/linkprocessor/plink?id=a10fc621-ae76-3081-b34e-8521e207d49b
Y1  - 2023/08/16/8-16-2023
ER  - 

TY  - JOUR
AB  - Reporting of incidents and near misses among healthcare professionals can help target improvement efforts and system changes to reduce the likelihood of patient injury. This study explored barriers that hinder healthcare professionals' disclosure of incidents and near misses in hospital settings in Saudi Arabia. Cross-sectional data were collected using a qualitative semi-structured interview with 30 participants, including surgeons, physicians, nurses, allied health professionals, pharmacists, and healthcare quality staff during January and February 2020. Barriers reported by the participants were classified across six themes: fear, lack of knowledge, lack of leadership support, workload, reporting system, and lack of motivation. Health leaders must ensure that the reporting process is planned, designed, and implemented in a nonpunitive manner. When selecting middle-level managers, their knowledge regarding quality of care and patient safety practices should be assessed. The findings of this study add to existing knowledge regarding the barriers preventing the reporting of incidents and near misses among healthcare professionals.
AN  - 175791299
ID  - 175791299
ID  - 100883502
AU  - Almansour, Husam
DB  - CINAHL Plus with Full Text
DO  - 10.1177/09720634231167031
DP  - EBSCOhost
EP  - 84
IS  - 1
JO  - Journal of Health Management
CY  - Thousand Oaks, California
KW  - Incident Reports
KW  - Treatment Errors Prevention and Control
KW  - Patient Safety
KW  - Quality of Health Care
KW  - Quality Improvement
KW  - Human
KW  - Qualitative Studies
KW  - Semi-Structured Interview
KW  - Saudi Arabia
KW  - Health Personnel
KW  - Fear
KW  - Professional Knowledge
KW  - Workload
KW  - Motivation
KW  - Support, Psychosocial
KW  - Health Knowledge
KW  - Leadership
LA  - English
PB  - Sage Publications Inc.
SN  - 0972-0634
SP  - 78
TI  - Barriers Preventing the Reporting of Incidents and Near Misses Among Healthcare Professionals.
UR  - https://research.ebsco.com/linkprocessor/plink?id=8508105c-136d-3a8e-81fe-5051c8562ab3
VL  - 26
Y1  - 2024/02/01/Feb2024
ER  - 

TY  - JOUR
AB  - During the COVID-19 pandemic, nurses have faced many professional and ethical dilemmas and challenges along with bearing physical, mental, and emotional stress resulting from worrying about themselves or their family being infected and stigmatized. This stress can potentially lead to burnout and resignation. Professional resilience is crucial for nurses to cope with these adverse situations. This study aimed to investigate the process by which nurses adapt, change, and overcome challenges during the COVID-19 pandemic and ultimately demonstrate professional resilience. Descriptive phenomenology was applied. Semi-structured interviews were conducted with 11 nurses working in COVID-19 wards and intensive care units to collect data. Giorgi's phenomenological analysis method was employed. Based on the interview responses, four major themes were identified: 1) balancing patient care, self-protection, and passing on experience; 2) providing timely pandemic team resources and social support; 3) nurses' perseverance amid social discourse and constrained lives; and 4) selfless dedication shaping nursing's pinnacle experiences. In the face of a sudden pandemic, frontline nurses play a critical role in maintaining medical capacity. Consequently, they must balance their families, lives, and work while adapting to the impact of the pandemic and changing practices and procedures based on the development of the pandemic and policy demands. The study findings provide insights into the challenges and emotional experiences encountered by nurses during a sudden pandemic outbreak and can serve as a reference for developing strategies to help nurses overcome these challenges and enhance their professional resilience.
AN  - 175793815
ID  - 175793815
ID  - 101321326
AU  - Chiu, Pai-En
AU  - Lin, Shu-Chuan A.
AU  - Li, Ya-Ping
AU  - Huang, Chiao-Hsin
AU  - Shu, Ying-Mei
AU  - Chen, Chi-Wen
DB  - CINAHL Plus with Full Text
DO  - 10.1016/j.anr.2024.01.003
DP  - EBSCOhost
EP  - 35
IS  - 1
JO  - Asian Nursing Research
CY  - New York, New York
KW  - Nurses Psychosocial Factors
KW  - COVID-19 Pandemic
KW  - Nursing Care
KW  - Hardiness
KW  - Stress, Occupational
KW  - Adaptation, Occupational
KW  - Coping
KW  - Human
KW  - Qualitative Studies
KW  - Descriptive Research
KW  - Phenomenological Research
KW  - Semi-Structured Interview
KW  - Critical Care Nurses
KW  - Burnout, Professional
KW  - Self Care
KW  - Support, Social
KW  - Thematic Analysis
LA  - English
PB  - Elsevier B.V.
SN  - 1976-1317
SP  - 28
TI  - Experience in Professional Resilience for Nurses Caring for Patients with COVID-19: A Qualitative Descriptive Study.
UR  - https://research.ebsco.com/linkprocessor/plink?id=625f5bed-46ec-3293-a239-c192e1411d40
VL  - 18
Y1  - 2024/02/01/Feb2024
ER  - 

TY  - JOUR
AB  - Objective: to evaluate the levels of occupational stress of intensive care nurses in Boa Vista, Roraima. Method: descriptivecorrelational study, carried out between November/2022 and January/2023 with 36 intensive care nurses from a public hospital. Results: 80.6% of nurses presented high demand (16.2 ± 1.0) and 63.9% presented high control (19.1 ± 1.0), with an equal distribution in terms of social support. Regarding stress scores, the majority of participants presented high psychological demand (16.2) and high control (19.1), which translates into active work. Nurses who did not receive support and recognition from superiors had a lower average score in the psychological demand and control dimensions. Conclusion: the experiences of participants in critical care during the pandemic influenced their perception of work, and that, even though active work is considered less harmful, in the long term it can become negative.
AN  - 183404353
ID  - 183404353
AU  - Paiva da Silva, Natalia
AU  - Railson Bispo de Barros, Francisco
AU  - Salvador Caldeira dos Santos, Mauro Leonardo
AU  - Bernardo de Oliveira, Fernando
AU  - Mendes de Oliveira, Eliene
AU  - Lima Marinho, Marcella
DB  - CINAHL Plus with Full Text
DO  - 10.9789/2175-5361.rpcfo.v16.13363
DP  - EBSCOhost
EP  - 9
IS  - 1
JO  - Revista de Pesquisa: Cuidado é Fundamental
KW  - COVID-19 Pandemic Psychosocial Factors
KW  - Stress, Occupational Psychosocial Factors
KW  - Critical Care Nurses Psychosocial Factors
KW  - Human
KW  - Brazil
KW  - Male
KW  - Female
KW  - Adult
KW  - Middle Age
KW  - Descriptive Research
KW  - Correlational Studies
KW  - Cross Sectional Studies
KW  - Descriptive Statistics
KW  - Hospitals, Public
KW  - Support, Psychosocial
KW  - Stress, Psychological
KW  - Burnout, Professional
KW  - Work Environment
KW  - Critical Care Nursing
KW  - Professional Recognition
KW  - Adult: 19-44 years
KW  - Middle Aged: 45-64 years
KW  - Male
KW  - Female
LA  - English
PB  - Revista de Pesquisa: Cuidado e Fundamental Online
SN  - 1809-6107
SP  - 1
TI  - OCCUPATIONAL STRESS OF INTENSIVE CARE NURSES DURING COVID-19.
UR  - https://research.ebsco.com/linkprocessor/plink?id=dc6b5238-1b02-3574-b4a4-ba5ad42a9214
VL  - 16
Y1  - 2024/01/01/jan-dez2024
ER  - 

TY  - JOUR
AB  - Doctoral education enhances nurses' evidence-based decision-making, care quality, and professional visibility, yet significant global disparities in program structure and persistent challenges faced by students and graduates limit its full potential. This study aims to explore the experiences of nurses enrolled in doctoral education, particularly those who are actively working as nurses in the healthcare setting, and how this education contributes to their professional development and supports their future career goals. A qualitative descriptive study using individual in-depth interviews. Data were collected through semi-structured online interviews with 24 nurses enrolled in doctoral nursing programs. Participants were selected using purposive sampling. Data were analyzed through a combination of inductive and deductive content analysis. Self-Determination Theory and Social Cognitive Career Theory were used as sensitizing frameworks to guide the deductive phase and inform the interpretation of motivational and career development processes. Three main themes were identified: (1) Gains and Opportunities of Doctoral Education, (2) Facilitators of Doctoral Education, and (3) Barriers to Doctoral Education. Participants reported that doctoral education enhanced their critical thinking, academic identity, and evidence-based clinical practice. Facilitating factors included intrinsic motivation, supportive advisors, collegial support, and flexible work conditions. However, nurses also faced significant barriers such as work-life imbalance, financial constraints, inadequate guidance, and limited institutional recognition. Many noted that doctoral education did not lead to improvements in salary, role clarity, or status. Furthermore, the absence of practice-oriented doctoral programs was seen as a limitation to integrating academic gains into clinical settings. Doctoral education fosters growth and leadership among nurses, but structural and organizational barriers reduce its impact. It is imperative to enhance academic-practice integration, strengthen mentorship, and develop clinically focused doctoral pathways to optimize the benefits for nurses' professional development, patient care quality, and the healthcare system. • Doctoral education enhances nurses' critical thinking, autonomy, and global visibility. • Doctoral education is hindered by burnout, limited recognition, and poor academic-clinical alignment. • Findings highlight the urgent need for DNP-like programs and supportive institutional policies.
AN  - 189207005
ID  - 189207005
ID  - 8511379
AU  - Sarıköse, Seda
AU  - Göktepe, Nilgün
DB  - CINAHL Plus with Full Text
DO  - 10.1016/j.nedt.2025.106884
DP  - EBSCOhost
EP  - N.PAG
JO  - Nurse Education Today
CY  - New York, New York
KW  - Education, Nursing, Doctoral Psychosocial Factors
KW  - Students, Nursing, Doctoral Psychosocial Factors
KW  - Student Attitudes
KW  - Professional Development
KW  - Career Planning and Development
KW  - Human
KW  - Male
KW  - Female
KW  - Adult
KW  - Qualitative Studies
KW  - Descriptive Research
KW  - Purposive Sample
KW  - Semi-Structured Interview
KW  - Content Analysis
KW  - Thematic Analysis
KW  - Critical Thinking
KW  - Educational Status
KW  - Professional Identity
KW  - Nursing Practice, Evidence-Based
KW  - Motivation
KW  - Mentorship
KW  - Interprofessional Relations
KW  - Flexible Scheduling
KW  - Work-Life Balance
KW  - Burnout, Professional
KW  - Financial Stress
KW  - Clinical Competence
KW  - Salaries and Fringe Benefits
KW  - Academia
KW  - Nursing Practice
KW  - Professional Autonomy
KW  - Leadership
KW  - Organizational Culture
KW  - Adult: 19-44 years
KW  - Male
KW  - Female
LA  - English
PB  - Elsevier B.V.
SN  - 0260-6917
SP  - N.PAG
TI  - Perspectives of nursing doctoral students on the impact of doctoral education on their professional and career development: A qualitative study.
UR  - https://research.ebsco.com/linkprocessor/plink?id=e339f5b7-bca9-3f5b-9452-e24d721e73fc
VL  - 156
Y1  - 2026/01/01/Jan2026
ER  - 

TY  - JOUR
AB  - Objective: To identify coping strategies adopted by nurses in response to the challenges of caring for oncology patients. Method: This qualitative study included 14 nurses providing direct care at a high-complexity oncology center within a university hospital in the city of Maceió, state of Alagoas, Brazil. Data were collected through semi-structured interviews and interpreted using Bardin's content analysis. Results: Emotional self-protection strategies predominated, including distancing from work-related memories and responsibilities, engaging in leisure activities, spirituality, time with family, sports, and contact with nature. Participants also reported self-care practices, psychotherapy, and seeking professional development. There was a reported need for structural improvements, institutional psychological support, and recognition of work. Many strategies were individual initiatives with limited incorporation into organizational policies. Conclusions: The coping strategies described reflect nurses' efforts to manage the emotional demands of oncology care and highlight the need for institutional interventions that strengthen these practices and promote staff well-being.
AN  - 192333401
ID  - 192333401
AU  - Vicente Santos, Isaías
AU  - Figueredo Moreira, Iramirton
AU  - Correia Lessa, Victor José
AU  - Santos Paz, Luiza
AU  - de Farias Moreira, Rossana Teotonio
DB  - CINAHL Plus with Full Text
DO  - 10.17665/1676-4285.20256908
DP  - EBSCOhost
EP  - 1
JO  - Online Brazilian Journal of Nursing
KW  - Oncology Nurses Psychosocial Factors
KW  - Oncology Nursing Psychosocial Factors
KW  - Stress, Occupational
KW  - Burnout, Professional
KW  - Nurse Attitudes Evaluation
KW  - Coping Evaluation
KW  - Human
KW  - Male
KW  - Female
KW  - Adult
KW  - Middle Age
KW  - Brazil
KW  - Academic Medical Centers
KW  - Oncology Care Units
KW  - Qualitative Studies
KW  - Semi-Structured Interview
KW  - Audiorecording
KW  - Content Analysis
KW  - Thematic Analysis
KW  - Nursing Practice
KW  - Psychological Well-Being
KW  - Cancer Patients Psychosocial Factors
KW  - Nurse-Patient Relations
KW  - Adaptation, Occupational
KW  - Leisure Activities
KW  - Spirituality
KW  - Wit and Humor
KW  - Problem Solving
KW  - Psychotherapy
KW  - Organizational Policies
KW  - Organizational Culture
KW  - Psychiatric Care
KW  - Self Care
KW  - Family Support
KW  - Support, Social
KW  - Professional Development
KW  - Adult: 19-44 years
KW  - Middle Aged: 45-64 years
KW  - Male
KW  - Female
LA  - English
PB  - Fundacao Euclides da Cunha de Apoio Institucional a UFF
SN  - 1676-4285
SP  - 1
TI  - COPING STRATEGIES IN ONCOLOGY NURSING: AN ANALYSIS OF CARE PRACTICES AND WELL-BEING.
UR  - https://research.ebsco.com/linkprocessor/plink?id=e738366c-77ee-3dfa-ae41-dac937808674
VL  - 24
Y1  - 2025/01/04/2025 Supplement
ER  - 

TY  - JOUR
AB  - Appropriate staffing and its impact on the work environment have been a topic of discussion throughout nursing history. The COVID-19 pandemic combined with an unprecedented nursing shortage propelled health care leaders to create care delivery models to reduce the registered nurses' workload and improve their work environment. This research analyzed the impact of a team-based licensed practical nurse–registered nurse patient care delivery model (LPN-RN_CDM) on the work environment. Using the Nursing Work Index to measure the impact, the results demonstrated that the LPN-RN_CDM can be used as a staffing solution strategy to stabilize the nursing workforce and manage staffing complexities.
AN  - 174950201
ID  - 174950201
ID  - 101156072
AU  - Desir, Marie L.
AU  - Laughon, Deborah
AU  - Tao, Hong
AU  - Green, Jeanette F.
DB  - CINAHL Plus with Full Text
DO  - 10.1016/j.mnl.2023.09.004
DP  - EBSCOhost
EP  - 103
IS  - 1
JO  - Nurse Leader
CY  - New York, New York
KW  - Team Nursing
KW  - Practical Nurses
KW  - Registered Nurses
KW  - Work Environment
KW  - Human
KW  - Personnel Staffing and Scheduling
KW  - COVID-19 Pandemic
KW  - Nursing Shortage
KW  - Workload
KW  - Burnout, Professional Prevention and Control
KW  - Workforce
KW  - Descriptive Statistics
KW  - Clinical Assessment Tools
LA  - English
PB  - Elsevier B.V.
SN  - 1541-4612
SP  - 95
TI  - The Impact of a Licensed Practical Nurse–Registered Nurse Care Delivery Model on the Work Environment.
UR  - https://research.ebsco.com/linkprocessor/plink?id=19c7dd44-c8f3-36fa-8922-f5febac50765
VL  - 22
Y1  - 2024/02/01/Feb2024
ER  - 

TY  - JOUR
AB  - A questionnaire survey on the personal and work factors related to work engagement among intensive care unit nurses concerning their recovery experiences and the nursing practice environment was conducted using a web‐based tool. Two individual factors (demographics and experience on recovery from job stress) and four work factors (work employment type, nursing method, COVID‐19 nursing experience, and nursing practice environment) were surveyed. Data from 244 participants were obtained, and survey items were analyzed using a multiple regression analysis with work engagement as the dependent variable. The results show that 3–5 years of nursing experience is significantly associated with lower work engagement. Conversely, certifications for higher‐level and specialized nursing, mastery experience such as learning new things, 1–9 days/month of COVID‐19 nursing experience, and suitable nursing practice environment were significantly associated with higher work engagement. These factors are considered important for improving the work engagement of intensive care unit nurses.
AN  - 171851840
ID  - 171851840
ID  - 100891857
AU  - Haruna, Yoshie
AU  - Shiromaru, Mizue
AU  - Sumikawa, Masuko
DB  - CINAHL Plus with Full Text
DO  - 10.1111/nhs.13041
DP  - EBSCOhost
EP  - 455
IS  - 3
JO  - Nursing & Health Sciences
CY  - Malden, Massachusetts
KW  - Critical Care Nurses
KW  - Work Engagement
KW  - Nursing Practice
KW  - Professional Knowledge
KW  - Support, Psychosocial
KW  - Job Experience
KW  - Work Environment
KW  - Demography
KW  - Stress, Occupational
KW  - Human
KW  - Surveys
KW  - Employment
KW  - COVID-19
KW  - Descriptive Statistics
KW  - Multiple Regression
KW  - Learning Methods
KW  - Quality Improvement
KW  - Conceptual Framework
KW  - Self-Efficacy
KW  - Hardiness
KW  - Quantitative Studies
KW  - Cross Sectional Studies
KW  - Questionnaires
KW  - Adult
KW  - Male
KW  - Female
KW  - T-Tests
KW  - One-Way Analysis of Variance
KW  - Data Analysis Software
KW  - Adult: 19-44 years
KW  - Male
KW  - Female
LA  - English
PB  - Wiley-Blackwell
SN  - 1441-0745
SP  - 445
TI  - Factors related to intensive care unit Nurses' work engagement: A web‐based survey.
UR  - https://research.ebsco.com/linkprocessor/plink?id=d4dfddaa-16fd-35b8-8afc-9bdc28703b70
VL  - 25
Y1  - 2023/09/01/Sep2023
ER  - 

TY  - JOUR
AB  - Accessible Summary: What is known on the subject?: Mentalizing is the capacity to understand both one's own and other people's behaviour in terms of mental states, such as, for example, desires, feelings and beliefs.The mentalizing capacities of healthcare professionals help to establish effective therapeutic relationships and, in turn, lead to better patient outcomes. What this paper adds to existing knowledge?: The personal factors positively associated with the mentalizing capacities of healthcare professionals are being female, greater work experience and having a more secure attachment style. Psychosocial factors are having personal experience with psychotherapy, burnout, and in the case of female students, being able to identify with the female psychotherapist role model during training. There is limited evidence that training programmes can improve mentalizing capacities.Although the mentalization field is gaining importance and research is expanding, the implications for mental health nursing have not been previously reviewed. Mental health nurses are underrepresented in research on the mentalizing capacities of healthcare professionals. This is significant given that mental health nurses work closest to patients and thus are more often confronted with patients' behaviour compared to other health care professionals, and constitute a large part of the workforce in mental healthcare for patients with mental illness. What are the implications for practice?: Given the importance of mentalizing capacity of both the patient and the nurse for a constructive working relationship, it is important that mental health nurses are trained in the basic principles of mentalization. Mental health nurses should be able to recognize situations where patients' lack of ability to mentalize creates difficulties in the interaction. They should also be able to recognize their own difficulties with mentalizing and be sensitive to the communicative implications this may have. Introduction: Mentalizing capacities of clinicians help to build effective therapeutic relationships and lead to better patient outcomes. Few studies have focused on factors associated with clinicians' mentalizing capacities and the intervention strategies to improve them. Aim: Present a systematic review of empirical studies on factors associated with healthcare professionals' mentalizing capacities and the effectiveness of intervention programmes designed to improve these capacities. Method: Following PRISMA‐guidelines, a systematic literature search was conducted in PubMed, PsycINFO, Cochrane Library and CINAHL. Results: Out of a systematic search with 1537 hits, 22 studies were included. Personal factors positively associated with mentalizing capacities of healthcare professionals are being female, greater work experience and having a more secure attachment style. Psychosocial factors are having personal experience with psychotherapy, burnout, and in the case of female students, being able to identify with the female psychotherapist role model during training. Evidence that training programmes improve mentalizing capacities is limited. Discussion: Mental health nurses are underrepresented in research on mentalizing capacities of healthcare professionals and training programs to improve these capacities are practically absent. Implications for Practice: For mental health nurses, training in basic mentalizing theory and skills will improve their capacities in building effective working relationships with patients.
AN  - 174634420
ID  - 174634420
AU  - Free, Gieke
AU  - Swildens, Wilma
AU  - Knapen, Saskia
AU  - Beekman, Aartjan
AU  - van Meijel, Berno
DB  - CINAHL Plus with Full Text
DO  - 10.1111/jpm.12963
DP  - EBSCOhost
EP  - 110
IS  - 1
JO  - Journal of Psychiatric & Mental Health Nursing (John Wiley & Sons, Inc.)
KW  - Psychiatric Nurses Psychosocial Factors
KW  - Mental Health
KW  - Mentalization-Based Therapy
KW  - Clinical Competence
KW  - Attitude of Health Personnel Evaluation
KW  - Nurse Attitudes Evaluation
KW  - Professional Development
KW  - Nurse-Patient Relations
KW  - Human
KW  - Mentalization
KW  - Systematic Review
KW  - PubMed
KW  - Psycinfo
KW  - Cochrane Library
KW  - CINAHL Database
KW  - Program Evaluation
KW  - Psychotherapy Methods
KW  - Burnout, Professional
KW  - Professional Role
KW  - Mental Health Services
KW  - Descriptive Statistics
KW  - Male
KW  - Female
KW  - Adult
KW  - Adult: 19-44 years
KW  - Male
KW  - Female
LA  - English
PB  - John Wiley & Sons, Inc.
SN  - 1351-0126
SP  - 87
TI  - Mentalizing capacities of mental health nurses: A systematic PRISMA review.
UR  - https://research.ebsco.com/linkprocessor/plink?id=fbadd231-46ad-3588-9ab2-509796639aaf
VL  - 31
Y1  - 2024/02/01/Feb2024
ER  - 

TY  - JOUR
AB  - Tensions between therapeutic and security needs on forensic wards can create a social climate which is challenging for both mental health nurses and patients. Social climate refers to the physical, social and emotional conditions of a forensic ward which influence how these environments are experienced. For patients with borderline personality disorder (BPD), previous trauma means that the social climate of forensic settings may be experienced as retraumatising, negatively impacting the outcomes and wellbeing of both patients and mental health nurses. Trauma‐informed care (TIC) has been offered as a contemporary framework for mental health nursing in inpatient units which aims to create a therapeutic social climate. In this critical review, we drew widely on literatures examining the social climate in forensic settings, the relationships between patients with BPD and staff (including mental health nurses), and the experiences of patients with BPD in forensic and inpatient settings to draw out the implications of scrutinising these literatures through the lens of TIC. Attending to the physical, social and emotional conditions of social climate in secure settings highlights how forensic wards can mirror trauma experiences for patients with BPD. Implementing TIC in these contexts has the potential to evoke positive shifts in the social climate, thus reducing the risk of retraumatisation and leading to improved outcomes for patients and staff.
AN  - 178532619
ID  - 178532619
ID  - 101140527
AU  - Rodwell, Devon
AU  - Frith, Hannah
DB  - CINAHL Plus with Full Text
DO  - 10.1111/inm.13300
DP  - EBSCOhost
EP  - 1150
IS  - 4
JO  - International Journal of Mental Health Nursing
CY  - Malden, Massachusetts
KW  - Trauma
KW  - Patient Care
KW  - Social Environment
KW  - Borderline Personality Disorder
KW  - Forensic Psychiatry
KW  - Psychiatric Nursing
KW  - Health Facility Environment
KW  - Human
KW  - Inpatients
KW  - Psychiatric Nurses
KW  - Psychiatric Patients
KW  - Conceptual Framework
KW  - Interpersonal Relations
KW  - Emotions
KW  - Psychiatric Units
KW  - Burnout, Professional
LA  - English
PB  - Wiley-Blackwell
SN  - 1445-8330
SP  - 1139
TI  - Using a trauma‐informed care framework to explore social climate and borderline personality disorder in forensic inpatient settings.
UR  - https://research.ebsco.com/linkprocessor/plink?id=4cdfe7e1-4832-3734-a6d0-d4cd6de1d9b5
VL  - 33
Y1  - 2024/08/01/Aug2024
ER  - 

TY  - JOUR
AN  - 164920978
ID  - 164920978
AU  - Bahrami Nejad Joneghani, Reihaneh
AU  - Bahrami Nejad Joneghani, Rayehe
AU  - Dustmohammadloo, Hakimeh
AU  - Bouzari, Parisa
AU  - Ebrahimi, Pejman
AU  - Fekete-Farkas, Mária
DB  - CINAHL Plus with Full Text
DO  - 10.3390/healthcare11131884
DP  - EBSCOhost
IS  - 13
JO  - Healthcare (2227-9032)
KW  - Self-Compassion
KW  - Work Engagement
KW  - Job Performance
KW  - Critical Care Nurses Psychosocial Factors
KW  - COVID-19 Pandemic
KW  - Mental Health
KW  - Sex Factors
KW  - Human
KW  - Male
KW  - Female
KW  - Cross Sectional Studies
KW  - Iran
KW  - Questionnaires
KW  - Data Analysis Software
KW  - Conceptual Framework
KW  - Scales
KW  - Adult
KW  - Middle Age
KW  - Descriptive Statistics
KW  - Pearson's Correlation Coefficient
KW  - Adult: 19-44 years
KW  - Middle Aged: 45-64 years
KW  - Male
KW  - Female
LA  - English
PB  - MDPI
SN  - 2227-9032
SP  - 1884
TI  - Self-Compassion, Work Engagement and Job Performance among Intensive Care Nurses during COVID-19 Pandemic: The Mediation Role of Mental Health and the Moderating Role of Gender.
UR  - https://research.ebsco.com/linkprocessor/plink?id=ba28ca85-80a8-324c-bfb8-a7e99b180457
VL  - 11
Y1  - 2023/07/01/Jul2023
ER  - 
