# Supplementary material for: Quiet Quitting and Disengagement-Related Constructs in Nursing: A Theory-Informed Scoping Review
Source: Healthcare (Basel). 2026 Jul 16;14(14):2145. doi: 10.3390/healthcare14142145 (PMC13411971; doi:10.3390/healthcare14142145)
Supplement: Supplementary file 1 [file healthcare-14-02145-s001.zip › EBSCO-Export-05_02_2026_8.ris]

TY  - JOUR
AB  - Aims: The aim was to examine the extent and scope of empirical research concerning registered nurses' psychological capital. Background: In a time of global nursing shortage, identifying variables that could positively contribute to the retention of the nursing workforce is essential. Prior research has shown that psychological capital correlates positively with employees' better performance and well‐being. Design: A scoping review. Data sources A systematic literature search was conducted in the following databases: PubMed, CINAHL, PsycINFO, Web of Science and Scopus covering the period from 1 January 2005 to 7 May 2023. Review methods: The JBI methodological guidance for scoping reviews was followed. The results were summarized narratively. Results: A total of 111 studies reported in 114 peer‐reviewed articles were included. Studies were carried out across 20 countries, with the majority from China (45), Australia (nine), Pakistan (nine), Canada (eight), South Korea (eight) and the United States (eight). A positive correlation was found between registered nurses' psychological capital and desirable work‐related outcomes, such as work engagement, commitment and retention intention. Conclusion: A comprehensive overview of research evidence suggests that psychological capital is associated with many positive work‐related outcomes and might therefore be a valuable resource for reducing nurse turnover. Summary statement: What is already known about this topic? The concept of psychological capital has been originally developed in the field of positive psychology.Psychological capital has been positively associated with many employees' desired work‐related outcomes, for example better performance, positive attitudes and well‐being.Nursing workforce researchers are increasingly interested in psychological capital as an emerging concept. What this paper adds: This review of 111 studies presents a broad overview of the research concerning registered nurses' psychological capital conducted in 20 countries.Psychological capital correlated positively with newly graduated nurses' and registered nurses' positive, work‐related outcomes such as engagement and retention intention as well as lower burnout level. The implications of this paper: Findings from this review can inform nurse managers and leaders who develop and implement strategies to promote staff well‐being and retention.Strengthening psychological capital might be beneficial both for individual registered nurses and the healthcare organizations where they work.There is a need for future research to investigate psychological capital outside the hospital settings and with longitudinal designs. The instruments identified need more cross‐cultural validations.
AN  - 172438204
ID  - 172438204
AU  - Flinkman, Mervi
AU  - Coco, Kirsi
AU  - Rudman, Ann
AU  - Leino‐Kilpi, Helena
DB  - CINAHL Plus with Full Text
DO  - 10.1111/ijn.13183
DP  - EBSCOhost
EP  - 15
IS  - 5
JO  - International Journal of Nursing Practice (John Wiley & Sons, Inc.)
KW  - Registered Nurses Psychosocial Factors
KW  - Positive Psychology Evaluation
KW  - Human
KW  - Scoping Review
KW  - Personnel Retention
KW  - PubMed
KW  - CINAHL Database
KW  - Psycinfo
KW  - Peer Review
KW  - Work Engagement
KW  - Commitment
KW  - Narratives Evaluation
KW  - Clinical Assessment Tools
KW  - Empirical Research
KW  - Male
KW  - Female
KW  - New Graduate Nurses
KW  - Job Satisfaction
KW  - Male
KW  - Female
LA  - English
PB  - John Wiley & Sons, Inc.
SN  - 1322-7114
SP  - 1
TI  - Registered nurses' psychological capital: A scoping review.
UR  - https://research.ebsco.com/linkprocessor/plink?id=4c645d2d-2554-31dc-b7fe-92a381cbaed6
VL  - 29
Y1  - 2023/10/01/Oct2023
ER  - 

TY  - JOUR
AB  - Aim: Exploration of experiences of nurses working in general practice during the COVID-19 pandemic to evaluate the impact on nurses' professional well-being. Design: An exploratory qualitative study comprised of case studies of three general practice sites in England and a nationwide interview study of nurses working in general practice and nurse leaders. The study was funded by The General Nursing Council for England and Wales Trust. University of York ethics approval (HSRGC/2021/458/I) and Health Research Authority approval was obtained (IRAS: 30353, Protocol number: R23982, Ref 21/HRA/5132, CPMS: 51834). Methods: Forty participants took part. Case site data consisted of interviews/focus groups and national data consisted of semi-structured interviews. Data collection took place between April and August 2022. Analysis was underpinned by West et al.'s The courage of compassion. Supporting nurses and midwives to deliver high-quality care, The King's fund, 2020 ABC framework of nurses' core work well-being needs. Findings: The majority of participants experienced challenges to their professional well-being contributed to by lack of recognition, feeling undervalued and lack of involvement in higher-level decision-making. Some participants displayed burnout and stress. Structural and cultural issues contributed to this and many experiences predated, but were exacerbated by, the COVID-19 pandemic. Conclusions: By mapping findings to the ABC framework, we highlight the impact of the COVID-19 pandemic on the well-being of nurses working in general practice and contributing workplace factors. The issues identified have implications for retention and for the future of nursing in general practice. The study highlights how this professional group can be supported in the future. Impact: The study contributes to our understanding of the experiences of nurses working in general practice during the COVID-19 pandemic and beyond. Findings have implications for this skilled and experienced workforce, for retention of nurses in general practice, the sustainability of the profession more broadly and care quality and patient safety. Reporting Method: Standards for Reporting Qualitative Research.
AN  - 176848673
ID  - 176848673
AU  - Anderson, Helen
AU  - Scantlebury, Arabella
AU  - Galdas, Paul
AU  - Adamson, Joy
DB  - CINAHL Plus with Full Text
DO  - 10.1111/jan.15919
DP  - EBSCOhost
EP  - 1591
IS  - 4
JO  - Journal of Advanced Nursing (John Wiley & Sons, Inc.)
KW  - Psychological Well-Being
KW  - Family Nurses Psychosocial Factors
KW  - COVID-19 Pandemic
KW  - Human
KW  - Exploratory Research
KW  - Qualitative Studies
KW  - Nursing Leaders
KW  - Semi-Structured Interview
KW  - Compassion
KW  - Quality of Health Care
KW  - Decision Making
KW  - Workforce
KW  - Burnout, Professional
KW  - Funding Source
LA  - English
PB  - John Wiley & Sons, Inc.
SN  - 0309-2402
SP  - 1574
TI  - The well-being of nurses working in general practice during the COVID-19 pandemic: A qualitative study (The GenCo Study).
UR  - https://research.ebsco.com/linkprocessor/plink?id=21097698-a8e6-32b9-9c89-c51522095905
VL  - 80
Y1  - 2024/04/01/Apr2024
ER  - 

TY  - JOUR
AN  - 179241591
ID  - 179241591
AU  - Dartey, Anita Fafa
AU  - Tackie, Vivian
AU  - Lotse, Comfort Worna
AU  - Lily, Dodoo
AU  - Sagbo, Francis Mawougnon
DB  - CINAHL Plus with Full Text
DO  - 10.1177/23779608241275323
DP  - EBSCOhost
EP  - 11
JO  - SAGE Open Nursing
CY  - Thousand Oaks, California
KW  - Registered Nurses Psychosocial Factors
KW  - Midwives Psychosocial Factors
KW  - Work Experiences
KW  - Personnel Staffing and Scheduling
KW  - Health Facilities Ghana
KW  - Human
KW  - Male
KW  - Female
KW  - Adult
KW  - Ghana
KW  - Qualitative Studies
KW  - Phenomenological Research
KW  - Semi-Structured Interview
KW  - Exploratory Research
KW  - Thematic Analysis
KW  - Purposive Sample
KW  - Content Analysis
KW  - Organizational Culture
KW  - Health Status
KW  - Psychological Well-Being
KW  - Job Performance
KW  - Quality of Health Care
KW  - Stress, Occupational
KW  - Burnout, Professional
KW  - Mental Disorders
KW  - Coping
KW  - Shiftwork
KW  - Adult: 19-44 years
KW  - Male
KW  - Female
LA  - English
PB  - Sage Publications Inc.
SN  - 2377-9608
SP  - 1
TI  - Experiences of Nurses and Midwives With Indecorously Structured Duty Rosters at Selected Health Facilities in Ho, Volta Region of Ghana: A Qualitative Study.
UR  - https://research.ebsco.com/linkprocessor/plink?id=96f4f3bf-e650-3793-a4ea-a29db4729711
Y1  - 2024/08/23/8-23-2024
ER  - 

TY  - JOUR
AB  - Travel nurses play a pivotal role in filling acute staffing gaps, thereby adding resilience to the country's healthcare service. Never has the value of travel nurses been clearer than it was during the COVID-19 pandemic. However, a comprehensive national assessment of travel nurses' demographic and professional profiles has not yet been conducted, nor is there any detailed accounting of the specific challenges these nurses encountered. To gain a better understanding of the demographic and practice characteristics of travel nurses. This is a cross-sectional descriptive analysis of 2,006 travel nurses (1,239 registered nurses [RNs] and 767 licensed practical nurses/licensed vocational nurses [simply referred to as licensed practical nurses, or LPNs, throughout the abstract]) who participated in the 2022 National Nursing Workforce Survey. Information on their demographic characteristics, practice experiences during the pandemic, and future practice plans was collected and evaluated. The comparison group was made up of 41,729 nontravel nurses (22,803 RNs and 18,926 LPNs) who participated in the same survey. Travel nurses tended to be younger, exhibit greater gender diversity, and report better pay than nontravel nurses. A significantly higher proportion of travel nurses held multistate licenses (64% versus 34% for RNs, and 55% versus 31% for LPNs). The odds of travel nurses using their multistate license in practice were about 5 times greater than they were for nontravel nurses (RNs: OR = 5.93; 95% CI: 5.02–7.00, p <.01; LPNs: OR = 5.09; 95% CI: 4.11–6.29, p <.01). Travel nurses reported higher work stress and burnout than nontravel nurses: 64% versus 47% of RNs and 53% versus 48% of LPNs reported being emotionally drained either a few times per week or every day. A significantly higher proportion of travel nurses younger than 60 years planned to leave nursing in the next 5 years compared to nontravel nurses (33% versus 17% for RNs, OR = 2.27, 95% CI: 2.00–2.59, p <.01, and 21% versus 17% for LPNs, OR = 1.28, 95% CI: 1.05–1.56, p <.05). Despite comparatively higher pay and younger age, travel nurses experienced elevated work stress and were more likely than nontravel nurses to consider leaving their nursing career early. Healthcare regulators, travel nurse agencies, and nursing employers should be aware of the unique demographics and practice characteristics of travel nurses to develop more effective retention strategies to maintain a healthy and stable nursing workforce.
AN  - 176760274
ID  - 176760274
ID  - 101545184
AU  - Zhong, Elizabeth H.
AU  - Smiley, Richard
AU  - O'Hara, Charlie
AU  - Martin, Brendan
DB  - CINAHL Plus with Full Text
DO  - 10.1016/S2155-8256(24)00032-2
DP  - EBSCOhost
EP  - 97
IS  - 1
JO  - Journal of Nursing Regulation
CY  - Philadelphia, Pennsylvania
KW  - Travel Nurses Evaluation
KW  - Personnel Staffing and Scheduling
KW  - Workforce United States
KW  - Hardiness
KW  - Health Care Delivery
KW  - Traveling Health Professionals
KW  - COVID-19 Pandemic
KW  - Human
KW  - United States
KW  - Demography
KW  - Cross Sectional Studies
KW  - Registered Nurses
KW  - Practical Nurses
KW  - Surveys
KW  - Work Experiences
KW  - Comparative Studies
KW  - Sex Factors
KW  - Odds Ratio
KW  - Confidence Intervals
KW  - Burnout, Professional
KW  - Careers in Nursing
KW  - Stress, Occupational
KW  - Job Performance
KW  - Nursing Assessment
KW  - Descriptive Statistics
LA  - English
PB  - Elsevier B.V.
SN  - 2155-8256
SP  - 88
TI  - Healthcare on the Go: A Comparative Analysis Profiling the Travel Nurse Workforce in the United States.
UR  - https://research.ebsco.com/linkprocessor/plink?id=e8a89c67-a8e8-32de-966c-07e529b60fb8
VL  - 15
Y1  - 2024/04/01/Apr2024
ER  - 

TY  - JOUR
AB  - Aim: To explore Remote Area Nurses' experiences of the implementation of workplace health and safety policies and risk mitigation strategies in Australian very remote primary health clinics. Design: This qualitative study used online semi‐structured interviews, with participants purposively sampled to maximize variation in work location and service type. Data were analysed using a reflexive thematic analysis approach. Coding was carried out inductively, with NVivo 12 aiding data management. Setting: The interviews were conducted from 24 Februrary 2021 to 06 March 2021 with Remote Area Nurses from very remote primary health clinics in Australia. Participants: Fifteen Remote Area Nurses participated in the study. Results: Thematic analysis revealed varied approaches to workplace safety among the different health services and regions. While the spread of 'never alone' policies in many clinics addressed one of the significant risks faced by Remote Area Nurses, gaps remained even for hazards specifically highlighted in existing work health and safety legislation. Meaningful collaboration with staff and the community, local orientation, preparation for the role and providing quality care were protective factors for staff safety. Understaffing, unsafe infrastructure and inadequate equipment were common concerns among Remote Area Nurses. Conclusion: Health services need to prioritize workplace safety and take a continuous quality improvement approach to its implementation. This will include ensuring safety strategies are appropriate for the local context, improving infrastructure maintenance, and establishing sustainable second responder systems such as a pool of drivers with local knowledge. Implications for the Profession: Poor personal safety contributes to burnout and high turnover of staff. Nurses' insights into the barriers and enablers of current workplace safety strategies will aid policymakers and employers in future improvements. Reporting Method: COREQ reporting guidelines were followed. PIPE Statement: A panel of six Remote Area Nurses collaborated in the development of this project.
AN  - 178428145
ID  - 178428145
AU  - Wright, Laura K.
AU  - Jatrana, Santosh
AU  - Lindsay, David
DB  - CINAHL Plus with Full Text
DO  - 10.1111/jan.16028
DP  - EBSCOhost
EP  - 3308
IS  - 8
JO  - Journal of Advanced Nursing (John Wiley & Sons, Inc.)
KW  - Remote Area Nurses Psychosocial Factors
KW  - Work Experiences
KW  - Work Environment
KW  - Occupational Safety
KW  - Primary Health Care Australia
KW  - Occupational Health
KW  - Remote Area Nursing Psychosocial Factors
KW  - Organizational Policies
KW  - Program Implementation
KW  - Human
KW  - Australia
KW  - Qualitative Studies
KW  - Funding Source
KW  - Descriptive Statistics
KW  - Data Analysis Software
KW  - Semi-Structured Interview
KW  - Purposive Sample
KW  - Thematic Analysis
KW  - Quality Improvement
KW  - Burnout, Professional
KW  - Policy Making
KW  - Field Notes
KW  - Male
KW  - Female
KW  - Nursing Knowledge
KW  - Collaboration
KW  - Nursing Role
KW  - Empirical Research
KW  - Male
KW  - Female
LA  - English
PB  - John Wiley & Sons, Inc.
SN  - 0309-2402
SP  - 3298
TI  - Remote area nurses' experiences of workplace safety in very remote primary health clinics: A qualitative study.
UR  - https://research.ebsco.com/linkprocessor/plink?id=86efec0f-b429-3368-8751-9072d8d55e76
VL  - 80
Y1  - 2024/08/01/Aug2024
ER  - 

TY  - JOUR
AB  - Aim: This study aims to review available evidence about the relationship between structural and psychological empowerment and burnout among nurses. Background: Nurses are key healthcare providers, who experience higher levels of burnout due to uncertainty and role conflicts about nursing roles and responsibilities and poor management. Nurse empowerment is an effective approach to reduce nurse burnout and enhance patient care quality. Introduction: Positive working conditions along with positive attitudes and perceptions for nurses are crucial in the workplace. Nurse empowerment in the workplace results in quality improvements in work life and the provision of healthcare. Method: We conducted a systematic review in accordance with the recommendations of the Joanna Briggs Institute and the PRISMA guideline. Relevant studies published between 2007 and 2022 were identified via PubMed, CINAHL, Web of Science, Scopus, Cochrane Library, Ovid MEDLINE (R), Science Direct and Turkish scientific literature databases. Studies that reported correlation coefficients were pooled to conduct a meta‐analysis. Results: Random‐effects meta‐analyses showed a negative association between structural and psychological empowerment and emotional exhaustion. The overall findings showed a moderate and negative association between the six dimensions of structural empowerment and depersonalization. There was a positive association between structural empowerment and personal accomplishment. Discussion: There is a relationship between decreased burnout levels and nurse empowerment. The causal relationship between empowerment and burnout levels needs to be investigated in various healthcare settings in several countries. Conclusion: The relationship between structural and psychological empowerment and burnout levels emphasizes that empowerment can reduce nurse burnout. Nurse empowerment is a critical management strategy for improving the quality of life for nurses, increasing the quality and effectiveness of patient care and achieving positive outcomes. Implications for nursing and health policy: The encouragement and empowerment of nurses for prompt decision‐making and effective resource utilization, reduces nurse burnout, enhancing nurses' job commitment, productivity, satisfaction and competence along with increased quality of care. The encouragement of nurses as empowered managers at the macro, meso and institutional levels not only improves the overall quality of health services but also helps to find solutions for the issues concerning healthcare service users and the health system environment.
AN  - 175750649
ID  - 175750649
ID  - 7808754
AU  - Şenol Çelik, Sevilay
AU  - Sariköse, Seda
AU  - Çelik, Yusuf
DB  - CINAHL Plus with Full Text
DO  - 10.1111/inr.12878
DP  - EBSCOhost
EP  - 201
IS  - 1
JO  - International Nursing Review
CY  - Malden, Massachusetts
KW  - Empowerment
KW  - Burnout, Professional
KW  - Nurses Psychosocial Factors
KW  - Human
KW  - Systematic Review
KW  - Meta Analysis
KW  - PubMed
KW  - CINAHL Database
KW  - Cochrane Library
KW  - Medline
KW  - Turkey
KW  - Depersonalization
KW  - Uncertainty
KW  - Role Conflict
KW  - Nursing Role
KW  - Quality of Nursing Care
KW  - Health Resource Utilization
KW  - Commitment
KW  - Productivity
KW  - Job Satisfaction
KW  - Nursing Skills
KW  - Checklists
KW  - Confidence Intervals
KW  - Emotional Exhaustion
KW  - Achievement
KW  - Quality of Working Life
LA  - English
PB  - Wiley-Blackwell
SN  - 0020-8132
SP  - 189
TI  - Structural and psychological empowerment and burnout among nurses: A systematic review and meta‐analysis.
UR  - https://research.ebsco.com/linkprocessor/plink?id=7ad8684f-6997-3cfe-9dbe-307bf7f06ab3
VL  - 71
Y1  - 2024/03/01/Mar2024
ER  - 

TY  - JOUR
AN  - 181166613
ID  - 181166613
AU  - Kwon, Chan-Young
DB  - CINAHL Plus with Full Text
DO  - 10.3390/healthcare12222238
DP  - EBSCOhost
IS  - 22
JO  - Healthcare (2227-9032)
KW  - Mindfulness
KW  - Internet-Based Intervention
KW  - Quality Improvement
KW  - Program Evaluation
KW  - Health Personnel South Korea
KW  - Mobile Applications
KW  - Mental Health
KW  - Treatment Outcomes
KW  - Human
KW  - Retrospective Design
KW  - South Korea
KW  - Students, Medical
KW  - Physicians
KW  - Nursing Staff, Hospital
KW  - Surveys
KW  - Pretest-Posttest Design
KW  - Health Status
KW  - Professional Knowledge
KW  - Mind Body Techniques
KW  - Emotions
KW  - Burnout, Professional
KW  - Personality
KW  - Consumer Satisfaction
KW  - Descriptive Statistics
KW  - Data Analysis Software
KW  - Scales
KW  - Questionnaires
KW  - Models, Theoretical
KW  - Wilcoxon Signed Rank Test
KW  - T-Tests
KW  - Summated Rating Scaling
KW  - Male
KW  - Female
KW  - Adult
KW  - Middle Age
KW  - Funding Source
KW  - Adult: 19-44 years
KW  - Middle Aged: 45-64 years
KW  - Male
KW  - Female
LA  - English
PB  - MDPI
SN  - 2227-9032
SP  - 2238
TI  - Evaluating the Impact of an Online Mindfulness Program on Healthcare Workers in Korean Medicine Institutions: A Two-Year Retrospective Study.
UR  - https://research.ebsco.com/linkprocessor/plink?id=fbb55dd4-d120-3756-8032-27a693c20894
VL  - 12
Y1  - 2024/11/15/Nov2024
ER  - 

TY  - JOUR
AB  - Aims: The present study aimed to explore the effects of a guided self‐help mindfulness intervention on psychological resilience and job burnout among psychiatric nurses. Background: Psychiatric nurses work in challenging and potentially high stress settings. Mindfulness interventions can improve psychological resilience and reduce job burnout of nurses. However, face‐to‐face delivery of mindfulness interventions may be inconvenient for individuals. Guided self‐help interventions may be more accessible. Methods: This randomized controlled trial was conducted from January to August 2022. One hundred and eighteen psychiatric nurses were randomized into the intervention and control groups. The individuals in the intervention group received an 8‐week guided self‐help mindfulness intervention, while the individuals in the control group received a psycho‐educational brochure. The Five Facet Mindfulness Questionnaire, the Connor‐Davidson Resilience Scale and the Maslach Burnout Inventory‐Human Services Survey were used to evaluate the levels of mindfulness, psychological resilience and job burnout, respectively. Results: After an 8‐week intervention, compared with the control group, the levels of mindfulness and psychological resilience were higher, while the level of job burnout was lower in the intervention group. Conclusions: The guided self‐help mindfulness intervention can improve psychological resilience and reduce job burnout among psychiatric nurses. Summary statement: What is already known about the topic? Mindfulness‐based interventions can improve psychological resilience and reduce job burnout of nurses.A growing body of studies has begun incorporating self‐help strategies with mindfulness‐based interventions.There are few studies exploring the use of the guided self‐help mindfulness interventions for Chinese psychiatric nurses and the associated effects on psychological resilience and job burnout. What this paper adds? The guided self‐help mindfulness intervention reduced job burnout and improved psychological resilience compared with psycho‐education intervention. Implications of this research Self‐guided mindfulness interventions can be used to improve psychological resilience and reduce job burnout among psychiatric nurses.In the future, the impact of self‐help mindfulness interventions on the mental health of nurses in other specialties can be trialled.
AN  - 178813600
ID  - 178813600
AU  - Wang, Qi
AU  - Luan, Yue
AU  - Liu, Dandan
AU  - Dai, Jiali
AU  - Wang, Haina
AU  - Zhang, Yang
AU  - Wang, Shuang
AU  - Dong, Xiaomei
AU  - Bi, Hongsheng
DB  - CINAHL Plus with Full Text
DO  - 10.1111/ijn.13204
DP  - EBSCOhost
EP  - 11
IS  - 4
JO  - International Journal of Nursing Practice (John Wiley & Sons, Inc.)
KW  - Psychiatric Nurses Psychosocial Factors
KW  - Mindfulness Methods
KW  - Self Care Methods
KW  - Burnout, Professional Prevention and Control
KW  - Stress, Occupational Therapy
KW  - Stress, Psychological Prevention and Control
KW  - Treatment Outcomes
KW  - Human
KW  - Randomized Controlled Trials
KW  - Random Assignment
KW  - Scales
KW  - Comparative Studies
KW  - China
KW  - Chi Square Test
KW  - Data Analysis Software
KW  - One-Way Analysis of Variance
KW  - Pearson's Correlation Coefficient
KW  - Post Hoc Analysis
KW  - Funding Source
LA  - English
PB  - John Wiley & Sons, Inc.
SN  - 1322-7114
SP  - 1
TI  - Guided self‐help mindfulness‐based intervention for increasing psychological resilience and reducing job burnout in psychiatric nurses: A randomized controlled trial.
UR  - https://research.ebsco.com/linkprocessor/plink?id=1dd6f553-6b73-358c-b280-6c7366c81084
VL  - 30
Y1  - 2024/08/01/Aug2024
ER  - 

TY  - JOUR
AB  - Background: Moral distress (MD) occurs when clinicians are constrained from taking what they believe to be ethically appropriate actions. When unattended, MD may result in moral injury and/or suffering. Literature surrounding how unit-based critical care nurse leaders address MD in practice is limited. Aim: The aim of this study was to explore how ICU nurse leaders recognize and address MD among their staff. Study Design: Qualitative descriptive with inductive thematic analysis. Results: Five ICU nurse leaders participated in a one-time individual interview. Interview results suggest that (1) ICU nurse leaders can recognize and address MD among their staff and (2) nurse leaders experience MD themselves, which may be exacerbated by their leadership role and responsibilities. Conclusions: Further research is needed to develop interventions aimed at addressing MD among nurse leaders and equipping nurse leaders with the skills to identify and address MD within their staff and themselves. Relevance to Clinical Practice: MD is an unavoidable phenomenon ICU nurse leaders are challenged with addressing in their day-to-day practice. As leaders, recognizing and addressing MD is a necessary task relating to mitigating burnout and turnover and addressing well-being among staff within the ICU.
AN  - 178722893
ID  - 178722893
ID  - 9808649
AU  - Miller, Preston H.
AU  - Epstein, Elizabeth G.
AU  - Smith, Todd B.
AU  - Welch, Teresa D.
AU  - Smith, Miranda
AU  - Bail, Jennifer R.
DB  - CINAHL Plus with Full Text
DO  - 10.1111/nicc.13045
DP  - EBSCOhost
EP  - 838
IS  - 4
JO  - Nursing in Critical Care
CY  - Malden, Massachusetts
KW  - Critical Care Nurses Psychosocial Factors
KW  - Nursing Leaders
KW  - Morals Ethical Issues
KW  - Psychological Distress
KW  - Burnout, Professional Psychosocial Factors
KW  - Intensive Care Units
KW  - Human
KW  - Nursing Shortage
KW  - Qualitative Studies
KW  - Nurse Administrators
KW  - Thematic Analysis
KW  - Interviews
KW  - Nursing Skills
KW  - COVID-19
KW  - Professional Knowledge
KW  - Personnel Turnover
KW  - Psychological Well-Being
KW  - Descriptive Statistics
LA  - English
PB  - Wiley-Blackwell
SN  - 1362-1017
SP  - 835
TI  - Critical care nurse leaders addressing moral distress: A qualitative study.
UR  - https://research.ebsco.com/linkprocessor/plink?id=22802dc7-5c5c-3663-9c59-9041c56d5b8f
VL  - 29
Y1  - 2024/07/01/Jul2024
ER  - 

TY  - JOUR
AB  - Purpose: This study aims to investigate the mediating effect of transformational leadership (TL) and work engagement (WE) on health-care clinic nurses' performance and the crucial role of these variables in the work environment (WEV). Design/methodology/approach: Data were collected from 353 nurses working across various health-care clinics in the United Arab Emirates. This study used descriptive correlational statistics from the Statistical Package for the Social Sciences, the Pearson correlation coefficient, confirmatory factor analysis for model validity, Cronbach's alpha for reliability and path analysis to determine the results. Findings: The relationship between TL and job performance among nurses in health-care clinics was strongly influenced by WE. In addition, a moderate WEV increased the positive influence of TL on job accomplishment. Furthermore, there were no statistically significant differences between the participants' demographics characteristics and the main variables of the study. Practical implications: Health-care management can support and enhance nurses' job performance through TL, create a more structured WEV and support WE. Originality/value: This study involves a specific investigation into WE as a mediator, WEV as a moderator and the effect of TL on nurses' job performance.
AN  - 173759635
ID  - 173759635
ID  - 101464443
AU  - Hasan, Amal Abdullah
AU  - Ahmad, Syed Zamberi
AU  - Osman, Abdullah
DB  - CINAHL Plus with Full Text
DO  - 10.1108/LHS-10-2022-0097
DP  - EBSCOhost
EP  - 561
IS  - 4
JO  - Leadership in Health Services (1751-1879)
KW  - Leadership
KW  - Work Engagement
KW  - Job Performance
KW  - Nurses
KW  - Primary Health Care
KW  - Work Environment
KW  - Human
KW  - Pearson's Correlation Coefficient
KW  - Factor Analysis
KW  - Coefficient alpha
KW  - Path Analysis
KW  - United Arab Emirates
KW  - Male
KW  - Female
KW  - Young Adult
KW  - Adult
KW  - Middle Age
KW  - Adult: 19-44 years
KW  - Middle Aged: 45-64 years
KW  - Male
KW  - Female
LA  - English
PB  - Emerald Publishing Limited
SN  - 1751-1879
SP  - 537
TI  - Transformational leadership and work engagement as mediators on nurses' job performance in healthcare clinics: work environment as a moderator.
UR  - https://research.ebsco.com/linkprocessor/plink?id=da14b0f8-2527-33c5-bc3d-aca7ee0cbf9a
VL  - 36
Y1  - 2023/10/01/2023
ER  - 

TY  - JOUR
AB  - Aim: To determine antecedents and outcomes of work engagement (WE) among nursing staff in long‐term care (LTC) using the Job Demand‐Resources model. Design: A systematic review following the Preferred Reporting Items for Systematic Review and Meta‐Analysis statement and Synthesis Without Meta‐analysis in systematic reviews guideline. A study protocol was registered in PROSPERO (registration number CRD42022336736). Data Sources: The initial searches were performed in PsycInfo, Medline, Academic Search Premier, CINAHL and Scopus and yielded 3050 unique publications. Updated searches identified another 335 publications. Sixteen studies published from 2010 to 2022 were included. Review Methods: The screening of titles and abstracts, and subsequently full‐text publications, was performed blinded by two author teams using the inclusion/exclusion criteria. When needed, a mutual consensus was obtained through discussion within and across the teams. A descriptive and narrative synthesis without a meta‐analysis of the included studies was performed. Results: The extent of research on WE in LTC facilities is limited and the factors examined are heterogeneous. Of forty‐two unique antecedents and outcomes, only three factors were assessed in three or more studies. Antecedents—in particular job resources—are more commonly examined than outcomes. Conclusion: Existing literature offers scant evidence on antecedents and outcomes of WE among nursing staff in LTC facilities. Social support, learning and development opportunities and person‐centred processes are the most examined factors, yet with ambiguous results. Impact: Antecedents and outcomes of engagement among nursing staff in LTC facilities have not previously been reviewed systematically. Engagement has been correlated with both more efficient and higher‐quality service delivery. Our findings suggest opportunities to improve health and care services by enhancing engagement, whilst at the same time better caring for employees. This study lays the groundwork for more detailed research into the contributing factors and potential results of increasing caregivers' engagement. No patient or public contribution.
AN  - 174108426
ID  - 174108426
AU  - Midje, Hilde Hovda
AU  - Nyborg, Vibeke Narverud
AU  - Nordsteien, Anita
AU  - Øvergård, Kjell Ivar
AU  - Brembo, Espen Andreas
AU  - Torp, Steffen
DB  - CINAHL Plus with Full Text
DO  - 10.1111/jan.15804
DP  - EBSCOhost
EP  - 59
IS  - 1
JO  - Journal of Advanced Nursing (John Wiley & Sons, Inc.)
KW  - Work Engagement Evaluation
KW  - Job Performance Evaluation
KW  - Nursing Staff, Hospital
KW  - Long Term Care Nursing
KW  - Health Facilities
KW  - Work Environment
KW  - Human
KW  - Systematic Review
KW  - Antecedent Variable
KW  - Psycinfo
KW  - Medline
KW  - CINAHL Database
KW  - Descriptive Statistics
KW  - Narratives
KW  - Health Promotion
KW  - Nursing Models, Theoretical
KW  - Funding Source
KW  - Support, Social
KW  - Hardiness
KW  - Self Concept
LA  - English
PB  - John Wiley & Sons, Inc.
SN  - 0309-2402
SP  - 42
TI  - Antecedents and outcomes of work engagement among nursing staff in long‐term care facilities—A systematic review.
UR  - https://research.ebsco.com/linkprocessor/plink?id=8bf482cf-dbbe-33a3-8a4d-db95522e0a14
VL  - 80
Y1  - 2024/01/01/Jan2024
ER  - 

TY  - JOUR
AB  - This systematic review aimed to critically synthesis evidence to identify the impact that audit and feedback processes have on the professional role of the nurse and psychological well-being. Little is known about the extent to which audit and feedback processes can positively or negatively impact the professional role of the nurse and psychological well-being. An integrative systematic review was conducted. Covi-dence systematic review software was used to manage the screening process. Data extraction and methodological quality appraisal were conducted in parallel, and a narrative synthesis was conducted. Nurse participation and responsiveness to audit and feedback processes depended on self-perceived motivation, content, and delivery; and nurses viewed it as an opportunity for professional development. However, audit was reported to negatively impact nurses' psychological well-being, with impacts on burnout, stress, and demotivation in the workplace. Targeting framing, delivery, and content of audit and feedback is critical to nurses' satisfaction and successful quality improvement.
AN  - 176024488
ID  - 176024488
ID  - 100891857
AU  - Michl, Gabriella
AU  - Bail, Kasia
AU  - Turner, Murray
AU  - Paterson, Catherine
DB  - CINAHL Plus with Full Text
DO  - 10.1111/nhs.13095
DP  - EBSCOhost
EP  - 12
IS  - 1
JO  - Nursing & Health Sciences
CY  - Malden, Massachusetts
KW  - Audit
KW  - Feedback
KW  - Nursing Role
KW  - Psychological Well-Being
KW  - Nursing Staff, Hospital
KW  - Human
KW  - Systematic Review
KW  - Psycinfo
KW  - CINAHL Database
KW  - Medline
KW  - Patient Safety
KW  - Motivation
KW  - Professional Development
KW  - Nurse Attitudes
KW  - Burnout, Professional
KW  - Stress, Occupational
KW  - Work Environment
KW  - Clinical Assessment Tools
KW  - Job Satisfaction
KW  - Quality Improvement
KW  - Work Engagement
KW  - Communication
LA  - English
PB  - Wiley-Blackwell
SN  - 1441-0745
SP  - 1
TI  - Identifying the impact of audit and feedback on the professional role of the nurse and psychological well-being: An integrative systematic review.
UR  - https://research.ebsco.com/linkprocessor/plink?id=9e41e25f-ce0c-3949-9a22-19e922243b58
VL  - 26
Y1  - 2024/03/01/Mar2024
ER  - 

TY  - JOUR
AB  - Background: Widespread challenges to mental well-being among nurses and healthcare professionals threaten the productivity and quality of healthcare. Digital solutions may prove to effectively support nurses' and healthcare professionals' mental well-being. Aim: To synthesise evidence regarding the effectiveness of digital solutions in improving nurses' and healthcare professionals' mental well-being. Methods: This systematic review followed the JBI guidance for systematic reviews of effectiveness. The PubMed, CINAHL, Scopus, Pro-Quest and APA PsycArticles databases were reviewed for randomised controlled trials and quasi-experimental studies published at any point prior to the 26th of October 2021. Meta-analysis and narrative synthesis were performed. Results: Fourteen studies were included. Personal mental well-being solutions significantly improved nurses' and healthcare professionals' mental well-being. The effectiveness of work-related digital solutions could not be demonstrated. The meta-analysis revealed little to no effect on professionals' work engagement. Conclusions: Personal digital solutions may have the potential to improve the mental well-being of nurses and healthcare professionals. With the support of nurse managers' facilitation, nurses have a key role to promote their own mental well-being by utilising digital mental health solutions. Nevertheless, further adequately powered, well-designed research is required.
AN  - 177377122
ID  - 177377122
ID  - 101234311
AU  - Ilola, Tiina
AU  - Malmisalo, Mikael
AU  - Laukka, Elina
AU  - Lehtiniemi, Heli
AU  - Pölkki, Tarja
AU  - Kääriäinen, Maria
AU  - He, Hong-Gu
AU  - Kanste, Outi
DB  - CINAHL Plus with Full Text
DO  - 10.1177/17449871241226914
DP  - EBSCOhost
EP  - 109
IS  - 2
JO  - Journal of Research in Nursing
CY  - Thousand Oaks, California
KW  - Health Personnel
KW  - Nurses
KW  - Mental Health
KW  - Psychological Well-Being
KW  - Digital Technology Methods
KW  - Occupational Health
KW  - Support, Psychosocial
KW  - Quality Improvement
KW  - Human
KW  - Systematic Review
KW  - Meta Analysis
KW  - PubMed
KW  - CINAHL Database
KW  - Nurse Managers
KW  - Quality of Health Care
KW  - Chi Square Test
KW  - Access to Information
KW  - Job Satisfaction
KW  - Confidence Intervals
KW  - Self-Efficacy
KW  - Mindfulness
KW  - Self-Compassion
KW  - Hardiness
KW  - Quality of Working Life
KW  - Work Engagement
LA  - English
PB  - Sage Publications Inc.
SN  - 1744-9871
SP  - 97
TI  - The effectiveness of digital solutions in improving nurses' and healthcare professionals' mental well-being: a systematic review and meta-analysis.
UR  - https://research.ebsco.com/linkprocessor/plink?id=5efe3d0c-cf35-3e16-a22b-0c9d2b9e22cb
VL  - 29
Y1  - 2024/03/01/Mar2024
ER  - 

TY  - JOUR
AB  - Background. Several studies identified that emotional intelligence skills are important indicators for nurse engagement and performance. Issues related to nursing performance in healthcare organizations have been gaining greater attention because they influence the effectiveness of improvement approaches to maintain high-quality care. This study aimed to investigate the relationships between emotional intelligence and nurses' work performance and work engagement. Methods. A quantitative, descriptive, correlational design was used to evaluate the relationships between the study variables. Data were gathered from 150 nurses working at Madinah Cardiac Center, Saudi Arabia. Three scales were used to measure the study variables which were Emotional Intelligence Scale, Job Performance Scale, and Utrecht Work Engagement Scale in addition to demographics. SPSS was used to analyze data. Results. The results of this study showed that emotional intelligence has a total mean of 3.77 (SD = 0.598), nurses' performance 3.65 (SD = 0.503), and work engagement 4.29 (SD = 1.04). The results also showed that there is a positive and significant relationship between emotional intelligence and nurses' work performance (R<sup>2</sup> = 0.657, p < 0.001). Also, it was found that emotional intelligence has a positive and significant relationship with nurses' work engagement (R<sup>2</sup> = 0.621, p < 0.001). Conclusions. This paper highlights the influence of emotional intelligence in nurses' improved performance and engagement in work. The field of nursing is associated with care and compassion; thus, it needs a high level of emotional intelligence. Nurses need to enhance their emotional intelligence skills by attending workshops. Nurse leaders also have a role in that by building a culture for nurses that is driven by applying emotional intelligence in the workplaces.
AN  - 173664894
ID  - 173664894
ID  - 9306050
AU  - Turjuman, Fatimah
AU  - Alilyyani, Bayan
DB  - CINAHL Plus with Full Text
DO  - 10.1155/2023/5543299
DP  - EBSCOhost
EP  - 8
JO  - Journal of Nursing Management
CY  - Malden, Massachusetts
KW  - Emotional Intelligence
KW  - Nurses by Role Psychosocial Factors
KW  - Job Performance Evaluation
KW  - Work Engagement Psychosocial Factors
KW  - Human
KW  - Male
KW  - Female
KW  - Young Adult
KW  - Adult
KW  - Descriptive Statistics
KW  - Quantitative Studies
KW  - Correlational Studies
KW  - Reliability
KW  - Cross Sectional Studies
KW  - Quality of Health Care
KW  - Adult: 19-44 years
KW  - Male
KW  - Female
LA  - English
PB  - Wiley-Blackwell
SN  - 0966-0429
SP  - 1
TI  - Emotional Intelligence among Nurses and Its Relationship with Their Performance and Work Engagement: A Cross-Sectional Study.
UR  - https://research.ebsco.com/linkprocessor/plink?id=3130f18f-1a20-31ff-b424-3733fc0b33a3
Y1  - 2023/11/10/11-10-2023
ER  - 

TY  - JOUR
AB  - Background. During a public health crisis, such as the COVID-19 pandemic, nurse leaders coordinate timely high-quality care, maintain profit margins, and ensure regulatory compliance while supporting the health and wellbeing of the nursing workforce. In a rapidly changing environment where resources may be scarce, nurse leaders are vulnerable to moral injury; however, organizational effectiveness may help to buffer moral challenges in healthcare leadership, thereby fostering greater moral resilience and reducing turnover intention. Aim. To understand mechanisms by which perceived organizational effectiveness contributes to nurse leaders' moral wellness (i.e., moral injury and moral resilience) and thereby effects work outcomes (i.e., engagement, burnout, and turnover intention). Methods. A cross-sectional survey of nurse leaders (N = 817) from across the United States was conducted using a snowball methodology, independent t-tests, and structural equation modeling to examine theoretical relationships among moral injury, moral resilience, and organizational effectiveness. Results. Higher ratings on every facet of perceived organizational effectiveness were significantly related to greater moral resilience (p < 0.001 for all t-tests) and lower moral injury (p < 0.001 for all t-tests) among nurse leaders. Structural equation models indicated both moral resilience and moral injury were significant mediators of the relationship between organizational effectiveness and work outcomes. Moral resilience and moral injury significantly mediated the effect of organizational effectiveness on burnout. Moral resilience was also a significant mediator of the relationship between organizational effectiveness and moral injury. Conclusion. Dismantling organizational patterns and processes in healthcare organizations that contribute to moral injury and lower moral resilience may be important levers for increasing engagement, decreasing burnout, and reducing turnover of nurse leaders.
AN  - 177188908
ID  - 177188908
ID  - 9306050
AU  - Rushton, Cynda
AU  - Nelson, Katie
AU  - Bergman, Alanna
AU  - Boyce, Danielle
AU  - Jenkins, Christian
AU  - Swoboda, Sandra M.
AU  - Hanson, Ginger
DB  - CINAHL Plus with Full Text
DO  - 10.1155/2024/6808266
DP  - EBSCOhost
EP  - 14
JO  - Journal of Nursing Management
CY  - Malden, Massachusetts
KW  - Organizational Efficiency
KW  - Nursing Leaders Psychosocial Factors
KW  - Morals
KW  - Wellness Evaluation
KW  - Work Evaluation
KW  - Outcome Assessment
KW  - COVID-19 Pandemic United States
KW  - Human
KW  - Hardiness
KW  - Intention
KW  - Personnel Turnover
KW  - Work Engagement
KW  - Cross Sectional Studies
KW  - Surveys
KW  - United States
KW  - Snowball Sample
KW  - Stress Disorders, Post-Traumatic Risk Factors
KW  - Stress Disorders, Post-Traumatic Prevention and Control
KW  - Medical Organizations
KW  - Burnout, Professional Prevention and Control
KW  - Questionnaires
KW  - Software
KW  - Email
KW  - Qualitative Studies
KW  - Regression
KW  - Path Analysis
KW  - Nurse Managers
KW  - Focus Groups
KW  - Factor Analysis
KW  - Data Analysis Software
KW  - T-Tests
KW  - Structural Equation Modeling
KW  - Linear Regression
KW  - Male
KW  - Female
KW  - Adult
KW  - Middle Age
KW  - Aged
KW  - Effect Size
KW  - Funding Source
KW  - Adult: 19-44 years
KW  - Middle Aged: 45-64 years
KW  - Aged: 65+ years
KW  - Male
KW  - Female
LA  - English
PB  - Wiley-Blackwell
SN  - 0966-0429
SP  - 1
TI  - Perceived Organizational Effectiveness during a Public Health Crisis and Moral Wellness among Nurse Leaders: A Cross-Sectional Study.
UR  - https://research.ebsco.com/linkprocessor/plink?id=ca288ced-2b0e-3e79-bcef-a6b8ba8e5fe8
Y1  - 2024/05/09/5-9-2024
ER  - 

TY  - JOUR
AB  - Compassion fatigue is the intense emotional burden experienced by nurses when helping people. Over time, this burden wears nurses down, diminishing their ability to empathize and leading to emotional detachment. This study aimed to evaluate the relationship between compassion fatigue and moral sensitivity in palliative care nurses. The study revealed a statistically significant negative correlation between compassion fatigue and moral sensitivity. The data obtained in this study indicate that moral sensitivity decreases as compassion fatigue increases. • This study found that as compassion fatigue increases, moral sensitivity decreases. • This study enhances palliative care nurses' moral decision-making skills. • In-service training should increase nurses' emotional resilience and moral sensitivity.
AN  - 190824949
ID  - 190824949
ID  - 101264817
AU  - Kaş, Canan
AU  - Kirca, Kamile
AU  - Karaveli Çakir, Selda
DB  - CINAHL Plus with Full Text
DO  - 10.1016/j.nurpra.2025.105642
DP  - EBSCOhost
EP  - N.PAG
IS  - 1
JO  - Journal for Nurse Practitioners
CY  - Philadelphia, Pennsylvania
KW  - Palliative Care Nurses Psychosocial Factors
KW  - Compassion Fatigue
KW  - Morals
KW  - Human
KW  - Emotions
KW  - Nursing Care
KW  - Burnout, Professional
KW  - Decision Making, Ethical
LA  - English
PB  - Elsevier B.V.
SN  - 1555-4155
SP  - N.PAG
TI  - Compassion Fatigue and Moral Sensitivity in Palliative Care Nurses.
UR  - https://research.ebsco.com/linkprocessor/plink?id=7ac13cd6-9ad5-38f2-9ade-1445ff96ed41
VL  - 22
Y1  - 2026/01/01/Jan2026
ER  - 

TY  - JOUR
AB  - Purpose: The purpose of this study was to determine if a mindfulness-based smartphone application, used for 5 minutes a day for 30 days, could address burnout among acute care nursing staff. Methods: A pretest–posttest design with a midpoint evaluation was utilized. The sample included 31 nursing staff from cardiovascular acute care units. The Copenhagen Burnout Inventory, Cognitive and Affective Mindfulness Scale-Revised, Perceived Stress Scale, and Brief Resilience Scale were used to measure the impact of the intervention on participants. Findings: In a repeated measures analysis, there were no statistically significant changes in scores on the Brief Resilience Scale across the three timeframes (F = 0.64, df = 1.42, p =.49). There were significant reductions over time for perceived stress (F = 10.56, df = 1.74, p =.002) and personal burnout (F = 11.8, df = 1.10, p =.007), and increased scores on mindfulness (F = 4.76, df = 1.57, p =.039). Conclusions: The utilization of a mindfulness-based smartphone application may promote the health and well-being of cardiovascular nurses in acute care units. Mindfulness-based smartphone apps should be considered as a method of self-care, along with other holistic approaches to improve well-being.
AN  - 175940505
ID  - 175940505
ID  - 8506709
AU  - Brouwer, Kent R.
AU  - Melander, Sheila
AU  - Walmsley, Lee Anne
AU  - Norton, James
AU  - Okoli, Chizimuzo
DB  - CINAHL Plus with Full Text
DO  - 10.1177/08980101231181004
DP  - EBSCOhost
EP  - 33
IS  - 1
JO  - Journal of Holistic Nursing
CY  - Thousand Oaks, California
KW  - Mindfulness
KW  - Smartphone
KW  - Mobile Applications
KW  - Acute Care
KW  - Nursing Staff, Hospital Psychosocial Factors
KW  - Burnout, Professional Prevention and Control
KW  - Human
KW  - Pilot Studies
KW  - Pretest-Posttest Design
KW  - Cardiovascular Nurses
KW  - Questionnaires
KW  - Scales
KW  - Repeated Measures
KW  - Health Promotion
KW  - Psychological Well-Being
KW  - Holistic Nursing
KW  - Quasi-Experimental Studies
KW  - Academic Medical Centers
KW  - Convenience Sample
KW  - Data Analysis Software
KW  - Descriptive Statistics
KW  - Young Adult
KW  - Adult
KW  - Adult: 19-44 years
LA  - English
PB  - Sage Publications Inc.
SN  - 0898-0101
SP  - 24
TI  - A Mindfulness-Based Intervention for Acute Care Nursing Staff: A Pilot Study.
UR  - https://research.ebsco.com/linkprocessor/plink?id=2a91d22c-fff9-34ec-9b98-8d55468920db
VL  - 42
Y1  - 2024/03/01/Mar2024
ER  - 

TY  - JOUR
AB  - Background. Interventions administered to critically ill patients, including mechanical ventilation, sedation or other treatments may hinder communication between patients and nurses. These communication challenges may affect critical care nurses' ability to provide compassionate, person-centred care. Objective. To identify nurses' experiences with patients who are communication-vulnerable in the intensive care unit and how they affect nurses' ability to offer compassionate care. Method. This qualitative explorative descriptive study involved nurses who worked in intensive care units from four private hospitals in Gauteng, South Africa. Focus groups were conducted with 30 critical care nurses in groups of two to six participants each. Thematic analysis was used to identify themes. Results. Five main themes were identified based on nurses' reports of their experiences with critically ill patients who experience communication difficulties and their impact on rendering compassionate care. Themes were deductively identified based on the social purposes of communication categories. Participants indicated that communication-vulnerable patients influence their ability to provide compassionate care. Generally, the physical, emotional, social and communication difficulties of assisting communication-vulnerable patients caused nurses to feel frustrated and negative towards their work environment, which added to their work stress and sometimes resulted in compassion fatigue. Conclusion. The study shows that various factors could impact the nurses' ability to provide compassionate care and that they require support to provide person-centred care. These factors can include the physical environment, the patient's alertness and awareness and institutional barriers. To support nurses in providing compassionate care, communication partner training may be warranted.
AN  - 179563184
ID  - 179563184
AU  - Kuyler, A.
AU  - Heyns, T.
AU  - Johnson, E.
DB  - CINAHL Plus with Full Text
DO  - 10.7196/SAJCC.2024.v40i1.750
DP  - EBSCOhost
EP  - 30
IS  - 1
JO  - Southern African Journal of Critical Care
KW  - Critical Care Nursing Psychosocial Factors
KW  - Intensive Care Units Psychosocial Factors
KW  - Communication Barriers
KW  - Nurse-Patient Relations
KW  - Compassion
KW  - Work Experiences Evaluation
KW  - Nurse Attitudes Evaluation
KW  - Human
KW  - Male
KW  - Female
KW  - Adult
KW  - Middle Age
KW  - Critical Care Nurses Psychosocial Factors
KW  - Qualitative Studies
KW  - Exploratory Research
KW  - Descriptive Research
KW  - Hospitals, Private South Africa
KW  - Thematic Analysis
KW  - Descriptive Statistics
KW  - Comparative Studies
KW  - Critically Ill Patients Psychosocial Factors
KW  - South Africa
KW  - Work Environment
KW  - Compassion Fatigue
KW  - Nursing Knowledge
KW  - Patient Centered Care
KW  - Organizational Culture
KW  - Support, Psychosocial
KW  - Communication
KW  - Inpatients
KW  - Nursing Skills
KW  - Adult: 19-44 years
KW  - Middle Aged: 45-64 years
KW  - Male
KW  - Female
LA  - English
PB  - South African Medical Association
SN  - 1562-8264
SP  - 23
TI  - Critical care nurses' experiences of communication-vulnerable patients in the intensive care unit and the influence on rendering compassionate care.
UR  - https://research.ebsco.com/linkprocessor/plink?id=7afce44e-951c-3ba1-abce-e2ca65ff1fd2
VL  - 40
Y1  - 2024/04/01/Apr2024
ER  - 

TY  - JOUR
AB  - Background: High levels of stress have been found within health care staff, particularly in the nursing population, which is somewhat attributed to the Covid‐19 pandemic. The development of self‐compassion, a protective psychological construct, may promote well‐being in the health care staff population. As part of a service development project, the authors delivered and evaluated a brief online compassion‐focused intervention with nurses working within Intensive Care Units (ICUs). Aims: Aims were to explore feasibility within the ICU nursing population and consider potential benefits to psychological well‐being. Methods: ICU nurses registered for an online, 4 week, compassion‐focused intervention as part of a service development project. Measures of compassion, burnout, trauma, and the emotional climate of their work environment were analysed in two groups; those who completed the intervention and those who did not. Baseline and post‐intervention measures were analysed to infer the potential benefits of the intervention. Results: Compared with their baseline scores, those who completed the intervention showed improvements on measures of compassion, soothing in emotional climate, and reductions in burnout, trauma and threat in emotional climate. At baseline, those who did not complete the intervention scored lower on measures of compassion and soothing within their emotional climate, as well as higher levels of trauma and threat within the emotional climate, compared with those who engaged with the intervention. Conclusions: Brief online compassion‐focused interventions may be a useful platform to promote well‐being in ICU nurses, but possibly only for those who have a pre‐established level of self‐compassion. Relevance to Clinical Practice: This study demonstrates the value of offering online interventions to improve the mental health of nursing staff. The findings suggest that nurses may benefit from being offered online interventions as welll as traditional psychological interventions. This may shape further service provision by offering nurses who require support a wider range of treatment options.
AN  - 175869885
ID  - 175869885
ID  - 9808649
AU  - Corrigan, J. P.
AU  - Browne, Dympna
AU  - Gilsenan, Jane
AU  - Irons, Chris
DB  - CINAHL Plus with Full Text
DO  - 10.1111/nicc.12860
DP  - EBSCOhost
EP  - 306
IS  - 2
JO  - Nursing in Critical Care
CY  - Malden, Massachusetts
KW  - Critical Care Nurses Psychosocial Factors
KW  - Internet-Based Intervention
KW  - Compassion
KW  - Psychological Well-Being
KW  - Human
KW  - Quality of Nursing Care
KW  - Burnout, Professional
KW  - Emotions
KW  - Work Environment
KW  - Comparative Studies
KW  - Scales
KW  - Secondary Analysis
KW  - Descriptive Statistics
LA  - English
PB  - Wiley-Blackwell
SN  - 1362-1017
SP  - 303
TI  - Evaluating a brief online compassion‐focused intervention for intensive care nurses.
UR  - https://research.ebsco.com/linkprocessor/plink?id=25142962-3cf3-361a-b6d1-13e5ba8811a0
VL  - 29
Y1  - 2024/03/01/Mar2024
ER  - 

TY  - JOUR
AB  - Introduction: Nurses are now more likely to leave their current role in direct patient care than they were before the COVID-19 pandemic. Country culture and the organization of health care systems drive nurses' decisions to leave or stay in the profession. Methods: In a fall 2020 survey of nurse professional quality of life, a content analysis of responses to the open-ended question, " What has been challenging or rewarding during this pandemic experience?" was performed. Results were organized within Hofstede's Cultural Dimensions Theory. Results: Six hundred and fifty-six nurses across five countries responded to the question; 526 comments were analyzed. Most (53.6%) respondents were staff bedside nurses. Themes, such as Distress and Fatigue and Building and Experiencing Social Capital were found and understood to reflect cultural values and dimensions such as Uncertainty Avoidance and Power Distance. Discussion: Recommendations include strengthening culturally tailored leadership knowledge to inform and facilitate countries' nurse retention.
AN  - 180624242
ID  - 180624242
ID  - 9001407
AU  - Mayer, Kala A.
AU  - Simpson, Vicki L.
AU  - Jo, Soojung
AU  - Kurt, Sule
AU  - Bennett, Jo Anne
AU  - Takagi, Etsuko
AU  - Skibiski, Jeanie
AU  - Han, Soo-Yeon
AU  - Reifsnider, Elizabeth
DB  - CINAHL Plus with Full Text
DO  - 10.1177/10436596241259210
DP  - EBSCOhost
EP  - 454
IS  - 6
JO  - Journal of Transcultural Nursing
CY  - Thousand Oaks, California
KW  - COVID-19 Pandemic
KW  - Nurses Psychosocial Factors
KW  - Work Experiences
KW  - Workforce
KW  - Staff Development
KW  - Personnel Retention
KW  - Nurse Attitudes
KW  - Quality of Life
KW  - Organizational Culture
KW  - Human
KW  - Funding Source
KW  - Psychological Theory
KW  - Hardiness
KW  - Burnout, Professional
KW  - Secondary Analysis
KW  - Convenience Sample
KW  - Turkey
KW  - Japan
KW  - South Korea
KW  - Guinea
KW  - Thematic Analysis
KW  - Cultural Diversity
KW  - Social Capital
KW  - Decision Making
KW  - Work Environment
KW  - Interprofessional Relations
KW  - Collaboration
KW  - Self Care
KW  - Uncertainty
KW  - Avoidance (Psychology)
KW  - Social Isolation
KW  - Support, Psychosocial
KW  - Job Satisfaction
KW  - Health Information
KW  - Politics
KW  - Misinformation
KW  - Quality of Nursing Care
KW  - Health Care Delivery
LA  - English
PB  - Sage Publications Inc.
SN  - 1043-6596
SP  - 443
TI  - Understanding Rewarding and Challenging Nursing Experiences During the Pandemic in Five Countries: Toward Strengthening the Workforce.
UR  - https://research.ebsco.com/linkprocessor/plink?id=0e6bfe70-d741-3524-a492-ca0c3c9f096c
VL  - 35
Y1  - 2024/11/01/Nov2024
ER  - 

TY  - JOUR
AB  - Work-related burnout is a significant concern amongst healthcare professionals, including physiotherapists. It can negatively impact on both staff well-being and the quality of care delivered to patients. To estimate the prevalence of burnout among physiotherapists. PubMed, CINAHL, Web of Science, Embase, Scopus and PsycINFO, from inception to February 1st, 2022. Studies reporting burnout prevalence among physiotherapists. Prevalence of burnout. Sub-analyses were performed grouping studies based on countries where surveys were conducted, classified as developed or developing countries. The risk of bias was assessed using a modified version of the Newcastle-Ottawa Scale. 32 studies were included in the systematic review and 31 in the meta-analysis, enrolling a total of 5984 physiotherapists from 17 countries. Pooled prevalence (95% confidence interval) of burnout was 8% (4−15). Prevalence figures for Maslach Burnout Inventory dimensions were: (i) emotional exhaustion, 27% (21−34) (ii) depersonalization, 23% (15−32) (iii) low personal accomplishment, 25% (15−40). Both overall and single components prevalence was higher, although not significantly, in studies from developing than in developed countries. Tools used to assess burnout and cut-off scores chosen to identify the burnout prevalence differed across studies. Prevalence of burnout reported by physiotherapists appears high worldwide, in particular in developing countries, and compares with that reported by nurses and physicians. Substantial heterogeneity in the prevalence of burnout, in its definition and assessment methods across studies, and limited quality of most studies precludes drawing definitive conclusions. PROSPERO CRD42022307876 • This is the first systematic review on prevalence of burnout among physiotherapists worldwide. The pooled prevalence of burnout was 8%. • Both overall and single components prevalence tended to be higher in developing than in developed countries. • Substantial heterogeneity in the prevalence of burnout, in its definition and assessment methods across studies, and limited quality in most studies precludes drawing definitive conclusions.
AN  - 178639359
ID  - 178639359
ID  - 0401223
AU  - Venturini, Enrico
AU  - Ugolini, Alessandro
AU  - Bianchi, Lapo
AU  - Di Bari, Mauro
AU  - Paci, Matteo
DB  - CINAHL Plus with Full Text
DO  - 10.1016/j.physio.2024.01.007
DP  - EBSCOhost
EP  - 179
JO  - Physiotherapy
CY  - Philadelphia, Pennsylvania
KW  - Burnout, Professional Epidemiology
KW  - Physical Therapy Psychosocial Factors
KW  - Physical Therapists Psychosocial Factors
KW  - Burnout, Professional Prevention and Control
KW  - Physical Therapist Attitudes
KW  - Human
KW  - Systematic Review
KW  - Meta Analysis
KW  - PubMed
KW  - CINAHL Database
KW  - Embase
KW  - Psycinfo
KW  - Prevalence
KW  - Checklists
KW  - Descriptive Statistics
KW  - Confidence Intervals
KW  - Emotional Exhaustion
KW  - Psychological Well-Being
KW  - Work-Life Balance
KW  - Support, Psychosocial
LA  - English
PB  - Elsevier B.V.
SN  - 0031-9406
SP  - 164
TI  - Prevalence of burnout among physiotherapists: a systematic review and meta-analysis.
UR  - https://research.ebsco.com/linkprocessor/plink?id=e1a1ea14-d9a5-322b-868f-87d4f9a78edf
VL  - 124
Y1  - 2024/09/01/Sep2024
ER  - 

TY  - JOUR
AB  - Aims: To compare anaesthesia‐related outcomes between patients monitored by newly recruited nurse anaesthetists and those monitored by newly recruited anaesthesiologists. Design: This was a retrospective study. Methods: We conducted a retrospective study that collected demographic information on newly recruited nurse anaesthetists and anaesthesiologists between 2017 and 2022 and recorded information on patients within 6 months of monitoring. Postoperative pain, emergency agitation, nausea, and vomiting were designated anaesthesia‐related outcomes. Propensity score matching was used to adjust for covariates. The study adhered to the STROBE guidelines. Results: The study's statistical analysis included 4483 patients monitored by 22 newly recruited nurse anaesthetists and 4959 patients monitored by 23 newly recruited anaesthesiologists. Compared with patients monitored by newly trained anaesthesiologists, the patients monitored by nurse anaesthetists were younger (42.07 ± 20.00 vs. 47.39 ± 18.45 years, p < 0.001) and had a lower body mass index (23.56 ± 4.46 vs. 24.19 ± 4.25, p < 0.001). Patients monitored by anaesthesiologists had a greater proportion of women (61.62% vs. 59.25%, p < 0.001), a high proportion of ASA III and ASA IV (17.1% vs. 8.88%, p < 0.001), and a longer mean surgery duration (78.65 ± 59.01 vs. 70.70 ± 60.65 min, p < 0.001). After propensity score matching was used to adjust for covariates, no statistically significant differences were found in the prevalence of postoperative pain, emergency agitation, or postoperative nausea and vomiting between the two groups (p < 0.05). Conclusion: Nurse anaesthetists monitoring alone during anaesthesia maintenance is feasible and safe. The two groups had no significant differences in the incidence of postoperative pain, emergency agitation, or postoperative nausea and vomiting. Relevance to Clinical Practice: The shortage of anaesthesiologists leads to heavy work burden and high incidence of occupational burnout among anaesthesiologists. The study found that it was safe for nurse anaesthetists to perform anaesthetic monitoring alone in the operating room under the supervision of the attending anaesthesiologist and did reduce the burden of anaesthesiologists' work. The results of the current study contribute to the expansion of occupational categories for nurse anaesthetists in countries where anaesthesiologists are in short supply. It provides new ideas for hospital administrators and policy‐makers to formulate medical and nursing service policies.
AN  - 175919567
ID  - 175919567
AU  - Cao, Qinqin
AU  - Fan, Chengjuan
AU  - Ren, Xiaolei
AU  - Bai, Shuling
AU  - Dong, Hemin
AU  - Wei, Min
AU  - Meng, Haihong
DB  - CINAHL Plus with Full Text
DO  - 10.1111/jocn.16940
DP  - EBSCOhost
EP  - 1492
IS  - 4
JO  - Journal of Clinical Nursing (John Wiley & Sons, Inc.)
KW  - Anesthesia Methods
KW  - Anesthesia Adverse Effects
KW  - Outcome Assessment
KW  - Monitoring, Physiologic
KW  - New Graduate Nurses
KW  - Certified Registered Nurse Anesthetists Evaluation
KW  - Anesthesiologists
KW  - Operating Rooms
KW  - Patient Safety
KW  - Human
KW  - Nonexperimental Studies
KW  - Retrospective Design
KW  - Postoperative Pain
KW  - Psychomotor Agitation
KW  - Nausea and Vomiting
KW  - Comparative Studies
KW  - Female
KW  - Male
KW  - Burnout, Professional
KW  - Supervisors and Supervision
KW  - Policy Making
KW  - Data Analysis Software
KW  - Chi Square Test
KW  - Descriptive Statistics
KW  - T-Tests
KW  - Probability
KW  - Adult
KW  - Middle Age
KW  - Aged
KW  - Funding Source
KW  - Adult: 19-44 years
KW  - Middle Aged: 45-64 years
KW  - Aged: 65+ years
KW  - Female
KW  - Male
LA  - English
PB  - John Wiley & Sons, Inc.
SN  - 0962-1067
SP  - 1482
TI  - Comparison of anaesthesia‐related outcomes in patients monitored by newly recruited nurse anaesthetists and anaesthesiologists: An observational study.
UR  - https://research.ebsco.com/linkprocessor/plink?id=ceff5792-dddd-3cec-bf28-b6985d674bf3
VL  - 33
Y1  - 2024/04/01/Apr2024
ER  - 

TY  - JOUR
AB  - Purpose: Nurses increasingly use mindfulness as an effective mental health intervention to reduce psychological distress. The effectiveness of mindfulness‐based interventions remains inconclusive, which may lead to implementation of interventions in an inefficient or ineffective manner. This study aimed to examine the effects of mindfulness‐based interventions on reducing stress, anxiety, and depression among nurses. Design: Systematic review and meta‐analysis. Methods: Randomized controlled trials (RCTs) were searched using six databases published through May 20, 2023, which evaluated the effects of mindfulness‐based interventions on reducing psychological distress among nurses. To assess the quality of methodology included in the RCTs, version 2 of the Cochrane risk‐of‐bias instrument for RCTs with five domains was used. Standardized mean difference (SMD) with 95% confidence interval (CI) were calculated using the random–effects model in the meta‐analyses. Publication bias was assessed using Egger's regression test. Further, the robustness effect size of the pooled analysis was assessed using leave‐one‐out sensitivity analysis. Findings: A total of 16 RCTs were included in the final analysis. Overall, the modalities appeared to alleviate stress (pooled SMD: −0.50 [95% CI: −0.82 to −0.18]; p < 0.001) and depression (pooled SMD: −0.42 [95% CI: −0.78 to −0.06]; p = 0.02) among nurses. Conclusion: Mindfulness‐based interventions appear to alleviate stress and depression in nurses. Future research evaluating mindfulness‐based interventions among working nurses with more rigorous methodological and larger sample size. Clinical Relevance: Support for nurses' mental health must be included while implementing personal and professional development plans.
AN  - 175826603
ID  - 175826603
ID  - 100911591
AU  - Karo, Mestiana
AU  - Simorangkir, Lindawati
AU  - Daryanti Saragih, Ita
AU  - Suarilah, Ira
AU  - Tzeng, Huey‐Ming
DB  - CINAHL Plus with Full Text
DO  - 10.1111/jnu.12941
DP  - EBSCOhost
EP  - 330
IS  - 2
JO  - Journal of Nursing Scholarship
CY  - Malden, Massachusetts
KW  - Mindfulness Utilization
KW  - Psychological Distress Prevention and Control
KW  - Nurses Psychosocial Factors
KW  - Stress Management
KW  - Treatment Outcomes
KW  - Human
KW  - Systematic Review
KW  - Meta Analysis
KW  - Randomized Controlled Trials
KW  - Stress
KW  - Anxiety
KW  - Depression
KW  - Descriptive Statistics
KW  - Confidence Intervals
KW  - Effect Size
KW  - Sample Size
KW  - Mental Health
KW  - Burnout, Professional
LA  - English
PB  - Wiley-Blackwell
SN  - 1527-6546
SP  - 319
TI  - Effects of mindfulness‐based interventions on reducing psychological distress among nurses: A systematic review and meta‐analysis of randomized controlled trials.
UR  - https://research.ebsco.com/linkprocessor/plink?id=823eeecf-bd46-36f7-af67-70793f8ba462
VL  - 56
Y1  - 2024/03/01/Mar2024
ER  - 

TY  - JOUR
AB  - As essential healthcare providers, nurses are key to contributing innovations to improve the quality of care. This study aimed to explore the challenges pediatric nurses face in developing and patenting innovative products. A qualitative descriptive design has been used in this study. The study sample consists of pediatric nurses who had developed innovative products and successfully obtained product registrations. Purposive sampling was used to select 17 pediatric nurses who met the inclusion criteria. Data were collected through semi-structured, individual, in-depth interviews. Two main themes and two related subthemes were identified. The first main theme is 'product development and management challenges.' The subthemes of this theme are 'unknown ecosystem' and 'burnout.' The second theme is 'protecting ideas and innovation.' The subthemes of this theme are 'fear of idea theft' and 'dead patents.' Nurses face challenges, such as taking part in an unfamiliar innovation ecosystem, burnout due to long processes, and fear of idea theft. At the same time, commercialization of these innovations and market demand emerge as additional challenges. Identifying the challenges experienced by pediatric nurses during the innovation process can help to develop strategies to overcome difficulties, create an innovation culture, and increase the quality of pediatric patient care. • Pediatric nurses face challenges in developing and patenting innovative products. • Finding a suitable team is a challenge that prolongs the innovation process. • The long and difficult product development process causes emotional exhaustion in pediatric nurses. • Pediatric nurses need support in commercializing patents.
AN  - 175834731
ID  - 175834731
ID  - 8607529
AU  - Semerci, Remziye
AU  - Ekim, Ayfer
AU  - Ocakçı, Ayşe Ferda
DB  - CINAHL Plus with Full Text
DO  - 10.1016/j.pedn.2023.12.016
DP  - EBSCOhost
EP  - e33
JO  - Journal of Pediatric Nursing
CY  - Philadelphia, Pennsylvania
KW  - Pediatric Nurses Psychosocial Factors
KW  - Work Experiences Evaluation
KW  - Diffusion of Innovation
KW  - Product Development Psychosocial Factors
KW  - Patents Psychosocial Factors
KW  - Quality Improvement
KW  - Quality of Nursing Care
KW  - Pediatric Nursing
KW  - Human
KW  - Qualitative Studies
KW  - Descriptive Research
KW  - Purposive Sample
KW  - Semi-Structured Interview
KW  - Thematic Analysis
KW  - Management
KW  - Ecosystem
KW  - Burnout, Professional
KW  - Fear
KW  - Theft
KW  - Organizational Culture
KW  - Marketing
LA  - English
PB  - W B Saunders
SN  - 0882-5963
SP  - e28
TI  - Challenges experienced by pediatric nurses in the process of developing innovative products: A qualitative study.
UR  - https://research.ebsco.com/linkprocessor/plink?id=cace339d-808d-3bc0-8ba4-dbc05f1f4680
VL  - 75
Y1  - 2024/03/01/Mar2024
ER  - 

TY  - JOUR
AB  - Oncology nursing, as one of the most challenging areas of healthcare, requires special attention to nurses' caregiving experiences. This study was conducted to explore the care challenges of oncology nurses in northern Iran. This qualitative descriptive study, with a conventional content analysis approach, was conducted with the participation of 12 nurses working in oncology wards in northern Iran from August to December 2024. Data were collected through in-depth semi-structured interviews and analyzed using Graneheim and Lundman's (2004) method. Sampling was purposive and continued until data saturation was reached. Data analysis revealed four main themes with twelve subthemes of oncology nurses' care challenges: Supportive Care Paradox (conflict between the therapeutic communication standard and reality: mismatch between patient expectations and system capabilities, and patients' informational conflicts), Educational Paradox in the Healthcare System (inadequate specialized training, lack of clinical skills, and educational system limitations), Multilayered Occupational Burnout (adverse effects of cytotoxic exposure, emotional-cultural burnout, and ethical-systemic burnout), and Organizational Incongruence in the Healthcare System (imbalanced resource distribution, imbalanced responsibility distribution, and insufficient systemic support). These findings show deep-rooted systemic and cultural barriers affecting care quality. This study reveals systemic and emotional challenges of oncology nurses that impede the provision of sustainable care. The pressure to compensate for shortcomings exacerbates nurses' burnout. The health system must strengthen the sustainable care and professional health of nurses through specialized training, human resource optimization, psychological support, and equitable allocation of resources. Implementing targeted educational programs and systemic reforms can enhance care quality and nurses' well-being, providing implications for policy and practice in similar resource-limited settings.
AN  - 189753671
ID  - 189753671
ID  - 8504688
AU  - Shirkosh, Somayeh
AU  - Mahmoodi-Shan, Gholamreza
AU  - Jouybari, Leila
DB  - CINAHL Plus with Full Text
DO  - 10.1016/j.soncn.2025.152044
DP  - EBSCOhost
EP  - N.PAG
IS  - 6
JO  - Seminars in Oncology Nursing
CY  - Philadelphia, Pennsylvania
KW  - Oncology Nursing Iran
KW  - Oncology Nurses Iran
KW  - Nurse Attitudes Iran
KW  - Tertiary Health Care Iran
KW  - Human
KW  - Qualitative Studies
KW  - Descriptive Research
KW  - Purposive Sample
KW  - Content Analysis
KW  - Descriptive Statistics
KW  - Semi-Structured Interview
KW  - Iran
KW  - Burnout, Professional
KW  - Stress, Occupational
KW  - Support, Psychosocial
KW  - Health Care Reform
KW  - Quality of Health Care
KW  - Psychological Well-Being
KW  - Health Policy
KW  - Nursing Practice
KW  - Resource-Limited Settings
LA  - English
PB  - W B Saunders
SN  - 0749-2081
SP  - N.PAG
TI  - Caring Under Challenges: Exploring the Experiences of Oncology Nurses in a Tertiary Hospital in Northern Iran.
UR  - https://research.ebsco.com/linkprocessor/plink?id=b15ee7d3-c862-3d0e-9bc9-dfb47de8822d
VL  - 41
Y1  - 2025/12/01/Dec2025
ER  - 

TY  - JOUR
AB  - Aim. To explore the status of job crafting, leisure crafting, and burnout among nurses and to examine the impact of job crafting and leisure crafting variations on burnout using machine learning‐based models. Background. The prevalence of burnout among nurses poses a severe risk to their job performance, quality of healthcare, and the cohesiveness of nurse teams. Numerous studies have explored factors influencing nurse burnout; however, few involved job crafting and leisure crafting synchronously and elucidated the effect differences of the two crafting behaviors on nurse burnout. Methods. Multicentre cross‐sectional survey study. Nurses (n = 1235) from four Chinese tertiary hospitals were included. The Maslach Burnout Inventory‐General Survey, the Job Crafting Scale, and the Leisure Crafting Scale were employed for data collection. Four machine learning algorithms (logistic regression model, support vector machine, random forest, and gradient boosting tree) were used to analyze the data. Results. Nurses experienced mild to moderate levels of burnout and moderate to high levels of job crafting and leisure crafting. The AUC (in full) for the four models was from 0.809 to 0.821, among which the gradient boosting tree performed best, with 0.821 AUC, 0.739 accuracy, 0.470 sensitivity, 0.919 specificity, and 0.161 Brier. All models showed that job crafting was the most important predictor for burnout, while leisure crafting was identified as the second important predictor for burnout in the random forest model and gradient boosting tree model. Conclusion. Even if nurses experienced mild to moderate burnout, nurse managers should develop efficient interventions to reduce nurse burnout. Job crafting and leisure crafting may be beneficial preventative strategies against burnout among nurses at present. Implications for Nursing Management. Job and leisure crafting were identified as effective methods to reduce nurse burnout. Nurse managers should provide more opportunities for nurses' job crafting and encourage nurses crafting at their leisure time.
AN  - 179684709
ID  - 179684709
ID  - 9306050
AU  - Guo, Yu-Fang
AU  - Wang, Si-Jia
AU  - Plummer, Virginia
AU  - Du, Yun
AU  - Song, Tian-Ping
AU  - Wang, Ning
AU  - Grande, Rizal Angelo
DB  - CINAHL Plus with Full Text
DO  - 10.1155/2024/9428519
DP  - EBSCOhost
EP  - 10
JO  - Journal of Nursing Management
CY  - Malden, Massachusetts
KW  - Job Performance
KW  - Leisure Activities
KW  - Burnout, Professional
KW  - Machine Learning Methods
KW  - Models, Educational
KW  - Nurses
KW  - Human
KW  - Female
KW  - Male
KW  - Adult
KW  - Middle Age
KW  - Multicenter Studies
KW  - Cross Sectional Studies
KW  - Clinical Trials
KW  - Surveys
KW  - Tertiary Health Care China
KW  - China
KW  - Algorithms
KW  - Logistic Regression
KW  - Random Forest
KW  - Validity
KW  - Sensitivity and Specificity
KW  - Prediction Models
KW  - Data Analysis Software
KW  - Descriptive Statistics
KW  - T-Tests
KW  - Analysis of Variance
KW  - Factor Analysis
KW  - Correlational Studies
KW  - Cluster Analysis
KW  - Scales
KW  - Funding Source
KW  - Adult: 19-44 years
KW  - Middle Aged: 45-64 years
KW  - Female
KW  - Male
LA  - English
PB  - Wiley-Blackwell
SN  - 0966-0429
SP  - 1
TI  - Effects of Job Crafting and Leisure Crafting on Nurses' Burnout: A Machine Learning‐Based Prediction Analysis.
UR  - https://research.ebsco.com/linkprocessor/plink?id=b45fbc08-4506-3bf1-a79f-8fb3e02e5859
VL  - 2024
Y1  - 2024/06/20/6-20-2024
ER  - 

TY  - JOUR
AB  - The aim of this study was to identify the factors affecting the post-traumatic stress disorder (PTSD) symptoms of intensive care unit (ICU) nurses. The variables include event experiences, cognitive flexibility, and co-worker support. A survey was conducted among 153 ICU nurses working in a general hospital or an advanced general hospital. The questionnaire was completed between October and December 2018, and 153 copies were used for the final analysis. Data were analyzed using multiple linear regression to determine the factors associated with PTSD symptoms among ICU nurses. The level of PTSD symptoms of ICU nurses was 1.20 ± 0.82 out of 4. Full PTSD, signified by a total score of 25 or more, was reported by 45.1% of the study's 153 participants. The significant influencing factors of PTSD symptoms among ICU nurses were the "experience of traumatic events," "trusted alliance," which is a subarea of "coworker support," and both "control" and "alternative," which are subareas of "cognitive flexibility." The explanatory power (49.8%) was statistically significant. These results suggest that a program to enhance the cognitive flexibility and coworker support of ICU nurses needs to be developed to reduce the PTSD symptoms of ICU nurses.
AN  - 177602674
ID  - 177602674
ID  - 101321326
AU  - Kim, SuHee
AU  - Im, YeoJin
DB  - CINAHL Plus with Full Text
DO  - 10.1016/j.anr.2024.04.009
DP  - EBSCOhost
EP  - 166
IS  - 2
JO  - Asian Nursing Research
CY  - New York, New York
KW  - Stress Disorders, Post-Traumatic Nursing
KW  - Intensive Care Units
KW  - Critical Care Nursing
KW  - Risk Assessment
KW  - Cognition
KW  - Stress, Occupational
KW  - Support, Social
KW  - Human
KW  - Male
KW  - Female
KW  - Young Adult
KW  - Adult
KW  - Middle Age
KW  - Cross Sectional Studies
KW  - Multiple Linear Regression
KW  - Questionnaires
KW  - Nursing Staff, Hospital Psychosocial Factors
KW  - Hospitals
KW  - Burnout, Professional
KW  - Occupational Exposure Adverse Effects
KW  - Descriptive Statistics
KW  - Adult: 19-44 years
KW  - Middle Aged: 45-64 years
KW  - Male
KW  - Female
LA  - English
PB  - Elsevier B.V.
SN  - 1976-1317
SP  - 159
TI  - Factors Related to Post-traumatic Stress Disorder Symptoms Among Intensive Care Unit Nurses.
UR  - https://research.ebsco.com/linkprocessor/plink?id=557ef7dd-8b03-3eca-bd1f-f05a5b7f9962
VL  - 18
Y1  - 2024/05/01/May2024
ER  - 

TY  - JOUR
AB  - Background: Working for extended hours in a physically and mentally demanding profession has subjected nurses to occupational fatigue. Limited evidence exists about nurse fatigue and alertness changes throughout shift work and their relationship with medication errors and near misses. Purpose: The purposes of this study were to: (1) assess the relationship between nurses' fatigue and alertness, (2) evaluate nurses' fatigue and alertness changes throughout their shift, and (3) examine the relationship between nurses' fatigue, alertness, and medication errors and near misses. Methods: This prospective study is part of a larger mixed-method study. Fatigue and alertness data from 14 work and non-workdays were collected from a convenience sample of 90 nurses. A wearable actigraph (Readiband<sup>TM</sup>) was used to measure alertness, while ecological momentary assessment (EMA) using text messaging was used to measure nurses' fatigue. Results: A 1-unit increase in fatigue was associated with a 1.06-unit reduction in nurses' alertness score (β = –1.06, 95% CI: [–1.33, –0.78], p <.01). Night-shift nurses experienced a 31-point reduction in alertness from the start to the end of the work shift. Nurses' fatigue, but not alertness, was associated with medication errors and near misses (OR = 1.26, 95% CI [1.07, 1.48], p =.01). Conclusion: Initiating fatigue mitigation measures during mid-shift, especially for night-shift nurses, may be a viable option to mitigate fatigue and alertness deterioration among nurses and to maintain patient safety. The multifaceted nature of fatigue, as captured by EMA, is a stronger predictor of medication errors and near misses than device-measured alertness.
AN  - 176182372
ID  - 176182372
ID  - 7905435
AU  - Farag, Amany
AU  - Gallagher, Jacob
AU  - Carr, Lucas
DB  - CINAHL Plus with Full Text
DO  - 10.1177/01939459241236631
DP  - EBSCOhost
EP  - 295
IS  - 4
JO  - Western Journal of Nursing Research
CY  - Thousand Oaks, California
KW  - Nurses Psychosocial Factors
KW  - Fatigue
KW  - Burnout, Professional Adverse Effects
KW  - Medication Errors Risk Factors
KW  - Wakefulness
KW  - Risk Assessment
KW  - Shiftwork
KW  - Human
KW  - Male
KW  - Female
KW  - Adult
KW  - Prospective Studies
KW  - Nonexperimental Studies
KW  - Multimethod Studies
KW  - Text Messaging
KW  - Funding Source
KW  - Surveys
KW  - Data Analysis Software
KW  - Descriptive Statistics
KW  - Linear Regression
KW  - Sex Factors
KW  - Age Factors
KW  - Marital Status
KW  - Educational Status
KW  - Confidence Intervals
KW  - Odds Ratio
KW  - Adverse Health Care Event
KW  - Convenience Sample
KW  - Actigraphy
KW  - Wearable Sensors
KW  - Patient Safety
KW  - Stress, Occupational
KW  - Adult: 19-44 years
KW  - Male
KW  - Female
LA  - English
PB  - Sage Publications Inc.
SN  - 0193-9459
SP  - 288
TI  - Examining the Relationship Between Nurse Fatigue, Alertness, and Medication Errors.
UR  - https://research.ebsco.com/linkprocessor/plink?id=71de6ab0-59eb-3c7e-80bc-59095f8e56a4
VL  - 46
Y1  - 2024/04/01/Apr2024
ER  - 

TY  - JOUR
AB  - Oncology nurses provide relational care with patients and families that require high levels of skill and empathy. This emotionally demanding work can lead to compassion fatigue, burnout, and unprocessed grief. Strategies to support oncology nurses are crucial for maintaining their well-being and delivering high-quality care. The purpose of this study was to analyze stories written by oncology nurses to understand the emotional experiences of caring for people with cancer. A secondary qualitative analysis of 35 oncology nurses' stories was conducted using Braun and Clarke's thematic analysis framework. The nurses were participants in two Storytelling Through Music intervention studies, which included writing stories to process work-related emotions. Themes were developed to identify patterns and shared experiences across the narratives. The meta-theme of "Seeking Emotional Balance" emerged and was interwoven throughout the six themes: emotional labor, above and beyond, connections and mutual healing, cumulative grief and loss, coping and remembrance, and finding meaning. Nurses described the challenges of maintaining emotional balance while navigating professional and personal emotional demands. Oncology nurses face unique relational and emotional challenges. While some found resilience in patient connections, others experienced chronic distress and burnout. Storytelling provides a reflective outlet to process emotions, strengthen resilience, and foster shared understanding among peers. Storytelling interventions show promise as tools for emotional regulation and professional sustainability. Deep nurse–patient connections foster meaning and resilience but can blur boundaries, increasing risks like countertransference. Reflective practices help safeguard nurses' well-being and care quality. At the individual level, nurses should adopt self-care strategies and engage in reflective practices. Organizational support is vital. Institutions can provide emotional resilience training, implement bereavement overload policies, and offer group storytelling opportunities to reduce stress, enhance regulation, and build supportive peer connections.
AN  - 191078833
ID  - 191078833
ID  - 8504688
AU  - Phillips, Carolyn S.
AU  - Morris, Sue E.
AU  - Young, Cara C.
AU  - Hebdon, Megan C. Thomas
AU  - Robinson, Alfonzo
AU  - Bailey, Catherine
AU  - Lippe, Megan
AU  - Davis, Andra
DB  - CINAHL Plus with Full Text
DO  - 10.1016/j.soncn.2025.152061
DP  - EBSCOhost
EP  - N.PAG
IS  - 1
JO  - Seminars in Oncology Nursing
CY  - Philadelphia, Pennsylvania
KW  - Oncology Nurses Psychosocial Factors
KW  - Neoplasms Psychosocial Factors
KW  - Burnout, Professional Evaluation
KW  - Neoplasms Nursing
KW  - Emotions Evaluation
KW  - Psychological Well-Being
KW  - Nurse-Patient Relations
KW  - Human
KW  - Qualitative Studies
KW  - Storytelling
KW  - Thematic Analysis
KW  - Music Therapy
KW  - Grief
KW  - Death
KW  - Coping
KW  - Hardiness
KW  - Psychological Distress
KW  - Professional Role
KW  - Quality of Nursing Care
KW  - Organizational Culture
KW  - Support, Psychosocial
KW  - Bereavement
LA  - English
PB  - W B Saunders
SN  - 0749-2081
SP  - N.PAG
TI  - Chemo Chair Conversations: A Qualitative Study of How Life and Death Influence Oncology Nurses' Well-being and Professional Care.
UR  - https://research.ebsco.com/linkprocessor/plink?id=8f9ad8b5-38cb-3f58-90e7-0cddd2bf1959
VL  - 42
Y1  - 2026/02/01/Feb2026
ER  - 

TY  - JOUR
AB  - Background: The Job Demands-Resources (JD-R) theory suggests that an imbalance between job demands and available resources can lead to burnout, negatively affecting job satisfaction. Physical activity is recognized for its positive effects on psychological well-being and could play a crucial role in mitigating burnout and improving job satisfaction, especially in high-demand professions such as nursing. Objective: This study investigates the relationship between burnout, physical activity, and job satisfaction in Peruvian nurses, using the JD-R theory as a theoretical framework. Methods: A cross-sectional and explanatory analysis was conducted on a sample of 420 Peruvian nurses, using a Structural Equation Modeling (SEM) design to analyze the relationships between burnout, physical activity, and job satisfaction. The instruments included the Ultra-Short Burnout Measure (IUB), the General Job Satisfaction Scale NTP 394, and the International Physical Activity Questionnaire (IPAQ). Results: The findings showed a significant negative correlation between burnout and physical activity (β = −.40, P <.001) and between burnout and job satisfaction (β = −.46, P <.001). Physical activity exhibited a significant positive correlation with job satisfaction (β =.22, P <.001). Moreover, mediation analysis confirmed that physical activity mediates the relationship between burnout and job satisfaction (β = −.106, P <.001). Conclusions: The findings emphasize the importance of physical activity as a mediator in the relationship between burnout and job satisfaction among Peruvian nurses, highlighting the need to promote physical activity as a strategy to improve workplace well-being. It is suggested that enhancing access to and promotion of physical activity could mitigate the effects of burnout and improve job satisfaction, which is essential for the quality of care and the well-being of nursing staff. These findings underscore the need for organizational and public health strategies that promote a healthy work environment and balance between the demands and resources available.
AN  - 177595741
ID  - 177595741
ID  - 101518419
AU  - Romero-Carazas, Rafael
AU  - Almanza-Cabe, Robinson Bernardino
AU  - Valero-Ancco, Vidnay Noel
AU  - Espíritu-Martínez, Antony Paul
AU  - Espinoza-Casco, Roque Juan
AU  - Garro-Aburto, Luzmila Lourdes
AU  - Vizcarra-Quiñones, Alberto Miguel
AU  - Samaniego-Montoya, Celfa Mónica
AU  - Denegri-Velarde, María Isabel
AU  - Ochoa-Tataje, Freddy Antonio
DB  - CINAHL Plus with Full Text
DO  - 10.1177/21501319241256265
DP  - EBSCOhost
EP  - 9
JO  - Journal of Primary Care & Community Health
CY  - Thousand Oaks, California
KW  - Burnout, Professional
KW  - Physical Activity
KW  - Job Satisfaction
KW  - Job Characteristics
KW  - Nurses Psychosocial Factors
KW  - Nursing Theory
KW  - Human
KW  - Peru
KW  - Nurse Attitudes
KW  - Conceptual Framework
KW  - Nursing Models, Theoretical
KW  - Cross Sectional Studies
KW  - Structural Equation Modeling
KW  - Correlational Studies
KW  - Scales
KW  - Questionnaires
KW  - Mediation Analysis
KW  - Work Environment
KW  - Psychological Well-Being
KW  - Male
KW  - Female
KW  - Confidence Intervals
KW  - Descriptive Statistics
KW  - Male
KW  - Female
LA  - English
PB  - Sage Publications Inc.
SN  - 2150-1319
SP  - 1
TI  - Burnout and Physical Activity as Predictors of Job Satisfaction Among Peruvian Nurses: The Job Demands-Resources Theory.
UR  - https://research.ebsco.com/linkprocessor/plink?id=cb2344d0-eb5d-3d9c-a705-0712dbea5782
Y1  - 2024/05/30/5-30-2024
ER  - 

TY  - JOUR
AB  - Background: The COVID-19 pandemic has placed an unprecedented burden on nurses who have been at the forefront of patient care. The continuous exposure to suffering, death, and overwhelming demands has the potential to lead to compassion fatigue, a state of emotional, physical, and cognitive exhaustion. Research aim: The study aimed to explore and understand the phenomenon of compassion fatigue in nurses as the effect of the COVID-19 pandemic. Research design: A constructivist grounded theory design was used. Participants and research context: The research data were collected from 20 nurses who had been employed in pandemic clinics in Turkey for a minimum of 6 months. Data were collected using a two-step approach: purposeful sample selection followed by theoretical sample selection. Individual interviews were conducted via an online platform with participants who consented to participate in the study from January 16th to April 28th, 2022. The collected data underwent initial, focused, and theoretical coding for analysis. The research findings were reported following the Consolidated Criteria for Reporting Qualitative Research guidelines. Ethical considerations: Ethical approval for the study was received from Non-Interventional Clinical Research Ethics Committee. The study was conducted following the Declaration of Helsinki. Findings: The study identified a core category, namely the desire to provide the best care, which was accompanied by five main categories: causes, symptoms, consequences, coping methods, and the benefits of coping methods. Conclusion: During the pandemic process, nurses have experienced compassion fatigue due to various factors and have seen its symptoms. Nurses have developed various coping mechanisms individually. However, they have not indicated any institutional-level support. It has become necessary to plan nurse-centered comprehensive interventions that will reduce compassion fatigue.
AN  - 177927980
ID  - 177927980
ID  - 9433357
AU  - Taşdemir, Halil İbrahim
AU  - Aydın, Ruveyde
AU  - Dursun Ergezen, Fatma
AU  - Taşdemir, Deniz
AU  - Ergezen, Yahya
DB  - CINAHL Plus with Full Text
DO  - 10.1177/09697330231200571
DP  - EBSCOhost
EP  - 387
IS  - 2/3
JO  - Nursing Ethics
CY  - Thousand Oaks, California
KW  - COVID-19 Pandemic
KW  - Nursing Staff, Hospital Psychosocial Factors
KW  - Compassion Fatigue Psychosocial Factors
KW  - Human
KW  - Male
KW  - Female
KW  - Adult
KW  - Grounded Theory
KW  - Purposive Sample
KW  - Theoretical Sample
KW  - Semi-Structured Interview
KW  - Nursing Care
KW  - Emotional Exhaustion
KW  - Fatigue
KW  - Turkey
KW  - Coping
KW  - Nurse-Patient Ratio
KW  - Workload
KW  - Job Satisfaction
KW  - Adaptation, Occupational
KW  - Stress, Occupational
KW  - Adult: 19-44 years
KW  - Male
KW  - Female
LA  - English
PB  - Sage Publications Inc.
SN  - 0969-7330
SP  - 371
TI  - Unveiling the burden of compassion fatigue in nurses.
UR  - https://research.ebsco.com/linkprocessor/plink?id=ba107e02-fc8b-3319-a36d-cacce47b2901
VL  - 31
Y1  - 2024/03/01/Mar-May2024
ER  - 

TY  - JOUR
AB  - Research question/aim/objectives: Providing care for hospitalized children causes moral distress to nurses. Employee participation in discovering and solving the everyday problems of the workplace is one of the ways to hear the voices of nurses. This study aimed to evaluate the effect of participatory management programs on perceived organizational support and moral distress in pediatric nurses. Research design: A quasi-experimental study. Participants and research context: The present study was conducted on 114 pediatric nurses in Iran. Data were collected using the Perceived Organizational Support Scale and the Moral Distress Scale of nurses. The intervention included implementing a participatory management program in three treatment departments that were randomly selected and it lasted 4 months. Participatory management was at the level of problem-solving with a focus on investigating, solving, and correcting issues and problems of work shifts and departments concerning the physical environment, equipment of the department, improvement of work processes, and team cooperation. In the control group, ordinary organizational approaches to problem-solving were used. Ethical considerations: This study was approved by the Ethics Committee of Mashhad School of Nursing and Midwifery. Informed consent was obtained from the study participants. Findings/results: Based on the results, both groups were homogenous before the intervention in terms of moral distress and perceived organizational support. The results showed that the moral distress mean scores in the intervention group decreased from 1.45 (0.52) to 1.03 (0.37) after the intervention. Also, the score of the perceived organizational support was 2.12 (1.2) increased after the intervention to 2.68 (1.10) in the intervention group. Conclusions: It was found that the participation of nurses in the problem-solving process to solve daily workplace issues can be effective in increasing their perceived organizational support and reducing their moral distress.
AN  - 177927965
ID  - 177927965
ID  - 9433357
AU  - Hasanzadeh Moghadam, Mahdieh
AU  - Heshmati Nabavi, Fatemeh
AU  - Heydarian Miri, Hamid
AU  - Saleh Moghadam, Amir Reza
AU  - Mirhosseini, Seyedmohammad
DB  - CINAHL Plus with Full Text
DO  - 10.1177/09697330231177418
DP  - EBSCOhost
EP  - 212
IS  - 2/3
JO  - Nursing Ethics
CY  - Thousand Oaks, California
KW  - Pediatric Nurses Iran
KW  - Personnel Management
KW  - Program Evaluation
KW  - Support, Psychosocial
KW  - Organizational Culture
KW  - Morals
KW  - Psychological Distress
KW  - Human
KW  - Job Satisfaction
KW  - Burnout, Professional
KW  - Quasi-Experimental Studies
KW  - Descriptive Statistics
KW  - Inferential Statistics
KW  - T-Tests
KW  - Chi Square Test
KW  - Mann-Whitney U Test
KW  - Wilcoxon Rank Sum Test
KW  - Randomized Controlled Trials
KW  - Iran
KW  - Stress, Occupational
KW  - Scales
KW  - Male
KW  - Female
KW  - Adult
KW  - Adult: 19-44 years
KW  - Male
KW  - Female
LA  - English
PB  - Sage Publications Inc.
SN  - 0969-7330
SP  - 202
TI  - Participatory management effects on nurses' organizational support and moral distress.
UR  - https://research.ebsco.com/linkprocessor/plink?id=7fd6a581-f091-3373-ab6c-4e88636b2c86
VL  - 31
Y1  - 2024/03/01/Mar-May2024
ER  - 

TY  - JOUR
AB  - This systematic review aims to investigate and determine the effectiveness of interventions on improving mental health (anxiety, depression, stress or mental well‐being) and/or reducing burnout of nurses working in hospitals during the COVID‐19 pandemic. A search was conducted on studies from conception to December 2022 in databases: PubMed, Embase, Cochrane Central Register of Controlled Trials, CINAHL, PsycINFO, Scopus and Web of Science and in ProQuest Thesis & Dissertations Global Database, Google Scholar and ClinicalTrials.gov. A total of 17 randomised controlled trials that evaluated different interventions were included. The outcomes were anxiety (n = 11), depression (n = 5), stress (n = 13) mental well‐being (n = 7) and burnout (n = 7). Not all interventions led to positive outcomes. Grading of Recommendations Assessment, Development and Evaluation (GRADE) appraisal and risk of bias assessment using the Cochrane tool for randomised controlled trials (RoB 2.0) revealed poor quality of currently available literature, with low to very low certainty. Meta‐analysis showed high heterogeneity among the five different outcomes, with subgroup analysis showing greater success in interventions conducted on nurses involved in the care of COVID‐19 patients. More well‐designed trials are necessary to reinforce current evidence to improve the mental health of nurses, to not only protect their quality of life but also to ensure the quality of patient care.
AN  - 175946920
ID  - 175946920
ID  - 101140527
AU  - Wong, Kang Wei
AU  - Wu, Xinyao
AU  - Dong, Yanhong
DB  - CINAHL Plus with Full Text
DO  - 10.1111/inm.13251
DP  - EBSCOhost
EP  - 343
IS  - 2
JO  - International Journal of Mental Health Nursing
CY  - Malden, Massachusetts
KW  - COVID-19 Pandemic Psychosocial Factors
KW  - Burnout, Professional Prevention and Control
KW  - Nursing Staff, Hospital Psychosocial Factors
KW  - Mental Health
KW  - Psychosocial Intervention
KW  - Treatment Outcomes Evaluation
KW  - Human
KW  - Systematic Review
KW  - Meta Analysis
KW  - PubMed
KW  - Embase
KW  - Cochrane Library
KW  - CINAHL Database
KW  - Psycinfo
KW  - Descriptive Statistics
KW  - Anxiety
KW  - Depression
KW  - Stress, Occupational
KW  - Psychological Well-Being
KW  - Clinical Assessment Tools
KW  - Quality of Life
KW  - Quality of Health Care
KW  - Occupational Health
LA  - English
PB  - Wiley-Blackwell
SN  - 1445-8330
SP  - 324
TI  - Interventions to reduce burnout and improve the mental health of nurses during the COVID‐19 pandemic: A systematic review of randomised controlled trials with meta‐analysis.
UR  - https://research.ebsco.com/linkprocessor/plink?id=cd359599-783d-35c1-affb-1cd99c50e816
VL  - 33
Y1  - 2024/04/01/Apr2024
ER  - 

TY  - JOUR
AB  - Aim: To study the relation between burnout and resilience and to identify the profile of nurses presenting this quality. Background and Introduction: Healthcare professionals are subject to high rates of burnout. Resilience could be an important factor in preventing or alleviating this condition. Methods: The PubMed, ProQuest, Scopus and ScienceDirect databases were consulted in February 2022 using the equation 'burnout AND resilience AND nurs*'. The inclusion criteria applied were that the texts should describe quantitative studies, be published in English or Spanish, in any year, and be directly related to the question considered. The meta‐analysis was performed using StatsDirect statistical software. Results: Analysis of the 29 studies shows that among the dimensions of burnout, nurses are especially prone to emotional exhaustion, and are less affected by depersonalisation and low personal accomplishment. Those who score highly for resilience tend to have longer service experience, acceptable salaries and less work overload. Meta‐analysis reveals an inverse correlation between resilience and burnout (r = −0.41; n = 2750), exhaustion (r = −0.27; n = 6966) and depersonalisation (r = −0.23; n = 6115). Conclusion: Many nurses present low levels of resilience and suffer from burnout syndrome. The application of programmes to enhance their resilience would help prevent burnout and optimise the potential to provide quality health care. Implications for nursing and health policy: Resilience is inversely correlated with burnout, depersonalisation and emotional exhaustion. Accordingly, healthcare organisations should develop and implement evidence‐based programmes to foster nurses' resilience and thus reduce their susceptibility to burnout.
AN  - 175750634
ID  - 175750634
ID  - 7808754
AU  - Castillo‐González, Andrea
AU  - Velando‐Soriano, Almudena
AU  - De La Fuente‐Solana, Emilia I.
AU  - Martos‐Cabrera, Begoña M.
AU  - Membrive‐Jiménez, María José
AU  - Lucía, Ramírez‐Baena
AU  - Cañadas‐De La Fuente, Guillermo A.
DB  - CINAHL Plus with Full Text
DO  - 10.1111/inr.12838
DP  - EBSCOhost
EP  - 167
IS  - 1
JO  - International Nursing Review
CY  - Malden, Massachusetts
KW  - Nurses Psychosocial Factors
KW  - Hardiness
KW  - Burnout, Professional Prevention and Control
KW  - Human
KW  - Male
KW  - Female
KW  - Systematic Review
KW  - Meta Analysis
KW  - PubMed
KW  - Funding Source
KW  - Emotional Exhaustion
KW  - Qualitative Studies
KW  - Descriptive Statistics
KW  - Data Analysis Software
KW  - Correlational Studies
KW  - Burnout, Professional Epidemiology
KW  - Confidence Intervals
KW  - Coping
KW  - Stress, Occupational
KW  - Male
KW  - Female
LA  - English
PB  - Wiley-Blackwell
SN  - 0020-8132
SP  - 160
TI  - Relation and effect of resilience on burnout in nurses: A literature review and meta‐analysis.
UR  - https://research.ebsco.com/linkprocessor/plink?id=00c8c9a5-082e-3e22-995e-e48498572473
VL  - 71
Y1  - 2024/03/01/Mar2024
ER  - 

TY  - JOUR
AB  - To map the existing evidence on emotional management strategies used by mental health nurses and explore implications for education, curriculum and clinical practice. Emotional competence is a component of mental health nursing, where nurses are frequently exposed to emotionally complex and demanding interactions. Despite its relevance, evidence remains fragmented regarding how emotional management strategies can inform the education and preparation of mental health nurses. Scoping review. The review was conducted following the JBI methodology and PRISMA-ScR guidelines. Searches were conducted in MEDLINE, CINAHL and PsycINFO from 2015 to 2024. Studies addressing emotional management strategies among mental health nurses were included. Data were charted and synthesised using thematic analysis. Five studies from Portugal, Canada and the United States met the inclusion criteria. Four key themes were identified: (1) emotional management as a foundational professional competence; (2) education for emotional intelligence through structured training and reflective practice; (3) empathy as central to therapeutic engagement; and (4) self-awareness as a prerequisite for effective emotional regulation. Strategies such as clinical supervision, emotional intelligence training and reflective learning were associated with improved communication, personalised care, increased professional confidence and reduced burnout. Integrating the development of emotional competence into nursing education through structured learning, reflective pedagogies and supervised clinical experiences may enhance resilience, relational competence and preparedness for mental health nursing practice. Embedding emotional intelligence, empathy and self-awareness within nursing curricula can strengthen students' emotional preparedness, promote wellbeing and support sustainable mental health nursing practice across diverse care settings. • Emotional competence is essential for mental health nursing practice. • Four key competencies emerged: emotional management, EI, empathy and self-awareness. • Evidence shows educational strategies can strengthen emotional competence. • Findings support integrating emotional skills training into nursing curricula. • Scoping review identifies gaps and future directions for nursing education.
AN  - 192906893
ID  - 192906893
ID  - 101090848
AU  - Moreira, Maria Teresa
AU  - Lima, Andreia
AU  - Ferreira, Salomé
AU  - Fernandes, Carla
DB  - CINAHL Plus with Full Text
DO  - 10.1016/j.nepr.2026.104776
DP  - EBSCOhost
EP  - N.PAG
JO  - Nurse Education in Practice
CY  - Philadelphia, Pennsylvania
KW  - Emotional Intelligence Evaluation
KW  - Empathy
KW  - Psychiatric Nursing
KW  - Psychiatric Nurses Psychosocial Factors
KW  - Education, Nursing
KW  - Human
KW  - Scoping Review
KW  - Medline
KW  - CINAHL Database
KW  - Psycinfo
KW  - Emotional Regulation
KW  - Professional Competence
KW  - Self-Awareness
KW  - Clinical Supervision
KW  - Emotional Intelligence Education
KW  - Reflection
KW  - Learning Methods
KW  - Communication
KW  - Patient Centered Care
KW  - Professional Development
KW  - Burnout, Professional Prevention and Control
LA  - English
PB  - Elsevier B.V.
SN  - 1471-5953
SP  - N.PAG
TI  - Emotional management, empathy and emotional intelligence in mental health nursing: Educational insights from a scoping review.
UR  - https://research.ebsco.com/linkprocessor/plink?id=810e8ed3-6dcf-3dd4-af53-a05c7ca5926a
VL  - 92
Y1  - 2026/03/01/Mar2026
ER  - 

TY  - JOUR
AB  - Background: The COVID-19 pandemic represents a substantial threat to world health, economic stability, and civilization in general. In the COVID-19 era, health workers, particularly frontline nurses, face increasing pressure which further affects patient satisfaction. However, empirical studies that connected burnout, job satisfaction, and caring behavior toward patient satisfaction from the nurses' point of view are still scarce. Purpose: This study aimed to explore the relationship between nurse burnout with patient satisfaction mediated by work satisfaction and nurse caring behavior at a private COVID-19 referral hospital from the nurses' perspective. Methods: A quantitative survey with a cross-sectional approach was conducted from March to April 2021 to test the framework on the population obtained from full-time nurses who worked at a private COVID-19 referral hospital in Manado, North Sulawesi, Indonesia. The researcher analyzed the empirical data generated from purposive sampling resulting in 170 eligible respondents. Data were collected through a self-completed online questionnaire with the Likert scale. The data analysis deployed the PLS-SEM approach. Results: The findings indicate that nurse burnout is associated significantly (p<0.05 and CI 95%) with the delivery of patient satisfaction from the nurses' perspective, mediated by job satisfaction and nurses' caring behavior. The mediation relationship was found with β=0.021, while the direct relation from caring behavior to patient satisfaction was β=0.277 and from job satisfaction was β=0.582. The proposed model demonstrated adequate prediction of patient satisfaction as the dependent variable (R²=0.633). Conclusion: This study concluded that nurse burnout which consists of three dimensions mediated by job satisfaction and caring behavior had an association with patient satisfaction. Increased burnout will result in decreased job satisfaction and caring behavior. This study provides suggestions to the hospital manager to improve the quality of care by understanding nurse burnout and preventing it.
AN  - 177586905
ID  - 177586905
AU  - Antonio, Ferdi
AU  - Andy, Andy
AU  - Claudia Moksidy, Jevany M.
DB  - CINAHL Plus with Full Text
DO  - 10.14710/nmjn.v14i1.54040
DP  - EBSCOhost
EP  - 52
IS  - 1
JO  - Nurse Media Journal of Nursing
KW  - Nurses Psychosocial Factors
KW  - Burnout, Professional
KW  - Patient Satisfaction
KW  - Job Satisfaction
KW  - Nurse Attitudes
KW  - Caring
KW  - Behavior
KW  - Human
KW  - Quantitative Studies
KW  - Surveys
KW  - Cross Sectional Studies
KW  - Indonesia
KW  - Data Analysis Software
KW  - Conceptual Framework
KW  - Purposive Sample
KW  - Quality of Health Care
KW  - Work Environment
KW  - Structural Equation Modeling
KW  - Reliability and Validity
KW  - Male
KW  - Female
KW  - Young Adult
KW  - Adult
KW  - Middle Age
KW  - Aged
KW  - Aged, 80 and Over
KW  - Descriptive Statistics
KW  - Emotional Exhaustion
KW  - Nursing Care
KW  - Questionnaires
KW  - Depersonalization
KW  - Adult: 19-44 years
KW  - Middle Aged: 45-64 years
KW  - Aged: 65+ years
KW  - Aged, 80 & over
KW  - Male
KW  - Female
LA  - English
PB  - Diponegoro University, Faculty of Medicine, Department of Nursing
SN  - 2087-7811
SP  - 40
TI  - The Association of Nurse Burnout with Patient Satisfaction from Nurse Perspective Mediated by Nurse Job Satisfaction and Caring Behavior.
UR  - https://research.ebsco.com/linkprocessor/plink?id=9ffc0648-970d-36d0-a88c-6033cd125131
VL  - 14
Y1  - 2024/04/01/Apr2024
ER  - 

TY  - JOUR
AB  - Introduction: Previous research has indicated that community‐based mental health services in Iran are restricted, leading to overcrowding in psychiatric wards. This overcrowding has been linked to a range of problems, such as violence, suicide and medical errors. Despite the abundance of research on patient safety, there is still a lack of understanding regarding how mental health nurses (MHNs) create a secure environment within these wards. Aim: This study focused on exploring a safe environment provided by MHNs in inpatient psychiatric wards at Farshchian (Sina) Hospital, Hamadan, Iran. Method: An explanatory mixed‐methods study was conducted. Initially, the Safe Environment Scale was distributed to all MHNs (n = 48) working in three wards at Farshchian (Sina) Hospital to evaluate the current status. The scale measured two dimensions, and descriptive statistics were used to analyse the collected data. Subsequently, 20 MHNs were selected for semi‐structured interviews using purposeful sampling at the same hospital to interpret and fill gaps in the quantitative findings. The data collected from the interviews were analysed using conventional content analysis. Results: The perception and engagement of MHNs in creating a safe environment in the inpatient psychiatric wards were found to be at a medium level, according to the Safe Environment Scale (mean ± SD, 14.67 ± 4.18 and 85.27 ± 17.57, respectively). The qualitative study identified several categories in the results, including 'Hyper‐vigilance to safety and security environment', 'Therapeutic communication gap', 'Nurse burnout', 'Staff safety and security need' and 'Environmental safety hazards'. Discussion: MHNs employ a hyper‐vigilant strategy to guarantee a secure atmosphere within psychiatric wards. However, this approach may inadvertently impede the establishment of a safe environment and even diminish MHNs' perception and involvement in its maintenance. Implications for mental health nursing: According to our research, it appears that MHNs need to improve their education and training in order to successfully implement the vigilance strategy for establishing a secure environment. Additionally, it is essential for them to prioritize therapeutic communication with patients, as this plays a vital role in promoting a safe environment within inpatient psychiatric wards.
AN  - 175853286
ID  - 175853286
AU  - Maddineshat, Maryam
AU  - Khodaveisi, Masoud
AU  - Kamyari, Naser
AU  - Razavi, Mohammadreza
AU  - Pourmoradi, Farnaz
AU  - Sadeghian, Efat
DB  - CINAHL Plus with Full Text
DO  - 10.1111/jpm.12983
DP  - EBSCOhost
EP  - 269
IS  - 2
JO  - Journal of Psychiatric & Mental Health Nursing (John Wiley & Sons, Inc.)
KW  - Patient Safety Iran
KW  - Psychiatric Nurses
KW  - Health Facility Environment
KW  - Psychiatric Units Iran
KW  - Psychiatric Patients
KW  - Human
KW  - Iran
KW  - Female
KW  - Male
KW  - Adult
KW  - Middle Age
KW  - Multimethod Studies
KW  - Scales
KW  - Inpatients
KW  - Convenience Sample
KW  - Job Experience
KW  - Interviews
KW  - Work Environment
KW  - Psychiatric Care
KW  - Content Analysis
KW  - Burnout, Professional
KW  - Statistical Significance
KW  - Data Analysis Software
KW  - Descriptive Statistics
KW  - Funding Source
KW  - Adult: 19-44 years
KW  - Middle Aged: 45-64 years
KW  - Female
KW  - Male
LA  - English
PB  - John Wiley & Sons, Inc.
SN  - 1351-0126
SP  - 257
TI  - Exploring the safe environment provided by nurses in inpatient psychiatric wards: A mixed‐methods study.
UR  - https://research.ebsco.com/linkprocessor/plink?id=2393a645-e4af-38da-b082-1422957f9783
VL  - 31
Y1  - 2024/04/01/Apr2024
ER  - 

TY  - JOUR
AB  - Background: The enactment of the Health Information Technology for Economic and Clinical Health Act and the wide adoption of electronic health record (EHR) systems have ushered in increasing documentation burden, frequently cited as a key factor affecting the work experience of healthcare professionals and a contributor to burnout. This systematic review aims to identify and characterize measures of documentation burden. Methods: We integrated discussions with Key Informants and a comprehensive search of the literature, including MEDLINE, Embase, Scopus, and gray literature published between 2010 and 2023. Data were narratively and thematically synthesized. Results: We identified 135 articles about measuring documentation burden. We classified measures into 11 categories: overall time spent in EHR, activities related to clinical documentation, inbox management, time spent in clinical review, time spent in orders, work outside work/after hours, administrative tasks (billing and insurance related), fragmentation of workflow, measures of efficiency, EHR activity rate, and usability. The most common source of data for most measures was EHR usage logs. Direct tracking such as through time-motion analysis was fairly uncommon. Measures were developed and applied across various settings and populations, with physicians and nurses in the USA being the most frequently represented healthcare professionals. Evidence of validity of these measures was limited and incomplete. Data on the appropriateness of measures in terms of scalability, feasibility, or equity across various contexts were limited. The physician perspective was the most robustly captured and prominently focused on increased stress and burnout. Discussion: Numerous measures for documentation burden are available and have been tested in a variety of settings and contexts. However, most are one-dimensional, do not capture various domains of this construct, and lack robust validity evidence. This report serves as a call to action highlighting an urgent need for measure development that represents diverse clinical contexts and support future interventions.
AN  - 39073484
ID  - 39073484
AU  - Murad, M Hassan
AU  - Vaa Stelling, Brianna E
AU  - West, Colin P
AU  - Hasan, Bashar
AU  - Simha, Suvyaktha
AU  - Saadi, Samer
AU  - Firwana, Mohammed
AU  - Viola, Kelly E
AU  - Prokop, Larry J
AU  - Nayfeh, Tarek
AU  - Wang, Zhen
DB  - MEDLINE Complete
DO  - 10.1007/s11606-024-08956-8
DP  - EBSCOhost
EP  - 2848
IS  - 14
JO  - Journal of general internal medicine
CY  - United States
KW  - Documentation standards
KW  - Electronic Health Records standards
KW  - Health Personnel psychology
KW  - Burnout, Professional epidemiology
KW  - Burnout, Professional psychology
KW  - Delivery of Health Care standards
KW  - Humans
LA  - eng
PB  - Springer
SN  - 1525-1497
SN  - Electronic
SP  - 2837
TI  - Measuring Documentation Burden in Healthcare.
UR  - https://research.ebsco.com/linkprocessor/plink?id=be0ddb65-a256-34e6-b7e0-84871385e9ed
VL  - 39
Y1  - 2024/11/01/2024 Nov
ER  - 

TY  - JOUR
AB  - Background. In addition to the usual difficulty of managing human capital in any organization, healthcare institutions have other problems to solve arising from the circumstances and the very nature of the work they perform, such as the ethical pressure on staff, emotional exhaustion, the distribution of work shifts, or the general shortage for nurses. In many cases, this situation has an impact on the quality of care. Objective. The main objective of this research is to compile, in a single document, human resource practices that help health centre managers improve results in terms of performance and quality of care, as well as avoid the intention of abandoning the job, specifically related to the work of nurses. Methods. To this end, a systematic literature review has been performed based on 229 papers published in the Web of Science database, from which the practical implications for nurses proposed by these authors have been extracted. Results. The main results suggest that developing affective commitment helps to improve organizational performance and enhance patient safety culture. Furthermore, improving communication and meaningfulness of work, recognition by superiors, or job flexibility would improve the quality of outcomes, for the work of nurses. Conclusions and Implications for Nursing. Stimulating normative commitment, reducing excessive control, and paying attention to job burnout and job stress help combat the intention of voluntary turnover or leaving the job, especially in the case of nurses.
AN  - 177116679
ID  - 177116679
ID  - 9306050
AU  - Rodríguez-Fernández, Mercedes
AU  - Herrera, Juan
AU  - de las Heras-Rosas, Carlos
AU  - Ciruela-Lorenzo, Antonio Manuel
DB  - CINAHL Plus with Full Text
DO  - 10.1155/2024/6455398
DP  - EBSCOhost
EP  - 12
JO  - Journal of Nursing Management
CY  - Malden, Massachusetts
KW  - Quality of Health Care
KW  - Organizational Culture
KW  - Commitment
KW  - Nurses
KW  - Models, Theoretical
KW  - Intention
KW  - Personnel Turnover
KW  - Personnel Management
KW  - Human
KW  - Systematic Review
KW  - Communication
KW  - Quality Improvement
KW  - Stress, Occupational
KW  - Burnout, Professional
KW  - Thematic Analysis
KW  - Data Analysis Software
KW  - Patient Safety
KW  - Job Performance
KW  - Job Satisfaction
KW  - Nurse Managers
KW  - Quality of Life
KW  - Health Policy
KW  - Patient Care
KW  - Work Environment
KW  - Funding Source
LA  - English
PB  - Wiley-Blackwell
SN  - 0966-0429
SP  - 1
TI  - Practical Implications of the Organizational Commitment Model in Healthcare: The Case of Nurses.
UR  - https://research.ebsco.com/linkprocessor/plink?id=6713eaa2-e1c5-3a24-856c-39374c629f69
VL  - 2024
Y1  - 2024/05/07/5-7-2024
ER  - 

TY  - JOUR
AB  - Pediatric nurses are key members in providing health care to children. Emotional intelligence plays an important role in healthcare and healthcare education, and higher emotional intelligence is associated with more compassionate and empathetic patient care, higher knowledge and skills, and better teamwork. This research is a predictive correlation study which was conducted in 2022 on 236 nurses working in pediatric wards. In this study, SPSS22 and AMOS26 and path analysis statistical method were used for data analysis. The results of this study showed that the professional quality of life with caring behaviors in nurses working in pediatric ward (β = 0.339, p <.001) and the professional quality of life with emotional intelligence in nurses working in pediatric ward (β = 0.175 , p =.002) and emotional intelligence correlated with care behaviors in nurses working in the pediatric ward (β = 0.306, p =.001). The ability to explain the final model is 18%. The results of this study showed that having a higher professional quality of life in pediatric nurses, in addition to being effective on the mental health of nurses, can also affect caring behaviors. Pediatric nurses with a higher level of compassion satisfaction and less burnout can have empathic behaviors and more effective communication with the child and its parents as a whole unit of care and provide more humanistic care that is required to care for a sick child.
AN  - 176763120
ID  - 176763120
ID  - 9890976
AU  - Alinejad-Naeini, Mona
AU  - Sharif Nia, Hamid
AU  - Kermani, Mehrnaz
DB  - CINAHL Plus with Full Text
DO  - 10.1080/10911359.2023.2210623
DP  - EBSCOhost
EP  - 618
IS  - 4
JO  - Journal of Human Behavior in the Social Environment
CY  - Philadelphia, Pennsylvania
KW  - Emotional Intelligence
KW  - Quality of Working Life
KW  - Pediatric Nurses
KW  - Nurse Attitudes
KW  - Nurse-Patient Relations
KW  - Nursing Care
KW  - Human
KW  - Mediation Analysis
KW  - Compassion
KW  - Empathy
KW  - Nursing Knowledge
KW  - Nursing Skills
KW  - Data Analysis Software
KW  - Patient Satisfaction
KW  - Burnout, Professional
KW  - Funding Source
KW  - Correlational Studies
KW  - Academic Medical Centers Iran
KW  - Iran
KW  - Structural Equation Modeling
KW  - Scales
KW  - Pearson's Correlation Coefficient
KW  - Linear Regression
KW  - Descriptive Statistics
KW  - Male
KW  - Female
KW  - Adult
KW  - Adult: 19-44 years
KW  - Male
KW  - Female
LA  - English
PB  - Taylor & Francis Ltd
SN  - 1091-1359
SP  - 605
TI  - The mediating role of emotional intelligence in the relationship of professional quality of life with caring behaviors in pediatric nurses: A path analysis.
UR  - https://research.ebsco.com/linkprocessor/plink?id=28691ea0-7fe7-3671-beaa-82ad8093f135
VL  - 34
Y1  - 2024/05/01/May-Jun2024
ER  - 

TY  - JOUR
AB  - Importance: Occupational burnout syndrome is characterized by emotional exhaustion, depersonalization, and a diminished sense of personal accomplishment and is prevalent among nurses. Although previous meta-analyses have explored the correlates of nurse burnout, none have estimated their association with health care quality and safety and patient morbidity and mortality. Objective: To evaluate the magnitude and moderators of the association between nurse burnout and patient safety, patient satisfaction, and quality of care. Data Source: The Web of Science, Scopus, MEDLINE, Embase, PsycINFO, CINAHL, and ProQuest databases were searched from January 1, 1994, to February 29, 2024. Study Selection: Two reviewers independently identified studies that reported a quantifiable association between nurse burnout and any of the outcomes of patient safety, patient satisfaction, or quality of health care. Data Extraction and Synthesis: The PRISMA 2020 guideline was followed. Two reviewers independently extracted the standardized mean difference (SMD) (Cohen d) estimates for a random-effects meta-analysis. Subgroup analyses and meta-regressions were conducted using prespecified variables. Main Outcomes and Measures: Any measure of patient safety, patient satisfaction, or quality of health care previously associated with nurse burnout. Results: A total of 85 studies (81 cross-sectional and 4 longitudinal) involving 288 581 nurses from 32 countries (mean [SD] age, 33.9 (2.1) years; 82.7% female; mean [SD] burnout prevalence rate with study-specific ascertainments, 30.7% [9.7%]) were included. Nurse burnout was associated with a lower safety climate or culture (SMD, -0.68; 95% CI, -0.83 to -0.54), lower safety grade (SMD, -0.53; 95% CI, -0.72 to -0.34), and more frequent nosocomial infections (SMD, -0.20; 95% CI, -0.36 to -0.04), patient falls (SMD, -0.12; 95% CI, -0.22 to -0.03), medication errors (SMD, -0.30; 95% CI, -0.48 to -0.11), adverse events or patient safety incidents (SMD, -0.42; 95% CI, -0.76 to -0.07), and missed care or care left undone (SMD, -0.58; 95% CI, -0.91 to -0.26) but not with the frequency of pressure ulcers. Nurse burnout was also associated with lower patient satisfaction ratings (SMD, -0.51; 95% CI, -0.86 to -0.17) but not with the frequencies of patient complaints or patient abuse. Finally, nurse burnout was associated with lower nurse-assessed quality of care (SMD, -0.44; 95% CI, -0.57 to -0.30) but not with standardized mortality rate. The associations were consistent across nurses' age, sex, work experience, and geography and persistent over time. For patient safety outcomes, the association was smaller for the low personal accomplishment subcomponent of burnout than for emotional exhaustion or depersonalization, as well as for nurses with a college education. Conclusions and Relevance: In this systematic review and meta-analysis, nurse burnout was found to be associated with lower health care quality and safety and lower patient satisfaction. This association was consistent across nurse and study characteristics.
AN  - 39499515
ID  - 39499515
AU  - Li, Lambert Zixin
AU  - Yang, Peilin
AU  - Singer, Sara J
AU  - Pfeffer, Jeffrey
AU  - Mathur, Maya B
AU  - Shanafelt, Tait
DB  - MEDLINE Complete
DO  - 10.1001/jamanetworkopen.2024.43059
DP  - EBSCOhost
IS  - 11
JO  - JAMA network open
CY  - United States
KW  - Burnout, Professional epidemiology
KW  - Burnout, Professional psychology
KW  - Patient Safety statistics & numerical data
KW  - Patient Satisfaction statistics & numerical data
KW  - Quality of Health Care standards
KW  - Quality of Health Care statistics & numerical data
KW  - Nurses psychology
KW  - Nursing Staff, Hospital psychology
KW  - Nursing Staff, Hospital statistics & numerical data
KW  - Adult
KW  - Female
KW  - Humans
KW  - Male
LA  - eng
PB  - American Medical Association
SN  - 2574-3805
SN  - Electronic
SP  - e2443059
TI  - Nurse Burnout and Patient Safety, Satisfaction, and Quality of Care: A Systematic Review and Meta-Analysis.
UR  - https://research.ebsco.com/linkprocessor/plink?id=bd51210a-e34e-3d58-aae5-60978b0b520e
VL  - 7
Y1  - 2024/11/04/2024 Nov 04
ER  - 

TY  - JOUR
AB  - Background: COVID-19 has been a substantial challenge for nurses globally, as they have gone through prolonged crisis times where they were continually under immense psychological pressure. Working in these conditions for months and years has resulted in an increase in the prevalence of job burnout among nurses. This systematic review was conducted to provide solid evidence on the prevalence of burnout and its related factors among nursing staff in different parts of the world after the occurrence of the COVID-19 pandemic. Methods: Several electronic databases were searched, between January 2020 and September 15, 2024, for relevant studies, namely MEDLINE, Web of Science, Embase, Scopus, ScienceDirect, ProQuest, APA PsycINFO, Google Scholar, and EBSCOhost Research Platform. Multiple search keywords were defined for the search process. The Newcastle-Ottawa Scale was used to evaluate the quality of each study included. Our main outcome was the prevalence of burnout in nurses during COVID-19. We subsequently analyzed our data by age (< 30 vs. ≥ 30 years), country income levels (defined based on the World Bank Classification for the 2023 fiscal year), and culture (Western vs. Non-Western). We used RevMan software, developed by Cochrane, to perform the statistical analysis. The outcomes were assessed using odds ratios (OR) with corresponding 95% confidence intervals (CI) to ensure accurate and reliable estimates. Results: Data from the 19 studies and 11 countries indicated an overall burnout prevalence rate of 59.5% in the nurse population during COVID-19. In addition, analyses of 37 studies and 15,015 nurses revealed a pooled prevalence rate for emotional exhaustion of 36.1%. Analyses of 36 studies involving 14,864 nurses showed a pooled prevalence rate for depersonalization of 32.4%. Finally, data from 36 studies and 14,864 participants found a pooled prevalence rate for reduced personal accomplishment of 33.3%. Regarding subgroup analysis of total burnout by nurses' characteristics, our results demonstrated that nurses working in higher income countries reported significantly higher prevalence rates of burnout relative to those working in low- and lower-to-middle-income countries. Those working in a Western context exhibited significantly higher risk for overall burnout compared to those working in a non-Western context. Finally, comparisons across age groups noted significantly higher levels of burnout among nurses aged 30 years and above compared to those aged < 30 years. Conclusion: This review urges nursing leaders' intervention, hospital administrators, and policymakers to minimize and prevent burnout among nurses, especially during crises times such as the COVID-19 pandemic. This review also encourages further research into efficient evidence-based interventions to support nurses and combat burnout in the nursing profession.
AN  - 40877925
ID  - 40877925
AU  - Fekih-Romdhane, Feten
AU  - Harb, Frederic
AU  - Al Banna, Sana
AU  - Obeid, Sahar
AU  - Hallit, Souheil
DB  - MEDLINE Complete
DO  - 10.1186/s12960-025-01012-4
DP  - EBSCOhost
IS  - 1
JO  - Human resources for health
CY  - England
KW  - COVID-19 epidemiology
KW  - Burnout, Professional epidemiology
KW  - Nurses psychology
KW  - Humans
KW  - Prevalence
KW  - Risk Factors
KW  - SARS-CoV-2
KW  - Adult
KW  - Pandemics
LA  - eng
PB  - BioMed Central
SN  - 1478-4491
SN  - Electronic
SP  - 48
TI  - Prevalence and risk factors of burnout symptoms among nurses during the COVID-19 pandemic: an updated systematic review and meta-analysis.
UR  - https://research.ebsco.com/linkprocessor/plink?id=e580545d-131a-3ab3-a144-ea45f90daa2f
VL  - 23
Y1  - 2025/08/28/2025 Aug 28
ER  - 

TY  - JOUR
AB  - Aims and background: Emergency nurses are working in a stress-prone environment. It is critical to ensure adequate psychological aids to cope with the distress at work. The objective of this systematic review was to explore and evaluate the studies that have discussed the role of mindfulness-based interventions on occupational distress and resilience among emergency nursing professionals. Materials and methods: This study was a systematic review. The databases used for this review were PubMed and Scopus from 2018 to 2023. Interventional studies published in English that used mindfulness-based techniques among emergency and critical care nurses to alleviate their occupational distress and burnout and improve resilience were considered for review. This systematic review adheres to the PRISMA guidelines. The study was registered with PROSPERO (CRD42024512071). Results: Ten studies were found to be eligible and included in this review. Out of the 10 studies included, nine studies demonstrated the improvement of psychological well-being, compassion, and resilience followed by the intervention. Conclusion: The findings of this systematic review suggest that mindfulness-centered interventions can be an effective strategy to cope with distress and burnout and in building compassion and resilience among the healthcare professionals who are employed at the emergency and critical care department in a hospital. Clinical significance: Incorporating mindfulness-based practices and interventions in healthcare settings, especially among critical care and emergency departments may help in ameliorating the professional well-being of the staff which may result in a resilient work environment and improvement in the quality of patient care.
AN  - 181008655
ID  - 181008655
ID  - 101208863
AU  - Joseph, Albin
AU  - Jose, Tony P.
DB  - CINAHL Plus with Full Text
DO  - 10.5005/jp-journals-10071-24761
DP  - EBSCOhost
EP  - 791
IS  - 8
JO  - Indian Journal of Critical Care Medicine
KW  - Emergency Nurses Psychosocial Factors
KW  - Emergency Nursing Psychosocial Factors
KW  - Hardiness
KW  - Coping
KW  - Stress, Occupational
KW  - Mindfulness Methods
KW  - Mental Fatigue
KW  - Burnout, Professional
KW  - Psychological Distress
KW  - Human
KW  - Systematic Review
KW  - PubMed
KW  - Critical Care Nurses Psychosocial Factors
KW  - Patient Care
KW  - Psychological Well-Being
KW  - Compassion
KW  - Emergency Service
KW  - Quality of Health Care
KW  - Work Environment
KW  - Health Personnel
LA  - English
PB  - Jaypee Brothers Medical Publishers Private Limited
SN  - 0972-5229
SP  - 785
TI  - Coping with Distress and Building Resilience among Emergency Nurses: A Systematic Review of Mindfulness- based Interventions.
UR  - https://research.ebsco.com/linkprocessor/plink?id=c567d604-554c-3607-8873-802b350d31ba
VL  - 28
Y1  - 2024/08/01/Aug2024
ER  - 

TY  - JOUR
AB  - Nurses' professional conduct and work-related well-being are crucial for providing high-quality, safe patient care. Previous knowledge about nurse managers' early interventions in nurses' professional conduct is scarce. The aim of this study was to describe how nurse managers intervene in registered nurses' professional conduct, based on the documents of early intervention and support. A retrospective, cross-sectional document analysis with inductive content analysis was conducted on 43 documents of an early intervention and support program for registered nurses in one Finnish hospital between 2019 and 2021. The manuscript and reporting of the findings were guided by the Standards for Reporting Qualitative Research checklist. The concerns about nurses' work-related well-being and their working initiated the early intervention process. Nurse managers' early interventions included supportive and strength-based approaches. These involved appreciating the nurses' own awareness of their ability to work and supported the process, as did a collaboration with occupation health and other support services. More knowledge is needed about the influence of early intervention programs and nurses' and managers' awareness of different methods.
AN  - 188468881
ID  - 188468881
ID  - 101657936
AU  - Papinaho, Oili
AU  - Häggman-Laitila, Arja
AU  - Kangasniemi, Mari
DB  - CINAHL Plus with Full Text
DO  - 10.1177/20571585241238536
DP  - EBSCOhost
EP  - 9
JO  - Nordic Journal of Nursing Research
CY  - Thousand Oaks, California
KW  - Professional Discipline Finland
KW  - Registered Nurses
KW  - Nurse Managers
KW  - Support, Psychosocial
KW  - Human
KW  - Document Analysis
KW  - Retrospective Design
KW  - Cross Sectional Studies
KW  - Qualitative Studies
KW  - Content Analysis
KW  - Finland
KW  - Work Environment
KW  - Psychological Well-Being
KW  - Collaboration
KW  - Occupational Health
KW  - Academic Medical Centers
KW  - Checklists
KW  - Purposive Sample
KW  - Mental Health
KW  - Stress, Occupational
KW  - Burnout, Professional
KW  - Sleep Disorders
KW  - Anxiety
KW  - Depression
KW  - Coping
KW  - Workload
KW  - Work-Life Balance
KW  - Motivation
KW  - Shiftwork
KW  - Confidence
KW  - Organizational Culture
KW  - Sick Leave
KW  - Descriptive Statistics
KW  - Data Analysis Software
KW  - Quality of Nursing Care
KW  - Patient Safety
KW  - Funding Source
LA  - English
PB  - Sage Publications Inc.
SN  - 2057-1585
SP  - 1
TI  - Nurse managers' early intervention in nurses' professional conduct: A document analysis.
UR  - https://research.ebsco.com/linkprocessor/plink?id=137ca165-2fce-3681-b4d0-087886a69802
VL  - 44
Y1  - 2024/03/21/3-21-2024
ER  - 

TY  - JOUR
AB  - • Geriatric centers are high-pressure work environments. • Nurses in geriatric wards often experience occupational stress and burnout. • The MBSR approach was found to reduce occupational stress and burnout among nurses working in geriatric wards. In this clinical trial, 60 nurses from three geriatric centers were enlisted and randomly split into two groups: control (n = 30) and intervention (n = 30). Statistical analysis using SPSS version 21 employed Kolmogorov-Smirnov, Chi square, and t -test to assess results. The intervention group received eight training sessions. After the MBSR Training in the intervention groups, results showed there was a statistically significant difference between the two groups concerning the scores of the subscales of death and dying (t = 6.161, P < 0.001), conflicts with physicians (t = 7.962, P < 0.001), inadequate preparation (t = t = 6.524, P < 0.001), lack of support resources (t = 5.532, P < 0.001), conflicts with nurses (t = -6.632, P < 0.001), workload (t = 6.587, P < 0.001), uncertainty of treatment (t = 5.587, P < 0.001) as well as the scores of the subscales of burnout.
AN  - 178811015
ID  - 178811015
ID  - 8309633
AU  - Talebiazar, Nasim
AU  - Salamat, Elaheh
AU  - Abbasi, Mahdiyeh
AU  - Azizi, Negin
AU  - Goli, Rasoul
AU  - Faraji, Navid
AU  - Bagheri, Mojde
AU  - Amiri, Negar
AU  - Kazemi, Sahar
DB  - CINAHL Plus with Full Text
DO  - 10.1016/j.gerinurse.2024.05.034
DP  - EBSCOhost
EP  - 381
JO  - Geriatric Nursing
CY  - New York, New York
KW  - Mindfulness Education
KW  - Stress Management Education
KW  - Stress Management Methods
KW  - Stress, Occupational
KW  - Burnout, Professional
KW  - Work Experiences
KW  - Gerontologic Care
KW  - Hospital Units
KW  - Human
KW  - Aged
KW  - Random Assignment
KW  - Data Analysis Software
KW  - Nonparametric Statistics
KW  - Chi Square Test
KW  - T-Tests
KW  - Comparative Studies
KW  - Descriptive Statistics
KW  - Death
KW  - Physicians Ethical Issues
KW  - Support, Psychosocial
KW  - Interpersonal Relations
KW  - Workload
KW  - Treatment Outcomes
KW  - Uncertainty
KW  - Aged: 65+ years
LA  - English
PB  - Elsevier B.V.
SN  - 0197-4572
SP  - 373
TI  - The impact of mindfulness-based stress reduction training on the occupational stress and burnout experienced by nurses in geriatric wards? A randomized controlled trial.
UR  - https://research.ebsco.com/linkprocessor/plink?id=faf2048d-db06-32fe-b714-e7d3d0b3c309
VL  - 58
Y1  - 2024/07/01/Jul2024
ER  - 

TY  - JOUR
AB  - Background: Nursing shortages and increased workforce turnover have significantly increased nurses' workloads, thus increasing the risk of burnout and stress, particularly during the COVID-19 pandemic. A systematic review published in 2019 suggested that resilience could act as a buffer to adversity; however, the factors associated with resilience during and after this global pandemic have not been identified. Objectives: To identify personal and work-related factors associated with nurse resilience, including the period during and after the COVID-19 pandemic. Design: Systematic review. Data Sources: The search was conducted between January and February 2024 in the following databases: CINAHL Plus, MEDLINE (Ovid), PsycINFO, EMBASE, and Scopus, using the key terms 'resilience', 'hardiness', 'work', 'employ', 'occupation', 'job', and 'nursing'. Review Methods: Quantitative studies with English full text, published between 2018 and 2024, were selected if they assessed resilience and its associated factors among nurses providing direct patient care. Two authors independently completed the data selection process. Studies with quality assessment grades of 3 or above were included for final analysis. A meta-analysis was utilised for the mean resilience levels from studies using the same measures of resilience, and a narrative synthesis was performed for the demographic and work-related factors. Results: Fifty-nine cross-sectional studies with a quality assessment score of 3 or above were included. Forty-seven studies were included in a meta-analysis, which reported an estimated mean resilience level of 20.69 using a random-effects model (95 % CI [18.53, 22.85], z = 18.79, p < 0.0001, I<sup>2</sup> = 95.1 %). Twenty studies with the Connor Davidson Resilience Scale (CD-RISC)-25 and five with the CD-RISC-10 were meta-analysed for the mean resilience levels of 62.85 (95 % CI: [55.60, 70.10], z = 16.97, p < 0.0001, I<sup>2</sup> = 31.70 %) and 26.34 (95 % CI: [20.85, 31.83], p < 0.0001, I<sup>2</sup> = 0 %), respectively. A low mean resilience level was identified. Sixteen demographic factors were identified as associated with resilience. Twenty job demand factors negatively associated with resilience were determined and categorised into exhaustion, psychological factors, and work challenges. Thirty-two job resource factors positively related to resilience were identified and classified into the following categories: psychological factors, leadership, work performance, well-being and quality of life, and social and organisational support. Conclusions: Understanding the job demand and resource factors can help organisations minimise the risks and develop institutional strategies to protect nurses from the negative impact of COVID-19 or future pandemics on nurses' well-being.
AN  - 40147222
ID  - 40147222
AU  - Yu, Fiona
AU  - Raphael, Deborah
AU  - Mackay, Lisa
AU  - Smith, Melody
AU  - Fernandez, Ritin
DB  - MEDLINE Complete
DO  - 10.1016/j.ijnurstu.2025.105054
DP  - EBSCOhost
JO  - International journal of nursing studies
CY  - England
KW  - COVID-19 nursing
KW  - COVID-19 epidemiology
KW  - Nursing Staff psychology
KW  - Resilience, Psychological
KW  - Burnout, Professional psychology
KW  - Humans
LA  - eng
PB  - Pergamon Press
SN  - 1873-491X
SN  - Electronic
SP  - 105054
TI  - Personal and work-related factors associated with nurse resilience: An updated systematic review using meta-analysis and narrative synthesis.
UR  - https://research.ebsco.com/linkprocessor/plink?id=69ea60ce-83cd-313d-bf31-275f2c6624e7
VL  - 166
Y1  - 2025/06/01/2025 Jun
ER  - 

TY  - JOUR
AB  - : The purpose of this systematic review is to gather and analyze data from existing research on the effects of clinical supervision (CS) intervention on nurses' job satisfaction and related outcomes such as stress levels, burnout, and care quality. Using the PRISMA (preferred reporting items for systematic reviews and meta-analysis) criteria, a systematic review of the research available in the databases PubMed, PsycInfo, Cochrane Library, and CINAHL, well as Google Scholar, between January 2010 and May 2023 was carried out. Out of the 760 studies assessed, only 8 met the criteria for inclusion in the review based on Hawker's assessment tool. The results indicate that CS has a positive impact on nurses' job satisfaction and related outcomes such as reduced burnout, stress levels, and the quality of care. The study also found that the effectiveness of CS in enhancing job satisfaction was most evident during the 6-month follow-up period. However, nurses who did not receive CS did not show any noticeable improvement in their knowledge or practice. Additionally, nurses who required more efficient clinical oversight reported little to no positive impact on their practice or training. The review also highlighted gaps in knowledge regarding the frequency and number of sessions required for the impact of CS on nurses' job satisfaction and other outcomes. Due to the limited number of studies included in this review, further research is recommended to evaluate the influence of CS on nurses' job satisfaction.
AN  - 38276794
ID  - 38276794
AU  - Hudays, Ali
AU  - Gary, Faye
AU  - Voss, Joachim G
AU  - Hazazi, Ahmed
AU  - Arishi, Amal
AU  - Al-Sakran, Fatimah
DB  - MEDLINE Complete
DO  - 10.3390/ijerph21010006
DP  - EBSCOhost
IS  - 1
JO  - International journal of environmental research and public health
CY  - Switzerland
KW  - Burnout, Professional
KW  - Nurses
KW  - Humans
KW  - Job Satisfaction
KW  - Preceptorship
KW  - Quality of Health Care
LA  - eng
PB  - MDPI
SN  - 1660-4601
SN  - Electronic
TI  - Job Satisfaction of Nurses in the Context of Clinical Supervision: A Systematic Review.
UR  - https://research.ebsco.com/linkprocessor/plink?id=6d824976-3ecb-3129-9ba9-700e1e946ea1
VL  - 21
Y1  - 2023/12/20/2023 Dec 20
ER  - 

TY  - JOUR
AB  - Background: It is known that health professionals who work with chronic patients for a long time are at risk in terms of compassion fatigue and burnout. Purpose: The study aims to compare the levels of compassion fatigue, burnout, and compassion satisfaction of nurses working on oncology-hematology and dialysis and determine the predictors. Methods: This study was carried out using descriptive and correlational research design. The research was conducted with 278 nurses. Participants were enrolled using a convenience sampling technique from the oncology–hematology inpatient services, outpatient chemotherapy units, and bone marrow transplant units and dialysis nurses of purposively selected hospitals in Istanbul, Turkey. Personal information form and Professional Quality of Life-IV. Potential predictors were analyzed using univariate analysis. We conducted multiple stepwise linear regression analyses to reveal the outcome variables. Results: A sub-analysis comparing the dialysis specialty with the oncology-hematology revealed that dialysis nurses report significantly higher compassion fatigue scores than oncology nurses. Working willingly in the current unit and the level of received social support were determined as predictors for all outcome variables. Conclusions: This is the first study comparing compassion fatigue, burnout, and compassion satisfaction levels of oncology-hematology and dialysis nurses. This study indicates the need for nurse managers to be aware of compassion fatigue and plan compassion fatigue prevention programs. In addition, this study guides the interventional studies to be conducted in the future.
AN  - 174973091
ID  - 174973091
ID  - 8910581
AU  - Pehlivan Saribudak, Tuğba
AU  - Aydın, Zehra
DB  - CINAHL Plus with Full Text
DO  - 10.1177/08445621231204621
DP  - EBSCOhost
EP  - 37
IS  - 1
JO  - Canadian Journal of Nursing Research
CY  - Thousand Oaks, California
KW  - Compassion Fatigue Prevention and Control
KW  - Burnout, Professional Evaluation
KW  - Job Satisfaction Evaluation
KW  - Oncology Nursing Psychosocial Factors
KW  - Dialysis Nursing Psychosocial Factors
KW  - Human
KW  - Descriptive Research
KW  - Correlational Studies
KW  - Convenience Sample
KW  - Nurses Psychosocial Factors
KW  - Questionnaires
KW  - Data Analysis Software
KW  - One-Way Analysis of Variance
KW  - Descriptive Statistics
KW  - Linear Regression
KW  - Turkey
KW  - Support, Social
KW  - Univariate Statistics
LA  - English
PB  - Sage Publications Inc.
SN  - 0844-5621
SP  - 29
TI  - Comparison of Compassion Fatigue, Burnout and Compassion Satisfaction of Oncology-Hematology & Dialysis Nurses.
UR  - https://research.ebsco.com/linkprocessor/plink?id=d8f24b49-fe63-3491-b6f4-305c93d4a3ae
VL  - 56
Y1  - 2024/03/01/Mar2024
ER  - 

TY  - JOUR
AB  - Background: The nursing workforce remains in a vulnerable state post pandemic as working conditions are difficult and exacerbated by a global nursing shortage. Identifying factors leading to turnover intentions are thus critical for health care system recovery. Purpose: The purpose of this study was to examine the impact of nurses' work environment and the pandemic on missed nursing care, scope of practice, emotional exhaustion, and intent to leave. Methods: This study was a cross-sectional, self-reporting online survey, sent to hospital-based nurses in a Canadian province (n = 419). Mediation analysis was used to examine both direct and indirect effects of work environment and COVID-19 impact on nurse outcomes (emotional exhaustion and intent to leave) through missed care and scope of practice. Results: The results showed that 73% of nurses were considering leaving the profession. Several direct and indirect pathways predicted emotional exhaustion and intent to leave. A better work environment was related to both decreased emotional exhaustion and intent to leave. Nurses' scope of practice partially mediated the relationship between work environment and intent to leave. On the other hand, missed care did not mediate emotional exhaustion or intent to leave. Conclusions: While considering the global nursing shortage, it is imperative to implement strategies to promote nurses' well-being and their retention within the health care system.
AN  - 175760378
ID  - 175760378
ID  - 7905435
AU  - Boudreau, Caroline
AU  - Rhéaume, Ann
DB  - CINAHL Plus with Full Text
DO  - 10.1177/01939459241230369
DP  - EBSCOhost
EP  - 218
IS  - 3
JO  - Western Journal of Nursing Research
CY  - Thousand Oaks, California
KW  - Work Environment
KW  - COVID-19 Pandemic
KW  - Nursing Practice
KW  - Nursing Outcomes
KW  - Personnel Turnover Evaluation
KW  - Health Care Errors
KW  - Emotional Exhaustion
KW  - Scope of Practice
KW  - Human
KW  - Cross Sectional Studies
KW  - Canada
KW  - Registered Nurses
KW  - Self Report
KW  - Questionnaires
KW  - Coefficient alpha
KW  - Data Analysis Software
KW  - Paired T-Tests
KW  - Descriptive Statistics
KW  - Personnel Shortage
KW  - Personnel Retention
KW  - Burnout, Professional
KW  - Funding Source
KW  - Mediation Analysis
LA  - English
PB  - Sage Publications Inc.
SN  - 0193-9459
SP  - 210
TI  - Impact of the Work Environment on Nurse Outcomes: A Mediation Analysis.
UR  - https://research.ebsco.com/linkprocessor/plink?id=6198f7c5-d873-315e-9da3-d6ca09880e59
VL  - 46
Y1  - 2024/03/01/Mar2024
ER  - 

TY  - JOUR
AB  - The COVID-19 pandemic has exacerbated the difficulties nurses face, resulting in higher turnover rates and workforce shortages. This study investigated the relationships between nurses' moral distress, burnout, and turnover intention during the last stage of the COVID-19 pandemic. It also explored the coping strategies nurses use to mitigate moral distress. Utilizing a mixed-method approach, this study analyzed data from 307 nurses caring for patients with COVID-19 in acute care hospitals through an online survey conducted in November 2022. Our data analysis encompassed quantitative methods, including descriptive statistics and path analysis, using a generalized structural equation model. For the qualitative aspect, we examined open-ended responses from 246 nurses using inductive content analysis. The quantitative findings revealed that nurses' moral distress had a significant direct effect on turnover intention. In addition, burnout significantly mediated the relationship between moral distress and turnover intention. Qualitative analyses contextualized the relationships uncovered in the quantitative analyses. The qualitative analysis identified various positive and negative coping strategies. Positive strategies included a commitment to minimize COVID-19 transmission risks, adopting a holistic approach amidst the challenges posed by the pandemic, voicing concerns for patient safety, engaging in continuous learning, and prioritizing self-care. Conversely, negative strategies involved adopting avoidance behaviors stemming from feelings of powerlessness and adopting a passive approach to one's role. Notably, some participants shifted from positive to negative coping strategies because of institutional barriers and challenges. The findings underscore the importance for hospital administrators and nurse managers to acknowledge the impact of the pandemic-related challenges encountered by nurses and recognize the link among moral distress, burnout, and turnover intention. It highlights the essential role of organizational and managerial support in fostering effective coping strategies among nurses to address moral distress.
AN  - 177461956
ID  - 177461956
ID  - 9306050
AU  - Lee, Jae Jun
AU  - Ji, Hyunju
AU  - Lee, Sanga
AU  - Lee, Seung Eun
AU  - Squires, Allison
DB  - CINAHL Plus with Full Text
DO  - 10.1155/2024/5579322
DP  - EBSCOhost
EP  - 10
JO  - Journal of Nursing Management
CY  - Malden, Massachusetts
KW  - Ethics, Nursing Evaluation
KW  - Psychological Distress Evaluation
KW  - Burnout, Professional Risk Factors
KW  - Personnel Turnover Evaluation
KW  - Burnout, Professional Evaluation
KW  - Intention Evaluation
KW  - Coping Evaluation
KW  - COVID-19 Pandemic Psychosocial Factors
KW  - Nursing Staff, Hospital Psychosocial Factors
KW  - Nursing Staff, Hospital Ethical Issues
KW  - Risk Assessment
KW  - Psychological Distress Prevention and Control
KW  - Human
KW  - Multimethod Studies
KW  - South Korea
KW  - Hospitals
KW  - Scales
KW  - Instrument Adaptation
KW  - Instrument Validation
KW  - kappa Statistic
KW  - Chi Square Test
KW  - Descriptive Statistics
KW  - Coefficient alpha
KW  - Questionnaires
KW  - Structural Equation Modeling
KW  - Data Analysis Software
KW  - Male
KW  - Female
KW  - Adult
KW  - Correlation Coefficient
KW  - Confidence Intervals
KW  - Odds Ratio
KW  - Mediation Analysis
KW  - COVID-19 Prevention and Control
KW  - Disease Transmission Prevention and Control
KW  - Holistic Health
KW  - Avoidance (Psychology)
KW  - Adaptation, Psychological
KW  - Nursing Role
KW  - Funding Source
KW  - COVID-19 Nursing
KW  - Acute Care
KW  - Content Analysis
KW  - Commitment
KW  - Patient Safety
KW  - Education, Nursing, Continuing
KW  - Self Care
KW  - Powerlessness
KW  - Organizational Culture
KW  - Adult: 19-44 years
KW  - Male
KW  - Female
LA  - English
PB  - Wiley-Blackwell
SN  - 0966-0429
SP  - 1
TI  - Moral Distress, Burnout, Turnover Intention, and Coping Strategies among Korean Nurses during the Late Stage of the COVID-19 Pandemic: A Mixed-Method Study.
UR  - https://research.ebsco.com/linkprocessor/plink?id=05fc4cb0-c712-3a26-b730-8fce219fc97d
VL  - 2024
Y1  - 2024/05/24/5-24-2024
ER  - 
