# Supplementary material for: Quiet Quitting and Disengagement-Related Constructs in Nursing: A Theory-Informed Scoping Review
Source: Healthcare (Basel). 2026 Jul 16;14(14):2145. doi: 10.3390/healthcare14142145 (PMC13411971; doi:10.3390/healthcare14142145)
Supplement: Supplementary file 1 [file healthcare-14-02145-s001.zip › EBSCO-Export-05_02_2026_9.ris]

TY  - JOUR
AB  - Background: The care processes of cardiac surgery patients are difficult, complex and stressful. Nurses, who have an important role in the care of these patients, may experience burnout or poor quality of work life may be affected because of difficult care processes, and professional difficulties. Aim: This study analysed burnout and quality of work life in cardiac surgery nurses. Study Design: This cross‐sectional study was conducted with 68 nurses in the clinic and intensive care unit of a university hospital's cardiovascular surgery department. Clinical nurses care for inpatients in this department, while intensive care nurses care for patients in the intensive care unit. The 'Sociodemographic and Descriptive Characteristics of Nurses Form', 'Maslach Burnout Inventory' and 'Nursing Work Quality of Life Scale' were used to collect the data. Results: The mean score of emotional exhaustion sub‐dimension of Maslach Burnout Inventory was 15.25 ± 5.08 (min: 7, max: 27), the mean score of the personal accomplishment sub‐dimension was 17.48 ± 4.90 (min: 8, max: 27), and the mean score of depersonalization sub‐dimension was 5.60 ± 2.70 (min: 0, max: 13). The mean scores of the emotional exhaustion sub‐dimension (t: −2.380, p:.020, risk ratio [RR]: 1.67, confidence interval [CI]: [14.21, 18.82]) and the personal accomplishment sub‐dimension (t: −2.604, p:.011, RR: 1.00, CI: [16.08, 19.92]) were higher in intensive care nurses. The mean total score of the nursing quality of work life scale was 107.20 ± 14.60 (min: 72, max: 149). A negative statistically significant relationship was found between the mean scores of emotional exhaustion (r: −0.243, p:.045) and depersonalization sub‐dimension (r: −0.325, p:.007) of the Maslach Burnout Scale and the mean total score of the nursing quality of work life scale. Conclusion: In this study, it can be said that cardiac surgery nurses had moderate levels of emotional burnout, personal accomplishment and quality of work life, and low levels of depersonalization. At the same time, it can be seen that intensive care nurses have higher levels of emotional burnout. The increased emotional burnout and depersonalization in nurses decreased the quality of work life. Relevance to Clinical Practice: This study provided an understanding of burnout and quality of work life of cardiac surgery nurses. Strategies can be developed to reduce burnout and improve the quality of the work life of cardiac surgery nurses. Particular attention should be paid to intensive care nurses who experience more burnout on several sub‐dimensions. This may be a good approach to improving the quality of patient care.
AN  - 180562060
ID  - 180562060
ID  - 9808649
AU  - Celikturk Doruker, Nihal
AU  - Demir Korkmaz, Fatma
DB  - CINAHL Plus with Full Text
DO  - 10.1111/nicc.13124
DP  - EBSCOhost
EP  - 1384
IS  - 6
JO  - Nursing in Critical Care
CY  - Malden, Massachusetts
KW  - Cardiac Surgery Nursing
KW  - Coronary Care Nurses Psychosocial Factors
KW  - Burnout, Professional Evaluation
KW  - Quality of Working Life Evaluation
KW  - Human
KW  - Cross Sectional Studies
KW  - Turkey
KW  - Nursing Staff, Hospital Psychosocial Factors
KW  - Critical Care Nurses Psychosocial Factors
KW  - Academic Medical Centers
KW  - Clinical Nurse Specialists
KW  - Inpatients
KW  - Critically Ill Patients
KW  - Nursing Care
KW  - Clinical Assessment Tools
KW  - Scales
KW  - Descriptive Statistics
KW  - Odds Ratio
KW  - Confidence Intervals
KW  - Depersonalization
KW  - Data Analysis Software
KW  - Unpaired T-Tests
KW  - One-Way Analysis of Variance
KW  - Mann-Whitney U Test
KW  - Kruskal-Wallis Test
KW  - Adult
KW  - Middle Age
KW  - Male
KW  - Female
KW  - Adult: 19-44 years
KW  - Middle Aged: 45-64 years
KW  - Male
KW  - Female
LA  - English
PB  - Wiley-Blackwell
SN  - 1362-1017
SP  - 1373
TI  - Investigation of burnout and quality of work life of cardiac surgery nurses: A cross‐sectional study.
UR  - https://research.ebsco.com/linkprocessor/plink?id=23a8fbca-7f5a-39cd-bf93-b217dc7562a5
VL  - 29
Y1  - 2024/11/01/Nov2024
ER  - 

TY  - JOUR
AB  - Purpose: This cross‐sectional, descriptive, correlational study aimed to measure burnout, quality of life (QOL) and perceptions of patient‐related adverse events among paediatric nurses amid the COVID‐19 pandemic and assess the relationships between these scores and participants' demographic and work‐related characteristics. Background: The mental health of most nurses may severely suffer due to the significant adversities that they struggle with while they care for their patients amid the COVID‐19 pandemic. Mental distress negatively affects nurses' relationships and work performance, which may adversely influence the quality of care and patient safety. Methods: A convenient sample of 225 Jordanian paediatric nurses completed a test batter comprising the Copenhagen Burnout Inventory, the Brief Version of the World Health Organisation's Quality of Life questionnaire and the nurse‐perceived patient adverse events' questionnaire. This study was prepared and is reported according to the STROBE checklist. Results: Paediatric nurses reported high levels of burnout, low QOL and high occurrence of hospital‐acquired infections. Participants' age and hospital/unit capacity were significantly associated with burnout and QOL. Conclusion: Personal traits, perceived salary insufficiency and hospital/unit capacity represent factors that aggravate burnout, lower quality of life and worsen perceived patient safety among paediatric nurses. Relevance to clinical practice: Policymakers should promote nurses' mental integrity and patient safety by addressing issues of workload and financial sufficiency and by provide interventions aimed to increase nurses' resilience. Patient or public contribution: Patients or public were not involved in setting the research question, the outcome measures, the design or implementation of the study. However, paediatric nurses responded to the research questionnaires.
AN  - 164136037
ID  - 164136037
AU  - Khatatbeh, Haitham
AU  - Al‐Dwaikat, Tariq
AU  - Alfatafta, Huda
AU  - Ali, Amira Mohammed
AU  - Pakai, Annamária
DB  - CINAHL Plus with Full Text
DO  - 10.1111/jocn.16540
DP  - EBSCOhost
EP  - 3886
IS  - 13/14
JO  - Journal of Clinical Nursing (John Wiley & Sons, Inc.)
KW  - Burnout, Professional Psychosocial Factors
KW  - Quality of Life Evaluation
KW  - Pediatric Nurses Psychosocial Factors
KW  - COVID-19 Pandemic
KW  - Adverse Health Care Event Evaluation
KW  - Nurse Attitudes
KW  - Human
KW  - Cross Sectional Studies
KW  - Descriptive Research
KW  - Correlational Studies
KW  - Psychological Distress
KW  - Quality of Nursing Care
KW  - Patient Safety
KW  - Convenience Sample
KW  - Questionnaires
KW  - Analysis of Variance
KW  - Multiple Regression
KW  - Descriptive Statistics
KW  - Funding Source
LA  - English
PB  - John Wiley & Sons, Inc.
SN  - 0962-1067
SP  - 3874
TI  - Burnout, quality of life and perceived patient adverse events among paediatric nurses during the COVID‐19 pandemic.
UR  - https://research.ebsco.com/linkprocessor/plink?id=9f1315da-95e8-3fe9-b7a8-271662d86f80
VL  - 32
Y1  - 2023/07/01/Jul2023
ER  - 

TY  - JOUR
AB  - Over the past decade, the registered nurse (RN) workforce has grown increasingly more diverse. However, while evidence of progress is clear, so too are signs that such gains lag behind documented shifts in the general demographic makeup of the United States. The goal of the present study was to provide current evidence to overcome potential barriers to ongoing efforts to diversify the nursing workforce and thereby inform future workforce planning. Data from the National Council of State Boards of Nursing's 2022 National Nursing Workforce Survey were used for this analysis. This study provides a descriptive breakdown of the RN workforce by race and ethnicity and compares observed trends to national demographic shifts over the past decade. Despite an uptick in the racial diversity of the RN workforce over the past decade, the gap between the racial makeup of the RN workforce and that of the broader U.S. population has grown. By contrast, while a gap in ethnic diversity (e.g., those of Hispanic/Latino origin) certainly persists in the RN workforce, the overall trajectory related to ethnic diversity growth is more in line with that of the U.S. population during the same timeframe. Overall, the employment profile of minority RNs, across various racial subcategories, is strikingly different from their White/Caucasian counterparts, contributing to increased workloads and emotional exhaustion during the pandemic. A diverse nursing workforce is critical to ensuring culturally competent care that improves access, quality of care, and patient outcomes for underserved populations. As such, continued efforts to diversify the nursing workforce are a critical priority for the long-term health of our nation. Only by identifying and overcoming potential barriers to diversify the RN workforce can we foster a more inclusive, more effective, and safer U.S. healthcare system.
AN  - 176760272
ID  - 176760272
ID  - 101545184
AU  - Smiley, Richard
AU  - Reid, Michaela
AU  - Martin, Brendan
DB  - CINAHL Plus with Full Text
DO  - 10.1016/S2155-8256(24)00030-9
DP  - EBSCOhost
EP  - 79
IS  - 1
JO  - Journal of Nursing Regulation
CY  - Philadelphia, Pennsylvania
KW  - Registered Nurses Psychosocial Factors
KW  - Workforce Diversity
KW  - Strategic Planning
KW  - Practice Patterns
KW  - Workload
KW  - Burnout, Professional
KW  - Race Factors
KW  - Ethnic Groups
KW  - Human
KW  - Cultural Diversity
KW  - Emotional Exhaustion
KW  - Quality Improvement
KW  - Health Services Accessibility
KW  - Quality of Nursing Care
KW  - Outcomes (Health Care)
KW  - Special Populations
LA  - English
PB  - Elsevier B.V.
SN  - 2155-8256
SP  - 65
TI  - The Registered Nurse Workforce: Examining Nurses' Practice Patterns, Workloads, and Burnout by Race and Ethnicity.
UR  - https://research.ebsco.com/linkprocessor/plink?id=6b249424-c163-30c5-a433-cc6fcf844065
VL  - 15
Y1  - 2024/04/01/Apr2024
ER  - 

TY  - JOUR
AB  - Background: As frontline healthcare workers, pediatric oncology nurses are at high risk for burnout, compassion fatigue, and decreased compassion satisfaction. Research indicates that up to 60% of oncology staff experience some form of burnout. This can lead to difficulties in personal and professional relationships, decreased staff retention, and negative effects on patient safety. This evidence-based practice project evaluated the impact of a staff well-being program on pediatric oncology nurses in a 28-bed hematology–oncology unit at a children's hospital. Method: After reviewing the literature related to compassion satisfaction, compassion fatigue, burnout, and well-being, an interdisciplinary team identified best practices for implementing a staff well-being program. This program integrated the components of Code Lavender, which is an alert designed to reduce stress and provide psychological first aid, including social support and a purposeful break from the unit, with staff debriefings, or dedicated time to reflect and focus on the team's emotional response and coping strategies. Results: Nurses reported that Code Lavender met their expectations; 69% agreed or strongly agreed that it had an immediate positive impact on their well-being. The team experienced challenges in coordinating debriefings with consistency, so the process was modified to develop a format that would address the needs of those who access the well-being program. There was a marginally significant improvement in compassion satisfaction from baseline to 12 months (p =.05). Discussion: Promoting healthcare worker well-being continues to be a priority to reduce burnout and to improve compassion satisfaction. Implementation of Code Lavender and debriefings is an important step toward improving the well-being of pediatric oncology nurses.
AN  - 181700372
ID  - 181700372
AU  - Blackwell, Angie
DB  - CINAHL Plus with Full Text
DO  - 10.1177/27527530241282319
DP  - EBSCOhost
EP  - 418
IS  - 6
JO  - Journal of Pediatric Hematology/Oncology Nursing
CY  - Thousand Oaks, California
KW  - Compassion Fatigue Prevention and Control
KW  - Burnout, Professional Prevention and Control
KW  - Pediatric Oncology Nurses
KW  - Program Implementation
KW  - Psychological Well-Being
KW  - Health Promotion
KW  - Program Evaluation
KW  - Human
KW  - Hospital Units
KW  - Descriptive Statistics
KW  - Fisher's Exact Test
KW  - Pretest-Posttest Design
KW  - Confidence Intervals
KW  - Wilcoxon Rank Sum Test
KW  - Univariate Statistics
KW  - Surveys
KW  - Nurse Attitudes
KW  - Personal Satisfaction
KW  - Coding
KW  - Compassion
LA  - English
PB  - Sage Publications Inc.
SN  - 2752-7530
SP  - 408
TI  - Overcoming Compassion Fatigue and Burnout in Pediatric Oncology Nurses: Implementation of a Staff Well-Being Program.
UR  - https://research.ebsco.com/linkprocessor/plink?id=b30bc9a9-fe08-346a-9b84-44b894cd1dbf
VL  - 41
Y1  - 2024/11/01/Nov-Dec2024
ER  - 

TY  - JOUR
AB  - The recruitment and retention of in-patient psychiatric mental health registered nurses (PMH-RNs) remains a challenge. This qualitative study sought to identify factors impacting the recruitment and retention of PMH-RNs in acute-care settings. Participants (N = 15) were recruited for focus groups including one with in-patient unit administrators (n = 4), two with current PMH-RNs (n = 7), and two with nursing students (n = 4). Data were analyzed using a directed content analysis approach. Participants were informed about the study's purpose, procedures, potential risks, and benefits, and they provided verbal consent before participating. Administrators emphasized a focus on retention and described a variety of supports they provided PMH-RNs, including formal and informal support and education. PMH-RNs' most prevalent concerns were their safety, co-worker and/or management challenges, and emotional and/or physical exhaustion. Students also expressed concerns about safety in psychiatric settings and desired more interaction with PMH-RNs. They were also interested in learning more about the specialty as they valued the opportunity to see change in patients. All three groups mentioned a need for more interaction between students and PMH-RNs, while safety concerns were expressed by both PMH-RNs and students. Because PMH-RNs play a critical role for in-patient psychiatric care, recruiting and retaining specialist nurses can focus on increasing student engagement with the PMH-RNs, attending to PMH-RNs' management and staffing concerns, and providing additional resources for responding to events that threaten safety in the workplace to prevent burnout.
AN  - 176567347
ID  - 176567347
ID  - 9306050
AU  - Ratnapradipa, Kendra L.
AU  - Houfek, Julia F.
AU  - Gearhart, Phoebe
AU  - Schneider, Erin O.
AU  - Chasek, Christine
AU  - Dinkel, Danae
AU  - Cordts, Katrina M.
AU  - Doyle, Marley
AU  - Chaudhary, Priyanka
AU  - Bhale, Deepanjali
AU  - Watanabe-Galloway, Shinobu
DB  - CINAHL Plus with Full Text
DO  - 10.1155/2024/3167255
DP  - EBSCOhost
EP  - 11
JO  - Journal of Nursing Management
CY  - Malden, Massachusetts
KW  - Personnel Recruitment Evaluation
KW  - Personnel Retention Evaluation
KW  - Psychiatric Nurses
KW  - Acute Care Nurse Practitioners
KW  - Group Dynamics
KW  - Nurse Attitudes
KW  - Human
KW  - Male
KW  - Female
KW  - Adolescence
KW  - Adult
KW  - Descriptive Statistics
KW  - Content Analysis
KW  - Qualitative Studies
KW  - Interviews
KW  - Burnout, Professional Prevention and Control
KW  - Work Environment
KW  - Students, Nursing
KW  - Psychiatric Nursing
KW  - Salaries and Fringe Benefits
KW  - Data Analysis
KW  - Workforce
KW  - Funding Source
KW  - Adolescent: 13-18 years
KW  - Adult: 19-44 years
KW  - Male
KW  - Female
LA  - English
PB  - Wiley-Blackwell
SN  - 0966-0429
SP  - 1
TI  - Exploring the Dynamics of Attracting and Retaining Acute Care Psychiatric Registered Nurses: An In-Depth Analysis Using Focus Groups.
UR  - https://research.ebsco.com/linkprocessor/plink?id=8f6c861f-9469-36e6-93a3-014528ca3b22
VL  - 2024
Y1  - 2024/04/09/4-9-2024
ER  - 

TY  - JOUR
AB  - Clinical supervision is a psychologically safe practice that aims to provide support and training for workers within the healthcare industry, including mental health nurses. Over the years, clinical supervision has been cited as a practice to improve workforce outcomes for both individual mental health nurses and the organisations they work in. The aim of this scoping review is to examine the evidence exploring the relationship between clinical supervision and workforce outcomes for mental health nurses. Twenty‐eight articles sourced from six databases were included in this study. The most frequently evaluated workforce outcomes were competence (n = 14), workplace culture (n = 13) and compassion (n = 7). Studies reported that the association between clinical supervision and workforce outcomes was predominantly positive, but there were mixed results for competence, workplace culture, job satisfaction and burnout. Details on the type of clinical supervision received by participants were limited, and most of the evidence included in this review included qualitative research and participants self‐reporting their perceived benefits from clinical supervision, as opposed to using validated instruments in experimental and/or longitudinal study designs. Organisations should be hesitant to implement mandatory clinical supervision within workplaces, as this could have the opposite effect on workforce outcomes for mental health nurses who are already time‐poor and overworked, as well as those who are indifferent or hostile to clinical supervision.
AN  - 183601435
ID  - 183601435
ID  - 101140527
AU  - McDonough, Joshua
AU  - Rhodes, Kate
AU  - Procter, Nicholas
DB  - CINAHL Plus with Full Text
DO  - 10.1111/inm.13463
DP  - EBSCOhost
EP  - 14
IS  - 1
JO  - International Journal of Mental Health Nursing
CY  - Malden, Massachusetts
KW  - Mental Health Services
KW  - Psychiatric Nursing
KW  - Workforce
KW  - Work Environment
KW  - Clinical Supervision, Mental Health
KW  - Psychiatric Nurses Psychosocial Factors
KW  - Human
KW  - Scoping Review
KW  - Medline
KW  - CINAHL Database
KW  - Psycinfo
KW  - Embase
KW  - Clinical Competence
KW  - Organizational Culture
KW  - Compassion
KW  - Job Satisfaction
KW  - Confidence
KW  - Burnout, Professional
KW  - Hardiness
KW  - Support, Psychosocial
KW  - Morals
KW  - Professional Knowledge
KW  - Professional Identity
KW  - Self-Efficacy
KW  - Personnel Retention
KW  - Sick Leave
KW  - Time Factors
KW  - Funding Source
LA  - English
PB  - Wiley-Blackwell
SN  - 1445-8330
SP  - 1
TI  - The Impact of Clinical Supervision on the Mental Health Nursing Workforce: A Scoping Review.
UR  - https://research.ebsco.com/linkprocessor/plink?id=808016cf-21e0-3361-88d6-383408426e2a
VL  - 34
Y1  - 2025/02/01/Feb2025
ER  - 

TY  - JOUR
AB  - Background: Nurses provide care to meet the complex needs of patients in the increasing workload in the health system and are at risk of compassion fatigue. The concept of compassion fatigue has begun drawing attention in the last decade, as it negatively affects nurses' physical and mental health, job performance and satisfaction, and therefore patient care quality. Objectives: This study was to examine compassion fatigue and predictive factors in paediatric surgery nurses. Participants and research context: The study was cross-sectional, predictive and quantitative. It was conducted with the 135 paediatric surgery nurses. The data were sent to the email addresses of the members via Google Survey. Research data were collected with the Nurse Information Form, Compassion Fatigue Scale, Life Satisfaction Scale and Multidimensional Perceived Social Support Scale. Ethical considerations: After obtaining the approval of the University's ethics committee, the study was carried out after obtaining participants' informed written and verbal consent. Results: There was a difference between the level of compassion fatigue according to the paediatric surgery unit that worked the longest and the thought of changing their profession. Burn unit nurses and nurses who were considering changing professions have higher compassion fatigue scores. When the predictors of compassion fatigue were examined, the thought of changing the nursing profession and life satisfaction were significant predictors of compassion fatigue. The thought of changing the nursing profession and life satisfaction explained 22% of compassion fatigue. The same variables and the longest working period of the paediatric surgery unit were the estimators of the level of occupational burnout; explaining 29% of occupational burnout. Conclusions: Compassion fatigue, life satisfaction and perceived social support of paediatric surgery nurses are moderate. Compassion fatigue is affected by working time, the thought of changing the profession, life satisfaction and perceived social support.
AN  - 179412824
ID  - 179412824
ID  - 9433357
AU  - Kankaya, Eda Ayten
AU  - Özer Özlü, Nazife Gamze
AU  - Vural, Fatma
DB  - CINAHL Plus with Full Text
DO  - 10.1177/09697330231209283
DP  - EBSCOhost
EP  - 858
IS  - 5
JO  - Nursing Ethics
CY  - Thousand Oaks, California
KW  - Nursing Staff, Hospital Psychosocial Factors
KW  - Pediatric Surgery
KW  - Pediatric Nurses Psychosocial Factors
KW  - Compassion Fatigue Risk Factors
KW  - Risk Assessment
KW  - Compassion Fatigue Evaluation
KW  - Human
KW  - Male
KW  - Female
KW  - Adult
KW  - Nursing as a Profession Psychosocial Factors
KW  - Job Satisfaction
KW  - Workload
KW  - Quality of Health Care
KW  - Cross Sectional Studies
KW  - Quantitative Studies
KW  - Scales
KW  - Questionnaires
KW  - Burnout, Professional
KW  - Burn Units
KW  - Personal Satisfaction
KW  - Support, Psychosocial
KW  - Ethics, Medical
KW  - Predictive Research
KW  - Email
KW  - Snowball Sample
KW  - Power Analysis
KW  - Summated Rating Scaling
KW  - Coefficient alpha
KW  - Test-Retest Reliability
KW  - Data Analysis Software
KW  - Descriptive Statistics
KW  - Nonparametric Statistics
KW  - Pearson's Correlation Coefficient
KW  - Multivariate Analysis
KW  - Linear Regression
KW  - Shiftwork
KW  - Stress, Occupational
KW  - Career Planning and Development
KW  - Adult: 19-44 years
KW  - Male
KW  - Female
LA  - English
PB  - Sage Publications Inc.
SN  - 0969-7330
SP  - 845
TI  - Investigating compassion fatigue and predictive factors in paediatric surgery nurses.
UR  - https://research.ebsco.com/linkprocessor/plink?id=9f67c905-378c-36a0-946c-b21aaddee3f2
VL  - 31
Y1  - 2024/08/01/Aug2024
ER  - 

TY  - JOUR
AB  - Purpose: A model was hypothesised by integrating two theoretical models: the compassion satisfaction‐compassion fatigue and empowerment models. This study aimed to assess the extent to which this integrated model can explain the relationships between paediatric nurses' burnout quality of life, perceived patient safety and work‐related variables during the COVID‐19 pandemic. Background: Nurses' burnout is negatively associated with quality of life (QOL) and positively with patient safety. Several theoretical models were introduced to explain burnout determinants and outcomes such as Golembiewski, Munzenrider and Stevenson model, Leiter and Maslach's process model, and Lee and Ashforth's model. However, few models described burnout in relation to QOL or patient safety. Methods: A sample of 225 paediatric nurses responded to questionnaires about burnout, QOL, adverse events and work‐related variables. Compassion satisfaction ‐ compassion fatigue and empowerment models were integrated into a single model and tested using structural equation modelling analysis. This study was prepared and is reported according to the STROBE checklist. Results: The final model explained 65% of the variance of burnout and 37% of the variance of QOL. The work‐related variables (co‐workers' support, job satisfaction, satisfaction with the monthly salary, participation in continuous education and exposure to violence) are predicting paediatric nurses' burnout and quality of life. Conclusion: The Compassion satisfaction ‐ compassion fatigue ‐Empowerment integrated model allows for assessing the different paths in the relationship between work‐related variables and burnout. Relevance to clinical practice: These results might be essential for nursing managers to develop strategies that improve nurses' work environment and minimise their burnout during COVID‐19 pandemic. These strategies should focus on enhancing co‐workers' support, job satisfaction and participation in continuous education. Furthermore, paediatric nurses should be protected from any violence.
AN  - 174690624
ID  - 174690624
AU  - Khatatbeh, Haitham
AU  - Al‐Dwaikat, Tariq
AU  - Rababah, Jehad
AU  - Oláh, András
AU  - Pakai, Annamária
DB  - CINAHL Plus with Full Text
DO  - 10.1111/jocn.16114
DP  - EBSCOhost
EP  - 264
IS  - 1
JO  - Journal of Clinical Nursing (John Wiley & Sons, Inc.)
KW  - Pediatric Nurses Psychosocial Factors
KW  - COVID-19 Pandemic Psychosocial Factors
KW  - Adverse Health Care Event Psychosocial Factors
KW  - Burnout, Professional
KW  - Quality of Life
KW  - Models, Theoretical
KW  - Patient Safety
KW  - Job Satisfaction
KW  - Outcomes (Health Care)
KW  - Human
KW  - Structural Equation Modeling
KW  - Stress, Occupational
KW  - Descriptive Statistics
KW  - Compassion
KW  - Empowerment
LA  - English
PB  - John Wiley & Sons, Inc.
SN  - 0962-1067
SP  - 255
TI  - Paediatric nurses' burnout, quality of life and perceived patient adverse events during the COVID‐19 pandemic: Testing an integrated model using structural equation modelling.
UR  - https://research.ebsco.com/linkprocessor/plink?id=75e502de-7b13-3e0a-92f4-f1ffca2189a2
VL  - 33
Y1  - 2024/01/01/Jan2024
ER  - 

TY  - JOUR
AB  - Effective communication is crucial in the radiology department, particularly when miscommunication can lead to a reduction in patient safety, reduced satisfaction in the workplace, and an increase in staff burnout. Practical advice is presented for healthcare professionals, particularly radiology nurses, to assist in improving the outcomes of high-stakes conversations. Communication styles are explored and encourage directly addressing conflicts to prevent disruption in the radiology department. A detailed case study is provided, examining communication breakdown, strategies to address the communication breakdown, and methods to approach self-care. Key recommendations include reflection questions and self-care techniques before, during, and after addressing the communication breakdown. Through the integration of these strategies, effective communication and mutual respect are enhanced, leading to improved patient care outcomes and workplace satisfaction. • Effective communication ensures patient safety and reduces medical errors and staff burnout. • A fictitious case study offers a glimpse into ineffective communication and the need for a high-stakes conversation to take place. • Positive and negative outcomes of high-stakes conversations are illustrated. • Practical advice focuses on self-reflection, communication skills, and self-care strategies. • Integration of improved communication and self-car strategies can improve the radiology department for all individuals.
AN  - 184011553
ID  - 184011553
ID  - 101189931
AU  - Murphy, Julie L.
AU  - Hughes, Grace
DB  - CINAHL Plus with Full Text
DO  - 10.1016/j.jradnu.2024.12.008
DP  - EBSCOhost
EP  - 83
IS  - 1
JO  - Journal of Radiology Nursing
CY  - New York, New York
KW  - Conversation
KW  - Communication
KW  - Patient Safety
KW  - Quality of Health Care
KW  - Job Satisfaction
KW  - Burnout, Professional
KW  - Radiological Nurses Education
KW  - Outcomes of Education
KW  - Communication Skills Training
KW  - Human
KW  - Communication Skills Evaluation
KW  - Self Care
KW  - Reflection
KW  - Interpersonal Relations
KW  - Nurse-Patient Relations
KW  - Medication Errors Prevention and Control
KW  - Respect
LA  - English
PB  - Elsevier B.V.
SN  - 1546-0843
SP  - 81
TI  - Practical Advice to Improve High-Stakes Conversations.
UR  - https://research.ebsco.com/linkprocessor/plink?id=320e8e74-370c-3fd9-8243-7c0da421c634
VL  - 44
Y1  - 2025/03/01/Mar2025
ER  - 

TY  - JOUR
AB  - Background. Work engagement and patient-safety outcomes in nursing practice are critically significant. However, most previous studies evaluating antecedents of work engagement and patient-safety outcomes have used cross-sectional designs. Aims. To investigate the effects of job resources (organizational support and leader empowerment) and core self-evaluation on nurses' work engagement and patient-safety outcomes. Methods. This longitudinal study surveyed 2,618 registered nurses from 17 public hospitals in XuZhou, China. Participants completed self-report questionnaires on organizational support, leader empowerment, and core self-evaluation at baseline. Work engagement and patient-safety outcomes were collected 18 months after the baseline. The mixed linear regression and Johnson–Neyman statistical analysis were used to analyze data. Results. Organizational support was an outsize predictor of nurses' work engagement, followed by core self-evaluation and leader empowerment. Organizational support and core self-evaluation were equally crucial for predicting patient-safety outcomes. Moreover, the positive impact of leader empowerment on patient-safety outcomes became significant when the core self-evaluation score was below 51. Conclusions. This study demonstrated that organizational support, leader empowerment, and core self-evaluation are important determinants of nurses' work engagement and patient-safety outcomes. Implications for Nursing Management. Hospital managers and nurse leaders should consider providing multiple supports to motivate staff nurses to engage in work. When nurses' core self-evaluation is low, empowering training for nurse leaders should be essential to reduce adverse patient events.
AN  - 175260713
ID  - 175260713
ID  - 9306050
AU  - Luo, Dan
AU  - Yang, Xuening
AU  - Bai, Yamei
AU  - Song, Yulei
AU  - Chen, Baoyun
AU  - Liu, Ya
DB  - CINAHL Plus with Full Text
DO  - 10.1155/2024/6693274
DP  - EBSCOhost
EP  - 9
JO  - Journal of Nursing Management
CY  - Malden, Massachusetts
KW  - Registered Nurses Psychosocial Factors
KW  - Organizational Culture
KW  - Support, Psychosocial
KW  - Work Environment
KW  - Self Assessment
KW  - Work Engagement
KW  - Patient Safety
KW  - Leadership
KW  - Empowerment
KW  - Outcomes (Health Care)
KW  - Human
KW  - Quality of Nursing Care
KW  - Funding Source
KW  - Prospective Studies
KW  - China
KW  - Questionnaires
KW  - Linear Regression
KW  - Random Sample
KW  - Data Analysis Software
KW  - Descriptive Statistics
KW  - Confidence Intervals
KW  - Scales
KW  - Male
KW  - Female
KW  - Adult
KW  - Adult: 19-44 years
KW  - Male
KW  - Female
LA  - English
PB  - Wiley-Blackwell
SN  - 0966-0429
SP  - 1
TI  - Job Resources and Core Self-Evaluation as Predictors of Nurse Engagement and Patient-Safety Outcomes: A Longitudinal Study.
UR  - https://research.ebsco.com/linkprocessor/plink?id=e4ab77f6-b2fa-349d-aabd-33fbb01eb495
Y1  - 2024/01/29/1-29-2024
ER  - 

TY  - JOUR
AN  - 180523919
ID  - 180523919
AU  - Bonacaro, Antonio
AU  - Cortese, Federico
AU  - Taffurelli, Chiara
AU  - Sollami, Alfonso
AU  - Merlini, Cinzia
AU  - Artioli, Giovanna
DB  - CINAHL Plus with Full Text
DO  - 10.3390/healthcare12202081
DP  - EBSCOhost
IS  - 20
JO  - Healthcare (2227-9032)
KW  - Nurses Psychosocial Factors
KW  - Empathy
KW  - Neurosciences
KW  - Work Experiences Evaluation
KW  - Human
KW  - Multimethod Studies
KW  - Quantitative Studies
KW  - Surveys
KW  - Semi-Structured Interview
KW  - Internet
KW  - Qualitative Studies
KW  - Descriptive Statistics
KW  - Thematic Analysis
KW  - Triangulation
KW  - Age Factors
KW  - Vulnerability
KW  - Emotional Regulation
KW  - Self Care
KW  - Professional Knowledge
KW  - Questionnaires
KW  - Interviews
KW  - Videoconferencing
KW  - Convenience Sample
KW  - Confidence Intervals
KW  - Data Analysis Software
KW  - Adult
KW  - Middle Age
KW  - Analysis of Variance
KW  - Support, Psychosocial
KW  - Narratives
KW  - Burnout, Professional Risk Factors
KW  - Nursing Care
KW  - Emotions
KW  - Professional-Family Relations
KW  - Reflection
KW  - Professionalism
KW  - Avoidance (Psychology)
KW  - Self Concept
KW  - Italy
KW  - Adult: 19-44 years
KW  - Middle Aged: 45-64 years
LA  - English
PB  - MDPI
SN  - 2227-9032
SP  - 2081
TI  - The Empathetic Involvement of Nurses in the Context of Neuroscience: A Mixed-Methods Study.
UR  - https://research.ebsco.com/linkprocessor/plink?id=394f3e47-b2b6-36f6-a88f-2361b9ab3c8f
VL  - 12
Y1  - 2024/10/15/Oct2024
ER  - 

TY  - JOUR
AB  - Background: Understanding the factors influencing work engagement among nurses is crucial for ensuring high-quality care and positive patient outcomes. Despite numerous factors associated with nurse work engagement, many were explored before the pandemic, potentially overlooking aspects relevant to the current context. Aim: To explore and update factors related to nurse work engagement in the new normal era. Design: Systematic review. Data Sources: The search was restricted to articles published from 2019 to 2024 in CINAHL, PubMed, Scopus, ScienceDirect, Web of Science, and ProQuest, with full English text. The search was conducted from September 13th to 15th, 2023. Quantitative research articles that examined factors related to work engagement were included. Review Methods: Data extraction, quality appraisal, and data analysis were performed in all included studies. Manual content analysis method was used to classify and group the factors. Results: Sixty-one research articles were included in the final review. Five key groups of factors were generated from content analysis, including 1) individual-related factors, 2) organizational-related factors, 3) job and role-related factors, 4) work-life balance, and 5) work environment. Conclusion: Understanding and addressing these multifaceted factors holistically is essential to develop strategies to sustain optimal engagement levels among nursing staff and improve overall patient care outcomes. Further studies are needed to confirm the findings.
AN  - 178087745
ID  - 178087745
AU  - Aungsuroch, Yupin
AU  - Gunawan, Joko
AU  - Juanamasta, I Gede
AU  - Montayre, Jed
DB  - CINAHL Plus with Full Text
DO  - 10.2147/JHL.S451056
DP  - EBSCOhost
EP  - 176
JO  - Journal of Healthcare Leadership
CY  - Auckland, &lt;Blank&gt;
KW  - Work Engagement Evaluation
KW  - Nursing Staff, Hospital
KW  - Human
KW  - Systematic Review
KW  - Funding Source
KW  - PubMed
KW  - CINAHL Database
KW  - Descriptive Statistics
KW  - Data Analysis Software
KW  - Quality of Nursing Care
KW  - Outcomes (Health Care)
KW  - Nursing Role
KW  - COVID-19 Pandemic
KW  - Sociodemographic Factors
KW  - Work-Life Balance
KW  - Work Environment
LA  - English
PB  - Dove Medical Press Ltd
SN  - 1179-3201
SP  - 157
TI  - Updating Factors Influencing Nurse Work Engagement in the Hospital Settings: A Systematic Review.
UR  - https://research.ebsco.com/linkprocessor/plink?id=bf8112ca-46db-3bec-af15-61a244995c50
VL  - 16
Y1  - 2024/03/01/Mar2024
ER  - 

TY  - JOUR
AB  - Background: Burnout is a syndrome that is understood as emanating from chronic workplace stressors that have not been managed successfully. Little is known about the causes of burnout among nurses in South Africa. The study aimed to determine the prevalence of burnout and its impact on depression and assess the relationship between burnout and depression among nurses at a Johannesburg private hospital. Methods: Nurses at a private hospital in Johannesburg were asked about their exposure to depression and burnout using a closed-ended questionnaire as part of a quantitative, cross-sectional study design. A p -value < 0.05 was considered statistically significant. The respondents were selected using the simple-random sampling method. The collected data were analysed using IBM-SPSS version 28. Results: The study involved 112 nurses, of whom 95 (84.8%) were females. Most of the nurses, that is, 56 (50.0%) were registered nurses. Emotional exhaustion (p = 0.001) and depersonalisation (p = 0.001) were significantly associated with depression. Work experience (p = 0.001) and depersonalisation (p = 0.002) had an impact on depression. Conclusion: The study revealed a high prevalence of burnout among nurses at a Johannesburg private hospital. The study found that depression was significantly associated with emotional exhaustion and depersonalisation. The study also found that work experience and depersonalisation have an impact on depression. Contribution: The study's recommendations can help mitigate burnout and improve the well-being of nurses, ultimately enhancing the quality of healthcare services provided at the hospital.
AN  - 192902448
ID  - 192902448
AU  - Dyasi, Ongeziwe
AU  - Agbenyeku, Emmanuel E.-O.
AU  - Kuhudzai, Anesu G.
AU  - Moloi, Teboho A.
DB  - CINAHL Plus with Full Text
DO  - 10.4102/safp.v66i1.5906
DP  - EBSCOhost
EP  - 7
IS  - 1 Part4
JO  - South African Family Practice
CY  - , &lt;Blank&gt;
KW  - Burnout, Professional Epidemiology
KW  - Depression Risk Factors
KW  - Nursing Staff, Hospital
KW  - Hospitals, Private South Africa
KW  - Risk Assessment
KW  - Human
KW  - South Africa
KW  - Quantitative Studies
KW  - Cross Sectional Studies
KW  - Random Sample
KW  - Male
KW  - Female
KW  - Registered Nurses
KW  - Emotional Exhaustion
KW  - Depersonalization
KW  - Psychological Well-Being
KW  - Quality of Health Care
KW  - Questionnaires
KW  - Psychological Tests
KW  - Data Analysis Software
KW  - Descriptive Statistics
KW  - Pearson's Correlation Coefficient
KW  - Correlational Studies
KW  - Coefficient alpha
KW  - Funding Source
KW  - Male
KW  - Female
LA  - English
PB  - African Online Scientific Information System PTY LTD
SN  - 2078-6190
SP  - 1
TI  - Impact of burnout on depression among nurses at a private hospital in Johannesburg, South Africa.
UR  - https://research.ebsco.com/linkprocessor/plink?id=e4d53b2f-21d2-35dd-b7b7-98be5d20968c
VL  - 66
Y1  - 2024/10/01/2024
ER  - 

TY  - JOUR
AN  - 180013726
ID  - 180013726
AU  - Kang, Younhee
AU  - Bang, Chohee
DB  - CINAHL Plus with Full Text
DO  - 10.3390/healthcare12181893
DP  - EBSCOhost
IS  - 18
JO  - Healthcare (2227-9032)
KW  - Dementia Psychosocial Factors
KW  - Dementia Nursing
KW  - Behavioral Symptoms Nursing
KW  - Nursing Staff, Hospital Psychosocial Factors
KW  - Workload
KW  - Psychosocial Intervention
KW  - Stress, Occupational Prevention and Control
KW  - Quality Improvement
KW  - Human
KW  - Male
KW  - Female
KW  - Scoping Review
KW  - PubMed
KW  - Psycinfo
KW  - CINAHL Database
KW  - Descriptive Statistics
KW  - Questionnaires
KW  - Scales
KW  - Quality of Working Life
KW  - Work Environment
KW  - Nursing Shortage
KW  - Support, Psychosocial
KW  - Health Status
KW  - Aggression Nursing
KW  - Burnout, Professional
KW  - Job Satisfaction
KW  - Quality of Nursing Care
KW  - Psychological Well-Being
KW  - Male
KW  - Female
LA  - English
PB  - MDPI
SN  - 2227-9032
SP  - 1893
TI  - Workload-Related Issues among Nurses Caring for Patients with Behavioral and Psychological Symptoms of Dementia: A Scoping Review.
UR  - https://research.ebsco.com/linkprocessor/plink?id=63028da2-88f2-3159-a369-8f09760286a7
VL  - 12
Y1  - 2024/09/15/Sep2024
ER  - 

TY  - JOUR
AB  - Objectives: To determine the relationship between nurse burnout, missed nursing care, and care quality following the COVID‐19 pandemic. Background: Quality of care and missed nursing care can be consequences of nurse burnout. Little is known about how these factors related to nurse burnout following the COVID‐19 pandemic. Design: This study used a cross‐sectional correlational design and was conducted in 12 general hospitals across Thailand from August to October 2022. Methods: 394 nurses providing direct nursing care to patients during the COVID‐19 pandemic completed the survey. The Emotional Exhaustion (EE) subscale of the Maslach Burnout Inventory‐Human Services Survey (MBI‐HSS), MISSCARE survey, and quality of care reported by nurses were used to collect data. Descriptive statistics and logistic regression models were used to analyse the data. Results: Approximately thirty‐six percent of nurses had burnout following the COVID‐19 pandemic. Missed nursing care was higher among nurses with burnout. Most participants reported illness/symptoms such as anxiety, fatigue, a lack of concentration, and sleeping problems. After adjusting for demographic characteristics, every additional unit of emotional exhaustion was associated with 1.61 times higher odds of missed nursing care, 3.37 times higher odds of poor quality of nurse care, and 2.62 times higher odds of poor quality of care for the overall unit. Conclusion: The study findings demonstrate that burnout is associated with missed nursing care and poor quality of care following the COVID‐19 pandemic. Relevance to Clinical Practice: Policymakers, hospital administrators, and nurse managers should invest in strategies to reduce nurse burnout, which can increase patient safety and quality of care.
AN  - 164701798
ID  - 164701798
AU  - Nantsupawat, Apiradee
AU  - Wichaikhum, Orn‐Anong
AU  - Abhicharttibutra, Kulwadee
AU  - Sadarangani, Tina
AU  - Poghosyan, Lusine
DB  - CINAHL Plus with Full Text
DO  - 10.1111/jocn.16761
DP  - EBSCOhost
EP  - 5083
IS  - 15/16
JO  - Journal of Clinical Nursing (John Wiley & Sons, Inc.)
KW  - COVID-19 Pandemic Psychosocial Factors
KW  - Nursing Staff, Hospital Psychosocial Factors
KW  - Burnout, Professional
KW  - Nursing Care Evaluation
KW  - Quality of Nursing Care Evaluation
KW  - Thailand
KW  - Human
KW  - Male
KW  - Female
KW  - Adult
KW  - Middle Age
KW  - Cross Sectional Studies
KW  - Comparative Studies
KW  - Descriptive Statistics
KW  - Logistic Regression
KW  - Quality Assessment
KW  - Patient Safety
KW  - Policy Making
KW  - Practice Guidelines
KW  - Random Sample
KW  - Questionnaires
KW  - Odds Ratio
KW  - Confidence Intervals
KW  - Psychological Well-Being
KW  - Workforce Evaluation
KW  - Correlational Studies
KW  - Nurse Attitudes Evaluation
KW  - Adult: 19-44 years
KW  - Middle Aged: 45-64 years
KW  - Male
KW  - Female
LA  - English
PB  - John Wiley & Sons, Inc.
SN  - 0962-1067
SP  - 5076
TI  - The relationship between nurse burnout, missed nursing care, and care quality following COVID‐19 pandemic.
UR  - https://research.ebsco.com/linkprocessor/plink?id=46d61ddb-f3c4-399c-aaf0-5997dafbe009
VL  - 32
Y1  - 2023/08/01/Aug2023
ER  - 

TY  - JOUR
AB  - Aim: This study aimed to test the propositions using the job demands‐resources (JD‐R) model for main/moderation/mediation effects of a sense of coherence and practice environment support on mental well‐being (anxiety, depression and burnout) outcomes in nurses and midwives in Australia during the COVID‐19 pandemic. Design: Cross‐sectional quantitative survey. Data Sources: The study was a cross‐sectional design using self‐report questionnaires reported as per the Reporting of Observational Studies in Epidemiology Guidelines. Following human research ethics approval (2020.ETH.00121) participants were recruited to take part in an online anonymous survey using self‐report instruments to test the JD‐R model in Australia. Results: 156 participant nurses and midwives experienced anxiety, depression and emotional burnout during COVID‐19. While a considerable proportion of participants indicated high levels of emotional exhaustion, their responses showed low levels of depersonalization (detached response to other people) and high levels of personal accomplishment (high levels of work performance and competence). A sense of coherence was a significant protective factor for mental health well‐being for the participants, which is to say, high levels of sense of coherence were predictive of lower levels of anxiety, depression and burnout in this study sample. Conclusion: It is evident that both nursing and midwifery professions require psychosocial support to preserve their health both in the short and long term. Ensuring individualized tailored support will require a layered response within organizations aimed at individual self‐care and collegial peer support. Patient or Public Contribution: There was no patient or public contribution in this study, as the focus was on nurses and midwives.
AN  - 180985818
ID  - 180985818
AU  - Paterson, C.
AU  - Davis, D.
AU  - Roberts, C.
AU  - Bail, K.
AU  - Wallis, E.
AU  - Northam, H. L.
AU  - Frost, J.
AU  - Jojo, N.
AU  - McGrory, C.
AU  - Dombkins, A.
AU  - Kavanagh, P. S.
DB  - CINAHL Plus with Full Text
DO  - 10.1111/jan.16125
DP  - EBSCOhost
EP  - 4125
IS  - 10
JO  - Journal of Advanced Nursing (John Wiley & Sons, Inc.)
KW  - Sense of Coherence
KW  - Nurses Psychosocial Factors
KW  - Midwives Psychosocial Factors
KW  - Anxiety
KW  - Depression
KW  - Burnout, Professional
KW  - COVID-19 Pandemic
KW  - Funding Source
KW  - Human
KW  - Australia
KW  - Cross Sectional Studies
KW  - Questionnaires
KW  - Self Report
KW  - Psychological Well-Being
KW  - Mental Health
KW  - Support, Psychosocial
KW  - Conceptual Framework
KW  - Workload
KW  - Descriptive Statistics
KW  - Coefficient alpha
KW  - Scales
KW  - Data Analysis Software
KW  - Confidence Intervals
KW  - Models, Statistical
KW  - Achievement
KW  - Depersonalization
KW  - Emotional Exhaustion
KW  - Male
KW  - Female
KW  - Adult
KW  - Middle Age
KW  - Adult: 19-44 years
KW  - Middle Aged: 45-64 years
KW  - Male
KW  - Female
LA  - English
PB  - John Wiley & Sons, Inc.
SN  - 0309-2402
SP  - 4113
TI  - Sense of coherence moderates job demand‐resources and impact on burnout among nurses and midwives in the context of the COVID‐19 pandemic: A cross‐sectional survey.
UR  - https://research.ebsco.com/linkprocessor/plink?id=5f5a6e9a-b774-39f5-a511-848615dcd975
VL  - 80
Y1  - 2024/10/01/Oct2024
ER  - 

TY  - JOUR
AB  - Background: Hospital at home (HaH) delivers hospital‐level care to acutely ill patients at home as a substitute for brick‐and‐mortar hospital care. The clinician and program characteristics of HaH programs worldwide are relatively unknown. We sought to describe the world's HaH clinicians and their programs' characteristics. Methods: We analyzed a survey administered to all attendees of the 2023 World Hospital at Home Congress. Clinician characteristics included age, years worked in HaH, profession, burnout, and experience. Program characteristics included location, daily census, types of care delivery, and clinical capabilities. Results: Of 670 attendees, about 305 were clinicians and 129 responded (42% response rate for clinicians). The majority of clinicians were 30–49 years old (65.1%), new to the field (70.5% worked less than 10 years), and part‐time (18% dedicated >74% effort to HaH). Clinicians reported overall satisfaction with their job and low burnout. About half of programs were in Europe (52.1%), newly operational (44.7% less than 5 years), mostly operated in urban environments (87.2%), and mostly had a daily census of less than 25 patients (62.8%). Most programs operated 7‐days per week (88.3%), performed intermittent or continuous remote monitoring (81.4%), used video communication (63.8%), and had some advanced capabilities such as in‐home imaging (47.9%) and advanced procedures (23.4%). Visit frequencies to the patient's home were variable: most programs had physicians visit the home, nearly all had nurses visit the home, and fewer performed virtual visits. Conclusions: HaH clinicians and programs have significant similarities but also a fair number of divergent practices, much like brick‐and‐mortar hospital care. Further standardization of the care model will help to unify the field across the globe.
AN  - 181624026
ID  - 181624026
ID  - 7503062
AU  - Levine, David M.
AU  - Findeisen, Sarah
AU  - Desai, Meghna P.
AU  - Blitzer, Stephanie
AU  - DeCherrie, Linda V.
AU  - Lasserson, Daniel
AU  - Hernandez, Carme
AU  - Montalto, Michael
AU  - Leff, Bruce
DB  - CINAHL Plus with Full Text
DO  - 10.1111/jgs.19149
DP  - EBSCOhost
EP  - 3832
IS  - 12
JO  - Journal of the American Geriatrics Society
CY  - Malden, Massachusetts
KW  - Home Health Care Methods
KW  - Program Evaluation
KW  - Attitude of Health Personnel Evaluation
KW  - Health Personnel Psychosocial Factors
KW  - Human
KW  - Funding Source
KW  - Male
KW  - Female
KW  - Adult
KW  - Middle Age
KW  - Questionnaires
KW  - Congresses and Conferences
KW  - Burnout, Professional
KW  - Health Care Delivery
KW  - Job Satisfaction
KW  - Telemedicine
KW  - Communication
KW  - Descriptive Statistics
KW  - Home Visits
KW  - Health Policy
KW  - Adult: 19-44 years
KW  - Middle Aged: 45-64 years
KW  - Male
KW  - Female
LA  - English
PB  - Wiley-Blackwell
SN  - 0002-8614
SP  - 3824
TI  - Hospital at home worldwide: Program and clinician characteristics from the World Hospital at Home Congress survey.
UR  - https://research.ebsco.com/linkprocessor/plink?id=0c029b4b-47f1-31f8-a445-01994547f54b
VL  - 72
Y1  - 2024/12/01/Dec2024
ER  - 

TY  - JOUR
AN  - 180636199
ID  - 180636199
AU  - Bozdağ, Fatma
AU  - Kemer, Duygu
AU  - Karataş, Hülya
AU  - Düken, Mehmet Emin
DB  - CINAHL Plus with Full Text
DO  - 10.4274/MNM.2024.23186
DP  - EBSCOhost
EP  - 180
IS  - 3
JO  - Mediterranean Nursing & Midwifery
CY  - Kadiköy, Istanbul,, &lt;Blank&gt;
KW  - Stress, Occupational Evaluation
KW  - Burnout, Professional Evaluation
KW  - Intensive Care Units, Neonatal
KW  - Neonatal Intensive Care Nurses Psychosocial Factors
KW  - Nurse Attitudes
KW  - Neonatal Intensive Care Nursing Psychosocial Factors
KW  - Human
KW  - Turkey
KW  - Male
KW  - Female
KW  - Adult
KW  - Descriptive Research
KW  - Purposive Sample
KW  - Descriptive Statistics
KW  - Data Analysis Software
KW  - Pearson's Correlation Coefficient
KW  - One-Way Analysis of Variance
KW  - T-Tests
KW  - Linear Regression
KW  - Emotional Exhaustion
KW  - Achievement
KW  - Depersonalization
KW  - Personal Satisfaction
KW  - Shiftwork
KW  - Educational Status
KW  - Family Structure
KW  - Job Experience
KW  - Work Experiences
KW  - Scales
KW  - Adult: 19-44 years
KW  - Male
KW  - Female
LA  - English
PB  - Caleo Yayincilik Uluslararasi Tic. Ltd. Sti
SN  - 2791-7940
SP  - 173
TI  - Work Stress, Burnout Levels, and Affecting Factors in Nurses in Neonatal Intensive Care Units.
UR  - https://research.ebsco.com/linkprocessor/plink?id=01ec4bdd-849f-31a4-a5d9-491b6ce64ff4
VL  - 4
Y1  - 2024/11/01/2024
ER  - 

TY  - JOUR
AB  - Background: Heavy workload, job stress and lack of colleague support can lead to loneliness and burnout in nurses. Caring for a patient with constant pain can cause compassion fatigue. Loneliness at work and compassion fatigue also negatively affect the quality of patient care. Aim: This study aims to determine the effect of resilience on loneliness at work and compassion fatigue in nurses. Method: This is a descriptive cross-sectional study. The study was conducted with a total of 214 nurses. Results: A statistically significant negative relationship was found between the level of loneliness at work and resilience, and between resilience and compassion fatigue in nurses. The mediating role of resilience was found to be significant in the effect of loneliness at work on compassion fatigue in nurses. Conclusions: The results of this study suggest empowering nurses who have loneliness at work and compassion fatigue. Compassion fatigue is seen as occupational deformation. Nurses need to learn how to manage compassion fatigue, develop coping skills and receive support to ensure job satisfaction. In addition, nurse managers should create a reasonable workload for nurses. These efforts can increase the job satisfaction and patient care quality of nursing departments.
AN  - 179639149
ID  - 179639149
ID  - 101234311
AU  - Kiratli, Didem
AU  - Duran, Songul
DB  - CINAHL Plus with Full Text
DO  - 10.1177/17449871241238965
DP  - EBSCOhost
EP  - 302
IS  - 4/5
JO  - Journal of Research in Nursing
CY  - Thousand Oaks, California
KW  - Compassion Fatigue
KW  - Loneliness
KW  - Work Environment
KW  - Nurses Psychosocial Factors
KW  - Hardiness
KW  - Human
KW  - Turkey
KW  - Male
KW  - Female
KW  - Adolescence
KW  - Adult
KW  - Middle Age
KW  - Aged
KW  - Descriptive Research
KW  - Cross Sectional Studies
KW  - Surveys
KW  - Scales
KW  - Data Analysis Software
KW  - Descriptive Statistics
KW  - Regression
KW  - Coping
KW  - Support, Psychosocial
KW  - Job Satisfaction
KW  - Quality of Health Care
KW  - Adolescent: 13-18 years
KW  - Adult: 19-44 years
KW  - Middle Aged: 45-64 years
KW  - Aged: 65+ years
KW  - Male
KW  - Female
LA  - English
PB  - Sage Publications Inc.
SN  - 1744-9871
SP  - 290
TI  - Compassion fatigue and loneliness at work in nurses – the mediating role of resilience: a cross-sectional study.
UR  - https://research.ebsco.com/linkprocessor/plink?id=d5c91820-8644-305e-817e-76728735a78d
VL  - 29
Y1  - 2024/08/01/Aug2024
ER  - 

TY  - JOUR
AN  - 183673796
ID  - 183673796
AU  - S. D. M., Riu
AU  - N., Nursalam
AU  - T., Nusi
AU  - I. M., Yahya
AU  - N. H., Rahil
AU  - Y. M., Taplo
DB  - CINAHL Plus with Full Text
DO  - 10.58209/ijwph.16.4.375
DP  - EBSCOhost
EP  - 380
IS  - 4
JO  - Iranian Journal of War & Public Health
KW  - Emergency Nurses Psychosocial Factors
KW  - Burnout, Professional
KW  - Workload
KW  - Motivation
KW  - Emergency Nursing
KW  - Triage
KW  - Program Implementation
KW  - Outcomes (Health Care) Evaluation
KW  - Human
KW  - Male
KW  - Female
KW  - Adolescence
KW  - Adult
KW  - Middle Age
KW  - Cross Sectional Studies
KW  - Tertiary Health Care Indonesia
KW  - Indonesia
KW  - Questionnaires
KW  - Scales
KW  - Regression
KW  - Adolescent: 13-18 years
KW  - Adult: 19-44 years
KW  - Middle Aged: 45-64 years
KW  - Male
KW  - Female
LA  - English
PB  - Afarand Scholarly Publishing Institute
SN  - 2008-2622
SP  - 375
TI  - Effect of Emergency Nurses' Work Stress, Workload, and Motivation on Emergency Severity Index Implementation.
UR  - https://research.ebsco.com/linkprocessor/plink?id=3ce32c00-999b-3a74-8e37-031c92b9a519
VL  - 16
Y1  - 2024/10/01/Fall2024
ER  - 

TY  - JOUR
AN  - 181166576
ID  - 181166576
AU  - Cao, Yucheng
AU  - Wu, Qiwei
AU  - Shi, Leiyu
AU  - Gao, Yu
AU  - Chappell, Kathy
AU  - Shao, Jing
DB  - CINAHL Plus with Full Text
DO  - 10.3390/healthcare12222201
DP  - EBSCOhost
IS  - 22
JO  - Healthcare (2227-9032)
KW  - Nurses Psychosocial Factors
KW  - Burnout, Professional Risk Factors
KW  - Stress, Occupational Risk Factors
KW  - Risk Assessment
KW  - Work Environment
KW  - Quality of Nursing Care
KW  - Human
KW  - China
KW  - Male
KW  - Female
KW  - Adult
KW  - Middle Age
KW  - Secondary Analysis
KW  - Cross Sectional Studies
KW  - Sociodemographic Factors
KW  - Structural Equation Modeling
KW  - Self Concept
KW  - Emotional Exhaustion
KW  - Social Isolation
KW  - Descriptive Statistics
KW  - Data Analysis Software
KW  - Chi Square Test
KW  - Kruskal-Wallis Test
KW  - Psychological Tests
KW  - Scales
KW  - Adult: 19-44 years
KW  - Middle Aged: 45-64 years
KW  - Male
KW  - Female
LA  - English
PB  - MDPI
SN  - 2227-9032
SP  - 2201
TI  - Differentiating Occupational Burnout Among Chinese Nurses: Moderating Roles in Nursing Work Environment and Perceived Care Quality.
UR  - https://research.ebsco.com/linkprocessor/plink?id=cd047baa-bb15-36ac-85fc-29a1131c3755
VL  - 12
Y1  - 2024/11/15/Nov2024
ER  - 

TY  - JOUR
AB  - Background: Compassion and moral intelligence occupy a very significant place in ensuring quality in health care services, increasing patient satisfaction, reducing side effects, increasing patient safety and accelerating the healing process. Aim: This study was conducted to determine the relationship between moral intelligence and compassion fatigue in nurses working in intensive care units. Study Design: In this descriptive and cross‐sectional study, 180 nurses working in intensive care units of a hospital comprised the population of the study. Of them, 114 who agreed to participate in the study were included in the study sample. The Personal Information Form, Yakut Moral Intelligence Scale (YMIS) and Compassion Fatigue‐Short Scale were used as data collection tools. The scales and forms used in the study were created on Google Form. Nurses were visited in intensive care units, and the forms were given to them. Then the participating nurses filled in the forms. Results: Of the nurses participating in the study, 69.3% were women and 65.4% had a bachelor's degree. The analysis of the correlation between the scores obtained from the sub‐dimensions of the YMIS by the nurses participating in the study demonstrated that there was a negative, low‐level significant relationship between the self‐control and kindness sub‐dimensions of the YMIS. As the nurses' compassion fatigue levels increased, their self‐control and kindness levels decreased. Conclusions: It can be said that as compassion fatigue levels increase in nurses, their moral intelligence levels decrease. Therefore, diagnosing compassion fatigue in nurses and taking precautions to prevent them from suffering from fatigue are of significant importance. Relevance to Clinical Practice: By determining the healthy intelligence and compensation spending levels of health workers, organizing maid training will increase the service and care provided.
AN  - 180562080
ID  - 180562080
ID  - 9808649
AU  - Süha, Burcu Kübra
AU  - Gülsoy, Zuhal
AU  - Karagözoglu, Şerife
DB  - CINAHL Plus with Full Text
DO  - 10.1111/nicc.13166
DP  - EBSCOhost
EP  - 1411
IS  - 6
JO  - Nursing in Critical Care
CY  - Malden, Massachusetts
KW  - Critical Care Nursing Psychosocial Factors
KW  - Compassion Fatigue Evaluation
KW  - Burnout, Professional Psychosocial Factors
KW  - Morals Evaluation
KW  - Intelligence Evaluation
KW  - Intensive Care Units
KW  - Nursing Staff, Hospital
KW  - Human
KW  - Male
KW  - Female
KW  - Adult
KW  - Cross Sectional Studies
KW  - Scales
KW  - Descriptive Statistics
KW  - Correlational Studies
KW  - Academic Medical Centers
KW  - Data Analysis Software
KW  - T-Tests
KW  - One-Way Analysis of Variance
KW  - Questionnaires
KW  - Adult: 19-44 years
KW  - Male
KW  - Female
LA  - English
PB  - Wiley-Blackwell
SN  - 1362-1017
SP  - 1405
TI  - Determining the relationship between moral intelligence and compassion fatigue in intensive care nurses.
UR  - https://research.ebsco.com/linkprocessor/plink?id=52d5f774-ab6e-3ebc-86b3-a95faa587d91
VL  - 29
Y1  - 2024/11/01/Nov2024
ER  - 

TY  - JOUR
AB  - Nurses in intensive care units (ICUs) face high levels of stress and emotional challenges, making it essential to understand the factors that influence their professional quality of life (ProQoL). This study aimed to investigate the relationship between work environment factors and ProQoL, particularly focusing on burnout, compassion satisfaction, and secondary traumatic stress, among ICU nurses. The Professional Quality of Life (ProQoL) Scale was used to measure these aspects, with an emphasis on the importance of a supportive work environment for enhancing staff well-being and organizational performance. This cross-sectional study was conducted between March and August 2024, involving 162 ICU nurses from hospitals in the southern West Bank. A stratified random sampling method was employed to ensure representativeness. Data collection involved surveys covering socio-demographic information, the Practice Environment Scale-Nursing Work Index (PES-NWI), and the ProQoL scale. Statistical analyses, including descriptive statistics and Pearson correlation, were performed using SPSS. The participants were predominantly young, with 61.7% less than 30 years old, and 65.4% were male. Most held a bachelor's degree (54.9%). The survey indicated that the majority reported average levels of compassion satisfaction (90.7%), burnout (91.4%), and secondary traumatic stress (85.2%). The analysis showed that a moderately positive practice environment was significantly associated with lower levels of burnout and higher levels of compassion satisfaction. Additionally, there was a significant difference in mean Compassion Satisfaction scores according to sleep hours (F = 5.475, P <.05). Nurses who slept more than 8 h had significantly higher Compassion Satisfaction compared to those who slept less than 8 h or exactly 8 h (P <.05). ICU nurses generally perceived their work environment positively, though there are opportunities to improve their professional quality of life, particularly by addressing burnout. The findings highlight the need for targeted interventions and further research to enhance job satisfaction and well-being among ICU nurses.
AN  - 180764588
ID  - 180764588
ID  - 0171671
AU  - Ayed, Ahmad
AU  - Abu Ejheisheh, Moath
AU  - Aqtam, Ibrahim
AU  - Batran, Ahmad
AU  - Farajallah, Mosaab
DB  - CINAHL Plus with Full Text
DO  - 10.1177/00469580241297974
DP  - EBSCOhost
EP  - 8
JO  - Inquiry (00469580)
CY  - Thousand Oaks, California
KW  - Work Environment Psychosocial Factors
KW  - Quality Improvement
KW  - Quality of Working Life
KW  - Burnout, Professional
KW  - Compassion
KW  - Job Satisfaction
KW  - Compassion Fatigue
KW  - Critical Care Nurses Psychosocial Factors
KW  - Psychological Well-Being
KW  - Human
KW  - Organizational Efficiency
KW  - Cross Sectional Studies
KW  - Stratified Random Sample
KW  - Scales
KW  - Descriptive Statistics
KW  - Pearson's Correlation Coefficient
KW  - Data Analysis Software
KW  - Male
KW  - Female
KW  - Adult
KW  - Comparative Studies
KW  - Coefficient alpha
KW  - Questionnaires
KW  - Adult: 19-44 years
KW  - Male
KW  - Female
LA  - English
PB  - Sage Publications Inc.
SN  - 0046-9580
SP  - 1
TI  - The Relationship Between Professional Quality of Life and Work Environment Among Nurses in Intensive Care Units.
UR  - https://research.ebsco.com/linkprocessor/plink?id=31c6b506-6b8e-319d-94c3-5e13d0febe3b
Y1  - 2024/11/09/11-9-2024
ER  - 

TY  - JOUR
AN  - 181166624
ID  - 181166624
AU  - Braun, Justus Wolfgang
AU  - Darius, Sabine
AU  - Böckelmann, Irina
DB  - CINAHL Plus with Full Text
DO  - 10.3390/healthcare12222249
DP  - EBSCOhost
IS  - 22
JO  - Healthcare (2227-9032)
KW  - Burnout, Professional Epidemiology
KW  - Burnout, Professional Risk Factors
KW  - Nursing Staff, Hospital Psychosocial Factors
KW  - Emergency Nursing
KW  - Emergency Service
KW  - Work Environment
KW  - Reward Germany
KW  - Preventive Health Care
KW  - Nursing Skills
KW  - Personnel Shortage
KW  - Human
KW  - Young Adult
KW  - Adult
KW  - Middle Age
KW  - Germany
KW  - Pilot Studies
KW  - Questionnaires
KW  - Pleasure
KW  - Stress, Occupational
KW  - Workload
KW  - Promotion and Tenure
KW  - Job Satisfaction
KW  - Salaries and Fringe Benefits
KW  - Personnel Turnover
KW  - Burnout, Professional Prevention and Control
KW  - Sociodemographic Factors
KW  - Emotional Exhaustion
KW  - Depersonalization
KW  - Work-Life Balance
KW  - Job Security
KW  - Correlational Studies
KW  - Descriptive Statistics
KW  - Comparative Studies
KW  - Summated Rating Scaling
KW  - Coefficient alpha
KW  - Data Analysis Software
KW  - Chi Square Test
KW  - Fisher's Exact Test
KW  - Mann-Whitney U Test
KW  - Spearman's Rank Correlation Coefficient
KW  - Confidence Intervals
KW  - Adult: 19-44 years
KW  - Middle Aged: 45-64 years
LA  - English
PB  - MDPI
SN  - 2227-9032
SP  - 2249
TI  - The Correlation Between Effort–Reward Imbalance at Work and the Risk of Burnout Among Nursing Staff Working in an Emergency Department—A Pilot Study.
UR  - https://research.ebsco.com/linkprocessor/plink?id=26237ee0-ca0c-3b8f-849e-7fc30b3b37bf
VL  - 12
Y1  - 2024/11/15/Nov2024
ER  - 

TY  - JOUR
AB  - Aims: To explore the current situation, influencing factors and pathways of safety behaviour of nurses in tumour specialized hospitals, in order to provide a theoretical basis for managers to manage and train nurses, improve their safety behaviour level and ensure medical safety. Design: An anonymous cross-sectional survey. Method: A total of 2147 nurses from Grade A cancer hospitals in 15 provinces of China were selected by a convenient sampling method. Questionnaires were collected through the Questionnaire Star platform. Nurses' safety behaviour was measured using the nurse Safety Behaviour Scale, Self-efficacy by the General Self-efficacy Scale, and nurses' occupational burnout was measured by the occupational Burnout Scale, and work engagement through the the Work Engagement Scale. Structural equation modelling was used to test the relationship among nurses' safety behaviour, general self-efficacy, occupational burnout and work engagement. SPSS25.0 software was used to test the relationship among the safety behaviour of nurses, general self-efficacy, occupational burnout and work engagement. Results: The total score of safety behaviour of nurses was 55.45 ± 6.879, the total score of general self-efficacy was 31.39 ± 5.729, the total score of occupational burnout was 44.99 ± 26.587, and the total score of work engagement was 38.48 ± 13.433; the scores of the Nurse Safety Behaviour Scale, Self-Efficacy Scale, and Work Engagement Scale were positively correlated (all p< .001); the occupational burnout scale was negatively correlated with the scores of self-efficacy scale, work engagement scale and nurse safety behaviour scale (all p< .001); Structural equation model analysis shows that self-efficacy and work engagement have a direct positive impact on nurse safety behaviour(β= .103, β= .096, all p< .001); Occupational burnout has a direct negative impact on self-efficacy, work engagement and nurse safety behaviour(β= −.371, β= −.413, β= −.328 all p< .001). Bootstrap analysis showed that occupational burnout and job involvement had a significant chain mediating effect between self-efficacy and the safety behaviour of nurses (95% CI: 0.148–0.21). The total effect of self-efficacy on the safety behaviour of nurses was 0.283 (p< .001, 95% CI: 0.225–0.301), the direct effect was 0.096 (p< .001, 95% CI: 0.042–0.15), and the indirect effect was 0.179 (p< .001, 95% CI: 0.085–0.215), The mediating effect accounted for 63.3% of the total effect size. Conclusion: Occupational burnout and work engagement play a partial mediating role between self-efficacy and nurse safety behaviour. It is necessary to strengthen training on nurse safety culture awareness, improve the nurse self-efficacy and work engagement, reduce nurse occupational burnout, and thereby improve the level of nurses' safety behaviour.
AN  - 176848689
ID  - 176848689
AU  - Man Liu
AU  - Lu Liu
AU  - Zhuoheng Lv
AU  - Fengyan Ma
AU  - Yousheng Mao
AU  - Yan Liu
DB  - CINAHL Plus with Full Text
DO  - 10.1111/jan.15925
DP  - EBSCOhost
EP  - 1482
IS  - 4
JO  - Journal of Advanced Nursing (John Wiley & Sons, Inc.)
KW  - Burnout, Professional Psychosocial Factors
KW  - Work Engagement
KW  - Self-Efficacy Evaluation
KW  - Nurse Attitudes Evaluation
KW  - Oncology Nurses China
KW  - Patient Safety
KW  - Education, Nursing
KW  - Hospitals
KW  - Human
KW  - Funding Source
KW  - Middle Age
KW  - Aged
KW  - Male
KW  - Female
KW  - Mediation Analysis
KW  - Correlational Studies
KW  - Cross Sectional Studies
KW  - China
KW  - Convenience Sample
KW  - Academic Medical Centers
KW  - Data Analysis Software
KW  - Scales
KW  - Summated Rating Scaling
KW  - Coefficient alpha
KW  - Descriptive Statistics
KW  - P-Value
KW  - Multivariate Analysis
KW  - Regression
KW  - Structural Equation Modeling
KW  - T-Tests
KW  - Analysis of Variance
KW  - Pearson's Correlation Coefficient
KW  - Questionnaires
KW  - Middle Aged: 45-64 years
KW  - Aged: 65+ years
KW  - Male
KW  - Female
LA  - English
PB  - John Wiley & Sons, Inc.
SN  - 0309-2402
SP  - 1473
TI  - Effects of burnout and work engagement in the relationship between self-efficacy and safety behaviours—A chained mediation modelling analysis.
UR  - https://research.ebsco.com/linkprocessor/plink?id=473ed03a-940f-3506-a042-8df98784980e
VL  - 80
Y1  - 2024/04/01/Apr2024
ER  - 

TY  - JOUR
AB  - This study described pediatric nurses' professional quality of life during COVID-19 and explored demographic/clinical practice factors independently associated with compassion satisfaction (CS), burnout (BO), and secondary traumatic stress (STS). The Relational Caring Complexity Theory was used. This study employed a cross-sectional, descriptive, correlational design to describe professional quality of life of pediatric nurses (demographic questionnaire and ProQOL 5 measure) working during the COVID-19 pandemic. From 150 pediatric nurses, the mean scores were CS 40.8 (± 4.8), BO 22.6 (± 4.7), and STS 22.8 (± 5.8). Results of the multiple regression revealed that two variables, deployed to the same unit versus not deployed (β = 2.424, p =.02) and currently practicing in perioperative/ambulation settings versus intensive care (β = −0.272, p =.03), were independently associated with CS. Deployed to the same unit versus not deployed was found to be independently and significantly associated with BO (β = −0.28, p =.005). The number of patients cared for with COVID-19 (β = 0.196, p =.03) was significantly associated with STS. While the overall response was positive, these nurses were more likely to experience BO when deployed to the same area (likely a COVID-19 adult unit) and STS as they cared for more patients with COVID-19. Leaders should be aware of the impact of caring in times of crisis. Decentralized staffing may help meet emergent needs on a particular shift, but ensuring deployed nurses are well-supported is vital. • Pediatric nurses demonstrated dedication during COVID-19, sometimes requiring caring for new patient populations in different settings. • Compassion satisfaction and burnout in pediatric nurses were associated with deployment to the same unit, often caring for adults with COVID-19. • Compassion satisfaction was also associated with working in an intensive care unit setting. • Higher secondary traumatic stress was seen with those caring for more patients with COVID-19. • These current findings can support leaders making decisions during future healthcare crises.
AN  - 179558752
ID  - 179558752
ID  - 8607529
AU  - Roney, Linda Nancy
AU  - Rankin, Grace
AU  - Robertson, Bianca
AU  - Budd, Tina
AU  - Zaino, Katie
AU  - Sylvestre, Victoria
AU  - Brown, Julie
AU  - Parkosewich, Janet
DB  - CINAHL Plus with Full Text
DO  - 10.1016/j.pedn.2024.07.019
DP  - EBSCOhost
EP  - e313
JO  - Journal of Pediatric Nursing
CY  - Philadelphia, Pennsylvania
KW  - Pediatric Nurses
KW  - Professional Role
KW  - Quality of Life
KW  - COVID-19 Pandemic
KW  - Compassion
KW  - Job Satisfaction
KW  - Burnout, Professional
KW  - Compassion Fatigue
KW  - Human
KW  - Male
KW  - Female
KW  - Pediatric Nursing
KW  - Nursing Theory
KW  - Cross Sectional Studies
KW  - Descriptive Research
KW  - Correlational Studies
KW  - Descriptive Statistics
KW  - Questionnaires
KW  - Multiple Regression
KW  - Nursing Leaders
KW  - Male
KW  - Female
LA  - English
PB  - W B Saunders
SN  - 0882-5963
SP  - e306
TI  - Caring through crisis: The professional quality of pediatric nurses during the COVID-19 pandemic.
UR  - https://research.ebsco.com/linkprocessor/plink?id=1c70661a-3133-3d0e-9a3e-78c1fa2c6a9c
VL  - 78
Y1  - 2024/09/01/Sep2024
ER  - 

TY  - JOUR
AB  - Nurse engagement, empowerment and strong relationships among staff, residents and families, are essential to attract and retain a suitably qualified and skilled nursing workforce for safe, quality care. There is, however, limited research that explores engagement, empowerment and relational coordination in long‐term care (LTC). Nurses from an older persons' mental health and dementia LTC unit in Australia participated in this study. Forty‐one nurses completed a survey measuring psychological empowerment, work engagement and relational coordination. Twenty‐nine nurses participated in individual interviews to further explore these concepts. Although nurses reported high psychological empowerment and work engagement, their relationships with key stakeholders varied. Our findings suggest that nurses in LTC require both supports and opportunities to contribute as active members of the multiprofessional care team that includes tailored education, professional development and positive interactions within the care team. Regular support is needed to enable nurses to feel empowered, foster relationships and communication, and facilitate work engagement. Based on these findings, we suggest that it is important to find ways to ensure that all who provide care perceive that they are part of the whole care team and able to contribute to the care and well‐being of people in LTC.
AN  - 176717475
ID  - 176717475
ID  - 9505881
AU  - Rawson, Helen
AU  - Davies, Sarah
AU  - Ockerby, Cherene
AU  - Pipson, Ruby
AU  - Peters, Ruth
AU  - Manias, Elizabeth
AU  - Redley, Bernice
DB  - CINAHL Plus with Full Text
DO  - 10.1111/nin.12598
DP  - EBSCOhost
EP  - 14
IS  - 2
JO  - Nursing Inquiry
CY  - Malden, Massachusetts
KW  - Nursing Staff, Hospital Psychosocial Factors
KW  - Nurse Attitudes
KW  - Work Experiences
KW  - Work Engagement
KW  - Empowerment
KW  - Psychological Well-Being
KW  - Long Term Care
KW  - Human
KW  - Male
KW  - Female
KW  - Young Adult
KW  - Adult
KW  - Middle Age
KW  - Aged
KW  - Aged, 80 and Over
KW  - Australia
KW  - Multimethod Studies
KW  - Mental Health Evaluation
KW  - Workforce
KW  - Communication Methods
KW  - Dementia Complications
KW  - Organizational Culture
KW  - Burnout, Professional
KW  - Interpersonal Relations
KW  - Nursing Care
KW  - Job Satisfaction
KW  - Health Personnel Psychosocial Factors
KW  - Multidisciplinary Care Team
KW  - Self Report
KW  - Questionnaires
KW  - Interviews
KW  - Scales
KW  - Decision Making
KW  - Descriptive Statistics
KW  - Comparative Studies
KW  - Summated Rating Scaling
KW  - Data Analysis Software
KW  - Coefficient alpha
KW  - Funding Source
KW  - Adult: 19-44 years
KW  - Middle Aged: 45-64 years
KW  - Aged: 65+ years
KW  - Aged, 80 & over
KW  - Male
KW  - Female
LA  - English
PB  - Wiley-Blackwell
SN  - 1320-7881
SP  - 1
TI  - Work engagement, psychological empowerment and relational coordination in long‐term care: A mixed‐method examination of nurses' perceptions and experiences.
UR  - https://research.ebsco.com/linkprocessor/plink?id=e3bdb7ed-7fa7-34f1-a6ba-74a2cc7e0608
VL  - 31
Y1  - 2024/04/01/Apr2024
ER  - 

TY  - JOUR
AB  - Clinical nurse educators play a vital role in supporting nursing staff development, clinical competency, and quality of care in acute care hospitals. Despite their importance, limited research has examined the demands and resources that shape their work life and effectiveness. This study explored the job demands and resources influencing clinical nurse educators' experiences in two Canadian provinces, using the Job Demands-Resources (JD-R) model as a guiding framework. A qualitative descriptive design was used, involving in-depth, semi-structured interviews with 24 clinical nurse educators employed in acute care hospitals in Ontario and New Brunswick. Thematic analysis was conducted to identify patterns in participants' descriptions of their roles, responsibilities, challenges, and supports. Codes were developed inductively and organized deductively using the JD-R framework, distinguishing between challenge demands, hindrance demands, job-related resources, and personal resources. Clinical nurse educators experienced a range of challenge demands, including administrative responsibilities, educational duties, continuous professional learning, and leadership. These aspects of the role provided opportunities for growth but were often accompanied by hindrance demands such as role ambiguity, interpersonal conflict, excessive workload, and lack of recognition. Participants reported feeling undervalued and overextended, with role expectations varying widely across organizations. Despite these challenges, clinical nurse educators drew on job-related resources including supportive colleagues, positive workplace culture, and collaborative teams and personal resources such as coping strategies, motivation, professional development, and social support. When resources were insufficient, clinical nurse educators reported frustration, burnout, and intentions to leave the role. The findings align with the JD-R model, highlighting how imbalance between demands and resources can trigger the health impairment pathway. Clinical nurse educators' effectiveness and retention are shaped by a complex interplay of job demands and resources. While challenge demands can be motivating, hindrance demands contribute to stress and burnout, particularly when not buffered by adequate support. Addressing role ambiguity, enhancing recognition, and investing in both structural and interpersonal resources are critical to sustaining the clinical nurse educator workforce in hospital settings.
AN  - 189575996
ID  - 189575996
ID  - 0400675
AU  - Read, Emily
AU  - Metersky, Kateryna
AU  - Matthews, Linda
AU  - MacLean, Rachel
DB  - CINAHL Plus with Full Text
DO  - 10.1016/j.ijnurstu.2025.105249
DP  - EBSCOhost
EP  - N.PAG
JO  - International Journal of Nursing Studies
CY  - Philadelphia, Pennsylvania
KW  - Nurse Educators Psychosocial Factors
KW  - Work-Life Balance Evaluation
KW  - Hospitals Canada
KW  - Job Characteristics Evaluation
KW  - Quality of Health Care
KW  - Human
KW  - Qualitative Studies
KW  - Descriptive Research
KW  - Semi-Structured Interview
KW  - Canada
KW  - Nursing Staff, Hospital
KW  - Staff Development
KW  - Faculty Attitudes
KW  - Leadership
KW  - Workload
KW  - Professional Development
KW  - Motivation
KW  - Support, Social
KW  - Burnout, Professional
LA  - English
PB  - Elsevier B.V.
SN  - 0020-7489
SP  - N.PAG
TI  - Understanding the work life of clinical nurse educators in Canadian hospitals through the Job Demands-Resources Model: A descriptive qualitative study.
UR  - https://research.ebsco.com/linkprocessor/plink?id=4e3b6c95-028c-33d0-a398-5d00d7a3d1a0
VL  - 173
Y1  - 2026/01/01/Jan2026
ER  - 

TY  - JOUR
AB  - Aim: This study aimed to analyse the effects of servant leadership on nurses' emotional failure and compliance with standard precautions and to explore the moderating effect of individual resilience. Design: A cross‐sectional survey. Methods: This descriptive cross‐sectional study was conducted from October 9 to November 1, 2022. The convenience sampling method was used to collect questionnaire data from 924 clinical nurses in a third‐class general hospital in Chongqing, China. Results: The emotional exhaustion and compliance with standard precautions were at the general level. Servant leadership mediated by emotional exhaustion had a significant positive predictive effect on compliance with standard precautions. Personal resilience played a negative moderating role in the relationship between servant leadership and emotional exhaustion. For nurses with low resilience, servant leadership had a greater impact on emotional exhaustion. Conclusion: The current compliance with standard precautions for clinical nurses is not high due to emotional exhaustion. The level of servant leadership can alleviate nurses' emotional exhaustion and improve compliance with standard precautions. Especially for nurses with low personal resilience, the care and support of department leaders are needed. Impact: We found that the compliance with standard precautions is not high, and the link between emotional exhaustion, servant leadership and compliance with standard precautions provides a basis for further patient care. No Patient or Public Contribution: There was no patient or public involvement. Impact Statement: Nurses are the key population for hospital infection prevention and control, and their level of compliance with standard precautions is of great significance for hospital infection prevention and control. However, in practice, nurses' compliance with standard precautions is generally low. Most of the previous studies on nurses' compliance with standard precautions were conducted from the perspective of individual nurses, based on the staff's 'knowledge, belief, and action' to study the current status of compliance with standard precautions and the factors affecting adherence, with less attention paid to the influence of psychological, environmental, and organizational factors. Therefore, the study focuses on the impact of servant leadership and emotional exhaustion on standard precautionary adherence, which is of great significance for good care management at the organizational level. It also explored how the impact of servant leadership on emotional exhaustion varies across levels of resilience, which is important for accurately identifying different types of nursing staff and targeting assistance.
AN  - 177819010
ID  - 177819010
AU  - Du, Xin
AU  - Song, Yang
AU  - Wang, Huan
AU  - Chen, Wen
AU  - Wang, Lei
AU  - Feng, Xue
AU  - Zhang, Xi
AU  - Song, Caiping
DB  - CINAHL Plus with Full Text
DO  - 10.1111/jan.16020
DP  - EBSCOhost
EP  - 2834
IS  - 7
JO  - Journal of Advanced Nursing (John Wiley & Sons, Inc.)
KW  - Management Styles
KW  - Guideline Adherence
KW  - Cross Infection Prevention and Control
KW  - Infection Control Standards
KW  - Emotional Exhaustion Risk Factors
KW  - Coping
KW  - Nursing Staff, Hospital Psychosocial Factors
KW  - Risk Assessment
KW  - Emotional Exhaustion Prevention and Control
KW  - Human
KW  - Cross Sectional Studies
KW  - Descriptive Research
KW  - Convenience Sample
KW  - Questionnaires
KW  - Hospitals, Public
KW  - Clinical Nurse Specialists Psychosocial Factors
KW  - China
KW  - Male
KW  - Female
KW  - Mediation Analysis
KW  - Funding Source
KW  - Prospective Studies
KW  - Scales
KW  - Descriptive Statistics
KW  - Factor Analysis
KW  - Correlation Coefficient
KW  - Data Analysis Software
KW  - Construct Validity
KW  - Chi Square Test
KW  - Discriminant Validity
KW  - Nonparametric Statistics
KW  - Empirical Research
KW  - Confidence Intervals
KW  - Nursing Theory
KW  - Burnout, Professional
KW  - COVID-19 Pandemic Prevention and Control
KW  - Male
KW  - Female
LA  - English
PB  - John Wiley & Sons, Inc.
SN  - 0309-2402
SP  - 2822
TI  - Research on the relationship between nurses' compliance with standard precautions, servant leadership and emotional exhaustion: A cross‐sectional survey.
UR  - https://research.ebsco.com/linkprocessor/plink?id=3d38c5f1-98b7-3ba7-a618-cdf01b2892d6
VL  - 80
Y1  - 2024/07/01/Jul2024
ER  - 

TY  - JOUR
AB  - Background: Nurses experience high job demands, which makes recovery particularly necessary to maintain well-being and performance. However, these demands also make recovery challenging. Short mindfulness meditations could potentially help alleviate this paradox. Methods: Two ecological momentary intervention studies were conducted among geriatric nurses (Study 1: break study) and hospital nurses (Study 2: after-work study) to investigate whether short audio-guided mindfulness meditations are beneficial for recovery during breaks and psychological detachment after work. Furthermore, break recovery and after-work detachment were examined as mediators of the associations between mindfulness meditations and after-break/after-sleep mood and attention after respective recovery periods. Multilevel path models were based on a sample of 38 nurses and 208 after-break surveys in the break study and 26 nurses and 192 after-sleep surveys in the after-work study. Results: Compared to breaks spent as usual, breaks that incorporated short mindfulness meditations were associated with higher break recovery, which mediated the positive associations between mindful breaks and after-break calmness, valence, and energetic arousal. Only with certain constraints did mindfulness meditations predict a lower rate of attention failures. In the after-work study, short mindfulness meditations were positively related to psychological detachment, which mediated the positive associations between the intervention and after-sleep valence and calmness. Conclusion/Application to Practice: Both pilot studies showed that short mindfulness meditations aid in recovery among nurses. However, to fully utilize the advantages of recovery-promoting breaks, structural changes are necessary to ensure that breaks of an appropriate duration are consistently implemented.
AN  - 180332377
ID  - 180332377
ID  - 101575677
AU  - Riedl, Elisabeth M.
AU  - Perzl, Johanna
AU  - Wimmer, Kathrin
AU  - Surzykiewicz, Janusz
AU  - Thomas, Joachim
DB  - CINAHL Plus with Full Text
DO  - 10.1177/21650799241262814
DP  - EBSCOhost
EP  - 502
IS  - 11
JO  - Workplace Health & Safety
CY  - Thousand Oaks, California
KW  - Mindfulness
KW  - Meditation Methods
KW  - Work
KW  - Nursing Care
KW  - Recovery
KW  - Affect
KW  - Attention
KW  - Work Environment
KW  - Occupational Health
KW  - Burnout, Professional Prevention and Control
KW  - Human
KW  - Gerontologic Nursing
KW  - Nursing Staff, Hospital
KW  - Sleep
KW  - Health Promotion
KW  - Germany
KW  - Male
KW  - Female
KW  - Questionnaires
KW  - Data Analysis Software
KW  - Occupational Safety
KW  - Clinical Trials
KW  - Male
KW  - Female
LA  - English
PB  - Sage Publications Inc.
SN  - 2165-0799
SP  - 491
TI  - Short Mindfulness Meditations During Breaks and After Work in Everyday Nursing Care: A Simple Strategy for Promoting Daily Recovery, Mood, and Attention?
UR  - https://research.ebsco.com/linkprocessor/plink?id=7be96f9b-b964-3bcc-bf2c-11bc7d3c3245
VL  - 72
Y1  - 2024/11/01/Nov2024
ER  - 

TY  - JOUR
AB  - This study aimed to examine the relationships between burnout, emotional intelligence, and perceived caring behaviours among oncology nurses and to assess the predictive and mediating roles of these variables in explaining caring behaviours. A descriptive, cross-sectional study was conducted with 202 oncology nurses in Türkiye. Data were collected using validated instruments measuring burnout, emotional intelligence, and caring behaviors. Data analysis employed descriptive statistics, Pearson correlation analyses, multiple linear regression, and structural equation modeling. Emotional intelligence was positively associated with caring behaviours (r =.359, p <.001) and negatively associated with burnout subdimensions. Caring behaviours were inversely related to emotional exhaustion (r = −.258, p <.001), depersonalisation (r = −.397, p <.001), and reduced personal accomplishment (r = −.214, p =.002). In the regression model (R<sup>2</sup> =.214, p <.001), emotional intelligence significantly predicted caring behaviours positively (β =.218, p =.002), while depersonalisation was a significant negative predictor (β = −.288, p <.001). However, emotional intelligence did not mediate the relationship between burnout and caring behaviours (Sobel test p =.332). While emotional intelligence was positively associated with caring behaviours and buffered the impact of burnout—particularly depersonalisation—it did not mediate the relationship between burnout and caring. These findings support the value of enhancing emotional intelligence to improve care quality and nurse well-being, though contextual factors may influence its mediating role. • Burnout levels among oncology nurses were negatively associated with caring behaviours. • Emotional intelligence had a significant positive effect on caring behaviours. • Depersonalisation emerged as a strong negative predictor of caring behaviours. • Emotional intelligence did not mediate the relationship between burnout and caring behaviours. • Interventions to enhance emotional intelligence may improve care quality despite high burnout levels.
AN  - 191425530
ID  - 191425530
ID  - 100885136
AU  - Sarı, Tuğba
AU  - Çalışkan, Behice Belkıs
AU  - Pars, Hatice
AU  - Güner, Perihan
DB  - CINAHL Plus with Full Text
DO  - 10.1016/j.ejon.2026.103105
DP  - EBSCOhost
EP  - N.PAG
JO  - European Journal of Oncology Nursing
KW  - Oncology Nurses Psychosocial Factors
KW  - Emotional Intelligence
KW  - Burnout, Professional
KW  - Quality of Nursing Care
KW  - Predictive Value of Tests
KW  - Human
KW  - Correlational Studies
KW  - Mediation Analysis
KW  - Descriptive Research
KW  - Cross Sectional Studies
KW  - Turkey
KW  - Pearson's Correlation Coefficient
KW  - Emotional Exhaustion
KW  - Depersonalization
KW  - Psychological Well-Being
LA  - English
PB  - Churchill Livingstone, Inc.
SN  - 1462-3889
SP  - N.PAG
TI  - The role of emotional intelligence in the relationship between burnout and perceived quality of care among oncology nurses.
UR  - https://research.ebsco.com/linkprocessor/plink?id=fdbee5ae-9e90-341e-95f7-72e633453b1b
VL  - 80
Y1  - 2026/02/01/Feb2026
ER  - 

TY  - JOUR
AB  - Factors including sleep disturbances, shift work, secondary traumatization, and workplace violence make emergency nurses uniquely susceptible to burnout. A recent study cited nearly half of emergency registered nurses (49.3%) experienced moderate to severe burnout. There is an urgent need for evidence-based solutions to address burnout and turnover in emergency nurses. The objective of this quality improvement project was to determine the effectiveness of a wellness coaching program for reducing burnout and turnover in emergency nurses and advanced practice providers. Baseline assessments of burnout and turnover intention were measured at the beginning of the coaching program and measured again upon completion of the coaching program. Eight registered nurses and 2 advanced practice providers from an emergency department in a west coast community hospital completed 6 to 8 weeks of wellness coaching led by a board-certified nurse coach. The wellness coaching program was an evidence-based, modular curriculum in which participants chose the number and length of sessions. An average of 6 hours of individualized, 1-on-1 wellness coaching was completed over 7.5 weeks. The project resulted in a large reduction in emotional exhaustion and turnover intention, no effect on depersonalization, and a small reduction in lack of personal achievement (Cohen's d = 0.79, 1.53, −0.18, and −0.35). Ninety percent of clinicians agreed or strongly agreed that coaching helped improve their burnout and said they would consider it again in the future. This quality improvement project demonstrates wellness coaching was an evidence-based solution for improving burnout and turnover in emergency nurses. More investigation is needed to determine duration of reduction of these outcomes.
AN  - 179104919
ID  - 179104919
ID  - 7605913
AU  - Hines-Stellisch, Kelly
AU  - Gawlik, Kate Susteric
AU  - Teall, Alice M.
AU  - Tucker, Sharon
DB  - CINAHL Plus with Full Text
DO  - 10.1016/j.jen.2024.06.007
DP  - EBSCOhost
EP  - 609
IS  - 5
JO  - Journal of Emergency Nursing
CY  - New York, New York
KW  - Emergency Nurses Education
KW  - Advanced Practice Registered Nurses Education
KW  - Burnout, Professional Prevention and Control
KW  - Quality Improvement
KW  - Wellness Education
KW  - Personnel Turnover
KW  - Human
KW  - Emergency Service
KW  - Curriculum
KW  - Emotional Exhaustion
KW  - Nurse Attitudes
KW  - Nursing Practice, Evidence-Based
LA  - English
PB  - Elsevier B.V.
SN  - 0099-1767
SP  - 601
TI  - Implementation of Coaching to Address Burnout in Emergency Clinicians.
UR  - https://research.ebsco.com/linkprocessor/plink?id=9bc23f63-32ec-3493-8374-0aad367facbf
VL  - 50
Y1  - 2024/09/01/Sep2024
ER  - 

TY  - JOUR
AB  - In response to heightened burnout and moral distress among nurse leaders post-coronavirus disease 2019 pandemic, the Workforce Engagement for Compassionate Advocacy, Resilience, and Empowerment program was initiated at our medical center. One aspect of the program was the implementation of Community Resiliency Model® training. This article explores the impact of a 3-hour Community Resiliency Model session on nurse leaders' resilience, burnout, and moral distress. Results indicate positive changes in resilience, burnout, and moral distress. These findings suggest that Community Resiliency Model training is an effective intervention for enhancing nurse leader well-being and suggests broader implications for organizational well-being initiatives in health care settings.
AN  - 181160568
ID  - 181160568
ID  - 101156072
AU  - Travis, Joseph R.
AU  - Morson, Dana M.
AU  - Montgomery, Aoyjai P.
AU  - Ruffin, Asiah
AU  - Polancich, Shea
AU  - Beam, Toni
AU  - Blackburn, Cindy
AU  - Carter, Ja-Lin
AU  - Dick, Tracey
AU  - Westbrook, Jacqueline
AU  - Woodward, Laura
AU  - Patrician, Patricia A.
DB  - CINAHL Plus with Full Text
DO  - 10.1016/j.mnl.2024.05.006
DP  - EBSCOhost
EP  - 717
IS  - 6
JO  - Nurse Leader
CY  - New York, New York
KW  - Quality Improvement
KW  - Models, Educational
KW  - Empowerment
KW  - Hardiness Education
KW  - Burnout, Professional Prevention and Control
KW  - Program Evaluation
KW  - Nursing Leaders Education
KW  - Psychosocial Intervention
KW  - Human
KW  - Stress, Occupational Prevention and Control
KW  - Health Facilities
KW  - Psychological Well-Being
KW  - Organizational Development
LA  - English
PB  - Elsevier B.V.
SN  - 1541-4612
SP  - 711
TI  - Navigating Challenges: The Impact of Community Resiliency Model Training on Nurse Leaders.
UR  - https://research.ebsco.com/linkprocessor/plink?id=5368b706-83f0-3f93-995f-e81ed2d1b717
VL  - 22
Y1  - 2024/12/01/Dec2024
ER  - 

TY  - JOUR
AB  - Introduction. Nursing education involves a robust blend of theory and hands‐on practice, crucial for cultivating the intricate abilities required to safely progress from being a student to becoming a proficient nursing professional. This training process was disrupted by the COVID‐19 pandemic when the imposition of lockdowns compelled the transition of classes from in‐person to online formats. Aim. This study aimed to assess the challenges in clinical training for nursing students during the COVID‐19 pandemic, specifically examining how reductions in hands‐on clinical practice have impacted their job satisfaction upon entering the workforce. Methods. It was an exploratory, descriptive, and cross‐sectional study, using the Font Roja Questionnaire on job satisfaction as an instrument for data collection. The population was made up of Spanish nurses who graduated in 2020, 2021, and 2022. Results. The sample consisted of 390 nurses, 81.5% female, averaging 24.35 years old, with 76% having missed at least one month of clinical practice during their training. We found significant levels of dissatisfaction with job pressure and professional competence (52.3% and 40.8%, respectively). Statistically significant differences were found between gender, job pressure, year of graduation, and professional competence. Conclusion. The loss of clinical practice periods, a vital element in nursing education, has influenced the early careers of these nurses, particularly affecting certain aspects of their job satisfaction such as job pressure and professional competence.
AN  - 181063232
ID  - 181063232
ID  - 9306050
AU  - Merino-Godoy, María-de-los-Ángeles
AU  - Teixeira da Costa, Emilia
AU  - Salas, Marianela Gómez
AU  - Lara, Alba Pavón
AU  - Bernal, Nicolás Carretero
AU  - Domínguez, Beatriz Macías
AU  - Gago-Valiente, Francisco-Javier
AU  - Márquez-Hernández, Verónica V.
DB  - CINAHL Plus with Full Text
DO  - 10.1155/2024/7865540
DP  - EBSCOhost
EP  - 11
JO  - Journal of Nursing Management
CY  - Malden, Massachusetts
KW  - COVID-19 Pandemic
KW  - Education, Clinical
KW  - Students, Nursing Psychosocial Factors
KW  - Education, Nursing
KW  - Job Satisfaction Evaluation
KW  - Nurse Attitudes
KW  - Workforce
KW  - Adaptation, Psychological
KW  - Human
KW  - Male
KW  - Female
KW  - Young Adult
KW  - Spain
KW  - Cross Sectional Studies
KW  - Questionnaires
KW  - Exploratory Research
KW  - Descriptive Research
KW  - Careers in Nursing
KW  - Nursing Theory
KW  - Nursing Practice
KW  - Stay-at-Home Orders
KW  - Clinical Competence Education
KW  - COVID-19 Prevention and Control
KW  - Stress, Psychological
KW  - Health Personnel Psychosocial Factors
KW  - Health Personnel Education
KW  - Professional Competence
KW  - Burnout, Professional
KW  - Mental Health Evaluation
KW  - Stress, Occupational
KW  - Nonprobability Sample
KW  - Social Media
KW  - Social Networks
KW  - Conceptual Framework
KW  - Sociodemographic Factors
KW  - Transitional Programs
KW  - Psychological Well-Being
KW  - Work Environment
KW  - Nursing Management
KW  - Health Care Errors Risk Factors
KW  - Health Care Errors Prevention and Control
KW  - Risk Assessment
KW  - Descriptive Statistics
KW  - Comparative Studies
KW  - Coefficient alpha
KW  - Data Analysis Software
KW  - Nonparametric Statistics
KW  - T-Tests
KW  - Analysis of Variance
KW  - Post Hoc Analysis
KW  - Male
KW  - Female
LA  - English
PB  - Wiley-Blackwell
SN  - 0966-0429
SP  - 1
TI  - Challenges in Clinical Training for Nursing Students during COVID‐19: Examining Its Effects on Nurses' Job Satisfaction.
UR  - https://research.ebsco.com/linkprocessor/plink?id=bd839ec9-9fc7-3a15-a899-ef8e3eca44a8
VL  - 2024
Y1  - 2024/11/22/11-22-2024
ER  - 

TY  - JOUR
AB  - • Deep emotional bonds with patients enhance holistic care and emotional support. • Nurses face compassion fatigue, grief from patient loss, and communication challenges. • Maintaining professionalism and empathy amid emotional stress is crucial for quality care. • Implementing self-care routines and seeking emotional support are vital for resilience. • Continuous education and training are essential to stay updated and improve patient care. This study examines the experiences of geriatric nurses in palliative care. It aims to understand how these experiences influence their well-being and the quality of care. Conducted in the Alahsa region of Saudi Arabia, the study employs qualitative methods, utilizing in-depth interviews with 12 geriatric nurses. The analysis employs a thematic approach, enriched by iterative reflections within a multidisciplinary research team. The analysis reveals main themes: 1) the deep emotional connections between nurses and their patients; 2) the challenges faced, including compassion fatigue, high patient mortality, and communication hurdles; 3) the impact of these challenges on the quality of care, highlighting issues like diminished empathy; 4) the coping strategies used by nurses, such as self-care practices and continuous education. The study concludes that coping strategies, including self-care and ongoing professional development, are vital for sustaining the nurses' well-being and ensuring the continued provision of high-quality care to Older Adults patients.
AN  - 178811006
ID  - 178811006
ID  - 8309633
AU  - Alruwaili, Abeer Nuwayfi
AU  - Alruwaili, Majed
AU  - Ramadan, Osama Mohamed Elsayed
AU  - Elsharkawy, Nadia Bassuoni
AU  - Abdelaziz, Enas Mahrous
AU  - Ali, Sayed Ibrahim
AU  - Shaban, Mostafa
DB  - CINAHL Plus with Full Text
DO  - 10.1016/j.gerinurse.2024.05.024
DP  - EBSCOhost
EP  - 281
JO  - Geriatric Nursing
CY  - New York, New York
KW  - Palliative Care Nursing Psychosocial Factors
KW  - Gerontologic Nursing Psychosocial Factors
KW  - Compassion Fatigue
KW  - Psychological Well-Being
KW  - Quality of Nursing Care
KW  - Gerontologic Nurse Practitioners Psychosocial Factors
KW  - Work Experiences
KW  - Human
KW  - Male
KW  - Female
KW  - Aged
KW  - Aged, 80 and Over
KW  - Saudi Arabia
KW  - Qualitative Studies
KW  - Interviews
KW  - Thematic Analysis
KW  - Nurse-Patient Relations
KW  - Professionalism
KW  - Empathy
KW  - Stress, Psychological
KW  - Self Care
KW  - Support, Psychosocial
KW  - Hardiness
KW  - Education, Nursing, Continuing
KW  - Coping
KW  - Professional Development
KW  - Aged: 65+ years
KW  - Aged, 80 & over
KW  - Male
KW  - Female
LA  - English
PB  - Elsevier B.V.
SN  - 0197-4572
SP  - 274
TI  - Compassion fatigue in palliative care: Exploring Its comprehensive impact on geriatric nursing well-being and care quality in end-of-life.
UR  - https://research.ebsco.com/linkprocessor/plink?id=85c29423-32bb-3fd4-9fbf-e7242f18563f
VL  - 58
Y1  - 2024/07/01/Jul2024
ER  - 

TY  - JOUR
AB  - Background: Nurses working in pediatric intensive care units report high levels of compassion fatigue from exposure to critical and traumatic events. Cumulative stress debriefings can reduce compassion fatigue. Objective: To evaluate the use of cumulative stress debriefings to alleviate symptoms of compassion fatigue and promote job satisfaction in nurses. Methods: In this quality improvement study, a survey modified from the Self-Reporting Questionnaire-20 was distributed to pediatric intensive care unit nurses at a large, tertiary, freestanding children's hospital on the US West Coast to measure compassion fatigue and job satisfaction. The survey revealed widespread symptoms of compassion fatigue. Subsequently, monthly 1-hour cumulative stress debriefing sessions were initiated in the pediatric intensive care unit. Between 149 and 168 nurses were eligible to participate across time points. Interprofessional team members were trained and paired to facilitate the debriefings. Follow-up surveys were distributed at 6, 9, and 12 months after implementation of the intervention. Results: Survey response rates ranged from 22.6% to 49.7%, with responses declining over time. Nurses who attended 1 or more cumulative stress debriefings reported fewer symptoms of compassion fatigue and negative personal effects from work and were less likely to consider leaving their current position and the nursing profession. Results indicated a high level of acceptability of the intervention, with nearly 90% of participants at 9 and 12 months indicating that they were likely to attend a future session. Conclusion: Initiation of cumulative stress debriefings may reduce compassion fatigue and improve job satisfaction in nurses.
AN  - 155492580
ID  - 155492580
ID  - 9211547
AU  - Arbios, Danielle
AU  - Srivastava, Julia
AU  - Gray, Emily
AU  - Murray, Paula
AU  - Ward, Jessica
DB  - CINAHL Plus with Full Text
DO  - 10.4037/ajcc2022560
DP  - EBSCOhost
EP  - 118
IS  - 2
JO  - American Journal of Critical Care
CY  - Alisa Veijo, California
KW  - Intensive Care Units, Pediatric
KW  - Pediatric Nurse Practitioners Psychosocial Factors
KW  - Critical Incident Stress Psychosocial Factors
KW  - Crisis Intervention Methods
KW  - Compassion Fatigue Prevention and Control
KW  - Job Satisfaction
KW  - Human
KW  - Funding Source
KW  - Quality Improvement
KW  - Surveys
KW  - Questionnaires
KW  - Female
KW  - Male
KW  - Adult
KW  - Middle Age
KW  - Aged
KW  - Needs Assessment
KW  - Descriptive Statistics
KW  - Data Analysis Software
KW  - Coping
KW  - Hardiness
KW  - Adult: 19-44 years
KW  - Middle Aged: 45-64 years
KW  - Aged: 65+ years
KW  - Female
KW  - Male
LA  - English
PB  - American Association of Critical-Care Nurses
SN  - 1062-3264
SP  - 111
TI  - Cumulative Stress Debriefings to Combat Compassion Fatigue in a Pediatric Intensive Care Unit.
UR  - https://research.ebsco.com/linkprocessor/plink?id=7aa59ae2-50d6-34b9-ba05-0ddd855f2681
VL  - 31
Y1  - 2022/03/01/Mar2022
ER  - 

TY  - JOUR
AB  - Employee work engagement, job satisfaction, quality of care, and intent to leave are critical indicators for healthcare organizational performance. This study aimed to analyze the current state of nurses' work engagement and its factors to examine the associations among nurses' work engagement, job satisfaction, quality of care, and intent to leave in the United States (US). This is a quantitative descriptive cross-section design. Data were collected online from the US registered nurses from March to September 2022. Measures comprised the Utrecht Work Engagement Scale, the demographics, and questions regarding job satisfaction, perceived quality of care, and intent to leave. Nine hundred nurses participated in the online survey. Among the participants, 79.2% reported holding a specialty certification, 59.4% scored high/very high on job satisfaction, 82.2% expressed high/very high on the perceived quality of nursing care, and 28.4% conveyed likely/very likely to leave in the following year. Nurses' work engagement was positively associated with nurses' job satisfaction and their perceived quality of care but negatively associated with intent to leave. More certified nurses reported high or very high job satisfaction than non-certified nurses. As for demographics, the linear regression analysis showed that nurses who were older, identified as White, and held doctorate degrees reported higher levels of work engagement in comparison to their counterparts. This study shows that nurses' work engagement is associated with their job satisfaction, perceived quality of care, and intent to leave. Nurses' work engagement in this study is lower than in other studies, especially before the COVID-19 pandemic, which may indicate a possible association with the COVID-19 impact. Because nurses' work engagement is significantly associated with job satisfaction, nurse leaders need to find ways to promote nurses' job satisfaction and retention.
AN  - 174842998
ID  - 174842998
AU  - Wei, Holly
AU  - Horsley, Leann
AU  - Cao, Yan
AU  - Haddad, Lisa M.
AU  - Hall, Katherine C.
AU  - Robinson, Roslyn
AU  - Powers, Margaret
AU  - Anderson, Debra Gay
DB  - CINAHL Plus with Full Text
DO  - 10.1016/j.ijnss.2023.09.010
DP  - EBSCOhost
EP  - 484
IS  - 4
JO  - International Journal of Nursing Sciences
CY  - New York, New York
KW  - Work Engagement
KW  - Nursing Staff, Hospital
KW  - Personnel Turnover
KW  - Quality of Health Care
KW  - Job Satisfaction
KW  - Human
KW  - Registered Nurses
KW  - Quantitative Studies
KW  - Descriptive Research
KW  - Cross Sectional Studies
KW  - Surveys
KW  - United States
KW  - Scales
KW  - Demography
KW  - Linear Regression
KW  - Age Factors
KW  - Ethnic Groups
KW  - Educational Status
KW  - Personnel Retention
LA  - English
PB  - Elsevier B.V.
SN  - 2096-6296
SP  - 476
TI  - The associations among nurse work engagement, job satisfaction, quality of care, and intent to leave: A national survey in the United States.
UR  - https://research.ebsco.com/linkprocessor/plink?id=82905599-71ba-3932-af5e-18db7594cee6
VL  - 10
Y1  - 2023/10/01/Oct2023
ER  - 

TY  - JOUR
AB  - Background: Laughter yoga is a laughter exercise that combines yoga and breathing exercises (Pranayama). Laughter yoga decreases stress and burnout levels, depression and anxiety, salivary cortisol levels. The aim of the research is to systematically examine the studies on the effect of laughter yoga on health parameters in nurses and nursing students. Methods: Systematic review of RCTs and quasi-experimental studies. The PRISMA protocol was used as the basis for the conduct of the study. Google Scholar, Medline/PubMed, Cochrane Library, Science Direct, CINAHL Complete and OVID databases were used for study search. Inclusion criteria was based on PICOS. The quality of the studies was assessed using the Joanna Briggs Institute-Meta analysis Statistical Assessment and Review Instrument (JBI-MAStARI). 10 studies were included in the systematic review after those excluded due to reasons not meeting the inclusion criteria. Results: It was determined that the sample size was 50 or more in 80% of the studies. It was determined that the maximum number of laughter yoga sessions was 24 and at least 5 sessions. It has been observed that stress levels evaluated with different measurement tools decrease with the effect of laughter yoga in four studies. In three studies it was found that the level of burnout decreased after laughter yoga. In two studies in which salivary cortisol levels were evaluated also showed that laughter yoga reduced cortisol levels. Conclusions: It was concluded that stress and burnout levels, depression and anxiety, salivary cortisol levels decreased especially after laughter yoga. In addition, it was concluded that laughter yoga had positive effects on psychological well-being, life satisfaction, subjective happiness increase in and general health in the groups where laughter yoga was practiced.
AN  - 180588004
ID  - 180588004
ID  - 101761232
AU  - Erkin, Özüm
AU  - Kocaçal, Elem
DB  - CINAHL Plus with Full Text
DO  - 10.1186/s12906-024-04663-3
DP  - EBSCOhost
EP  - 11
IS  - 1
JO  - BMC Complementary Medicine & Therapies
KW  - Stress, Psychological Prevention and Control
KW  - Burnout, Professional Prevention and Control
KW  - Laughter
KW  - Yoga
KW  - Students, Nursing
KW  - Occupational Health
KW  - Iowa Nursing Interventions Classification
KW  - Health Promotion
KW  - Treatment Outcomes
KW  - Human
KW  - Systematic Review
KW  - Medline
KW  - PubMed
KW  - Cochrane Library
KW  - CINAHL Database
KW  - Alternative Therapies
KW  - Anxiety
KW  - Depression
KW  - Hydrocortisone
KW  - Saliva
KW  - Clinical Assessment Tools
LA  - English
PB  - BioMed Central
SN  - 2662-7671
SP  - 1
TI  - The impact of laughter yoga as a NIC on health parameters in nurses and nursing students: a systematic review.
UR  - https://research.ebsco.com/linkprocessor/plink?id=76bf06db-8ad3-3aac-b021-62d5f0aa1fef
VL  - 24
Y1  - 2024/10/29/10-29-2024
ER  - 

TY  - JOUR
AB  - Reports have highlighted the role of supportive work environments in several nurse outcome measures, indicating a need for effective leadership styles that improve the nurse working environment. Authentic leadership is a relatively new concept in Arab work culture. The purpose of this study was to examine the relationship between authentic leadership demonstrated by nurse managers and work engagement among Jordanian registered nurses. A cross-sectional correlational design was employed. A sample of 238 registered nurses working in a public hospital in Jordan was collected. Data collection was performed by using the staff demographics questionnaire, the authentic leadership questionnaire (ALQ), and the Utrecht Work Engagement Scale (UWES)-17 items. Descriptive statistics, independent samples t-tests, one-way ANOVA, Pearson correlation, and hierarchical multiple regression analysis were employed to analyze the data. The results showed a statistically significant positive correlation between authentic leadership and work engagement in the hierarchical regression analysis (B = 0.34, t = 5.54, p < 0.001). After controlling demographic variables, authentic leadership accounted for 11% of the additional variance above and beyond the 5% accounted for age, educational level, and work experience (change of R 2 = 0.11, p < 0.01). Nurses whose managers demonstrate higher levels of authentic leadership report more work engagement (r = 0.37, p < 0.001). Considering the role of authentic leadership in promoting nurses' work engagement, it would be beneficial to develop authentic leadership behaviors for nurse managers.
AN  - 175074648
ID  - 175074648
ID  - 0401006
AU  - Assi, Hazar
AU  - Rayan, Ahmad
AU  - Eshah, Nidal Fareed
AU  - Albashtawy, Mohammed
AU  - Al-Ghabeesh, Suhair Hussni
DB  - CINAHL Plus with Full Text
DO  - 10.1155/2024/7523906
DP  - EBSCOhost
EP  - 9
JO  - Nursing Forum
CY  - Malden, Massachusetts
KW  - Nurse Managers
KW  - Nursing Role
KW  - Management Styles
KW  - Leadership Evaluation
KW  - Work Engagement Evaluation
KW  - Registered Nurses Jordan
KW  - Jordan
KW  - Human
KW  - Male
KW  - Female
KW  - Hospitals, Public
KW  - Cross Sectional Studies
KW  - Correlational Studies
KW  - Power Analysis
KW  - Scales
KW  - Coefficient alpha
KW  - Descriptive Statistics
KW  - Comparative Studies
KW  - Data Analysis Software
KW  - One-Way Analysis of Variance
KW  - Multiple Regression
KW  - Pearson's Correlation Coefficient
KW  - Two-Tailed Test
KW  - Unpaired T-Tests
KW  - Quality Improvement
KW  - Work Environment
KW  - Male
KW  - Female
LA  - English
PB  - Wiley-Blackwell
SN  - 0029-6473
SP  - 1
TI  - Nurse Managers' Authentic Leadership and their Relationship with Work Engagement among Registered Nurses.
UR  - https://research.ebsco.com/linkprocessor/plink?id=4480e5f9-50c7-35d2-b247-f4e37300454d
VL  - 2024
Y1  - 2024/01/29/1-29-2024
ER  - 

TY  - JOUR
AN  - 181498650
ID  - 181498650
AU  - Phuke, Manda Jaywant
AU  - Zagade, Tukaram
AU  - Mohite, Vaishali Rajsinh
AU  - Salunkhe, Jyoti
AU  - Ingale, Swati
AU  - Choudhari, Samir Kasam
DB  - CINAHL Plus with Full Text
DO  - 10.4103/jin.jin_101_24
DP  - EBSCOhost
EP  - 208
IS  - 4
JO  - Journal of Integrative Nursing
KW  - Stress Management Evaluation
KW  - Psychological Well-Being
KW  - Stress, Occupational Evaluation
KW  - Burnout, Professional Evaluation
KW  - Nursing Staff, Hospital Psychosocial Factors
KW  - Treatment Outcomes
KW  - Human
KW  - India
KW  - Male
KW  - Female
KW  - Adult
KW  - Quasi-Experimental Studies
KW  - Descriptive Statistics
KW  - Chi Square Test
KW  - Pretest-Posttest Design
KW  - Convenience Sample
KW  - Interrater Reliability
KW  - Test-Retest Reliability
KW  - Data Analysis Software
KW  - Coefficient alpha
KW  - Summated Rating Scaling
KW  - Coping
KW  - Teaching Methods
KW  - Team Building
KW  - Group Processes
KW  - Communication
KW  - Psychophysiologic Disorders Symptoms
KW  - Affective Disorders Symptoms
KW  - Back Pain
KW  - Insomnia
KW  - Worry
KW  - Behavior
KW  - Shoulder Joint Pathology
KW  - Job Satisfaction
KW  - Work Environment
KW  - Scales
KW  - Adult: 19-44 years
KW  - Male
KW  - Female
LA  - English
PB  - Wolters Kluwer India Pvt Ltd
SN  - 2666-9854
SP  - 201
TI  - Intervention package on stress management: Improving comprehensive well-being among nurses.
UR  - https://research.ebsco.com/linkprocessor/plink?id=8e496f77-656c-3db3-9838-098f0d15d24d
VL  - 6
Y1  - 2024/10/01/Oct-Dec2024
ER  - 

TY  - JOUR
AN  - 180676859
ID  - 180676859
AU  - Subih, Maha
AU  - Al-Amer, Rasmieh
AU  - Bani Saleh, Enas Ghaleb
AU  - Thultheen, Imad Numan
DB  - CINAHL Plus with Full Text
DO  - 10.1177/23779608241281468
DP  - EBSCOhost
EP  - 8
JO  - SAGE Open Nursing
CY  - Thousand Oaks, California
KW  - Job Performance Evaluation
KW  - Emergency Nurses Psychosocial Factors
KW  - Risk Assessment
KW  - Physical Performance Evaluation
KW  - Human
KW  - Cross Sectional Studies
KW  - Predictive Research
KW  - Convenience Sample
KW  - Compassion Fatigue Epidemiology
KW  - Body Mass Index
KW  - Smoking Complications
KW  - Chronic Disease Complications
KW  - Time Factors
KW  - Work
KW  - Compassion Fatigue Prevention and Control
KW  - Quality of Health Care
KW  - Jordan
KW  - Purposive Sample
KW  - Software
KW  - Questionnaires
KW  - Data Analysis Software
KW  - Pearson's Correlation Coefficient
KW  - Multiple Linear Regression
KW  - Descriptive Statistics
KW  - Male
KW  - Female
KW  - Adult
KW  - Compassion Fatigue Evaluation
KW  - Adult: 19-44 years
KW  - Male
KW  - Female
LA  - English
PB  - Sage Publications Inc.
SN  - 2377-9608
SP  - 1
TI  - Predictors of Clinical Performance Among Emergency Nurses: A Cross-Sectional Study.
UR  - https://research.ebsco.com/linkprocessor/plink?id=f9be32d2-a059-3d6d-89db-f78091934f2c
Y1  - 2024/11/05/11-5-2024
ER  - 

TY  - JOUR
AB  - The role of nurses in leading the design and delivery of primary health care services to address health inequities is growing in prominence, specifically in rural Australia. However, limited evidence exists to inform nurse‐led primary health care in this context. Based on a focus group with nursing executives and semi‐structured interviews with registered nurses we describe nurse experiences of leading the design of a primary health care service in rural Australia and nurse transition to and practice in this service. Nurse experiences were analysed using reflexive thematic analysis. The study reveals the centrality of relational integration in service design and nurse acquisition of relational practice as it relates to nurse to care recipient and nurse to nurse relationships. Tensions between primary health care nurses and their peers, and resultant de‐valuing of primary health care practice, are described. The acquisition of nurse professional agency draws attention to investments required to position nurses to lead and sustain care innovations external to hospital settings. The authors propose that relational approaches may provide nurses with the opportunity to reframe their leadership and service contributions towards community literate primary health care provision and provide a pathway to professional emancipation from constrained practice expectations.
AN  - 180410678
ID  - 180410678
ID  - 9505881
AU  - Randall, Sue
AU  - Jones, Debra M.
AU  - Hadaddan, Giti
AU  - White, Danielle
AU  - Einboden, Rochelle
DB  - CINAHL Plus with Full Text
DO  - 10.1111/nin.12674
DP  - EBSCOhost
EP  - 11
IS  - 4
JO  - Nursing Inquiry
CY  - Malden, Massachusetts
KW  - Nurse-Managed Centers
KW  - Primary Health Care
KW  - Rural Health Services New South Wales
KW  - Program Evaluation
KW  - Nursing Practice Ethical Issues
KW  - Interpersonal Relations
KW  - Nursing Role
KW  - Human
KW  - Qualitative Studies
KW  - Descriptive Research
KW  - New South Wales
KW  - Registered Nurses
KW  - Reflection
KW  - Thematic Analysis
KW  - Focus Groups
KW  - Interviews
KW  - Nurse Executives
KW  - Nurse-Patient Relations
KW  - Collaboration
KW  - Judgment
KW  - Burnout, Professional
KW  - Psychological Distress
LA  - English
PB  - Wiley-Blackwell
SN  - 1320-7881
SP  - 1
TI  - It's all about relationships: Developing nurse‐led primary health care in rural communities.
UR  - https://research.ebsco.com/linkprocessor/plink?id=de7af24d-2c29-3f4a-bb84-6380e40746f5
VL  - 31
Y1  - 2024/10/01/Oct2024
ER  - 

TY  - JOUR
AB  - High attrition among newly graduated nurses is a persistent global problem. Conventional research attributes this to "transition shock," often framing newly graduated nurses as passive subjects requiring remediation through individual-focused training. This perspective overlooks a critical reality: professional socialization occurs not through formal programs, but through daily interactions with senior colleagues who wield power via knowledge, experience, and evaluative authority. Drawing on Goffman's dramaturgical theory, this study explores how newly graduated nurses use impression management to navigate asymmetrical power relations with senior colleagues and ultimately shape their professional role transition. A descriptive qualitative study was conducted using one-on-one, semi-structured interviews with newly graduated nurses. We employed purposive sampling to recruit newly graduated nurses from two tertiary hospitals in Shandong Province, China, between April and July 2025, analyzing the qualitative data using deductive content analysis. From our analysis of interviews with 21 newly graduated nurses, four themes emerged: (1) Performing as knowledge seekers: Scripting the frontstage quest for competence; (2) Performing as social intruders: Gaining access to the backstage "team"; (3) Performing as emotional laborers: Managing audience perceptions and reactions; and (4) The enduring impact of performance: The internalization of roles. While impression management serves as a critical professional survival strategy for newly graduated nurses, it is a performance enacted at the steep price of burnout and self-alienation. This defensive posture risks becoming an internalized, intergenerationally transmitted harmful culture where today's survivors become tomorrow's gatekeepers, perpetuating a vicious cycle of workforce attrition and cultural toxicity. Breaking this cycle requires interventions that move beyond the individual. Organizations must foster psychologically safe environments with a zero-tolerance policy for incivility. Nursing education must make the hidden curriculum of workplace survival explicit, thereby empowering the next generation of nurses.
AN  - 191144050
ID  - 191144050
ID  - 0400675
AU  - Xu, Longhui
AU  - Cong, Xiao
AU  - Xu, Cuiping
DB  - CINAHL Plus with Full Text
DO  - 10.1016/j.ijnurstu.2025.105314
DP  - EBSCOhost
EP  - N.PAG
JO  - International Journal of Nursing Studies
CY  - Philadelphia, Pennsylvania
KW  - New Graduate Nurses Psychosocial Factors
KW  - Nursing Staff, Hospital Psychosocial Factors
KW  - Intraprofessional Relations Evaluation
KW  - Power Evaluation
KW  - Nursing Role
KW  - Role Change
KW  - Human
KW  - Qualitative Studies
KW  - Nursing Theory
KW  - Descriptive Research
KW  - Semi-Structured Interview
KW  - Purposive Sample
KW  - Tertiary Health Care
KW  - Hospitals, Special
KW  - China
KW  - Content Analysis
KW  - Nursing Knowledge
KW  - Nursing Skills
KW  - Emotions
KW  - Job Performance
KW  - Burnout, Professional
KW  - Social Alienation
KW  - Culture
KW  - Workforce
KW  - Personnel Turnover
KW  - Psychological Safety
KW  - Work Environment
KW  - Incivility Prevention and Control
KW  - Hospital Policies
LA  - English
PB  - Elsevier B.V.
SN  - 0020-7489
SP  - N.PAG
TI  - Interaction strategies of newly graduated nurses with senior colleagues under asymmetrical power relations: A qualitative study.
UR  - https://research.ebsco.com/linkprocessor/plink?id=692cd2cd-ce2f-34de-82fd-37e929e15632
VL  - 175
Y1  - 2026/03/01/Mar2026
ER  - 

TY  - JOUR
AB  - Moral injury negatively influences nurse well-being, which may increase nurse burnout. Nurse leaders are acutely aware of moral injury impact; however, few studies represent the direct care nurse's recommendations for interventions. A cross-sectional study was conducted surveying direct care nurses from 7 hospitals exploring nurse moral injury and preferences for nurse well-being interventions including an open-text format. Nurses selected pet therapy (58%) and mindfulness reflection (44.3%) as priority interventions. Two core interventional themes emerged: well-being and work environment. Manageable workloads and healthy unit cultures are desired, alongside well-being interventions to mitigate moral injury.
AN  - 182391281
ID  - 182391281
ID  - 101156072
AU  - Saul, Trisha
AU  - Bindler, Ross J.
AU  - Callis, Annette
DB  - CINAHL Plus with Full Text
DO  - 10.1016/j.mnl.2024.09.008
DP  - EBSCOhost
EP  - 109
IS  - 1
JO  - Nurse Leader
CY  - New York, New York
KW  - Nursing Staff, Hospital Psychosocial Factors
KW  - Burnout, Professional Prevention and Control
KW  - Morals
KW  - Psychological Well-Being
KW  - Nursing Interventions
KW  - Nurse Attitudes
KW  - Human
KW  - Hospitals
KW  - Cross Sectional Studies
KW  - Multicenter Studies
KW  - Questionnaires
KW  - Work Environment
KW  - Thematic Analysis
KW  - Workload
KW  - Nursing Leaders
LA  - English
PB  - Elsevier B.V.
SN  - 1541-4612
SP  - 104
TI  - Nurse Well-Being Interventions: The Nurse's Voice.
UR  - https://research.ebsco.com/linkprocessor/plink?id=c3937acb-5889-3acb-8def-534595494a47
VL  - 23
Y1  - 2025/02/01/Feb2025
ER  - 

TY  - JOUR
AB  - Background: Burnout and medical errors are the most prevalent issues affecting health and life outcomes among healthcare professionals. Objective: This study aimed to investigate the longitudinal association between burnout and medical errors in healthcare workers in Japan. Methods: We conducted a prospective cohort study involving 539 healthcare workers from January 2017 to January 2018. Burnout was evaluated using the Maslach Burnout Inventory-General Survey (MBI-GS), which included exhaustion, cynicism, and professional efficacy dimensions. Medical errors during the previous year were measured by self-assessment at follow-up. Multivariate modified Poisson regressions estimated the association between baseline burnout and follow-up medical errors. Results: In the age and sex-adjusted model, overall burnout was significantly associated with medical errors (p = 0.008). Participants with high burnout levels exhibited a greater risk of medical errors than those with low or moderate levels (RR = 1.19, 95% CI: 1.05–1.35). Exhaustion and cynicism correlated significantly with medical errors (p < 0.05). High or moderate levels of exhaustion and cynicism were associated with elevated risks of medical errors (RR = 1.31 [95% CI: 1.10–1.55]; 1.25 [1.02–1.53]), (RR = 1.31 [95% CI: 1.13–1.53]; 1.20 [1.03–1.41]), compared to low-level counterparts, respectively. Conclusion: Healthcare workers who experience burnout may be at an increased risk for medical errors.
AN  - 183569931
ID  - 183569931
AU  - Trinh, Tien Dat
AU  - Tran, Quyen An
AU  - Nguyen, Thanh Luan
AU  - Nguyen, Thi Hong Hanh
AU  - Watanabe, Ryo
AU  - Tsuno, Kanami
DB  - CINAHL Plus with Full Text
DO  - 10.1177/09246479241301257
DP  - EBSCOhost
EP  - 25
IS  - 1
JO  - International Journal of Risk & Safety in Medicine
CY  - Thousand Oaks, California
KW  - Personnel, Health Facility Psychosocial Factors
KW  - Burnout, Professional Psychosocial Factors
KW  - Burnout, Professional Complications
KW  - Treatment Errors Risk Factors
KW  - Risk Assessment
KW  - Human
KW  - Male
KW  - Female
KW  - Adult
KW  - Middle Age
KW  - Japan
KW  - Hospitals Japan
KW  - Academic Medical Centers Japan
KW  - Nursing Staff, Hospital
KW  - Dentists
KW  - Midwives
KW  - Pharmacists
KW  - Physicians
KW  - Prospective Studies
KW  - Questionnaires
KW  - Organizational Culture
KW  - Self-Efficacy
KW  - Patient Safety
KW  - Attitude of Health Personnel
KW  - Funding Source
KW  - Adult: 19-44 years
KW  - Middle Aged: 45-64 years
KW  - Male
KW  - Female
LA  - English
PB  - Sage Publications Inc.
SN  - 0924-6479
SP  - 14
TI  - Burnout status of Japanese healthcare workers and the association with medical errors: A 1-year follow-up.
UR  - https://research.ebsco.com/linkprocessor/plink?id=2b8e5d00-887a-3242-975a-72a1d99c19df
VL  - 36
Y1  - 2025/02/01/Feb2025
ER  - 

TY  - JOUR
AN  - 181162427
ID  - 181162427
AU  - Alaween, Shahd
AU  - Alzayyat, Abdulkarim
AU  - Odah, Mohammad
DB  - CINAHL Plus with Full Text
DO  - 10.14525/JJNR.v3i3.08
DP  - EBSCOhost
EP  - 272
IS  - 3
JO  - Jordan Journal of Nursing Research
KW  - Stress, Occupational Prevention and Control
KW  - Psychiatric Nurses Psychosocial Factors
KW  - Work Environment Psychosocial Factors
KW  - Stress Management Methods
KW  - Psychiatric Nursing Psychosocial Factors
KW  - Mental Health Services
KW  - Burnout, Professional Prevention and Control
KW  - Human
KW  - Literature Review
KW  - PubMed
KW  - Medline
KW  - Psycinfo
KW  - CINAHL Database
KW  - Mindfulness
KW  - Job Satisfaction
KW  - Personnel Turnover
KW  - Quality Assessment
KW  - Coping
KW  - Self Care
KW  - Mental Disorders
KW  - Psychometrics
KW  - Hardiness
KW  - Confidence
KW  - Psychological Well-Being
KW  - Job Performance
KW  - Depression
KW  - Anxiety
KW  - Quality of Life
KW  - Checklists
LA  - English
PB  - Jordan Journal of Nursing Research (JJNR)
SN  - 2957-3785
SP  - 253
TI  - Occupational Stress among Psychiatric Nurses: A Literature Review.
UR  - https://research.ebsco.com/linkprocessor/plink?id=ab694bc6-9a26-3428-a06d-2f8bb74b8339
VL  - 3
Y1  - 2024/09/01/Sep2024
ER  - 

TY  - JOUR
AB  - Aim. This paper aimed to examine the current state of nurse safety behavior, and the effect of work engagement on it, and to explore the mediating effect of self-efficacy between work engagement and nurse safety behavior in specialized cancer hospitals. Background. Nurse safety behavior affects the quality of care and outcomes for patients with cancer. The research proves that self-efficacy is associated with work engagement, but the relationship between self-efficacy, work engagement, and nurse safety behavior needs to be clarified. Methods. This study used a convenience sampling method to survey 957 nurses from January to February 2023. The survey included tertiary specialized cancer hospitals in five provinces in China. Sociodemography information, the Work Engagement Scale, the Self-Efficacy Scale, and the Nurse Safety Behavior Scale were used for the survey. A Questionnaire Star program collected all the data automatically. The Statistical Package for the Social Sciences version 24 was employed for Pearson correlation and multiple regression analysis to examine the association between work engagement, self-efficacy, and nurse safety behavior. Structural equation models were built using Analysis of Moment Structures version 24.0 software. Results. The results showed that the nurse safety behavior was at a high level in specialized cancer hospitals. There was a significant positive relationship between the variables work engagement, self-efficacy, and nurse safety behavior with coefficients ranging from 0.244 to 0.564. The results of structural equation modeling revealed that self-efficacy partially mediated the effect between work engagement and nurse safety behavior, accounting for 25.3% of the total effect. Conclusion. Self-efficacy mediates the relationship between work engagement and nurse safety behavior, and by increasing self-efficacy, nurse safety behavior can be improved, thus ensuring patient safety. Implications for Nursing Management. Managers should promote high work engagement and nurse safety behaviors by fostering nurses' self-efficacy.
AN  - 164481506
ID  - 164481506
ID  - 9306050
AU  - Ma, Fengyan
AU  - Zhu, Yajing
AU  - Liu, Lu
AU  - Chen, Helin
AU  - Liu, Yan
DB  - CINAHL Plus with Full Text
DO  - 10.1155/2023/9034073
DP  - EBSCOhost
EP  - 9
JO  - Journal of Nursing Management
CY  - Malden, Massachusetts
KW  - Work Engagement Psychosocial Factors
KW  - Occupational Safety
KW  - Health Behavior
KW  - Self-Efficacy
KW  - Oncology Nurses Psychosocial Factors
KW  - Cancer Care Facilities
KW  - Human
KW  - Male
KW  - Female
KW  - Young Adult
KW  - Adult
KW  - China
KW  - Cross Sectional Studies
KW  - Pilot Studies
KW  - Convenience Sample
KW  - Surveys
KW  - Descriptive Statistics
KW  - Comparative Studies
KW  - Sociodemographic Factors
KW  - Scales
KW  - Data Analysis Software
KW  - Pearson's Correlation Coefficient
KW  - Multiple Regression
KW  - Structural Equation Modeling
KW  - Quality of Nursing Care
KW  - Patient Safety
KW  - Health Promotion
KW  - Conceptual Framework
KW  - Reliability and Validity
KW  - Burnout, Professional Prevention and Control
KW  - Stress, Occupational Prevention and Control
KW  - Funding Source
KW  - Adult: 19-44 years
KW  - Male
KW  - Female
LA  - English
PB  - Wiley-Blackwell
SN  - 0966-0429
SP  - 1
TI  - Work Engagement and Safety Behavior of Nurses in Specialized Cancer Hospitals: The Mediating Role of Self-Efficacy.
UR  - https://research.ebsco.com/linkprocessor/plink?id=27c2d762-5834-3457-9d41-667579e6862c
Y1  - 2023/06/15/6-15-2023
ER  - 

TY  - JOUR
AB  - Objective of this study is to evaluate whether the nationwide establishment and institutionalization of a peer-support program, is economically justified given the potential positive effects on the Second Victim Phenomenon (SVP) among healthcare professionals in Germany. Methods: A comprehensive methodological approach was employed, using data from the SeViD studies to assess the prevalence and duration of SVP among physicians and nurses in Germany. Economic impact assessments were conducted to estimate the potential cost savings associated with implementing a peer-support program. Results: The economic analysis reveals significant annual costs associated with SVP-induced absenteeism: approximately 1.56 billion euros for physicians and 1.87 billion euros for nurses. Implementing comprehensive peer-support programs could reduce these costs to approximately 0.85 billion (physicians) and 1.02 billion euros (nurses), respectively, demonstrating substantial potential economic benefits. Conclusion: Investing in a structured peer-support program could yield annual savings exceeding 1.55 billion euros while enhancing workforce resilience and improving patient care. This underscores the economic rationale for scaling up peer support initiatives in healthcare settings.
AN  - 183606714
ID  - 183606714
AU  - Strametz, Reinhard
AU  - Roesner, Hannah
AU  - Neusius, Thomas
AU  - Wiesenhuetter, Isabell
AU  - Bushuven, Stefan
AU  - Mira, José Joaquín
AU  - Hinzmann, Dominik
AU  - Heininger, Susanne
DB  - CINAHL Plus with Full Text
DO  - 10.2147/JHL.S498789
DP  - EBSCOhost
EP  - 22
JO  - Journal of Healthcare Leadership
CY  - Auckland, &lt;Blank&gt;
KW  - Peer Group
KW  - Support, Psychosocial
KW  - Victims Psychosocial Factors
KW  - Treatment Errors Psychosocial Factors
KW  - Personnel, Health Facility Psychosocial Factors
KW  - Cost Savings Evaluation
KW  - Psychological First Aid Economics
KW  - Telephone Information Services Economics
KW  - Program Implementation Economics
KW  - Burnout, Professional Prevention and Control
KW  - Germany
KW  - Human
KW  - Methodological Research
KW  - Prevalence
KW  - Absenteeism
KW  - Descriptive Statistics
KW  - Shiftwork
KW  - Self Report
KW  - Nurses Psychosocial Factors
KW  - Physicians Psychosocial Factors
KW  - Occupational Health Services Economics
LA  - English
PB  - Dove Medical Press Ltd
SN  - 1179-3201
SP  - 15
TI  - The Economic Implications of Psychosocial Peer Support for Health Workers in German Hospitals.
UR  - https://research.ebsco.com/linkprocessor/plink?id=d3192fe4-2d49-3ddb-976c-f7bb752e84a1
VL  - 17
Y1  - 2025/01/01/Jan2025
ER  - 

TY  - JOUR
AB  - Background: Preceptorship has been found to be effective in supporting Newly Qualified Nurses (NQNs) during their transition into challenging environments, particularly in addressing issues related to confidence and anxiety. Effective preceptorship is an element of best practice and essential to support NQNs' transition into the critical care setting. However, the impact of preceptorship on NQNs and their preceptors in critical care units is yet to be completely understood. Aim: To review the impact of preceptorship on NQNs and preceptors working in a critical care environment. Study Design: An integrative literature review of the literature. The review employed Whittemore and Knafl's (2005) five‐stage integrative review approach. Methods: Three databases (MEDLINE, CINAHL and PsycINFO) were searched for papers published between January 2010 and May 2022. The PRISMA framework was used to guide the search and screening. Thematic analysis was used to extract, organize and analyse the data. Results: Nine studies were included in this review. Reflective thematic analysis revealed three themes, with four related subthemes. Preceptorship has an impact on the development of the NQNs and preceptors' 'nurturing' relationship. NQNs develop their knowledge, competence and confidence when experiencing supportive preceptorship. Meanwhile, preceptors experience a combination of increased workload and opportunities for learning and professional development as a result of preceptorship. Conclusion: There is evidence of the impact of preceptorship on learning and professional development for both NQNs and preceptors, but this is a complex phenomenon and further research is required to understand this area more fully. Relevance to Clinical Practice: In nursing practice, it is well‐established that Newly Qualified Nurses (NQNs) often face heightened levels of anxiety and a lack of confidence when embarking on their careers, particularly in the demanding and stressful environment of critical care units. This review holds particular significance in the realm of clinical practice as it delves into the pivotal role of preceptorship in nurturing the professional growth and development of NQNs within the challenging domain of critical care. Effective preceptorship, as an essential component of best practice, plays a pivotal role in aiding NQNs' transition into critical care settings.
AN  - 179374790
ID  - 179374790
ID  - 9808649
AU  - Lima, Mariana Santos
AU  - Alzyood, Mamdooh
DB  - CINAHL Plus with Full Text
DO  - 10.1111/nicc.13061
DP  - EBSCOhost
EP  - 1189
IS  - 5
JO  - Nursing in Critical Care
CY  - Malden, Massachusetts
KW  - New Graduate Nurses Psychosocial Factors
KW  - Preceptorship
KW  - Mentorship
KW  - Critical Care Nursing
KW  - Human
KW  - Systematic Review
KW  - Medline
KW  - CINAHL Database
KW  - Psycinfo
KW  - Thematic Analysis
KW  - Interprofessional Relations
KW  - Nursing Knowledge
KW  - Clinical Competence
KW  - Anxiety
KW  - Confidence
KW  - Workload
KW  - Learning
KW  - Professional Development
KW  - Burnout, Professional
KW  - Conceptual Framework
LA  - English
PB  - Wiley-Blackwell
SN  - 1362-1017
SP  - 1178
TI  - The impact of preceptorship on the newly qualified nurse and preceptors working in a critical care environment: An integrative literature review.
UR  - https://research.ebsco.com/linkprocessor/plink?id=c112ba8b-fcd0-3a5f-b911-87251ba710c1
VL  - 29
Y1  - 2024/09/01/Sep2024
ER  - 

TY  - JOUR
AB  - Aim: This study examined the level of proactive work behavior and predictability of education level, work engagement, transformational leadership of nurse managers, and organizational support on proactive work behaviors among nurses. Background: Nurses face many challenges to provide quality nursing care as numbers of patients increase in particular as a result of COVID‐19 and human resource shortages worldwide, this includes Myanmar. Proactive work behavior is a critical factor in providing quality nursing care. Methods: We collected data from 183 registered nurses in four university‐affiliated general hospitals in Myanmar by using stratified random sampling. Instruments included the Utrecht Work Engagement Scale, the Global Transformational Leadership Scale, the Survey of Perceived Organizational Support, and the Proactive Work Behavior Scale. Descriptive statistics and multiple regression were used to analyze data. Findings are reported according to the STROBE checklist. Results: The overall level of proactive work behavior was perceived as moderate. Transformational leadership and work engagement were significant predictors of proactive work behaviors of nurses, explaining 33.0% of the total variance. Conclusion: Findings provide that both transformational leadership and work engagement are significant predictors of proactive work behaviors which are important for improving the quality of patient care and organizational outcomes. Implications for nursing and health policy: Nurse administrators and hospital directors should encourage nurses to voice ideas for improving the standard of work, provide opportunities for generating ideas, support resources for taking charge and preventing problems whilst also supporting the promotion of nurse managers' transformational leadership and nurses' work engagement.
AN  - 175750643
ID  - 175750643
ID  - 7808754
AU  - Htet, Hsu Yee
AU  - Abhicharttibutra, Kulwadee
AU  - Wichaikum, Orn‐Anong
DB  - CINAHL Plus with Full Text
DO  - 10.1111/inr.12856
DP  - EBSCOhost
EP  - 107
IS  - 1
JO  - International Nursing Review
CY  - Malden, Massachusetts
KW  - Nurse Managers Psychosocial Factors
KW  - Nurse Attitudes
KW  - Work Engagement
KW  - Leadership
KW  - Educational Status
KW  - Quality of Nursing Care
KW  - Nursing Outcomes
KW  - Support, Social
KW  - Work Environment
KW  - Quality Improvement
KW  - Human
KW  - Male
KW  - Female
KW  - Adult
KW  - Middle Age
KW  - Thailand
KW  - Cross Sectional Studies
KW  - Descriptive Research
KW  - Predictive Research
KW  - Academic Medical Centers Myanmar
KW  - Myanmar
KW  - Stratified Random Sample
KW  - Scales
KW  - Registered Nurses
KW  - Descriptive Statistics
KW  - Coefficient alpha
KW  - Questionnaires
KW  - Data Analysis Software
KW  - Multiple Regression
KW  - Confidence Intervals
KW  - Productivity
KW  - Adult: 19-44 years
KW  - Middle Aged: 45-64 years
KW  - Male
KW  - Female
LA  - English
PB  - Wiley-Blackwell
SN  - 0020-8132
SP  - 101
TI  - Factors predicting proactive work behaviors among nurses: A descriptive predictive study.
UR  - https://research.ebsco.com/linkprocessor/plink?id=4e455a86-f7ff-32e6-81ff-b282cf10d999
VL  - 71
Y1  - 2024/03/01/Mar2024
ER  - 
