# Supplementary material for: Quiet Quitting and Disengagement-Related Constructs in Nursing: A Theory-Informed Scoping Review
Source: Healthcare (Basel). 2026 Jul 16;14(14):2145. doi: 10.3390/healthcare14142145 (PMC13411971; doi:10.3390/healthcare14142145)
Supplement: Supplementary file 1 [file healthcare-14-02145-s001.zip › pubmed-QuietQuitt-set02052026.nbib]

PMID- 39499515
OWN - NLM
STAT- MEDLINE
DCOM- 20241105
LR  - 20250707
IS  - 2574-3805 (Electronic)
IS  - 2574-3805 (Linking)
VI  - 7
IP  - 11
DP  - 2024 Nov 4
TI  - Nurse Burnout and Patient Safety, Satisfaction, and Quality of Care: A Systematic 
      Review and Meta-Analysis.
PG  - e2443059
LID - 10.1001/jamanetworkopen.2024.43059 [doi]
LID - e2443059
AB  - IMPORTANCE: Occupational burnout syndrome is characterized by emotional 
      exhaustion, depersonalization, and a diminished sense of personal accomplishment 
      and is prevalent among nurses. Although previous meta-analyses have explored the 
      correlates of nurse burnout, none have estimated their association with health 
      care quality and safety and patient morbidity and mortality. OBJECTIVE: To 
      evaluate the magnitude and moderators of the association between nurse burnout 
      and patient safety, patient satisfaction, and quality of care. DATA SOURCE: The 
      Web of Science, Scopus, MEDLINE, Embase, PsycINFO, CINAHL, and ProQuest databases 
      were searched from January 1, 1994, to February 29, 2024. STUDY SELECTION: Two 
      reviewers independently identified studies that reported a quantifiable 
      association between nurse burnout and any of the outcomes of patient safety, 
      patient satisfaction, or quality of health care. DATA EXTRACTION AND SYNTHESIS: 
      The PRISMA 2020 guideline was followed. Two reviewers independently extracted the 
      standardized mean difference (SMD) (Cohen d) estimates for a random-effects 
      meta-analysis. Subgroup analyses and meta-regressions were conducted using 
      prespecified variables. MAIN OUTCOMES AND MEASURES: Any measure of patient 
      safety, patient satisfaction, or quality of health care previously associated 
      with nurse burnout. RESULTS: A total of 85 studies (81 cross-sectional and 4 
      longitudinal) involving 288 581 nurses from 32 countries (mean [SD] age, 33.9 
      (2.1) years; 82.7% female; mean [SD] burnout prevalence rate with study-specific 
      ascertainments, 30.7% [9.7%]) were included. Nurse burnout was associated with a 
      lower safety climate or culture (SMD, -0.68; 95% CI, -0.83 to -0.54), lower 
      safety grade (SMD, -0.53; 95% CI, -0.72 to -0.34), and more frequent nosocomial 
      infections (SMD, -0.20; 95% CI, -0.36 to -0.04), patient falls (SMD, -0.12; 95% 
      CI, -0.22 to -0.03), medication errors (SMD, -0.30; 95% CI, -0.48 to -0.11), 
      adverse events or patient safety incidents (SMD, -0.42; 95% CI, -0.76 to -0.07), 
      and missed care or care left undone (SMD, -0.58; 95% CI, -0.91 to -0.26) but not 
      with the frequency of pressure ulcers. Nurse burnout was also associated with 
      lower patient satisfaction ratings (SMD, -0.51; 95% CI, -0.86 to -0.17) but not 
      with the frequencies of patient complaints or patient abuse. Finally, nurse 
      burnout was associated with lower nurse-assessed quality of care (SMD, -0.44; 95% 
      CI, -0.57 to -0.30) but not with standardized mortality rate. The associations 
      were consistent across nurses' age, sex, work experience, and geography and 
      persistent over time. For patient safety outcomes, the association was smaller 
      for the low personal accomplishment subcomponent of burnout than for emotional 
      exhaustion or depersonalization, as well as for nurses with a college education. 
      CONCLUSIONS AND RELEVANCE: In this systematic review and meta-analysis, nurse 
      burnout was found to be associated with lower health care quality and safety and 
      lower patient satisfaction. This association was consistent across nurse and 
      study characteristics.
FAU - Li, Lambert Zixin
AU  - Li LZ
AD  - Graduate School of Business, Stanford University, Stanford, California.
FAU - Yang, Peilin
AU  - Yang P
AD  - Graduate School of Business, Stanford University, Stanford, California.
AD  - Department of Economics, Barcelona School of Economics, Barcelona, Spain.
FAU - Singer, Sara J
AU  - Singer SJ
AD  - School of Medicine, Stanford University, Stanford, California.
AD  - T. H. Chan School of Public Health, Harvard University, Boston, Massachusetts.
FAU - Pfeffer, Jeffrey
AU  - Pfeffer J
AD  - Graduate School of Business, Stanford University, Stanford, California.
FAU - Mathur, Maya B
AU  - Mathur MB
AD  - School of Medicine, Stanford University, Stanford, California.
FAU - Shanafelt, Tait
AU  - Shanafelt T
AD  - School of Medicine, Stanford University, Stanford, California.
LA  - eng
PT  - Journal Article
PT  - Meta-Analysis
PT  - Research Support, Non-U.S. Gov't
PT  - Systematic Review
DEP - 20241104
PL  - United States
TA  - JAMA Netw Open
JT  - JAMA network open
JID - 101729235
SB  - IM
MH  - Adult
MH  - Female
MH  - Humans
MH  - Male
MH  - *Burnout, Professional/epidemiology/psychology
MH  - Nurses/psychology
MH  - Nursing Staff, Hospital/psychology/statistics & numerical data
MH  - *Patient Safety/statistics & numerical data
MH  - *Patient Satisfaction/statistics & numerical data
MH  - *Quality of Health Care/standards/statistics & numerical data
PMC - PMC11539016
COIS- Conflict of Interest Disclosures: Dr Shanafelt reported receiving patents for 
      well-being index and leadership behavior index instruments, with royalties shared 
      with the Mayo Clinic (the copyright holder), and speaker honoraria from Baylor 
      Scott & White Health; UT Southwestern Medical Center; California Pacific Medical 
      Center; Albany Medical Center; Doctors’ Health SA; Southwestern Health Resources; 
      University of California, San Diego; All American Entertainment (on behalf of the 
      Association of Faculties of Medicine of Canada); Samaritan Health Services; 
      American Society of Clinical Oncology; Centra; American Medical Group 
      Association; Inland Empire Health Plan; Cleveland Clinic; NYU Grossman School of 
      Medicine (Emergency Medicine); Beamtree Health Roundtable; Well-Being 
      Collaborative of Arizona Health Professionals; Corewell Health; Mercy Clinic East 
      Community; Federation of Medical Specialists of Quebec; Sutter Health; Overlake 
      Hospital; Gould Medical Group; Optum Massachusetts (Reliant Medical Group and 
      Atrius Health); DAP Health; Children’s National Hospital; Georgia Heart 
      Institute; Honor Health of Arizona; Meharry Medical College; and the University 
      of Kentucky College of Medicine and UK HealthCare, St Jude Children’s Research 
      Hospital outside the submitted work. No other disclosures were reported.
EDAT- 2024/11/05 19:20
MHDA- 2024/11/05 19:21
PMCR- 2024/11/05
CRDT- 2024/11/05 11:33
PHST- 2024/11/05 19:21 [medline]
PHST- 2024/11/05 19:20 [pubmed]
PHST- 2024/11/05 11:33 [entrez]
PHST- 2024/11/05 00:00 [pmc-release]
AID - 2825639 [pii]
AID - zoi241233 [pii]
AID - 10.1001/jamanetworkopen.2024.43059 [doi]
PST - epublish
SO  - JAMA Netw Open. 2024 Nov 4;7(11):e2443059. doi: 
      10.1001/jamanetworkopen.2024.43059.

PMID- 38394983
OWN - NLM
STAT- MEDLINE
DCOM- 20240807
LR  - 20250711
IS  - 1532-4036 (Electronic)
IS  - 0964-3397 (Linking)
VI  - 82
DP  - 2024 Jun
TI  - Job satisfaction and burnout syndrome among intensive-care unit nurses: A 
      systematic review and meta-analysis.
PG  - 103660
LID - S0964-3397(24)00040-5 [pii]
LID - 10.1016/j.iccn.2024.103660 [doi]
AB  - INTRODUCTION: The severe conditions often experienced in an intensive care unit, 
      combined with poor working conditions, increase stress and therefore decrease job 
      satisfaction. Sustained stress in the workplace leads to the development of 
      burnout, a syndrome characterised by three dimensions: emotional exhaustion, 
      depersonalisation and perceived lack of personal fulfilment. OBJECTIVE: To 
      analyse the relationship between burnout syndrome and job satisfaction among ICU 
      personnel. DATA SOURCES: The PubMed, CINAHL and Scopus databases were used. STUDY 
      DESIGN: A systematic review and meta-analysis. The study sample consisted of 18 
      quantitative primary studies conducted in the last five years. Validated 
      questionnaires were used to assess burnout in ICU healthcare workers, the most 
      commonly used being the Maslach Burnout Inventory. EXTRACTION METHODS: The search 
      equation applied was: "job satisfaction AND nurs* AND burnout AND (ICU OR 
      intensive care units)". The search was performed in October 2022. PRINCIPAL 
      FINDINGS: The search returned 514 results. Only 73 articles met the eligibility 
      criteria. After reading the title and abstract, 20 articles were selected. After 
      reading the full texts, 12 articles remained and after the reverse search, 18 
      articles were finally selected. The studies reported a 50% prevalence of burnout, 
      all three dimensions of which were heightened by the COVID-19 pandemic. Analysis 
      of the study findings revealed an inverse association between burnout and job 
      satisfaction. CONCLUSIONS: Job dissatisfaction of ICU nurses depends on lack of 
      experience, working conditions or working environment among others. ICU nurses 
      with lower job satisfaction have higher levels of burnout. IMPLICATIONS FOR 
      CLINICAL PRACTICE: This meta-analysis shows the potential value of job 
      satisfaction on improving health outcomes related to burnout syndrome for nursing 
      professional in Intensive Care Units. Different factors that could increase job 
      satisfaction and consequently protect them from suffering high levels of burnout, 
      such as salary, permanence in the service, mental health care are the 
      responsibility of the hospital supervisor and, finally, of the own Health System. 
      Knowledge of a risk profile based on the factors influencing job dissatisfaction 
      would enable the implementation of effective workplace interventions to reduce or 
      prevent the risk of burnout. Health policies should focus on protecting the 
      worker, so in addition to improving working conditions, it would be interesting 
      to promote coping skills in order to improve the quality of care and patient 
      safety.
CI  - Copyright © 2024 The Author(s). Published by Elsevier Ltd.. All rights reserved.
FAU - Quesada-Puga, Carmen
AU  - Quesada-Puga C
AD  - University Hospital Torrecardenas, Andalusian Health Service, C/ Hermandad de 
      Donantes de Sangre, s/n, 04009 Almería, Spain. Electronic address: 
      carmen.quesada.puga.sspa@juntadeandalucia.com.
FAU - Izquierdo-Espin, Francisco José
AU  - Izquierdo-Espin FJ
AD  - Critical Care Unit, General University Hospital of Jaen, Andalusian Health 
      Service, Av. del Ejército Español, 10, 23007 Jaén, Spain. Electronic address: 
      franciscoj.izquierdo.sspa@juntadeandalucia.es.
FAU - Membrive-Jiménez, María José
AU  - Membrive-Jiménez MJ
AD  - Faculty of Health Sciences, University of Granada, Av. de la Ilustración, 60, 
      18016 Granada, Spain. Electronic address: mjmembrive@ugr.es.
FAU - Aguayo-Estremera, Raimundo
AU  - Aguayo-Estremera R
AD  - Department of Psychobiology and Methodology in Behavioral Sciences, Complutense 
      University of Madrid, Campus Univ. Somosaguas, 28223 Pozuelo de Alarcón, Spain. 
      Electronic address: raaguayo@ucm.es.
FAU - Cañadas-De La Fuente, Guillermo A
AU  - Cañadas-De La Fuente GA
AD  - Faculty of Health Sciences, University of Granada and Brain, Mind and Behaviour 
      Research Centre (CIMCYC), University of Granada, Av. de la Ilustración, 60, 18016 
      Granada, Spain. Electronic address: gacf@ugr.es.
FAU - Romero-Béjar, José Luis
AU  - Romero-Béjar JL
AD  - Department of Statistics and Operations Research, University of Granada, 
      Instituto de Investigación Biosanitaria (ibs.GRANADA) and Institute of 
      Mathematics of the University of Granada (IMAG), Campus Univ. Fuentenueva s/n, 
      18071 Granada, Spain. Electronic address: jlrbejar@ugr.es.
FAU - Gómez-Urquiza, José Luis
AU  - Gómez-Urquiza JL
AD  - Faculty of Health Sciences, University of Granada, Cortadura del Valle s/n, 51001 
      Ceuta, Spain. Electronic address: jglurquiza@ugr.es.
LA  - eng
PT  - Journal Article
PT  - Meta-Analysis
PT  - Systematic Review
DEP - 20240222
PL  - Netherlands
TA  - Intensive Crit Care Nurs
JT  - Intensive & critical care nursing
JID - 9211274
MH  - Humans
MH  - *Job Satisfaction
MH  - *Burnout, Professional/psychology/etiology
MH  - *Intensive Care Units/organization & administration/statistics & numerical data
MH  - Nurses/psychology/statistics & numerical data
MH  - Critical Care Nursing/statistics & numerical data/methods
MH  - COVID-19/psychology
MH  - Male
MH  - Female
MH  - Workplace/psychology/standards
MH  - Adult
MH  - Surveys and Questionnaires
OTO - NOTNLM
OT  - Burnout syndrome
OT  - Intensive care unit
OT  - Job satisfaction
OT  - Nursing
OT  - Overall health
OT  - Stress
COIS- Declaration of competing interest The authors declare that they have no known 
      competing financial interests or personal relationships that could have appeared 
      to influence the work reported in this paper.
EDAT- 2024/02/24 11:42
MHDA- 2024/03/18 06:43
CRDT- 2024/02/23 18:11
PHST- 2023/09/01 00:00 [received]
PHST- 2024/02/02 00:00 [revised]
PHST- 2024/02/16 00:00 [accepted]
PHST- 2024/03/18 06:43 [medline]
PHST- 2024/02/24 11:42 [pubmed]
PHST- 2024/02/23 18:11 [entrez]
AID - S0964-3397(24)00040-5 [pii]
AID - 10.1016/j.iccn.2024.103660 [doi]
PST - ppublish
SO  - Intensive Crit Care Nurs. 2024 Jun;82:103660. doi: 10.1016/j.iccn.2024.103660. 
      Epub 2024 Feb 22.

PMID- 37418269
OWN - NLM
STAT- MEDLINE
DCOM- 20230710
LR  - 20250611
IS  - 2689-0186 (Electronic)
IS  - 2689-0186 (Linking)
VI  - 4
IP  - 7
DP  - 2023 Jul 7
TI  - Physician and Nurse Well-Being and Preferred Interventions to Address Burnout in 
      Hospital Practice: Factors Associated With Turnover, Outcomes, and Patient 
      Safety.
PG  - e231809
LID - 10.1001/jamahealthforum.2023.1809 [doi]
LID - e231809
AB  - IMPORTANCE: Disruptions in the hospital clinical workforce threaten quality and 
      safety of care and retention of health professionals. It is important to 
      understand which interventions would be well received by clinicians to address 
      the factors associated with turnover. OBJECTIVES: To determine well-being and 
      turnover rates of physicians and nurses in hospital practice, and to identify 
      actionable factors associated with adverse clinician outcomes, patient safety, 
      and clinicians' preferences for interventions. DESIGN, SETTING, AND PARTICIPANTS: 
      This was a cross-sectional multicenter survey study conducted in 2021 with 21 050 
      physicians and nurses at 60 nationally distributed US Magnet hospitals. 
      Respondents described their mental health and well-being, associations between 
      modifiable work environment factors and physician and nurse burnout, mental 
      health, hospital staff turnover, and patient safety. Data were analyzed from 
      February 21, 2022, to March 28, 2023. MAIN OUTCOMES AND MEASURES: Clinician 
      outcomes (burnout, job dissatisfaction, intent to leave, turnover), well-being 
      (depression, anxiety, work-life balance, health), patient safety, resources and 
      work environment adequacy, and clinicians' preferences for interventions to 
      improve their well-being. RESULTS: The study sample comprised responses from 
      15 738 nurses (mean [SD] age, 38.4 [11.7] years; 10 887 (69%) women; 8404 [53%] 
      White individuals) practicing in 60 hospitals, and 5312 physicians (mean [SD] 
      age, 44.7 [12.0] years; 2362 [45%] men; 2768 [52%] White individuals) practicing 
      in 53 of the same hospitals, with an average of 100 physicians and 262 nurses per 
      hospital and an overall clinician response rate of 26%. High burnout was common 
      among hospital physicians (32%) and nurses (47%). Nurse burnout was associated 
      with higher turnover of both nurses and physicians. Many physicians (12%) and 
      nurses (26%) rated their hospitals unfavorably on patient safety, reported having 
      too few nurses (28% and 54%, respectively), reported having a poor work 
      environment (20% and 34%, respectively), and lacked confidence in management (42% 
      and 46%, respectively). Fewer than 10% of clinicians described their workplace as 
      joyful. Both physicians and nurses rated management interventions to improve care 
      delivery as more important to their mental health and well-being than 
      interventions directed at improving clinicians' mental health. Improving nurse 
      staffing was ranked highest among interventions (87% of nurses and 45% of 
      physicians). CONCLUSIONS AND RELEVANCE: This cross-sectional survey study of 
      physicians and nurses practicing in US Magnet hospitals found that hospitals 
      characterized as having too few nurses and unfavorable work environments had 
      higher rates of clinician burnout, turnover, and unfavorable patient safety 
      ratings. Clinicians wanted action by management to address insufficient nurse 
      staffing, insufficient clinician control over workload, and poor work 
      environments; they were less interested in wellness programs and resilience 
      training.
FAU - Aiken, Linda H
AU  - Aiken LH
AD  - Center for Health Outcomes and Policy Research, School of Nursing, and Leonard 
      Davis Institute of Health Economics, University of Pennsylvania, Philadelphia.
FAU - Lasater, Karen B
AU  - Lasater KB
AD  - Center for Health Outcomes and Policy Research, School of Nursing, and Leonard 
      Davis Institute of Health Economics, University of Pennsylvania, Philadelphia.
FAU - Sloane, Douglas M
AU  - Sloane DM
AD  - Center for Health Outcomes and Policy Research, School of Nursing, and Leonard 
      Davis Institute of Health Economics, University of Pennsylvania, Philadelphia.
FAU - Pogue, Colleen A
AU  - Pogue CA
AD  - Center for Health Outcomes and Policy Research, School of Nursing, and Leonard 
      Davis Institute of Health Economics, University of Pennsylvania, Philadelphia.
FAU - Fitzpatrick Rosenbaum, Kathleen E
AU  - Fitzpatrick Rosenbaum KE
AD  - Center for Health Outcomes and Policy Research, School of Nursing, and Leonard 
      Davis Institute of Health Economics, University of Pennsylvania, Philadelphia.
FAU - Muir, K Jane
AU  - Muir KJ
AD  - Center for Health Outcomes and Policy Research, School of Nursing, and Leonard 
      Davis Institute of Health Economics, University of Pennsylvania, Philadelphia.
FAU - McHugh, Matthew D
AU  - McHugh MD
AD  - Center for Health Outcomes and Policy Research, School of Nursing, and Leonard 
      Davis Institute of Health Economics, University of Pennsylvania, Philadelphia.
CN  - US Clinician Wellbeing Study Consortium
LA  - eng
GR  - P2C HD044964/HD/NICHD NIH HHS/United States
GR  - R01 NR014855/NR/NINR NIH HHS/United States
GR  - T32 NR007104/NR/NINR NIH HHS/United States
PT  - Journal Article
PT  - Multicenter Study
PT  - Research Support, N.I.H., Extramural
PT  - Research Support, Non-U.S. Gov't
DEP - 20230707
PL  - United States
TA  - JAMA Health Forum
JT  - JAMA health forum
JID - 101769500
SB  - IM
MH  - Male
MH  - Humans
MH  - Female
MH  - Adult
MH  - Patient Safety
MH  - Cross-Sectional Studies
MH  - *Nursing Staff, Hospital/psychology
MH  - Job Satisfaction
MH  - *Burnout, Professional/prevention & control
MH  - Hospitals
MH  - Personnel, Hospital
MH  - *Physicians
PMC - PMC10329209
COIS- Conflict of Interest Disclosures: None reported.
FIR - Cleary, Meagan
IR  - Cleary M
FIR - Ley, Cathaleen
IR  - Ley C
FIR - Borchardt, Carla J
IR  - Borchardt CJ
FIR - Brant, Jeannine M
IR  - Brant JM
FIR - Turner, Barbra L
IR  - Turner BL
FIR - Leimberger, Alyssa E
IR  - Leimberger AE
FIR - Kozlowski, Kristin
IR  - Kozlowski K
FIR - Coleman, Bernice L
IR  - Coleman BL
FIR - Albert, Nancy M
IR  - Albert NM
FIR - Stewart, Caroline
IR  - Stewart C
FIR - Steele, Dinah
IR  - Steele D
FIR - Kaplow, Roberta
IR  - Kaplow R
FIR - Kaminsky, Kathleen
IR  - Kaminsky K
FIR - Hinkle, Heidi A
IR  - Hinkle HA
FIR - Besa, Rocel D
IR  - Besa RD
FIR - Taylor, Kathleen P
IR  - Taylor KP
FIR - Dimino, Kimberly
IR  - Dimino K
FIR - Cetnar, Cecelia
IR  - Cetnar C
FIR - Leach, L S
IR  - Leach LS
FIR - Albritton, Sandra L
IR  - Albritton SL
FIR - Davidson, Carolyn L
IR  - Davidson CL
FIR - Carrigan, Timothy
IR  - Carrigan T
FIR - Burke, Debra A
IR  - Burke DA
FIR - Anthony, Kristin R
IR  - Anthony KR
FIR - Kowalski, Mildred O
IR  - Kowalski MO
FIR - Rounds, Martha
IR  - Rounds M
FIR - Tudor, Jennifer M
IR  - Tudor JM
FIR - Griffis, Leigh
IR  - Griffis L
FIR - Vassallo, Linda M
IR  - Vassallo LM
FIR - Mulligan, Marie
IR  - Mulligan M
FIR - Macyk, Irene
IR  - Macyk I
FIR - Manley-Cullen, Catherine
IR  - Manley-Cullen C
FIR - Hutchinson, Sandra L
IR  - Hutchinson SL
FIR - Haberman, Amanda E
IR  - Haberman AE
FIR - Barnard, Amy L
IR  - Barnard AL
FIR - Gobel, Barbara H
IR  - Gobel BH
FIR - McMahon, Diana L
IR  - McMahon DL
FIR - Brown, Megan J
IR  - Brown MJ
FIR - Strack, Lisa
IR  - Strack L
FIR - Emmerling, Sheryl A
IR  - Emmerling SA
FIR - Coladonato, Angela R
IR  - Coladonato AR
FIR - Reich, Jessie A
IR  - Reich JA
FIR - Gavaghan, Justin J
IR  - Gavaghan JJ
FIR - Ballinghoff, James R
IR  - Ballinghoff JR
FIR - Vanek, Florence D
IR  - Vanek FD
FIR - Book, Karyn A
IR  - Book KA
FIR - Easter, Kathy
IR  - Easter K
FIR - Duchene, Pamela
IR  - Duchene P
FIR - Lough, Mary E
IR  - Lough ME
FIR - Benson, Christine L
IR  - Benson CL
FIR - Ducharme, Maria
IR  - Ducharme M
FIR - Quinn, Paul
IR  - Quinn P
FIR - Molyneaux, Donna M
IR  - Molyneaux DM
FIR - Kennedy, Lori
IR  - Kennedy L
FIR - Nyheim, Elizabeth Ellen
IR  - Nyheim EE
FIR - Grochow, Donna M
IR  - Grochow DM
FIR - Purcell, Shannon M
IR  - Purcell SM
FIR - Hanrahan, Kirsten
IR  - Hanrahan K
FIR - Isaacs, Kathy B
IR  - Isaacs KB
FIR - Whade, Jill J
IR  - Whade JJ
EDAT- 2023/07/07 13:05
MHDA- 2023/07/10 06:42
PMCR- 2023/07/07
CRDT- 2023/07/07 11:33
PHST- 2023/07/10 06:42 [medline]
PHST- 2023/07/07 13:05 [pubmed]
PHST- 2023/07/07 11:33 [entrez]
PHST- 2023/07/07 00:00 [pmc-release]
AID - 2807049 [pii]
AID - aoi230041 [pii]
AID - 10.1001/jamahealthforum.2023.1809 [doi]
PST - epublish
SO  - JAMA Health Forum. 2023 Jul 7;4(7):e231809. doi: 
      10.1001/jamahealthforum.2023.1809.

PMID- 38035618
OWN - NLM
STAT- MEDLINE
DCOM- 20231204
LR  - 20231204
IS  - 1940-8250 (Electronic)
IS  - 0279-5442 (Linking)
VI  - 43
IP  - 6
DP  - 2023 Dec 1
TI  - The Relationship Between Rest Breaks and Professional Burnout Among Nurses.
PG  - 48-56
LID - 10.4037/ccn2023177 [doi]
AB  - BACKGROUND: Professional burnout is a well-studied phenomenon marked by feelings 
      of depersonalization, emotional exhaustion, and decreased accomplishment. 
      Affecting nearly half of all nurses, burnout presents a threat to health outcomes 
      of the nurse, patient, organization, and society. Despite a growing literature on 
      professional burnout, specific interventions that address key contributing 
      factors have not been well described. OBJECTIVE: The primary aim of this 
      integrative literature review was to evaluate the relationship between rest 
      breaks and professional burnout among registered nurses. METHODS: A literature 
      search was performed in the APA (American Psychological Association) PsycInfo, 
      CINAHL (Cumulative Index of Nursing and Allied Health Literature), Cochrane 
      Library, Embase, and PubMed databases using the Preferred Reporting Items for 
      Systematic Reviews and Meta-Analyses as a reporting guideline. RESULTS: Five 
      articles were selected for final synthesis; 1 was of "high" quality and 4 were of 
      "good" quality. The literature showed that rest breaks were protective against 
      professional burnout among registered nurses, especially when integrated with 
      nursing management support, staffing support, and complementary strategies. 
      Several threats to validity were identified as limitations among the articles 
      selected for final synthesis. CONCLUSIONS: Rest breaks are effective in 
      decreasing professional burnout among registered nurses, especially when combined 
      with management support, staffing support, and complementary strategies. Future 
      research should focus on a deeper evaluation of staffing support models, as well 
      as identifying how nursing leaders can integrate complementary strategies across 
      health care settings to reduce burnout.
CI  - ©2023 American Association of Critical-Care Nurses.
FAU - Stutting, Halle L
AU  - Stutting HL
AD  - Halle L. Stutting is a registered inpatient nurse, Monroe Carell Jr. Children's 
      Hospital, Vanderbilt University Medical Center, Nashville, Tennessee, and a DNP 
      student at Johns Hopkins School of Nursing, Baltimore, Maryland.
LA  - eng
PT  - Journal Article
PT  - Review
PL  - United States
TA  - Crit Care Nurse
JT  - Critical care nurse
JID - 8207799
MH  - Humans
MH  - *Burnout, Professional/psychology
MH  - *Nursing Care
MH  - Workforce
MH  - *Nurses
EDAT- 2023/12/01 00:43
MHDA- 2023/12/04 12:43
CRDT- 2023/11/30 19:13
PHST- 2023/12/04 12:43 [medline]
PHST- 2023/12/01 00:43 [pubmed]
PHST- 2023/11/30 19:13 [entrez]
AID - 32232 [pii]
AID - 10.4037/ccn2023177 [doi]
PST - ppublish
SO  - Crit Care Nurse. 2023 Dec 1;43(6):48-56. doi: 10.4037/ccn2023177.

PMID- 38581856
OWN - NLM
STAT- MEDLINE
DCOM- 20240526
LR  - 20250512
IS  - 1878-013X (Electronic)
IS  - 1878-013X (Linking)
VI  - 74
DP  - 2024 Jun
TI  - Emergency department Nurses' narratives of burnout: Changing roles and 
      boundaries.
PG  - 101439
LID - S1755-599X(24)00034-X [pii]
LID - 10.1016/j.ienj.2024.101439 [doi]
AB  - PURPOSE: Emergency department nurses work in rapidly changing environments, which 
      can contribute to occupational stress. Emergency department nurses utilise 
      diverse strategies to mediate the impact of stress on their daily lives. There is 
      a paucity of qualitative research which explores emergency department nurses' 
      experiences and perspectives of burnout. This study aimed to explore emergency 
      department nurses' experiences of burnout. Further, the study considered how 
      emergency nurses conceptualised burnout and the strategies they used to manage 
      the professional and personal effects of burnout. PROCEDURES: The COREQ research 
      guidelines were used throughout the study from the design stage through to 
      dissemination. Narrative inquiry was used as the underpinning theoretical 
      framework. The researcher met individually with eight emergency department nurses 
      from NSW hospitals to undertake a face-to-face semi-structured interview. An 
      inductive approach was used to establish major themes within the narrative. 
      FINDINGS: Two major themes were established: experiencing conflicting emotions 
      and trying to establish a personal sense of control. Emergency nurses felt 
      passionate about their professional roles, yet encountered difficulties due to 
      management structures, time constraints and a sense of underappreciation. The 
      misalignment between their expectations and the reality of emergency department 
      nursing, resulted in experiences of burnout such as dissatisfaction and 
      frustrations at work. Consequently, these nurses adopted diverse strategies 
      within both their professional and personal domains. PRINCIPAL CONCLUSIONS: The 
      conclusions of this study are transferable to a variety of acute health services. 
      Health service management have a role to promote a positive workplace culture for 
      nurses, which advocates for home life balance. This will support nurses to 
      construct clear boundaries between professional identity and their personal 
      lives.
CI  - Copyright © 2024 The Author(s). Published by Elsevier Ltd.. All rights reserved.
FAU - Hetherington, Debbie
AU  - Hetherington D
AD  - Master of Research (MRes), School of Nursing and Midwifery, Western Sydney 
      University, Australia. Electronic address: D.hetherington@westernsydney.edu.au.
FAU - Wilson, Nathan J
AU  - Wilson NJ
AD  - School of Nursing and Midwifery, Western Sydney University, Australia. Electronic 
      address: N.Wilson@westernsydney.edu.au.
FAU - Dixon, Kathleen
AU  - Dixon K
AD  - School of Nursing and Midwifery, Western Sydney University, Australia. Electronic 
      address: K.dixon@westernsydney.edu.au.
FAU - Murphy, Gillian
AU  - Murphy G
AD  - School of Nursing and Midwifery, Western Sydney University, Australia. Electronic 
      address: g.murphy@westernsydney.edu.au.
LA  - eng
PT  - Journal Article
DEP - 20240405
PL  - England
TA  - Int Emerg Nurs
JT  - International emergency nursing
JID - 101472191
SB  - IM
MH  - Humans
MH  - *Burnout, Professional/psychology
MH  - *Emergency Service, Hospital
MH  - *Emergency Nursing
MH  - Qualitative Research
MH  - Female
MH  - New South Wales
MH  - Narration
MH  - Adult
MH  - Job Satisfaction
MH  - Nurse's Role/psychology
MH  - Interviews as Topic
MH  - Nursing Staff, Hospital/psychology
MH  - Male
MH  - Nurses/psychology
OTO - NOTNLM
OT  - Accident and emergency
OT  - Anxiety
OT  - Burnout
OT  - Emergency
OT  - Stress
OT  - Violence
COIS- Declaration of competing interest The authors declare that they have no known 
      competing financial interests or personal relationships that could have appeared 
      to influence the work reported in this paper.
EDAT- 2024/04/07 03:43
MHDA- 2024/05/27 00:42
CRDT- 2024/04/06 18:08
PHST- 2023/09/10 00:00 [received]
PHST- 2024/02/29 00:00 [revised]
PHST- 2024/03/10 00:00 [accepted]
PHST- 2024/05/27 00:42 [medline]
PHST- 2024/04/07 03:43 [pubmed]
PHST- 2024/04/06 18:08 [entrez]
AID - S1755-599X(24)00034-X [pii]
AID - 10.1016/j.ienj.2024.101439 [doi]
PST - ppublish
SO  - Int Emerg Nurs. 2024 Jun;74:101439. doi: 10.1016/j.ienj.2024.101439. Epub 2024 
      Apr 5.

PMID- 39601884
OWN - NLM
STAT- MEDLINE
DCOM- 20250208
LR  - 20250612
IS  - 1432-1246 (Electronic)
IS  - 0340-0131 (Linking)
VI  - 98
IP  - 1
DP  - 2025 Jan
TI  - Does mindfulness-based stress reduction training have an impact on the 
      occupational burnout and stress experienced by nurses? A randomized controlled 
      trial.
PG  - 1-11
LID - 10.1007/s00420-024-02078-8 [doi]
AB  - BACKGROUND: In an effort to combat burnout, a study investigates 
      Mindfulness-Based Stress Reduction (MBSR) training for nurses. The goal is to 
      reduce stress and improve job satisfaction, ultimately enhancing patient care. 
      These findings may inspire the development of mindfulness-based support systems 
      for healthcare professionals to promote overall well-being in the workplace. 
      MATERIALS AND METHODS: A single-blinded, randomized controlled trial with 60 
      emergency medical center nurses was conducted to assess the effectiveness of an 
      eight-session MBSR program in reducing stress and burnout. The randomization 
      process, utilizing sealed envelopes, ensured unbiased allocation to intervention 
      or control groups. The training program included group sessions focused on 
      meditation, yoga, and discussions, with participants receiving educational 
      materials and CDs for home practice. Collected data included demographics, 
      Maslach Burnout Inventory, and Occupational Stress Questionnaire results. 
      Statistical analysis, utilizing SPSS version 21, featured Kolmogorov-Smirnov, 
      Mann-Whitney U, and Wilcoxon tests to evaluate outcomes. RESULTS: Following MBSR 
      Training, the intervention group displayed statistically significant differences 
      in all occupational stress subscales compared to the control group (P < 0.05). 
      Post-intervention, the intervention group also exhibited significant differences 
      in burnout subscale scores (P < 0.001) compared to the control group. CONCLUSION: 
      MBSR can boost resilience and job satisfaction, enhancing patient care. 
      Healthcare organizations should integrate MBSR programs for nursing staff 
      well-being and combat stress and burnout. Research should probe long-term impacts 
      and effective delivery methods for sustained stress relief in nursing. TRIAL 
      REGISTRATION: This study has registered in Iranian Registry of Clinical Trials by 
      the number of IRCT20131112015390N5 on Jun 2022.
CI  - © 2024. The Author(s), under exclusive licence to Springer-Verlag GmbH Germany, 
      part of Springer Nature.
FAU - Talebiazar, Nasim
AU  - Talebiazar N
AD  - Department of Medical-Surgical Nursing, Zanjan University of Medical Sciences, 
      Gavazang road, Zanjan, 575611-5111, Iran.
FAU - Anzali, Babak Choobi
AU  - Anzali BC
AD  - Department of critical care nursing, Islamic Azad University of Chalus, 
      Noshahr-Chaloos Rd, Mazandaran, 575611-5111, Iran.
FAU - Abbasi, Mahdiyeh
AU  - Abbasi M
AD  - Department of Psychiatric Nursing, School of Nursing and Midwifery, Urmia 
      University of Medical Sciences, Urmia, Iran.
FAU - Azizi, Negin
AU  - Azizi N
AD  - Department of Emergency Nursing, Alborz University of Medical Sciences, Hassan 
      Abad, Karaj, 575611-5111, Iran.
FAU - Goli, Rasoul
AU  - Goli R
AUID- ORCID: 0000-0001-7843-0084
AD  - Department of Medical-Surgical Nursing, Urmia university of medical sciences , 
      Urmia, 571478334, Iran.
FAU - Faraji, Navid
AU  - Faraji N
AD  - Department of Medical-Surgical Nursing, Urmia university of medical sciences , 
      Urmia, 571478334, Iran.
FAU - Bagheri, Mojde
AU  - Bagheri M
AD  - Department of Medical-Surgical Nursing, Urmia university of medical sciences , 
      Urmia, 571478334, Iran.
FAU - Amiri, Negar
AU  - Amiri N
AD  - Department of critical care nursing, Urmia university of medical sciences, Campus 
      Nazlu, 11 KM Road Seru, Urmia, 575611-5111, West Azerbaijan, Iran.
FAU - Kazemi, Sahar
AU  - Kazemi S
AD  - Department of nursing, Maragheh University of Medical Sciences, North Moallem St, 
      Maragheh, 575611-5111, East Azerbaijan, Iran. Goli.r@umsu.ac.ir.
LA  - eng
PT  - Journal Article
PT  - Randomized Controlled Trial
DEP - 20241127
PL  - Germany
TA  - Int Arch Occup Environ Health
JT  - International archives of occupational and environmental health
JID - 7512134
SB  - IM
MH  - Humans
MH  - *Mindfulness/methods
MH  - *Burnout, Professional/prevention & control/psychology/therapy
MH  - Female
MH  - Adult
MH  - Male
MH  - Single-Blind Method
MH  - *Occupational Stress/prevention & control/therapy
MH  - Middle Aged
MH  - Job Satisfaction
MH  - *Nurses/psychology
MH  - Surveys and Questionnaires
MH  - *Nursing Staff, Hospital/psychology
MH  - Stress, Psychological
OTO - NOTNLM
OT  - Burnout
OT  - MBSR
OT  - Mindfulness
OT  - Nurses
OT  - Occupational stress
OT  - Stress reduction
COIS- Declarations. Conflict of interest: The authors declare that there is no conflict 
      of interest. Ethical approval: All procedures used in this study adhered to the 
      1964 Helsinki Declaration and its later revisions or comparable ethical norms. 
      Additionally, it was in accordance with the ethical standards of the 
      institutional and/or national research committee. Moreover, informed consent was 
      obtained from all participants included in the study. Consent for publication: 
      Written informed consent was obtained from the patient for publication of this 
      study. A copy of the written consent is available for review by the 
      Editor-in-Chief of this journal on request.
EDAT- 2024/11/27 12:34
MHDA- 2025/02/08 19:54
CRDT- 2024/11/27 11:15
PHST- 2023/11/24 00:00 [received]
PHST- 2024/05/31 00:00 [accepted]
PHST- 2025/02/08 19:54 [medline]
PHST- 2024/11/27 12:34 [pubmed]
PHST- 2024/11/27 11:15 [entrez]
AID - 10.1007/s00420-024-02078-8 [pii]
AID - 10.1007/s00420-024-02078-8 [doi]
PST - ppublish
SO  - Int Arch Occup Environ Health. 2025 Jan;98(1):1-11. doi: 
      10.1007/s00420-024-02078-8. Epub 2024 Nov 27.

PMID- 35236607
OWN - NLM
STAT- MEDLINE
DCOM- 20220330
LR  - 20220401
IS  - 1558-1357 (Electronic)
IS  - 0029-6465 (Linking)
VI  - 57
IP  - 1
DP  - 2022 Mar
TI  - Factors Associated with Burnout in the United States Versus International Nurses.
PG  - 29-51
LID - S0029-6465(21)00096-7 [pii]
LID - 10.1016/j.cnur.2021.11.003 [doi]
AB  - Nurse burnout is a serious global problem that is associated with adverse job 
      factors. In this article, research on burnout as measured by the Maslach Burnout 
      Inventory is reviewed from 2000 to 2019, specifically analyzing job factors 
      associated with nurse burnout and comparing US with international findings. Most 
      of the reviewed articles found a significant relationship between nurse burnout 
      and a nurse's intention to leave their job, job stress, nurse satisfaction, and 
      workplace violence. There were very few articles reporting on research done in 
      the United States, whereas most of them described international research. 
      Recommendations on how to decrease the risk of nurse burnout are summarized.
CI  - Copyright © 2021 Elsevier Inc. All rights reserved.
FAU - Sullivan, Debra
AU  - Sullivan D
AD  - College of Nursing, Walden University, 100 Washington Avenue South, Suite 1210, 
      Minneapolis, MN 55401, USA. Electronic address: Debra.sullivan@mail.waldenu.edu.
FAU - White, Kathleen M
AU  - White KM
AD  - Emerita Johns Hopkins University, School of Nursing, 525 N. Wolfe Street, 
      Baltimore, MD 21205, USA.
FAU - Frazer, Christine
AU  - Frazer C
AD  - College of Nursing, Walden University, 100 Washington Avenue South, Suite 1210, 
      Minneapolis, MN 55401, USA; Emerita Johns Hopkins University, School of Nursing, 
      525 N. Wolfe Street, Baltimore, MD 21205, USA.
LA  - eng
PT  - Journal Article
PT  - Review
DEP - 20220208
PL  - United States
TA  - Nurs Clin North Am
JT  - The Nursing clinics of North America
JID - 0042033
SB  - IM
MH  - *Burnout, Professional/epidemiology
MH  - Burnout, Psychological
MH  - Cross-Sectional Studies
MH  - Humans
MH  - Job Satisfaction
MH  - *Nurses
MH  - *Nurses, International
MH  - *Nursing Staff, Hospital
MH  - Personnel Turnover
MH  - Surveys and Questionnaires
MH  - United States/epidemiology
MH  - Workplace
OTO - NOTNLM
OT  - Intention to leave
OT  - Job stress
OT  - MBI
OT  - Nurse satisfaction
OT  - Nursing burnout
OT  - Workplace violence
COIS- Disclosure The authors have nothing to disclose.
EDAT- 2022/03/04 06:00
MHDA- 2022/03/31 06:00
CRDT- 2022/03/03 05:32
PHST- 2022/03/03 05:32 [entrez]
PHST- 2022/03/04 06:00 [pubmed]
PHST- 2022/03/31 06:00 [medline]
AID - S0029-6465(21)00096-7 [pii]
AID - 10.1016/j.cnur.2021.11.003 [doi]
PST - ppublish
SO  - Nurs Clin North Am. 2022 Mar;57(1):29-51. doi: 10.1016/j.cnur.2021.11.003. Epub 
      2022 Feb 8.

PMID- 34149033
OWN - NLM
STAT- MEDLINE
DCOM- 20211124
LR  - 20230920
IS  - 1550-5065 (Electronic)
IS  - 1057-3631 (Linking)
VI  - 37
IP  - 1
DP  - 2022 Jan-Mar 01
TI  - Nurse Burnout Syndrome and Work Environment Impact Patient Safety Grade.
PG  - 87-93
LID - 10.1097/NCQ.0000000000000574 [doi]
AB  - BACKGROUND: Burnout impacts nurses' health as well as brain structures and 
      functions including cognitive function, which could lead to work performance and 
      patient safety issues. Yet, few organization-level factors related to patient 
      safety have been identified. PURPOSE: This study examined nurse-reported patient 
      safety grade and its relationship to both burnout and the nursing work 
      environment. METHODS: A cross-sectional electronic survey was conducted among 
      nurses (N = 928) in acute care Alabama hospitals. RESULTS: In multilevel ordinal 
      mixed-effects models with nurses nested within hospitals, all burnout dimensions 
      of the Copenhagen Burnout Inventory (OR for +1 SD ranging 0.63-0.78; P < .05) and 
      work environment (OR for +1 SD ranging 4.35-4.89; P < .001) were related to the 
      outcome of patient safety grade after controlling for nurse characteristics. 
      CONCLUSIONS: Results indicate that health care organizations may reduce negative 
      patient safety ratings by reducing nurse burnout and improving the work 
      environment at the organization level.
CI  - Copyright © 2021 Wolters Kluwer Health, Inc. All rights reserved.
FAU - Montgomery, Aoyjai P
AU  - Montgomery AP
AD  - School of Nursing, University of Alabama at Birmingham.
FAU - Patrician, Patricia A
AU  - Patrician PA
FAU - Azuero, Andres
AU  - Azuero A
LA  - eng
PT  - Journal Article
PL  - United States
TA  - J Nurs Care Qual
JT  - Journal of nursing care quality
JID - 9200672
SB  - IM
MH  - *Burnout, Professional
MH  - Cross-Sectional Studies
MH  - Humans
MH  - Job Satisfaction
MH  - *Nursing Staff, Hospital
MH  - Patient Safety
MH  - Surveys and Questionnaires
MH  - Workplace
COIS- The authors declare no conflicts of interest.
EDAT- 2021/06/22 06:00
MHDA- 2021/11/25 06:00
CRDT- 2021/06/21 05:42
PHST- 2021/06/22 06:00 [pubmed]
PHST- 2021/11/25 06:00 [medline]
PHST- 2021/06/21 05:42 [entrez]
AID - 00001786-202201000-00015 [pii]
AID - 10.1097/NCQ.0000000000000574 [doi]
PST - ppublish
SO  - J Nurs Care Qual. 2022 Jan-Mar 01;37(1):87-93. doi: 10.1097/NCQ.0000000000000574.

PMID- 35706143
OWN - NLM
STAT- MEDLINE
DCOM- 20230511
LR  - 20250801
IS  - 1478-9523 (Electronic)
IS  - 1478-9515 (Linking)
VI  - 21
IP  - 3
DP  - 2023 Jun
TI  - Palliative care nurses' experiences of stress, anxiety, and burnout: A thematic 
      synthesis.
PG  - 498-514
LID - 10.1017/S147895152200058X [doi]
AB  - OBJECTIVES: This systematic literature review aimed to critically appraise 
      empirical evidence investigating palliative care (PC) nurses' experiences of 
      stress, anxiety, and burnout. METHODS: Six databases (PsycINFO, MEDLINE, Scopus, 
      CINAHL, PubMed, and Web of Science) covering literature within psychology, 
      medicine and healthcare, and social sciences were searched from inception until 
      December 2020. Studies were eligible if they included qualitative literature 
      reporting on experiences of nurses working in a PC setting of stress, anxiety, or 
      burnout, and were published in English. Eighteen studies satisfied the review's 
      inclusion criteria and were considered relevant to the review aims. Critical 
      appraisal was undertaken using the Critical Appraisal Skills Programme 
      Qualitative Checklist. RESULTS: Thematic synthesis identified three main themes: 
      When work becomes personal, The burden on mind and body, and Finding meaning and 
      connection. The findings suggested that stress, anxiety, and burnout are deeply 
      personal feelings experienced by nurses both on an emotional and physical level. 
      Additionally, PC nurses' experiences can differ in meaning and strength depending 
      on their relationships with patients, patients' families, and colleagues. 
      SIGNIFICANCE OF THE RESULTS: The synthesis highlighted that PC nurses' 
      experiences are complex, encompassing clinical and organizational challenges, and 
      the personal impact their work has on them. Having a greater understanding of the 
      factors that contribute to PC nurses' experiences may help in PC nurses' core 
      training and continuing professional education, as well as the provision of 
      effective supervision and staff support.
FAU - Clayton, Malcolm
AU  - Clayton M
AUID- ORCID: 0000-0002-8389-0277
AD  - Faculty of Health and Life Sciences, Coventry University, Coventry, UK.
AD  - Department of Psychology, University of Warwick, Coventry, UK.
FAU - Marczak, Magda
AU  - Marczak M
AUID- ORCID: 0000-0001-8736-4058
AD  - Faculty of Health and Life Sciences, Coventry University, Coventry, UK.
LA  - eng
PT  - Journal Article
PT  - Systematic Review
PL  - England
TA  - Palliat Support Care
JT  - Palliative & supportive care
JID - 101232529
SB  - IM
MH  - *Hospice and Palliative Care Nursing
MH  - *Stress, Psychological/epidemiology
MH  - *Anxiety/epidemiology
MH  - *Burnout, Professional/epidemiology
MH  - *Nurses/psychology
MH  - Humans
MH  - Prevalence
OTO - NOTNLM
OT  - Anxiety
OT  - Burnout
OT  - Nurses
OT  - Palliative care
OT  - Stress
EDAT- 2022/06/17 06:00
MHDA- 2023/05/11 06:42
CRDT- 2022/06/16 00:52
PHST- 2023/05/11 06:42 [medline]
PHST- 2022/06/17 06:00 [pubmed]
PHST- 2022/06/16 00:52 [entrez]
AID - S147895152200058X [pii]
AID - 10.1017/S147895152200058X [doi]
PST - ppublish
SO  - Palliat Support Care. 2023 Jun;21(3):498-514. doi: 10.1017/S147895152200058X.

PMID- 39688864
OWN - NLM
STAT- MEDLINE
DCOM- 20241217
LR  - 20241217
IS  - 2052-286X (Electronic)
IS  - 1357-6321 (Linking)
VI  - 30
IP  - 12
DP  - 2024 Dec 2
TI  - A qualitative study on burnout and coping in palliative nurses.
PG  - 654-662
LID - 10.12968/ijpn.2024.30.12.654 [doi]
AB  - BACKGROUND: With burnout rates highly prevalent in palliative care nurses, it is 
      important to have a holistic understanding of the causes of burnout and 
      strategies both to prevent burnout and to cope with burnout. AIM: To understand 
      the causes of burnout and strategies used to prevent and cope with burnout in 
      palliative care nurses. This would allow the implementation of strategies on a 
      personal level and organisational level to mitigate the effects of burnout. 
      METHODS: A thematic analysis to explore palliative care nurses' experiences and 
      their interpretations. In total, 11 in-depth interviews and one focus group 
      discussion with 19 nurses were conducted. The study participants were recruited 
      from three palliative care units within a health cluster in Singapore and had at 
      least 1 year of experience working in palliative care. RESULTS: Five themes were 
      identified: (a) description of burnout and its attributes; (b) factors that 
      contribute to burnout; (c) triggers that initiate burnout; (d) coping with 
      burnout; and (e) resilience to burnout. The nurses were competent in recognising 
      signs of burnout and understood the use of coping strategies to manage burnout. 
      They were also able to develop resilience to burnout through meaning-making and 
      personal experiences. SIGNIFICANCE OF RESULTS: Helping palliative nurses find a 
      deep purpose in their work builds resilience. Managers, organisation leaders, 
      researchers and peers should look into ways to increase resilience in this group 
      of nurses.
FAU - Tan, Laurence
AU  - Tan L
AD  - GeriCare, Yishun Health, Singapore Division of Supportive and Palliative Care, 
      Department of Geriatric Medicine, Khoo Teck Puat Hospital, Singapore Geriatric 
      Education and Research Institute, Singapore.
FAU - Ee, Lim Siao
AU  - Ee LS
AD  - Medical Social Services, Yishun Community Hospital, Singapore.
FAU - Jin, Toh Hui
AU  - Jin TH
AD  - Centre for Biomedical Ethics, Yong Loo Lin School of Medicine, National 
      University of Singapore, Singapore.
LA  - eng
PT  - Journal Article
PL  - England
TA  - Int J Palliat Nurs
JT  - International journal of palliative nursing
JID - 9506762
SB  - IM
MH  - Humans
MH  - *Burnout, Professional/psychology
MH  - *Adaptation, Psychological
MH  - *Qualitative Research
MH  - Female
MH  - *Hospice and Palliative Care Nursing
MH  - Adult
MH  - Male
MH  - Singapore
MH  - Middle Aged
MH  - Focus Groups
MH  - Resilience, Psychological
MH  - Nursing Staff, Hospital/psychology
MH  - Interviews as Topic
OTO - NOTNLM
OT  - burnout
OT  - health cluster
OT  - palliative care nurses
OT  - resilience
OT  - wellbeing
EDAT- 2024/12/17 12:31
MHDA- 2024/12/17 12:32
CRDT- 2024/12/17 11:34
PHST- 2024/12/17 12:32 [medline]
PHST- 2024/12/17 12:31 [pubmed]
PHST- 2024/12/17 11:34 [entrez]
AID - 10.12968/ijpn.2024.30.12.654 [doi]
PST - ppublish
SO  - Int J Palliat Nurs. 2024 Dec 2;30(12):654-662. doi: 10.12968/ijpn.2024.30.12.654.

PMID- 38490947
OWN - NLM
STAT- MEDLINE
DCOM- 20241010
LR  - 20241030
IS  - 1477-0989 (Electronic)
IS  - 0969-7330 (Print)
IS  - 0969-7330 (Linking)
VI  - 31
IP  - 7
DP  - 2024 Nov
TI  - Moral distress among acute mental health nurses: A systematic review.
PG  - 1178-1195
LID - 10.1177/09697330241238337 [doi]
AB  - Moral distress has been identified as an occupational hazard for clinicians 
      caring for vulnerable populations. The aim of this systematic review was (i) to 
      summarize the literature reporting on prevalence of, and factors related to, 
      moral distress among nurses within acute mental health settings, and (ii) to 
      examine the efficacy of interventions designed to address moral distress among 
      nurses within this clinical setting. A comprehensive literature search was 
      conducted in October 2022 utilizing Nursing & Allied Health, Embase, CINAHL, 
      PsychInfo, and PubMed databases to identify eligible studies published in English 
      from January 2000 to October 2022. Ten studies met inclusion criteria. Four 
      quantitative studies assessed moral distress among nurses in acute mental health 
      settings and examined relationships between moral distress and other 
      psychological and work-related variables. Six qualitative studies explored the 
      phenomenon of moral distress as experienced by nurses working in acute mental 
      health settings. The quantitative studies assessed moral distress using the Moral 
      Distress Scale for Psychiatric Nurses (MDS-P) or the Work-Related Moral Stress 
      Questionnaire. These studies identified relationships between moral distress and 
      emotional exhaustion, depersonalization, cynicism, poorer job satisfaction, less 
      sense of coherence, poorer moral climate, and less experience of moral support. 
      Qualitative studies revealed factors associated with moral distress, including 
      lack of action, poor conduct by colleagues, time pressures, professional, policy 
      and legal implications, aggression, and patient safety. No interventions 
      targeting moral distress among nurses in acute mental health settings were 
      identified. Overall, this review identified that moral distress is prevalent 
      among nurses working in acute mental health settings and is associated with 
      poorer outcomes for nurses, patients, and organizations. Research is urgently 
      needed to develop and test evidence-based interventions to address moral distress 
      among mental health nurses and to evaluate individual and system-level 
      intervention effects on nurses, clinical care, and patient outcomes.
FAU - Lamoureux, Sara
AU  - Lamoureux S
AUID- ORCID: 0009-0001-7343-2109
AD  - Gold Coast University Hospital.
AD  - Griffith University.
FAU - Mitchell, Amy E
AU  - Mitchell AE
AD  - The University of Queensland.
AD  - Griffith University.
FAU - Forster, Elizabeth M
AU  - Forster EM
AD  - Griffith University.
LA  - eng
PT  - Journal Article
PT  - Research Support, Non-U.S. Gov't
PT  - Systematic Review
DEP - 20240315
PL  - England
TA  - Nurs Ethics
JT  - Nursing ethics
JID - 9433357
SB  - IM
MH  - Humans
MH  - Burnout, Professional/epidemiology/psychology
MH  - Job Satisfaction
MH  - *Morals
MH  - Nurses/psychology/statistics & numerical data
MH  - Occupational Stress/epidemiology/psychology
MH  - *Psychiatric Nursing/methods/ethics/standards
MH  - *Psychological Distress
MH  - Stress, Psychological/epidemiology/psychology
PMC - PMC11492570
OTO - NOTNLM
OT  - Mental health/psychiatry
OT  - acute inpatient
OT  - moral distress
OT  - moral sensitivity
OT  - nurse/nursing
COIS- Declaration of conflicting interestsThe author(s) declared no potential conflicts 
      of interest with respect to the research, authorship, and/or publication of this 
      article.
EDAT- 2024/03/16 05:42
MHDA- 2024/10/10 18:50
PMCR- 2024/10/21
CRDT- 2024/03/15 23:12
PHST- 2024/10/10 18:50 [medline]
PHST- 2024/03/16 05:42 [pubmed]
PHST- 2024/03/15 23:12 [entrez]
PHST- 2024/10/21 00:00 [pmc-release]
AID - 10.1177_09697330241238337 [pii]
AID - 10.1177/09697330241238337 [doi]
PST - ppublish
SO  - Nurs Ethics. 2024 Nov;31(7):1178-1195. doi: 10.1177/09697330241238337. Epub 2024 
      Mar 15.

PMID- 35994597
OWN - NLM
STAT- MEDLINE
DCOM- 20220824
LR  - 20250728
IS  - 1539-0721 (Electronic)
IS  - 0002-0443 (Linking)
VI  - 52
IP  - 9
DP  - 2022 Sep 1
TI  - The Enduring Relevance of Magnet®.
PG  - 443-444
LID - 10.1097/NNA.0000000000001178 [doi]
AB  - As nurse leaders across the country contend with critical challenges, including 
      the ongoing impact of COVID-19, tightening budgets, staff resignations, nurse 
      burnout, and declining nurse engagement, some wonder whether the Magnet® 
      framework is still relevant today. It has been nearly 40 years since the original 
      Magnet research was published. How does it stand up in the wake of modern-day 
      realities? Do the findings continue to hold true? This Magnet Perspectives column 
      takes a closer look at the research that led to the program's creation, 
      development of the Magnet Model, and the program's relevance in meeting the 
      challenges of today's demanding healthcare environment. In addition, this month's 
      JONA includes "The Business Case for Magnet® Designation: Using Data to Support 
      Strategy" demonstrating the framework Magnet continues to provide cost savings 
      and cost avoidance.
CI  - Copyright © 2022 Wolters Kluwer Health, Inc. All rights reserved.
FAU - Lal, M Maureen
AU  - Lal MM
AD  - Author Affiliation: Director, Magnet Recognition Program , Silver Spring, 
      Maryland.
LA  - eng
PT  - Journal Article
PL  - United States
TA  - J Nurs Adm
JT  - The Journal of nursing administration
JID - 1263116
SB  - IM
MH  - *Burnout, Professional
MH  - Burnout, Psychological
MH  - *COVID-19
MH  - Humans
MH  - *Nursing Care
MH  - *Nursing Staff, Hospital
COIS- The author declares no conflicts of interest.
EDAT- 2022/08/23 06:00
MHDA- 2022/08/25 06:00
CRDT- 2022/08/22 14:42
PHST- 2022/08/22 14:42 [entrez]
PHST- 2022/08/23 06:00 [pubmed]
PHST- 2022/08/25 06:00 [medline]
AID - 00005110-202209000-00001 [pii]
AID - 10.1097/NNA.0000000000001178 [doi]
PST - ppublish
SO  - J Nurs Adm. 2022 Sep 1;52(9):443-444. doi: 10.1097/NNA.0000000000001178.

PMID- 34860785
OWN - NLM
STAT- MEDLINE
DCOM- 20211207
LR  - 20220805
IS  - 1539-0683 (Electronic)
IS  - 0361-929X (Linking)
VI  - 47
IP  - 1
DP  - 2022 Jan-Feb 01
TI  - Burnout and Turnover among NICU Nurses.
PG  - 33-39
LID - 10.1097/NMC.0000000000000780 [doi]
AB  - INTRODUCTION: In 2019, the national average turnover rate of registered nurses in 
      the United States was approximately 17.8%. Each percentage increase in turnover 
      costs a hospital, on average, $270,800. Although burnout is a known contributor 
      to nurses' turnover intention, few studies have examined the relationship between 
      nurse burnout and turnover, and there is little data on this relationship in 
      neonatal intensive care environments. The purpose of this study was to examine 
      the relationship between nurse burnout and turnover among neonatal intensive care 
      unit (NICU) nurses. STUDY DESIGN: A secondary analysis of data collected from an 
      observational study involving 136 nurses in a 52-bed NICU from 2013 to 2014. 
      METHODS: Multivariate logistic regression models were used to test for 
      associations between measures of burnout and turnover. RESULTS: 16.9% of nurses 
      turned over during the 11 months of the original study. Most nurses reported high 
      (46%) to moderate (37%) levels of emotional exhaustion. Final models did not 
      indicate a relationship between burnout and turnover. CLINICAL NURSING 
      IMPLICATIONS: Although burnout has been associated with turnover intent among 
      nurses, we did not observe an association between burnout and turnover among NICU 
      nurses. Despite no direct relationship between burnout and turnover in the NICU, 
      burnout may have other negative consequences. Nurse leaders should continue to 
      prioritize reducing burnout among nursing staff to improve the well-being of the 
      NICU nurse workforce.
CI  - Copyright © 2022 Wolters Kluwer Health, Inc. All rights reserved.
FAU - Thomas, Anisa O
AU  - Thomas AO
FAU - Bakas, Tamilyn
AU  - Bakas T
FAU - Miller, Elaine
AU  - Miller E
FAU - Johnson, Kimberly
AU  - Johnson K
FAU - Tubbs-Cooley, Heather L
AU  - Tubbs-Cooley HL
LA  - eng
PT  - Journal Article
PT  - Observational Study
PL  - United States
TA  - MCN Am J Matern Child Nurs
JT  - MCN. The American journal of maternal child nursing
JID - 7605941
SB  - IM
MH  - *Burnout, Professional
MH  - Humans
MH  - Infant, Newborn
MH  - Intensive Care Units, Neonatal
MH  - Job Satisfaction
MH  - *Nurses
MH  - *Nursing Staff, Hospital
MH  - Personnel Turnover
MH  - Surveys and Questionnaires
EDAT- 2021/12/04 06:00
MHDA- 2021/12/15 06:00
CRDT- 2021/12/03 17:23
PHST- 2021/12/03 17:23 [entrez]
PHST- 2021/12/04 06:00 [pubmed]
PHST- 2021/12/15 06:00 [medline]
AID - 00005721-202201000-00006 [pii]
AID - 10.1097/NMC.0000000000000780 [doi]
PST - ppublish
SO  - MCN Am J Matern Child Nurs. 2022 Jan-Feb 01;47(1):33-39. doi: 
      10.1097/NMC.0000000000000780.

PMID- 35981115
OWN - NLM
STAT- MEDLINE
DCOM- 20220822
LR  - 20250728
IS  - 1550-5138 (Electronic)
IS  - 0887-9311 (Linking)
VI  - 36
IP  - 5
DP  - 2022 Sep-Oct 01
TI  - Compassion Fatigue in Oncology Nurses in Turkey: A Qualitative Study.
PG  - 304-310
LID - 10.1097/HNP.0000000000000540 [doi]
AB  - Nurses working in oncology clinics, where terminal patients are frequently cared 
      for, face the risk of compassion fatigue, and, therefore, it is important to 
      understand their experiences of this condition. Accordingly, this study aimed to 
      identify compassion fatigue among nurses working in oncology clinics. The 
      findings led to the identification of 5 themes: empathy, sadness, despair, 
      depersonalization, and not suffering from death.
CI  - Copyright © 2022 Wolters Kluwer Health, Inc. All rights reserved.
FAU - Bilgiç, Şebnem
AU  - Bilgiç Ş
AD  - Department of Nursing, Faculty of Health Science, Trakya University, Edirne, 
      Turkey (Dr Bilgiç); and Department of Nursing, Faculty of Health Science, 
      Eskişehir Osmangazi University, Eskişehir, Turkey (Dr Cebeci).
FAU - Pamuk Cebeci, Sevil
AU  - Pamuk Cebeci S
AUID- ORCID: 0000-0002-3788-5784
LA  - eng
PT  - Journal Article
PL  - United States
TA  - Holist Nurs Pract
JT  - Holistic nursing practice
JID - 8702105
MH  - *Burnout, Professional
MH  - *Compassion Fatigue
MH  - Empathy
MH  - Humans
MH  - Job Satisfaction
MH  - *Nurses
MH  - Oncology Nursing
MH  - Turkey
EDAT- 2022/08/19 06:00
MHDA- 2022/08/23 06:00
CRDT- 2022/08/18 14:23
PHST- 2022/08/18 14:23 [entrez]
PHST- 2022/08/19 06:00 [pubmed]
PHST- 2022/08/23 06:00 [medline]
AID - 00004650-202209000-00007 [pii]
AID - 10.1097/HNP.0000000000000540 [doi]
PST - ppublish
SO  - Holist Nurs Pract. 2022 Sep-Oct 01;36(5):304-310. doi: 
      10.1097/HNP.0000000000000540.

PMID- 39675111
OWN - NLM
STAT- MEDLINE
DCOM- 20250427
LR  - 20250518
IS  - 1878-013X (Electronic)
IS  - 1878-013X (Linking)
VI  - 78
DP  - 2025 Feb
TI  - Workforce research priorities for emergency nurses in Australia.
PG  - 101539
LID - S1755-599X(24)00134-4 [pii]
LID - 10.1016/j.ienj.2024.101539 [doi]
AB  - BACKGROUND: The current nursing shortage is a critical issue facing healthcare 
      systems. Workforce research priorities foremergency nurses are limited.This study 
      aimed to identify, collate, and prioritise areas of workforce research for 
      emergency nursing in Australia. METHODS: This priority-setting study was 
      conducted with ED nurses from September 2022 to August 2023 and comprised: i) an 
      initial survey, ii) face-to-face group discussions, and iii) a prioritisation 
      survey. RESULTS: A total of 318 ED nurses responded to the initial survey. 
      Staffing (n = 245), workload (n = 112), access block (n = 63) and burnout 
      (n = 54) were nominated as workforce concerns. Responses were grouped into three 
      overarching categories: person, department, and organisation. These categories 
      informed the face-to-face group discussions. A total of 30 ED nurses participated 
      in one of three face-to-face group discussions. Sub-themes, including resilience, 
      workload, and well-being emerged. From the prioritisation survey completed by 163 
      ED nurses, the highest-ranked workforce research priorities pertained to turnover 
      and retention. CONCLUSIONS: The research priorities identified reflect important 
      and contemporary workforce issues for emergency nurses. Efforts to progress 
      research in these priority workforce areas should be encouraged and supported.
CI  - Copyright © 2024 The Author(s). Published by Elsevier Ltd.. All rights reserved.
FAU - McIntyre, Nicholas
AU  - McIntyre N
AD  - School of Nursing and Midwifery, Griffith University, Gold Coast, Queensland, 
      Australia; Department of Emergency Medicine, Gold Coast Health, Gold Coast, 
      Queensland, Australia. Electronic address: Nicholas.McIntyre@griffithuni.edu.au.
FAU - Crilly, Julia
AU  - Crilly J
AD  - School of Nursing and Midwifery, Griffith University, Gold Coast, Queensland, 
      Australia; Department of Emergency Medicine, Gold Coast Health, Gold Coast, 
      Queensland, Australia; Centre for Mental Health, Griffith University, Gold Coast, 
      Queensland, Australia.
FAU - Xu, Grace
AU  - Xu G
AD  - School of Nursing and Midwifery, Queensland University of Technology, Kelvin 
      Grove, Brisbane, Queensland, Australia; Centre of Clinical Nursing, Royal 
      Brisbane and Women's Hospital, Herston, Brisbane, Queensland, Australia; 
      Emergency and Trauma Centre, Royal Brisbane, and Women's Hospital, Brisbane, 
      Queensland, Australia.
FAU - Morphet, Julia
AU  - Morphet J
AD  - School of Nursing and Midwifery, Monash University, Clayton, Victoria, Australia.
FAU - Griffin, Bronwyn
AU  - Griffin B
AD  - School of Nursing and Midwifery, Griffith University, Gold Coast, Queensland, 
      Australia.
FAU - Greenslade, Jaimi
AU  - Greenslade J
AD  - Emergency and Trauma Centre, Royal Brisbane, and Women's Hospital, Brisbane, 
      Queensland, Australia; School of Nursing and Midwifery, Monash University, 
      Clayton, Victoria, Australia.
FAU - Elder, Elizabeth
AU  - Elder E
AD  - School of Nursing and Midwifery, Griffith University, Gold Coast, Queensland, 
      Australia; Department of Emergency Medicine, Gold Coast Health, Gold Coast, 
      Queensland, Australia; Australian Centre for Health Service Innovation, Centre 
      for Healthcare Transformation, Queensland University of Technology, Brisbane, 
      Queensland, Australia; Centre for Work, Organisation and Wellbeing, Griffith 
      University, Gold Coast, Queensland, Australia.
LA  - eng
PT  - Journal Article
PT  - Research Support, Non-U.S. Gov't
DEP - 20241214
PL  - England
TA  - Int Emerg Nurs
JT  - International emergency nursing
JID - 101472191
SB  - IM
MH  - Humans
MH  - Australia
MH  - *Emergency Nursing/methods
MH  - Female
MH  - Surveys and Questionnaires
MH  - Adult
MH  - Male
MH  - Middle Aged
MH  - *Workforce/statistics & numerical data
MH  - *Nurses/psychology
MH  - Workload/psychology
MH  - *Research/trends
MH  - *Health Workforce/statistics & numerical data
MH  - *Nursing Research
MH  - Burnout, Professional
OTO - NOTNLM
OT  - Emergency services
OT  - Emergency ward
OT  - Hospital
OT  - Nurses
OT  - Personal retention
OT  - Personal turnover
OT  - Personnel management
OT  - Research prioritisation
COIS- Declaration of competing interest The authors declare the following financial 
      interests/personal relationships which may be considered as potential competing 
      interests: JC is an International Advisory Board Member for International 
      Emergency Nursing. JM is an Editorial Advisor for International Emergency 
      Nursing.
EDAT- 2024/12/16 11:30
MHDA- 2025/01/26 02:11
CRDT- 2024/12/15 18:02
PHST- 2023/10/24 00:00 [received]
PHST- 2024/10/30 00:00 [revised]
PHST- 2024/11/02 00:00 [accepted]
PHST- 2025/01/26 02:11 [medline]
PHST- 2024/12/16 11:30 [pubmed]
PHST- 2024/12/15 18:02 [entrez]
AID - S1755-599X(24)00134-4 [pii]
AID - 10.1016/j.ienj.2024.101539 [doi]
PST - ppublish
SO  - Int Emerg Nurs. 2025 Feb;78:101539. doi: 10.1016/j.ienj.2024.101539. Epub 2024 
      Dec 14.

PMID- 37824475
OWN - NLM
STAT- MEDLINE
DCOM- 20231101
LR  - 20250804
IS  - 1539-0721 (Electronic)
IS  - 0002-0443 (Linking)
VI  - 53
IP  - 11
DP  - 2023 Nov 1
TI  - Examining the Nurse Manager Practice Environment Effects on Burnout: Results of a 
      Cross-sectional Multisite Study.
PG  - 583-588
LID - 10.1097/NNA.0000000000001349 [doi]
AB  - OBJECTIVE: This study examined the relationships between the dimensions of the 
      nurse manager (NM) practice environment (PE) and burnout. BACKGROUND: NMs are 
      critical to the success of their unit(s). Understanding the degree to which their 
      PE characteristics impact their level of burnout is important to NM retention. 
      METHOD: A cross-sectional research design using a 71-item questionnaire was used 
      to measure NM characteristics, hospital characteristics, NM PE, and burnout. 
      There were 110 completed respondents across 22 hospitals in the United States. 
      RESULTS: Moderate inverse relationships exist between the NM PE and 2 of the 3 
      (work and personal) dimensions of burnout. NM age and tenure also showed an 
      inverse relationship with burnout. CONCLUSIONS: This study added evidence showing 
      a statistically significant relationship between NM PE and the work and personal 
      dimensions of burnout. These results also suggest the relationships NMs have with 
      the patients on their unit(s) do not add to their level of burnout.
CI  - Copyright © 2023 Wolters Kluwer Health, Inc. All rights reserved.
FAU - Miller, Rebecca
AU  - Miller R
AD  - Author Affiliations: Director of Professional Nursing Practice (Dr Miller), 
      Methodist Northeast Hospital, San Antonio, Texas; Nurse Scientist Scholar (Dr 
      Zanville), NC Division | Mission Health, Asheville, North Carolina; and 
      Biostatistician II (Dr Hasse), HCA Healthcare, Nashville, Tennessee.
FAU - Zanville, Noah
AU  - Zanville N
FAU - Hasse, Adam
AU  - Hasse A
LA  - eng
PT  - Journal Article
PL  - United States
TA  - J Nurs Adm
JT  - The Journal of nursing administration
JID - 1263116
SB  - IM
MH  - Humans
MH  - United States
MH  - *Nursing Staff, Hospital
MH  - *Nurse Administrators
MH  - Cross-Sectional Studies
MH  - *Burnout, Professional
MH  - Surveys and Questionnaires
MH  - Job Satisfaction
COIS- The authors declare no conflicts of interest.
EDAT- 2023/10/12 18:43
MHDA- 2023/11/01 12:44
CRDT- 2023/10/12 13:34
PHST- 2023/11/01 12:44 [medline]
PHST- 2023/10/12 18:43 [pubmed]
PHST- 2023/10/12 13:34 [entrez]
AID - 00005110-202311000-00008 [pii]
AID - 10.1097/NNA.0000000000001349 [doi]
PST - ppublish
SO  - J Nurs Adm. 2023 Nov 1;53(11):583-588. doi: 10.1097/NNA.0000000000001349.

PMID- 39782334
OWN - NLM
STAT- MEDLINE
DCOM- 20250605
LR  - 20250605
IS  - 1938-2707 (Electronic)
IS  - 0009-9228 (Linking)
VI  - 64
IP  - 7
DP  - 2025 Jul
TI  - Exploring Compassion Fatigue in Pediatric Nursing: A Cross-Sectional Study.
PG  - 1007-1015
LID - 10.1177/00099228241310933 [doi]
AB  - BACKGROUND: Compassion fatigue is a state of emotional and physical exhaustion 
      that arises from frequent contact with people who have experienced trauma or 
      stress, which may affect particularly those working in health care. This study 
      aimed to elucidate the prevalence and determinants of compassion fatigue among 
      pediatric nurses. METHODS: A survey was administered to pediatric nurses at a 
      tertiary hospital in Jiangsu province, China. Chinese compassion fatigue scale 
      was used to investigate the compassion fatigue. RESULTS: The study enrolled 364 
      pediatric nurses, with a compassion fatigue prevalence of 59.89%. Age (odds ratio 
      [OR] = 2.094, 95% confidence interval [CI] = 1.833-2.418), education level (OR = 
      2.118, 95% CI = 1.852-2.669), monthly income (OR = 3.976, 95% CI = 2.904-4.412), 
      and having children at home (OR = 2.314, 95% CI = 1.851-3.025) were independent 
      predictors of compassion fatigue. CONCLUSIONS: These findings demonstrate the 
      need for targeted interventions to mitigate compassion fatigue in pediatric 
      nurses.
FAU - Zhang, Tingting
AU  - Zhang T
AD  - Department of Pediatrics, Nanjing Lishui People's Hospital, Nanjing, China.
FAU - Zhou, Jingjing
AU  - Zhou J
AD  - Department of Pediatrics, Nanjing Lishui People's Hospital, Nanjing, China.
FAU - Xia, Yu
AU  - Xia Y
AUID- ORCID: 0009-0003-9735-1260
AD  - Department of Pediatrics, Nanjing Lishui People's Hospital, Nanjing, China.
LA  - eng
PT  - Journal Article
DEP - 20250109
PL  - United States
TA  - Clin Pediatr (Phila)
JT  - Clinical pediatrics
JID - 0372606
SB  - IM
MH  - Humans
MH  - *Compassion Fatigue/epidemiology/psychology
MH  - Cross-Sectional Studies
MH  - Female
MH  - Male
MH  - Adult
MH  - China/epidemiology
MH  - *Pediatric Nursing/statistics & numerical data
MH  - Prevalence
MH  - Surveys and Questionnaires
MH  - *Nurses, Pediatric/psychology/statistics & numerical data
MH  - Burnout, Professional/epidemiology
MH  - Middle Aged
OTO - NOTNLM
OT  - care
OT  - compassion
OT  - fatigue
OT  - nurses
OT  - nursing
OT  - pediatric
COIS- Declaration of Conflicting InterestsThe author(s) declared no potential conflicts 
      of interest with respect to the research, authorship, and/or publication of this 
      article.
EDAT- 2025/01/09 06:22
MHDA- 2025/06/05 12:32
CRDT- 2025/01/09 05:44
PHST- 2025/06/05 12:32 [medline]
PHST- 2025/01/09 06:22 [pubmed]
PHST- 2025/01/09 05:44 [entrez]
AID - 10.1177/00099228241310933 [doi]
PST - ppublish
SO  - Clin Pediatr (Phila). 2025 Jul;64(7):1007-1015. doi: 10.1177/00099228241310933. 
      Epub 2025 Jan 9.

PMID- 40360392
OWN - NLM
STAT- MEDLINE
DCOM- 20250514
LR  - 20250529
IS  - 2399-6641 (Electronic)
IS  - 2399-6641 (Linking)
VI  - 14
IP  - 2
DP  - 2025 May 13
TI  - Nurse stress and patient safety in the ICU: physician-led observational 
      mixed-methods study.
LID - 10.1136/bmjoq-2024-003109 [doi]
LID - e003109
AB  - INTRODUCTION: Nurses working in intensive care settings are required to maintain 
      constant vigilance, yet they often experience high stress and burnout, which can 
      compromise the quality of patient care. OBJECTIVES: To identify stress and 
      burnout among intensive care nurses, contributing risk factors and impact on 
      patient safety, while providing an opportunity for nurses to discuss their 
      work-related challenges. METHODS: Setting: Observational mixed-methods study done 
      in intensive care unit (ICU), tertiary teaching hospital, Kerala, India in July 
      2024. PARTICIPANTS: Thirty nurses in the ICU (all females, mostly aged 25-35 
      years, >5 years of work experience) completed standardised questionnaires on 
      stress levels, workload, burnout and work satisfaction. From this group, six 
      nurses underwent structured interviews. Purposive sampling was done to capture 
      diverse experience and roles. Reported patient safety incident data were 
      collected.Severity of stress, workload, burnout and work satisfaction were 
      classified into high or low levels based on predefined cut-off scores. RESULTS: 
      86.7% reported moderate to high levels of combined outcomes of workload, stress 
      or burnout, with 46.7% experiencing high levels of stress. Four major themes were 
      identified in the qualitative analysis: stress, attitudes, patient safety and 
      nurses' unmet demands and aspirations. Positive attitudes identified were 
      passion, motivation and empathy. Key stressors included work overload, inadequate 
      staffing, logistics, team and management support. Coping strategy was 
      family-centred. A perceived need for a non-punitive, learning-oriented 
      environment was identified for fostering patient safety culture. Nurses' demands 
      included facility safety, managerial support and better resources, both man and 
      machine. CONCLUSIONS: Despite the specific challenges faced by ICU nurses in 
      developing countries, they upheld positive values. Institutional leadership's 
      commitment to implement patient safety culture and improve nurses' work 
      environment is important. Future research should involve larger multicentre 
      interventional studies.
CI  - © Author(s) (or their employer(s)) 2025. Re-use permitted under CC BY-NC. No 
      commercial re-use. See rights and permissions. Published by BMJ Group.
FAU - Mathew, Manju
AU  - Mathew M
AUID- ORCID: 0000-0002-9008-5014
AD  - Pulmonology and Critical Care, Pushpagiri Institute of Medical Sciences and 
      Research Centre, Thiruvalla, India dr.tresamaria@gmail.com.
AD  - Community Medicine, Pushpagiri Institute of Medical Sciences and Research Centre, 
      Thiruvalla, India.
FAU - John, Anjum
AU  - John A
AUID- ORCID: 0000-0002-9873-8550
AD  - Community Medicine, Pushpagiri Institute of Medical Sciences and Research Centre, 
      Thiruvalla, India.
FAU - Vazhakkalayil Ramachandran, Reshma
AU  - Vazhakkalayil Ramachandran R
AD  - Pushpagiri Institute of Medical Sciences and Research Centre, Thiruvalla, India.
LA  - eng
PT  - Journal Article
PT  - Observational Study
DEP - 20250513
PL  - England
TA  - BMJ Open Qual
JT  - BMJ open quality
JID - 101710381
SB  - IM
MH  - Humans
MH  - *Patient Safety/standards/statistics & numerical data
MH  - Adult
MH  - India
MH  - Female
MH  - Intensive Care Units/organization & administration/statistics & numerical data
MH  - Surveys and Questionnaires
MH  - Burnout, Professional/psychology
MH  - Male
MH  - Job Satisfaction
MH  - *Nurses/psychology/statistics & numerical data
MH  - *Stress, Psychological/psychology
MH  - Qualitative Research
MH  - Middle Aged
MH  - Workload/psychology
PMC - PMC12083376
OTO - NOTNLM
OT  - Burnout, Professional
OT  - Critical care
OT  - Nurses
OT  - Patient safety
OT  - Safety culture
COIS- Competing interests: None declared.
EDAT- 2025/05/14 11:40
MHDA- 2025/05/14 12:41
PMCR- 2025/05/13
CRDT- 2025/05/13 22:02
PHST- 2024/09/09 00:00 [received]
PHST- 2025/03/07 00:00 [accepted]
PHST- 2025/05/14 12:41 [medline]
PHST- 2025/05/14 11:40 [pubmed]
PHST- 2025/05/13 22:02 [entrez]
PHST- 2025/05/13 00:00 [pmc-release]
AID - bmjoq-2024-003109 [pii]
AID - 10.1136/bmjoq-2024-003109 [doi]
PST - epublish
SO  - BMJ Open Qual. 2025 May 13;14(2):e003109. doi: 10.1136/bmjoq-2024-003109.

PMID- 39807880
OWN - NLM
STAT- MEDLINE
DCOM- 20250501
LR  - 20250521
IS  - 1539-0721 (Electronic)
IS  - 0002-0443 (Linking)
VI  - 55
IP  - 2
DP  - 2025 Feb 1
TI  - A Study Exploring Local Nurse Retention Data.
PG  - 117-123
LID - 10.1097/NNA.0000000000001539 [doi]
AB  - BACKGROUND: Currently in the United States, the demand for RNs is stronger than 
      is being supplied. This site-specific pediatric RN turnover rate was estimated at 
      15% per year, which is above the national average. METHODS: A descriptive 
      correlational study was conducted using the Revised Casey-Fink Nurse Retention 
      Survey tool. RESULTS: The top 2 areas that impacted nursing retention at this 
      study site were workplace morale, and pay and benefits. These data are 
      inconsistent with multiple other studies where decreased job satisfaction and 
      burnout were top factors in nursing retention. CONCLUSIONS: Although national 
      data reveal reasons for leaving an institution or the profession, it is important 
      to survey the local workforce to identify areas for focus in retention efforts.
CI  - Copyright © 2025 Wolters Kluwer Health, Inc. All rights reserved.
FAU - Staup, Amy
AU  - Staup A
AD  - Author Affiliations: Research Nurse Coordinator (Staup), Neonatal Nurse 
      Practitioner (Dr Jasin), Infection Control Nurse (Robinson), and Clinical Nurse 
      Educator (Hembree), Research and Evidence-Based Council, Dayton Children's 
      Hospital; and Biostatistician (Dr Stolfi), Assistant Professor (Dr Jasin), and 
      Associate Professor Nursing (Dr Bowling), Wright State University, Dayton, Ohio.
FAU - Jasin, Lisa R
AU  - Jasin LR
FAU - Robinson, Jamie
AU  - Robinson J
FAU - Hembree, Shellie
AU  - Hembree S
FAU - Stolfi, Adrienne
AU  - Stolfi A
FAU - Bowling, Ann
AU  - Bowling A
LA  - eng
PT  - Journal Article
PL  - United States
TA  - J Nurs Adm
JT  - The Journal of nursing administration
JID - 1263116
SB  - IM
MH  - Humans
MH  - *Personnel Turnover/statistics & numerical data
MH  - *Job Satisfaction
MH  - United States
MH  - *Nursing Staff, Hospital/psychology/supply & distribution
MH  - Burnout, Professional
MH  - Female
MH  - Adult
MH  - Male
MH  - Salaries and Fringe Benefits/statistics & numerical data
MH  - Middle Aged
MH  - Workplace/psychology
MH  - *Pediatric Nursing
MH  - Morale
COIS- The authors declare no conflicts of interest.
EDAT- 2025/01/14 12:34
MHDA- 2025/01/22 18:25
CRDT- 2025/01/14 09:03
PHST- 2025/01/22 18:25 [medline]
PHST- 2025/01/14 12:34 [pubmed]
PHST- 2025/01/14 09:03 [entrez]
AID - 00005110-990000000-00097 [pii]
AID - 10.1097/NNA.0000000000001539 [doi]
PST - ppublish
SO  - J Nurs Adm. 2025 Feb 1;55(2):117-123. doi: 10.1097/NNA.0000000000001539.

PMID- 35858150
OWN - NLM
STAT- MEDLINE
DCOM- 20220722
LR  - 20251031
IS  - 1938-2472 (Electronic)
IS  - 0022-0124 (Linking)
VI  - 53
IP  - 7
DP  - 2022 Jul
TI  - Oncology-Hematology Nurses' Perspectives on the Compassion Fatigue Resiliency 
      Program: A Qualitative Study.
PG  - 329-336
LID - 10.3928/00220124-20220603-09 [doi]
AB  - Background Oncology-hematology nurses are at increased risk for compassion 
      fatigue. It remains unclear whether the Compassion Fatigue Resiliency program is 
      effective, and qualitative evidence from participant feedback is limited. This 
      was a follow-up study to a quantitative study of the Compassion Fatigue 
      Resiliency program. The aims of this study were to evaluate how the content of 
      the program affects nurses' compassion fatigue and coping abilities and to obtain 
      their views. Method This qualitative study was performed with 24 
      oncology-hematology nurses at two hospitals. Three focus groups were conducted 
      using a semi-structured questionnaire. The data were analyzed using conventional 
      content analysis. Results Four themes emerged: awareness; coping; not for others, 
      for me; and training design. Nurses stated they had only just learned what 
      compassion fatigue and its impact were and had gained more awareness. Conclusion 
      The content of the Compassion Fatigue Resiliency program helped nurses learn 
      effective coping skills; however, the program's design is important to its 
      effectiveness. [J Contin Educ Nurs. 2022;53(7):329-336.].
FAU - Pehlivan, Tuğba
AU  - Pehlivan T
FAU - Güner, Perihan
AU  - Güner P
LA  - eng
PT  - Journal Article
DEP - 20220701
PL  - United States
TA  - J Contin Educ Nurs
JT  - Journal of continuing education in nursing
JID - 0262321
MH  - *Burnout, Professional/prevention & control
MH  - *Compassion Fatigue/prevention & control
MH  - Empathy
MH  - Follow-Up Studies
MH  - *Hematology
MH  - Humans
MH  - Job Satisfaction
MH  - *Nurse Clinicians/psychology
MH  - Nurses/psychology
MH  - *Oncology Nursing
MH  - Program Evaluation
MH  - Surveys and Questionnaires
EDAT- 2022/07/21 06:00
MHDA- 2022/07/23 06:00
CRDT- 2022/07/20 16:02
PHST- 2022/07/20 16:02 [entrez]
PHST- 2022/07/21 06:00 [pubmed]
PHST- 2022/07/23 06:00 [medline]
AID - 10.3928/00220124-20220603-09 [doi]
PST - ppublish
SO  - J Contin Educ Nurs. 2022 Jul;53(7):329-336. doi: 10.3928/00220124-20220603-09. 
      Epub 2022 Jul 1.

PMID- 35085142
OWN - NLM
STAT- MEDLINE
DCOM- 20220209
LR  - 20220209
IS  - 1538-7488 (Electronic)
IS  - 0002-936X (Linking)
VI  - 122
IP  - 2
DP  - 2022 Feb 1
TI  - The Current State of Nursing.
PG  - 18-20
LID - 10.1097/01.NAJ.0000820536.23909.d7 [doi]
AB  - Workforce issues, challenges, and opportunities.
CI  - Copyright © 2022 Wolters Kluwer Health, Inc. All rights reserved.
FAU - Seegert, Liz
AU  - Seegert L
LA  - eng
PT  - Journal Article
PL  - United States
TA  - Am J Nurs
JT  - The American journal of nursing
JID - 0372646
SB  - IM
MH  - *Burnout, Professional
MH  - *COVID-19
MH  - Critical Care Nursing/*trends
MH  - Humans
MH  - *Nursing Staff/statistics & numerical data/supply & distribution
MH  - Psychological Distress
MH  - Workforce/*trends
EDAT- 2022/01/28 06:00
MHDA- 2022/02/10 06:00
CRDT- 2022/01/27 17:14
PHST- 2022/01/27 17:14 [entrez]
PHST- 2022/01/28 06:00 [pubmed]
PHST- 2022/02/10 06:00 [medline]
AID - 00000446-202202000-00019 [pii]
AID - 10.1097/01.NAJ.0000820536.23909.d7 [doi]
PST - ppublish
SO  - Am J Nurs. 2022 Feb 1;122(2):18-20. doi: 10.1097/01.NAJ.0000820536.23909.d7.

PMID- 38452098
OWN - NLM
STAT- MEDLINE
DCOM- 20240311
LR  - 20240311
IS  - 1932-6203 (Electronic)
IS  - 1932-6203 (Linking)
VI  - 19
IP  - 3
DP  - 2024
TI  - Clinical nurse managers' leadership styles and staff nurses' work engagement in 
      Saudi Arabia: A cross-sectional study.
PG  - e0296082
LID - 10.1371/journal.pone.0296082 [doi]
LID - e0296082
AB  - BACKGROUND: Effective nurse leadership enhances nurse welfare, improves patient 
      care, and increases organisational success. A lack of adequate, supportive 
      leadership significantly contributes to many nurses leaving the profession. Nurse 
      managers need to prioritise engagement and retention as significant focus areas 
      to address the nursing shortage in Saudi Arabia and accomplish the national 
      program's objectives. AIM: To examine the correlation between the leadership 
      styles of clinical nurse managers and staff engagement. METHOD: This study used a 
      descriptive, cross-sectional, correlational design. The leadership styles of 
      clinical nurse managers were evaluated using the Multifactor Leadership 
      Questionnaire (MLQ-5X). Work engagement was assessed using the Utrecht Work 
      Engagement Scale (UWES). Questionnaires were distributed to 450 nurses in four 
      public hospitals in western Saudi Arabia. Non-probability convenience sampling 
      was used to collect the data. RESULTS: A total of 278 nurses from a range of 
      clinical areas participated in the survey, which revealed that the leadership 
      styles of clinical nurse managers positively or negatively impact nurse work 
      engagement. Most clinical nurse managers exhibit transformational leadership, 
      followed by transactional, then passive-avoidant styles. Respondents displayed a 
      high level of work engagement, emphasising the positive impact of 
      transformational and transactional leadership on work engagement outcomes. The 
      findings showed significant differences in leadership styles and work engagement 
      levels between Saudi and non-Saudi nurses across various dimensions. CONCLUSION: 
      Understanding the effect of leadership styles employed by nurse managers on work 
      engagement can positively impact staff retention rates and the quality of patient 
      care. Nurse managers should participate in training programs to enhance their 
      practical leadership skills to enhance the work engagement levels of nurses. 
      IMPLICATION: Nurse work engagement can be improved by establishing training 
      programs that promote effective leadership and highlight the significance of 
      various leadership styles and their subsequent impact on nurse work engagement. 
      Nursing students should receive education on leadership styles. Nursing leaders 
      should be given access to mentoring programs and opportunities for career 
      advancement to support the introduction of effective leadership styles.
CI  - Copyright: © 2024 Alluhaybi et al. This is an open access article distributed 
      under the terms of the Creative Commons Attribution License, which permits 
      unrestricted use, distribution, and reproduction in any medium, provided the 
      original author and source are credited.
FAU - Alluhaybi, Amal
AU  - Alluhaybi A
AUID- ORCID: 0000-0002-1526-619X
AD  - School of Nursing and Midwifery, Faculty of Health, the University of Technology 
      Sydney, Sydney, NSW, Australia.
AD  - Faculty of Nursing, Umm Al Qura University, Makkah, Saudi Arabia.
FAU - Usher, Kim
AU  - Usher K
AD  - School of Health, University of New England, Armidale, NSW, Australia.
FAU - Durkin, Joanne
AU  - Durkin J
AD  - School of Health, University of New England, Armidale, NSW, Australia.
FAU - Wilson, Amanda
AU  - Wilson A
AD  - School of Nursing and Midwifery, Faculty of Health, the University of Technology 
      Sydney, Sydney, NSW, Australia.
LA  - eng
PT  - Journal Article
DEP - 20240307
PL  - United States
TA  - PLoS One
JT  - PloS one
JID - 101285081
SB  - IM
MH  - Humans
MH  - *Nurse Administrators
MH  - Cross-Sectional Studies
MH  - Saudi Arabia
MH  - Leadership
MH  - Job Satisfaction
MH  - Surveys and Questionnaires
MH  - *Nursing Staff, Hospital
MH  - *Nurses
PMC - PMC10919612
COIS- The authors have declared that no competing interests exist.
EDAT- 2024/03/07 18:42
MHDA- 2024/03/11 06:42
PMCR- 2024/03/07
CRDT- 2024/03/07 14:05
PHST- 2023/07/17 00:00 [received]
PHST- 2023/12/06 00:00 [accepted]
PHST- 2024/03/11 06:42 [medline]
PHST- 2024/03/07 18:42 [pubmed]
PHST- 2024/03/07 14:05 [entrez]
PHST- 2024/03/07 00:00 [pmc-release]
AID - PONE-D-23-21547 [pii]
AID - 10.1371/journal.pone.0296082 [doi]
PST - epublish
SO  - PLoS One. 2024 Mar 7;19(3):e0296082. doi: 10.1371/journal.pone.0296082. 
      eCollection 2024.

PMID- 37551628
OWN - NLM
STAT- MEDLINE
DCOM- 20240109
LR  - 20250626
IS  - 1365-2850 (Electronic)
IS  - 1351-0126 (Linking)
VI  - 31
IP  - 1
DP  - 2024 Feb
TI  - Mentalizing capacities of mental health nurses: A systematic PRISMA review.
PG  - 87-110
LID - 10.1111/jpm.12963 [doi]
AB  - WHAT IS KNOWN ON THE SUBJECT?: Mentalizing is the capacity to understand both 
      one's own and other people's behaviour in terms of mental states, such as, for 
      example, desires, feelings and beliefs. The mentalizing capacities of healthcare 
      professionals help to establish effective therapeutic relationships and, in turn, 
      lead to better patient outcomes. WHAT THIS PAPER ADDS TO EXISTING KNOWLEDGE?: The 
      personal factors positively associated with the mentalizing capacities of 
      healthcare professionals are being female, greater work experience and having a 
      more secure attachment style. Psychosocial factors are having personal experience 
      with psychotherapy, burnout, and in the case of female students, being able to 
      identify with the female psychotherapist role model during training. There is 
      limited evidence that training programmes can improve mentalizing capacities. 
      Although the mentalization field is gaining importance and research is expanding, 
      the implications for mental health nursing have not been previously reviewed. 
      Mental health nurses are underrepresented in research on the mentalizing 
      capacities of healthcare professionals. This is significant given that mental 
      health nurses work closest to patients and thus are more often confronted with 
      patients' behaviour compared to other health care professionals, and constitute a 
      large part of the workforce in mental healthcare for patients with mental 
      illness. WHAT ARE THE IMPLICATIONS FOR PRACTICE?: Given the importance of 
      mentalizing capacity of both the patient and the nurse for a constructive working 
      relationship, it is important that mental health nurses are trained in the basic 
      principles of mentalization. Mental health nurses should be able to recognize 
      situations where patients' lack of ability to mentalize creates difficulties in 
      the interaction. They should also be able to recognize their own difficulties 
      with mentalizing and be sensitive to the communicative implications this may 
      have. ABSTRACT: INTRODUCTION: Mentalizing capacities of clinicians help to build 
      effective therapeutic relationships and lead to better patient outcomes. Few 
      studies have focused on factors associated with clinicians' mentalizing 
      capacities and the intervention strategies to improve them. AIM: Present a 
      systematic review of empirical studies on factors associated with healthcare 
      professionals' mentalizing capacities and the effectiveness of intervention 
      programmes designed to improve these capacities. METHOD: Following 
      PRISMA-guidelines, a systematic literature search was conducted in PubMed, 
      PsycINFO, Cochrane Library and CINAHL. RESULTS: Out of a systematic search with 
      1537 hits, 22 studies were included. Personal factors positively associated with 
      mentalizing capacities of healthcare professionals are being female, greater work 
      experience and having a more secure attachment style. Psychosocial factors are 
      having personal experience with psychotherapy, burnout, and in the case of female 
      students, being able to identify with the female psychotherapist role model 
      during training. Evidence that training programmes improve mentalizing capacities 
      is limited. DISCUSSION: Mental health nurses are underrepresented in research on 
      mentalizing capacities of healthcare professionals and training programs to 
      improve these capacities are practically absent. IMPLICATIONS FOR PRACTICE: For 
      mental health nurses, training in basic mentalizing theory and skills will 
      improve their capacities in building effective working relationships with 
      patients.
CI  - © 2023 The Authors. Journal of Psychiatric and Mental Health Nursing published by 
      John Wiley & Sons Ltd.
FAU - Free, Gieke
AU  - Free G
AUID- ORCID: 0000-0003-1232-5614
AD  - Altrecht Institution for Mental Health Care, Utrecht, The Netherlands.
AD  - Inholland University of Applied Sciences, Amsterdam, The Netherlands.
AD  - Department of Psychiatry, Amsterdam University Medical Centre, Amsterdam Public 
      Health Research Institute, Amsterdam, The Netherlands.
FAU - Swildens, Wilma
AU  - Swildens W
AD  - Altrecht Institution for Mental Health Care, Utrecht, The Netherlands.
AD  - Inholland University of Applied Sciences, Amsterdam, The Netherlands.
FAU - Knapen, Saskia
AU  - Knapen S
AD  - Altrecht Institution for Mental Health Care, Utrecht, The Netherlands.
AD  - Department of Psychiatry, Amsterdam University Medical Centre, Amsterdam Public 
      Health Research Institute, Amsterdam, The Netherlands.
FAU - Beekman, Aartjan
AU  - Beekman A
AD  - Department of Psychiatry, Amsterdam University Medical Centre, Amsterdam Public 
      Health Research Institute, Amsterdam, The Netherlands.
FAU - van Meijel, Berno
AU  - van Meijel B
AD  - Inholland University of Applied Sciences, Amsterdam, The Netherlands.
AD  - Department of Psychiatry, Amsterdam University Medical Centre, Amsterdam Public 
      Health Research Institute, Amsterdam, The Netherlands.
AD  - Parnassia Psychiatric Institute, Parnassia Academy, The Hague, The Netherlands.
LA  - eng
PT  - Journal Article
PT  - Systematic Review
DEP - 20230808
PL  - England
TA  - J Psychiatr Ment Health Nurs
JT  - Journal of psychiatric and mental health nursing
JID - 9439514
MH  - Humans
MH  - Female
MH  - Male
MH  - *Psychiatric Nursing
MH  - *Mentalization
MH  - Mental Health
MH  - Health Personnel
MH  - *Mental Disorders
MH  - *Burnout, Professional
MH  - *Nurses
OTO - NOTNLM
OT  - healthcare professionals
OT  - intervention programmes
OT  - mental health nursing
OT  - mental healthcare
OT  - mentalizing capacities
EDAT- 2023/08/08 06:42
MHDA- 2024/01/09 06:41
CRDT- 2023/08/08 05:29
PHST- 2023/06/08 00:00 [revised]
PHST- 2023/02/08 00:00 [received]
PHST- 2023/07/12 00:00 [accepted]
PHST- 2024/01/09 06:41 [medline]
PHST- 2023/08/08 06:42 [pubmed]
PHST- 2023/08/08 05:29 [entrez]
AID - 10.1111/jpm.12963 [doi]
PST - ppublish
SO  - J Psychiatr Ment Health Nurs. 2024 Feb;31(1):87-110. doi: 10.1111/jpm.12963. Epub 
      2023 Aug 8.

PMID- 37556987
OWN - NLM
STAT- MEDLINE
DCOM- 20230918
LR  - 20230918
IS  - 1532-4036 (Electronic)
IS  - 0964-3397 (Linking)
VI  - 79
DP  - 2023 Dec
TI  - Quality of life of critical care nurses and impact on anxiety, depression, 
      stress, burnout and sleep quality: A cross-sectional study.
PG  - 103494
LID - S0964-3397(23)00111-8 [pii]
LID - 10.1016/j.iccn.2023.103494 [doi]
AB  - OBJECTIVES: To investigate how anxiety, depression, stress, burnout, and sleep 
      quality impact on Quality of life of critical care nurses. BACKGROUND: Several 
      studies reported that critical care nurses are exposed to a high risk of anxiety, 
      depression, burnout, stress, and sleep quality, but we do not know the impact of 
      critical care nurses. DESIGN: A cross-sectional study. METHODS: We have included 
      all critical care nurses working in the intensive care unit for at least six 
      months. Data were collected from December 1, 2021, to March 18, 2022. We 
      evaluated the critical care nurses using the Depression Anxiety Stress Scale 
      (DASS), Maslach Burnout Inventory scale, Pittsburgh Sleep Quality Index and Nurse 
      Quality of Life. The primary endpoint is Quality of Life. Associations were 
      tested using multivariate modelling. RESULTS: A total of 140 critical care nurses 
      were included. Multivariate regression showed the relation between emotional QoL 
      and emotional exhaustion and DASS total score [OR = 0.14; 95% CI (0.03-0.73); 
      p = 0.019 and OR = 3.64; 95% CI (1.07-12.32); p = 0.038, respectively]. Personal 
      accomplishment and DASS total score have a direct relationship on quality of 
      work-life [OR = 0.21; 95% CI (0.05-0.82); p = 0.024 and OR = 4.18; 95% CI 
      (1.01-17.33); p = 0.049, respectively]. CONCLUSIONS: The physical quality of life 
      is not optimal in critical care nurses, while burnout and the DASS score directly 
      impact the emotional and work-life quality of life. IMPLICATIONS FOR CLINICAL 
      PRACTICE: Our research has highlighted the importance of detecting the quality of 
      life of critical care nurses. The nurses should take proper care of their health 
      by adopting the right health behaviours to create correct work conditions and 
      increase the quality of care for critically ill patients.
CI  - Copyright © 2023 Elsevier Ltd. All rights reserved.
FAU - Cecere, Luciano
AU  - Cecere L
AD  - Cardiology Unit and Coronary Intensive Care, Emergency Department, Antonio 
      Cardarelli Hospital in Naples, Italy.
FAU - de Novellis, Salvatore
AU  - de Novellis S
AD  - Cardiology Unit and Coronary Intensive Care, Department of Clinical Medicine and 
      Aging, Federico II University Hospital, Naples, Italy.
FAU - Gravante, Agostino
AU  - Gravante A
AD  - Intensive Care Unit, Emergency Department, Antonio Cardarelli Hospital in Naples, 
      Italy.
FAU - Petrillo, Giovanni
AU  - Petrillo G
AD  - Operating Theaters, Division of Anesthesia and Pain Medicine, "Fondazione G. 
      Pascale" National Cancer Institute, Naples, Italy.
FAU - Pisani, Luigi
AU  - Pisani L
AD  - Mahidol Oxford Research Unit, Bangkok, Thailand; Intensive Care Unit, General 
      Regional Hospital Miulli, Acquaviva delle Fonti, Italy.
FAU - Terrenato, Irene
AU  - Terrenato I
AD  - Biostatistics and Bioinformatic Unit, Scientific Direction, IRCCS Regina Elena 
      National Cancer Institute, Rome, Italy.
FAU - Ivziku, Dhurata
AU  - Ivziku D
AD  - Department of Health Professions, Fondazione Policlinico Universitario Campus 
      Bio-Medico, Via Alvaro del Portillo 200, 00128 Rome, Italy.
FAU - Latina, Roberto
AU  - Latina R
AD  - Department of Health Promotion, Mother and Child Care, Internal Medicine and 
      Medical Specialties, University of Palermo, Piazza delle Cliniche, 2, 90127 
      Palermo, Italy.
FAU - Gravante, Francesco
AU  - Gravante F
AD  - Department of Anesthesiology, Intensive Care Unit, Local Health Authority of 
      Caserta Viale Unità Italiana, 28, 81100 Caserta, Italy. Electronic address: 
      francesco.gravante@aslcaserta.it.
LA  - eng
PT  - Journal Article
DEP - 20230807
PL  - Netherlands
TA  - Intensive Crit Care Nurs
JT  - Intensive & critical care nursing
JID - 9211274
MH  - Humans
MH  - Cross-Sectional Studies
MH  - Quality of Life
MH  - Depression/complications/psychology
MH  - Sleep Quality
MH  - *Nursing Staff, Hospital/psychology
MH  - Surveys and Questionnaires
MH  - *Burnout, Professional/complications/psychology
MH  - Critical Care
MH  - Anxiety/complications
MH  - *Nurses
OTO - NOTNLM
OT  - Anxiety
OT  - Burnout
OT  - Critical care nurse
OT  - Intensive care unit
OT  - Quality of life
OT  - Sleep quality
OT  - Well-being
COIS- Declaration of Competing Interest The authors declare that they have no known 
      competing financial interests or personal relationships that could have appeared 
      to influence the work reported in this paper.
EDAT- 2023/08/10 00:42
MHDA- 2023/09/18 12:43
CRDT- 2023/08/09 18:06
PHST- 2023/04/20 00:00 [received]
PHST- 2023/07/04 00:00 [revised]
PHST- 2023/07/09 00:00 [accepted]
PHST- 2023/09/18 12:43 [medline]
PHST- 2023/08/10 00:42 [pubmed]
PHST- 2023/08/09 18:06 [entrez]
AID - S0964-3397(23)00111-8 [pii]
AID - 10.1016/j.iccn.2023.103494 [doi]
PST - ppublish
SO  - Intensive Crit Care Nurs. 2023 Dec;79:103494. doi: 10.1016/j.iccn.2023.103494. 
      Epub 2023 Aug 7.

PMID- 38233201
OWN - NLM
STAT- MEDLINE
DCOM- 20240720
LR  - 20240730
IS  - 1478-5153 (Electronic)
IS  - 1362-1017 (Linking)
VI  - 29
IP  - 4
DP  - 2024 Jul
TI  - Challenges to well-being in critical care.
PG  - 745-755
LID - 10.1111/nicc.13030 [doi]
AB  - BACKGROUND: Paediatric critical care (PCC) is a high-pressure working 
      environment. Staff experience high levels of burnout, symptoms of post-traumatic 
      stress, and moral distress. AIM: To understand challenges to workplace well-being 
      in PCC to help inform the development of staff interventions to improve and 
      maintain well-being. STUDY DESIGN: The Enhanced Critical Incident Technique 
      (ECIT) was used. ECIT encompasses semi-structured interviews and thematic 
      analysis. We identified 'critical incidents', challenges to well-being, 
      categorized them in a meaningful way, and identified factors which helped and 
      hindered in those moments. Fifty-three nurses and doctors from a large UK 
      quaternary PCC unit were consented to take part. RESULTS: Themes generated are: 
      Context of working in PCC, which examined staff's experiences of working in PCC 
      generally and during COVID-19; Patient care and moral distress explored 
      significant challenges to well-being faced by staff caring for increasingly 
      complex and chronically ill patients; Teamwork and leadership demonstrated the 
      importance of team-belonging and clear leadership; Changing workforce explored 
      the impact of staffing shortages and the ageing workforce on well-being; and 
      Satisfying basic human needs, which identified absences in basic requirements of 
      food and rest. CONCLUSIONS: Staff's experiential accounts demonstrated a clear 
      need for psychologically informed environments to enable the sharing of 
      vulnerabilities, foster support, and maintain workplace well-being. Themes 
      resonated with the self-determination theory and Maslow's hierarchy of needs, 
      which outline requirements for fulfilment (self-actualization). RELEVANCE TO 
      CLINICAL PRACTICE: Well-being interventions must be informed by psychological 
      theory and evidence. Recommendations are flexible rostering, advanced 
      communication training, psychologically-informed support, supervision/mentoring 
      training, adequate accommodation and hot food. Investment is required to develop 
      successful interventions to improve workplace well-being.
CI  - © 2024 The Authors. Nursing in Critical Care published by John Wiley & Sons Ltd 
      on behalf of British Association of Critical Care Nurses.
FAU - Shaw, Rachel L
AU  - Shaw RL
AUID- ORCID: 0000-0002-0438-7666
AD  - Institute of Health & Neurodevelopment, College of Health & Life Sciences, Aston 
      University, Birmingham, UK.
FAU - Morrison, Rachael
AU  - Morrison R
AD  - Paediatric Critical Care, Birmingham Children's Hospital, Birmingham, UK.
FAU - Webb, Sarah
AU  - Webb S
AD  - Paediatric Critical Care, Birmingham Children's Hospital, Birmingham, UK.
FAU - Balogun, Omobolanle
AU  - Balogun O
AD  - Institute of Health & Neurodevelopment, College of Health & Life Sciences, Aston 
      University, Birmingham, UK.
FAU - Duncan, Heather P
AU  - Duncan HP
AD  - Paediatric Critical Care, Birmingham Children's Hospital, Birmingham, UK.
FAU - Butcher, Isabelle
AU  - Butcher I
AD  - Department of Psychiatry, University of Oxford, Oxford, UK.
LA  - eng
GR  - 37-6-124/Birmingham Women's and Children's NHS Foundation Trust Charities/
PT  - Journal Article
PT  - Research Support, Non-U.S. Gov't
DEP - 20240117
PL  - England
TA  - Nurs Crit Care
JT  - Nursing in critical care
JID - 9808649
SB  - IM
MH  - Humans
MH  - *Burnout, Professional/psychology/prevention & control
MH  - *Critical Care/psychology
MH  - United Kingdom
MH  - *Workplace/psychology
MH  - *COVID-19
MH  - Female
MH  - Male
MH  - Qualitative Research
MH  - Nursing Staff, Hospital/psychology
MH  - Adult
MH  - SARS-CoV-2
MH  - Interviews as Topic
MH  - Critical Care Nursing
MH  - Job Satisfaction
OTO - NOTNLM
OT  - critical care
OT  - health personnel
OT  - paediatrics
OT  - qualitative research
OT  - well‐being
EDAT- 2024/01/18 00:42
MHDA- 2024/07/20 20:46
CRDT- 2024/01/17 21:40
PHST- 2023/12/22 00:00 [revised]
PHST- 2023/08/09 00:00 [received]
PHST- 2023/12/23 00:00 [accepted]
PHST- 2024/07/20 20:46 [medline]
PHST- 2024/01/18 00:42 [pubmed]
PHST- 2024/01/17 21:40 [entrez]
AID - 10.1111/nicc.13030 [doi]
PST - ppublish
SO  - Nurs Crit Care. 2024 Jul;29(4):745-755. doi: 10.1111/nicc.13030. Epub 2024 Jan 
      17.

PMID- 40904918
OWN - NLM
STAT- MEDLINE
DCOM- 20250915
LR  - 20250915
IS  - 2296-2565 (Electronic)
IS  - 2296-2565 (Linking)
VI  - 13
DP  - 2025
TI  - Somatization symptoms and burnout: a correlational study among emergency nurses.
PG  - 1647123
LID - 10.3389/fpubh.2025.1647123 [doi]
LID - 1647123
AB  - BACKGROUND: Somatic symptom disorder is influenced by various factors, with 
      increasing evidence highlighting its close association with burnout. This study 
      aimed to investigate the correlation between somatization symptoms and burnout 
      levels among emergency nurses, focusing on the impact of burnout on somatization. 
      METHODS: A cross-sectional study was conducted involving 1,540 emergency nurses 
      working in tertiary hospitals in China. Data collection occurred between December 
      26, 2023, and January 18, 2024, using the Chinese versions of the Maslach burnout 
      inventory-general survey (MBI-GS) and the somatic symptom disorder self-rating 
      scale (SSD-CN). Statistical analyses were performed using SPSS version 25.0. 
      RESULTS: The mean SSD score was 39.58 ± 13.61, with 53.4% of participants 
      exhibiting moderate to severe somatization symptoms. The mean burnout score was 
      4.77 ± 6.16, with a burnout incidence of 57.3%. A positive correlation was 
      identified between the composite burnout score and the total SSD score (Pearson 
      correlation coefficient = 0.534, p < 0.01). Emotional exhaustion and 
      depersonalization scores were also positively correlated with individual SSD 
      domain scores and the total SSD score (p < 0.01), Multivariate linear regression 
      analysis revealed significant factors influencing somatization symptoms, 
      including 6-10 and 11-15 years of work experience, weekly working hours of 41-48 
      or 49-58, 5-8 or >9 night shifts per week, monthly incomes ≥10,000 RMB and the 
      composite burnout score (p < 0.05). CONCLUSION: Emergency nurses in this study 
      exhibited severe somatization symptoms, with burnout identified as a significant 
      contributing factor. To address this issue, healthcare management should consider 
      implementing alternative shift patterns, optimizing workforce allocation, and 
      revising compensation systems to ensure equitable labor distribution. These 
      measures would support the healthy development of emergency nurses. Furthermore, 
      nurses should prioritize self-care by engaging in activities such as 
      psychological interventions, positive thinking training, and yoga to reduce 
      burnout and enhance overall health.
CI  - Copyright © 2025 Li, Xie, Chen, Zhang, Zhong, Diao, Zhu and Zhou.
FAU - Li, Ningxiang
AU  - Li N
AD  - Department of Emergency Medicine and West China School of Nursing, West China 
      Hospital, Sichuan University, Chengdu, China.
AD  - Disaster Medical Center, Sichuan University, Chengdu, China.
AD  - Nursing Key Laboratory of Sichuan Province, Chengdu, China.
FAU - Xie, Nan
AU  - Xie N
AD  - Department of Emergency Medicine and West China School of Nursing, West China 
      Hospital, Sichuan University, Chengdu, China.
AD  - Disaster Medical Center, Sichuan University, Chengdu, China.
AD  - Nursing Key Laboratory of Sichuan Province, Chengdu, China.
FAU - Chen, Xiaoli
AU  - Chen X
AD  - Department of Emergency Medicine and West China School of Nursing, West China 
      Hospital, Sichuan University, Chengdu, China.
AD  - Disaster Medical Center, Sichuan University, Chengdu, China.
AD  - Nursing Key Laboratory of Sichuan Province, Chengdu, China.
FAU - Zhang, Hao
AU  - Zhang H
AD  - Department of Emergency Medicine and West China School of Nursing, West China 
      Hospital, Sichuan University, Chengdu, China.
AD  - Disaster Medical Center, Sichuan University, Chengdu, China.
AD  - Nursing Key Laboratory of Sichuan Province, Chengdu, China.
FAU - Zhong, Luying
AU  - Zhong L
AD  - Department of Emergency Medicine and West China School of Nursing, West China 
      Hospital, Sichuan University, Chengdu, China.
AD  - Disaster Medical Center, Sichuan University, Chengdu, China.
AD  - Nursing Key Laboratory of Sichuan Province, Chengdu, China.
FAU - Diao, Dongmei
AU  - Diao D
AD  - Department of Emergency Medicine and West China School of Nursing, West China 
      Hospital, Sichuan University, Chengdu, China.
AD  - Disaster Medical Center, Sichuan University, Chengdu, China.
AD  - Nursing Key Laboratory of Sichuan Province, Chengdu, China.
FAU - Zhu, Ling
AU  - Zhu L
AD  - Department of Emergency Medicine and West China School of Nursing, West China 
      Hospital, Sichuan University, Chengdu, China.
AD  - Disaster Medical Center, Sichuan University, Chengdu, China.
AD  - Nursing Key Laboratory of Sichuan Province, Chengdu, China.
FAU - Zhou, Yue
AU  - Zhou Y
AD  - Department of Emergency Medicine and West China School of Nursing, West China 
      Hospital, Sichuan University, Chengdu, China.
AD  - Disaster Medical Center, Sichuan University, Chengdu, China.
AD  - Nursing Key Laboratory of Sichuan Province, Chengdu, China.
LA  - eng
PT  - Journal Article
DEP - 20250819
PL  - Switzerland
TA  - Front Public Health
JT  - Frontiers in public health
JID - 101616579
SB  - IM
MH  - Cross-Sectional Studies
MH  - China
MH  - *Psychophysiologic Disorders/epidemiology/psychology
MH  - *Occupational Diseases/epidemiology/psychology
MH  - *Burnout, Professional/epidemiology/psychology
MH  - Humans
MH  - Male
MH  - Female
MH  - Young Adult
MH  - Adult
MH  - Middle Aged
MH  - *Emergency Nursing/statistics & numerical data
MH  - *Nurses/psychology
MH  - Linear Models
MH  - Statistics, Nonparametric
MH  - Shift Work Schedule/psychology/statistics & numerical data
PMC - PMC12402002
OTO - NOTNLM
OT  - burnout
OT  - emergency nurse
OT  - mental health
OT  - sleep disturbances
OT  - somatization symptoms
COIS- The authors declare that the research was conducted in the absence of any 
      commercial or financial relationships that could be construed as a potential 
      conflict of interest.
EDAT- 2025/09/04 06:37
MHDA- 2025/09/04 06:38
PMCR- 2025/08/19
CRDT- 2025/09/04 04:44
PHST- 2025/06/14 00:00 [received]
PHST- 2025/07/29 00:00 [accepted]
PHST- 2025/09/04 06:38 [medline]
PHST- 2025/09/04 06:37 [pubmed]
PHST- 2025/09/04 04:44 [entrez]
PHST- 2025/08/19 00:00 [pmc-release]
AID - 10.3389/fpubh.2025.1647123 [doi]
PST - epublish
SO  - Front Public Health. 2025 Aug 19;13:1647123. doi: 10.3389/fpubh.2025.1647123. 
      eCollection 2025.

PMID- 38346890
OWN - NLM
STAT- MEDLINE
DCOM- 20240214
LR  - 20241223
IS  - 2044-6055 (Electronic)
IS  - 2044-6055 (Linking)
VI  - 14
IP  - 2
DP  - 2024 Feb 12
TI  - Physician and nurse well-being, patient safety and recommendations for 
      interventions: cross-sectional survey in hospitals in six European countries.
PG  - e079931
LID - 10.1136/bmjopen-2023-079931 [doi]
LID - e079931
AB  - OBJECTIVES: To determine the well-being of physicians and nurses in hospital 
      practice in Europe, and to identify interventions that hold promise for reducing 
      adverse clinician outcomes and improving patient safety. DESIGN: Baseline 
      cross-sectional survey of 2187 physicians and 6643 nurses practicing in 64 
      hospitals in six European countries participating in the EU-funded Magnet4Europe 
      intervention to improve clinicians' well-being. SETTING: Acute general hospitals 
      with 150 or more beds in six European countries: Belgium, England, Germany, 
      Ireland, Sweden and Norway. PARTICIPANTS: Physicians and nurses with direct 
      patient contact working in adult medical and surgical inpatient units, including 
      intensive care and emergency departments. MAIN OUTCOME MEASURES: Burnout, job 
      dissatisfaction, physical and mental health, intent to leave job, quality of care 
      and patient safety and interventions clinicians believe would improve their 
      well-being. RESULTS: Poor work/life balance (57% physicians, 40% nurses), intent 
      to leave (29% physicians, 33% nurses) and high burnout (25% physicians, 26% 
      nurses) were prevalent. Rates varied by hospitals within countries and between 
      countries. Better work environments and staffing were associated with lower 
      percentages of clinicians reporting unfavourable health indicators, quality of 
      care and patient safety. The effect of a 1 IQR improvement in work environments 
      was associated with 7.2% fewer physicians and 5.3% fewer nurses reporting high 
      burnout, and 14.2% fewer physicians and 8.6% fewer nurses giving their hospital 
      an unfavourable rating of quality of care. Improving nurse staffing levels (79% 
      nurses) and reducing bureaucracy and red tape (44% physicians) were interventions 
      clinicians reported would be most effective in improving their own well-being, 
      whereas individual mental health interventions were less frequently prioritised. 
      CONCLUSIONS: Burnout, mental health morbidities, job dissatisfaction and concerns 
      about patient safety and care quality are prevalent among European hospital 
      physicians and nurses. Interventions to improve hospital work environments and 
      staffing are more important to clinicians than mental health interventions to 
      improve personal resilience.
CI  - © Author(s) (or their employer(s)) 2024. Re-use permitted under CC BY-NC. No 
      commercial re-use. See rights and permissions. Published by BMJ.
FAU - Aiken, Linda H
AU  - Aiken LH
AD  - Center for Health Outcomes and Policy Research, University of Pennsylvania, 
      Philadelphia, Pennsylvania, USA.
FAU - Sermeus, Walter
AU  - Sermeus W
AD  - Leuven Institute for Healthcare Policy, KU Leuven, Leuven, Belgium.
FAU - McKee, Martin
AU  - McKee M
AUID- ORCID: 0000-0002-0121-9683
AD  - London School of Hygiene & Tropical Medicine, London, UK.
FAU - Lasater, Karen B
AU  - Lasater KB
AUID- ORCID: 0000-0002-5834-1954
AD  - Center for Health Outcomes and Policy Research, University of Pennsylvania, 
      Philadelphia, Pennsylvania, USA karenbl@nursing.upenn.edu.
FAU - Sloane, Douglas
AU  - Sloane D
AD  - Center for Health Outcomes and Policy Research, University of Pennsylvania, 
      Philadelphia, Pennsylvania, USA.
FAU - Pogue, Colleen A
AU  - Pogue CA
AD  - Center for Health Outcomes and Policy Research, University of Pennsylvania, 
      Philadelphia, Pennsylvania, USA.
FAU - Kohnen, Dorothea
AU  - Kohnen D
AUID- ORCID: 0000-0002-7220-1819
AD  - Leuven Institute for Healthcare Policy, KU Leuven, Leuven, Belgium.
FAU - Dello, Simon
AU  - Dello S
AUID- ORCID: 0000-0001-6043-1206
AD  - Leuven Institute for Healthcare Policy, KU Leuven, Leuven, Belgium.
FAU - Maier, Claudia B Bettina
AU  - Maier CBB
AUID- ORCID: 0000-0002-7734-2258
AD  - Bielefeld University, Bielefeld, Germany.
FAU - Drennan, Jonathan
AU  - Drennan J
AD  - School of Nursing, Midwifery and Health Systems, University College Dublin, 
      Dublin, Ireland.
FAU - McHugh, Matthew D
AU  - McHugh MD
AUID- ORCID: 0000-0002-1263-0697
AD  - Center for Health Outcomes and Policy Research, University of Pennsylvania, 
      Philadelphia, Pennsylvania, USA.
CN  - Magnet4Europe Consortium
LA  - eng
GR  - R01 NR014855/NR/NINR NIH HHS/United States
GR  - T32 NR007104/NR/NINR NIH HHS/United States
PT  - Journal Article
PT  - Research Support, N.I.H., Extramural
PT  - Research Support, Non-U.S. Gov't
DEP - 20240212
PL  - England
TA  - BMJ Open
JT  - BMJ open
JID - 101552874
SB  - IM
MH  - Adult
MH  - Humans
MH  - Cross-Sectional Studies
MH  - Patient Safety
MH  - *Nursing Staff, Hospital/psychology
MH  - *Burnout, Professional/epidemiology
MH  - Europe
MH  - Hospitals, General
MH  - Inpatients
MH  - Job Satisfaction
MH  - Surveys and Questionnaires
PMC - PMC10862305
OTO - NOTNLM
OT  - burnout, professional
OT  - hospitals
OT  - nurses
OT  - physicians
COIS- Competing interests: None declared.
FIR - Sermeus, Walter
IR  - Sermeus W
FIR - Bruyneel, Luk
IR  - Bruyneel L
FIR - Witte, Hans De
IR  - Witte H
FIR - Schaufeli, Wilmar
IR  - Schaufeli W
FIR - Dello, Simon
IR  - Dello S
FIR - Kohnen, Dorothea
IR  - Kohnen D
FIR - Aiken, Linda H
IR  - Aiken LH
FIR - McHugh, Matthew D
IR  - McHugh MD
FIR - Smith, Herbert
IR  - Smith H
FIR - Cheney, Timothy
IR  - Cheney T
FIR - Sloane, Douglas
IR  - Sloane D
FIR - Guidice, Mary Del
IR  - Guidice MD
FIR - Busse, Reinhard
IR  - Busse R
FIR - Maier, Claudia
IR  - Maier C
FIR - Köppen, Julia
IR  - Köppen J
FIR - Kleine, Joan
IR  - Kleine J
FIR - Drennan, Jonathan
IR  - Drennan J
FIR - Vera McCarthy, Elaine Lehane
IR  - Vera McCarthy EL
FIR - Brady, Noeleen
IR  - Brady N
FIR - Scott, Anne
IR  - Scott A
FIR - Sjetne, Ingeborg Strømseng
IR  - Sjetne IS
FIR - Lerdal, Anners
IR  - Lerdal A
FIR - Eriksson, Lars E
IR  - Eriksson LE
FIR - Lindqvist, Rikard
IR  - Lindqvist R
FIR - Alenius, Lisa Smeds
IR  - Alenius LS
FIR - Svensson, Ingrid
IR  - Svensson I
FIR - Jacobsson, Ann
IR  - Jacobsson A
FIR - Ball, Jane
IR  - Ball J
FIR - Griffiths, Peter
IR  - Griffiths P
FIR - Bridges, Jackie
IR  - Bridges J
FIR - Anstee, Sydney
IR  - Anstee S
FIR - Ellis, Jaimie
IR  - Ellis J
FIR - Rafferty, Anne Marie
IR  - Rafferty AM
FIR - McKee, Martin
IR  - McKee M
FIR - Aken, Paul Van
IR  - Aken PV
FIR - Heusden, Danny Van
IR  - Heusden DV
FIR - Siebens, Kaat
IR  - Siebens K
FIR - Bogaert, Peter Van
IR  - Bogaert PV
FIR - Sergeant, Oliver
IR  - Sergeant O
EDAT- 2024/02/13 00:42
MHDA- 2024/02/13 06:45
PMCR- 2024/02/12
CRDT- 2024/02/12 21:37
PHST- 2024/02/13 06:45 [medline]
PHST- 2024/02/13 00:42 [pubmed]
PHST- 2024/02/12 21:37 [entrez]
PHST- 2024/02/12 00:00 [pmc-release]
AID - bmjopen-2023-079931 [pii]
AID - 10.1136/bmjopen-2023-079931 [doi]
PST - epublish
SO  - BMJ Open. 2024 Feb 12;14(2):e079931. doi: 10.1136/bmjopen-2023-079931.

PMID- 34463168
OWN - NLM
STAT- MEDLINE
DCOM- 20220329
LR  - 20220426
IS  - 1477-0989 (Electronic)
IS  - 0969-7330 (Linking)
VI  - 29
IP  - 2
DP  - 2022 Mar
TI  - The role of nurses' professional values during the COVID-19 crisis.
PG  - 293-303
LID - 10.1177/09697330211034250 [doi]
AB  - BACKGROUND: The COVID-19 pandemic has produced high stress in nurses, affecting 
      their professional quality of life. Different variables affect psychological 
      stress response and professional quality of life. In this context, the role of 
      professional values represents an interesting object of research. OBJECTIVES: To 
      analyze the relationship between professional values, perceived stress, and 
      professional quality of life among nurses during the COVID-19 crisis. RESEARCH 
      DESIGN, PARTICIPANTS, AND RESEARCH CONTEXT: Descriptive cross-sectional study. 
      Participants were 439 registered nurses from the public health system. Perceived 
      stress, professional quality of life, and professional values were evaluated by 
      using measuring instruments adapted and validated in the geographic context of 
      research. Data were collected online in December 2020 during the second wave of 
      the COVID-19 pandemic in Spain. ETHICAL CONSIDERATIONS: This study was approved 
      by the Ethics Committee on Clinical Research of the Principality of Asturias. 
      FINDINGS: Within professional values, ethics obtained higher scores showing the 
      primacy of ethical values among nurses. Moderate correlations between ethics, 
      mastery, expertise, and compassion satisfaction were found. Frontline nurses 
      informed high perceived stress. The correlations between professional values and 
      compassion satisfaction were higher in non-frontline nurses. A moderate negative 
      correlation between perceived stress and compassion satisfaction was found in 
      both groups, which implies that the higher the stress, the lower the satisfaction 
      in the helping relationship. CONCLUSION: Professional values positively influence 
      compassion satisfaction during the COVID-19 pandemic. Compassion satisfaction 
      presents a negative correlation with fatigue compassion and burnout in frontline 
      and non-frontline nurses. Given the functionality of values both to guide 
      clinical practice professionally and ethically, and prevent dissatisfaction with 
      one's professional quality of life by reinforcing compassion satisfaction, it is 
      necessary to reinforce them with an intensive and cross-sectional learning during 
      the university training.
FAU - González-Pando, David
AU  - González-Pando D
AD  - University of Oviedo, Spain.
FAU - González-Nuevo, Covadonga
AU  - González-Nuevo C
AD  - University of Oviedo, Spain.
FAU - González-Menéndez, Ana
AU  - González-Menéndez A
AD  - University of Oviedo, Spain.
FAU - Alonso-Pérez, Fernando
AU  - Alonso-Pérez F
AD  - University of Oviedo, Spain.
FAU - Cuesta, Marcelino
AU  - Cuesta M
AD  - University of Oviedo, Spain.
LA  - eng
PT  - Journal Article
DEP - 20210831
PL  - England
TA  - Nurs Ethics
JT  - Nursing ethics
JID - 9433357
MH  - *Burnout, Professional/etiology/psychology
MH  - *COVID-19
MH  - *Compassion Fatigue/psychology
MH  - Cross-Sectional Studies
MH  - Empathy
MH  - Humans
MH  - Job Satisfaction
MH  - *Nurses
MH  - *Nursing Staff, Hospital/psychology
MH  - Pandemics
MH  - Quality of Life
MH  - Surveys and Questionnaires
OTO - NOTNLM
OT  - COVID-19
OT  - nursing
OT  - professional quality of life
OT  - professional values
OT  - psychological
OT  - stress
EDAT- 2021/09/01 06:00
MHDA- 2022/03/30 06:00
CRDT- 2021/08/31 08:45
PHST- 2021/09/01 06:00 [pubmed]
PHST- 2022/03/30 06:00 [medline]
PHST- 2021/08/31 08:45 [entrez]
AID - 10.1177/09697330211034250 [doi]
PST - ppublish
SO  - Nurs Ethics. 2022 Mar;29(2):293-303. doi: 10.1177/09697330211034250. Epub 2021 
      Aug 31.

PMID- 37983545
OWN - NLM
STAT- MEDLINE
DCOM- 20231122
LR  - 20231202
IS  - 1526-744X (Print)
IS  - 1526-744X (Linking)
VI  - 50
IP  - 5
DP  - 2023 Sep-Oct
TI  - Combating Compassion Fatigue in Nephrology Nurses.
PG  - 379
FAU - Payton, Jennifer
AU  - Payton J
LA  - eng
PT  - Journal Article
PL  - United States
TA  - Nephrol Nurs J
JT  - Nephrology nursing journal : journal of the American Nephrology Nurses' 
      Association
JID - 100909377
MH  - Humans
MH  - *Compassion Fatigue/prevention & control
MH  - *Nephrology
MH  - *Burnout, Professional/prevention & control
MH  - *Nursing Staff, Hospital
MH  - Job Satisfaction
MH  - Surveys and Questionnaires
MH  - *Nurses
MH  - Quality of Life
EDAT- 2023/11/20 18:44
MHDA- 2023/11/22 06:43
CRDT- 2023/11/20 15:40
PHST- 2023/11/22 06:43 [medline]
PHST- 2023/11/20 18:44 [pubmed]
PHST- 2023/11/20 15:40 [entrez]
PST - ppublish
SO  - Nephrol Nurs J. 2023 Sep-Oct;50(5):379.

PMID- 36164931
OWN - NLM
STAT- MEDLINE
DCOM- 20220928
LR  - 20240905
IS  - 2150-1327 (Electronic)
IS  - 2150-1319 (Print)
IS  - 2150-1319 (Linking)
VI  - 13
DP  - 2022 Jan-Dec
TI  - Work-Related Factors Associated With Burnout Among Peruvian Nurses.
PG  - 21501319221127085
LID - 10.1177/21501319221127085 [doi]
LID - 21501319221127085
AB  - INTRODUCTION: Commonly, burnout in nurses has influenced their performance. The 
      contribution of this study allows to broaden the knowledge of the 
      performance-burnout relationship and identifies the work performance in nurses as 
      a precursor of burnout. OBJECTIVE: The study aimed to examine the factors of work 
      performance of nursing staff that influence burnout. METHODS: A descriptive 
      cross-sectional design was used and a total of 340 nurses from the department of 
      Puno in Peru participated. Demographic, job performance, and burnout data were 
      collected. RESULTS: Job performance factors, such as counterproductive behavior, 
      positively influenced burnout, while task and context performance negatively 
      influenced burnout. These variables explained 28.54% of the variance of burnout 
      among nurses. CONCLUSION: Job performance factors have a significant impact on 
      burnout. To reduce burnout, workforce resources that motivate, engage, and 
      monitor nurse performance must be identified individually or organizationally. 
      There is a need to develop training that promotes the improvement of emotional 
      skills for better performance and the reduction of professional burnout.
FAU - Sucapuca, Caleb
AU  - Sucapuca C
AD  - Universidad Peruana Unión, Lima, Perú.
FAU - Morales-García, Wilter C
AU  - Morales-García WC
AUID- ORCID: 0000-0003-1208-9121
AD  - Universidad Peruana Unión, Lima, Perú.
FAU - Saintila, Jacksaint
AU  - Saintila J
AUID- ORCID: 0000-0002-7340-7974
AD  - Universidad Señor de Sipán, Chiclayo, Perú.
LA  - eng
PT  - Journal Article
PL  - United States
TA  - J Prim Care Community Health
JT  - Journal of primary care & community health
JID - 101518419
SB  - IM
MH  - *Burnout, Professional/epidemiology/psychology
MH  - Cross-Sectional Studies
MH  - Humans
MH  - Job Satisfaction
MH  - *Nurses
MH  - Peru
MH  - Surveys and Questionnaires
PMC - PMC9520157
OTO - NOTNLM
OT  - burnout
OT  - counterproductive behaviors
OT  - job performance
OT  - performance in the context
OT  - task performance
COIS- Declaration of Conflicting Interests: The author(s) declared no potential 
      conflicts of interest with respect to the research, authorship, and/or 
      publication of this article.
EDAT- 2022/09/28 06:00
MHDA- 2022/10/01 06:00
PMCR- 2022/09/27
CRDT- 2022/09/27 04:42
PHST- 2022/09/27 04:42 [entrez]
PHST- 2022/09/28 06:00 [pubmed]
PHST- 2022/10/01 06:00 [medline]
PHST- 2022/09/27 00:00 [pmc-release]
AID - 10.1177_21501319221127085 [pii]
AID - 10.1177/21501319221127085 [doi]
PST - ppublish
SO  - J Prim Care Community Health. 2022 Jan-Dec;13:21501319221127085. doi: 
      10.1177/21501319221127085.

PMID- 37595116
OWN - NLM
STAT- MEDLINE
DCOM- 20231106
LR  - 20250527
IS  - 1550-5138 (Electronic)
IS  - 0887-9311 (Linking)
VI  - 37
IP  - 5
DP  - 2023 Sep-Oct 01
TI  - Effect of an Online Mindfulness-Based Stress Reduction Intervention on 
      Postpandemic Era Nurses' Subjective Well-being, Job Burnout, and Psychological 
      Adaptation.
PG  - 244-252
LID - 10.1097/HNP.0000000000000603 [doi]
AB  - This study explores the effects of an online mindfulness-based stress reduction 
      intervention on postpandemic era nurses' subjective well-being, job burnout, and 
      psychological adaptation. Previous studies on the psychological adaptability of 
      nurses mainly focused on investigation rather than intervention. Ninety nurses 
      were randomly classified into an intervention or control group. The intervention 
      group received weekly online mindfulness-based stress reduction training for 8 
      weeks. The Subjective Well-being, Job Burnout, and Psychological Use scales were 
      administered pre- and postintervention. Postintervention, nurses' positive 
      emotions and life satisfaction significantly improved. Nurses' psychological 
      adaptation was significantly higher postintervention than preintervention. The 
      total scores for negative emotion, low personal accomplishment, and job burnout 
      were significantly lower postintervention than preintervention. The scores for 
      positive emotion and life satisfaction in the intervention group were 
      significantly higher than those in the control group, and the scores for low 
      personal accomplishment in the intervention group were significantly lower than 
      those in the control group. Online mindfulness-based stress reduction 
      interventions can improve nurses' subjective well-being, reduce job burnout, and 
      improve their level of psychological adaptability. Moreover, it could promote 
      nurses' ability to communicate mindfully with patients and their families. This 
      intervention could help promote the development of mindfulness in the nursing 
      field.
CI  - Copyright © 2023 Wolters Kluwer Health, Inc. All rights reserved.
FAU - Liu, LiHua
AU  - Liu L
AD  - Department of Discipline Construction and Scientific Research Management (Mss 
      Liu, Zhang, Chi, and Sun), Department of Nursing (Mr Tian and Ms Jiang), and 
      Intensive Care Unit (Dr Zhao), The Second Affiliated Hospital of Dalian Medical 
      University, Dalian, Liaoning, China; and Department of Nursing, Zhongshan 
      Hospital Affiliated to Dalian University, Dalian, Liaoning, China (Mr Liu).
FAU - Tian, Li
AU  - Tian L
FAU - Jiang, Jing
AU  - Jiang J
FAU - Zhang, Yanqi
AU  - Zhang Y
FAU - Chi, Xinyu
AU  - Chi X
FAU - Liu, Weike
AU  - Liu W
FAU - Zhao, Yun-Hua
AU  - Zhao YH
FAU - Sun, Ping
AU  - Sun P
LA  - eng
PT  - Journal Article
PT  - Randomized Controlled Trial
PL  - United States
TA  - Holist Nurs Pract
JT  - Holistic nursing practice
JID - 8702105
MH  - Humans
MH  - Adaptation, Psychological
MH  - *Burnout, Professional/prevention & control/psychology
MH  - *Mindfulness
MH  - *Nurses
MH  - *Nursing Staff, Hospital/psychology
MH  - Stress, Psychological/therapy/psychology
MH  - Surveys and Questionnaires
EDAT- 2023/08/18 18:41
MHDA- 2023/08/18 18:42
CRDT- 2023/08/18 15:23
PHST- 2023/08/18 18:42 [medline]
PHST- 2023/08/18 18:41 [pubmed]
PHST- 2023/08/18 15:23 [entrez]
AID - 00004650-202309000-00003 [pii]
AID - 10.1097/HNP.0000000000000603 [doi]
PST - ppublish
SO  - Holist Nurs Pract. 2023 Sep-Oct 01;37(5):244-252. doi: 
      10.1097/HNP.0000000000000603.

PMID- 40057897
OWN - NLM
STAT- MEDLINE
DCOM- 20250702
LR  - 20250702
IS  - 1527-2966 (Electronic)
IS  - 0099-1767 (Linking)
VI  - 51
IP  - 4
DP  - 2025 Jul
TI  - Impact of Registered Nurse Staffing, Workload, and the Practice Environment on 
      Burnout in Emergency Nurses.
PG  - 684-691
LID - S0099-1767(25)00025-X [pii]
LID - 10.1016/j.jen.2025.01.007 [doi]
AB  - INTRODUCTION: Burnout among registered nurses is an ongoing nurse workforce 
      issue, yet there is no quantified evidence on the factors that contribute to 
      burnout among registered nurses in emergency departments. We examined different 
      aspects of the nurse practice environment in hospital-based emergency departments 
      across New Jersey. METHODS: This cross-sectional study included a survey of 
      emergency nurses. Using a publicly available list, an email invitation with a 
      survey link was used to recruit potential study participants. Four self-reported 
      measures were used. Burnout was a single-item measure, and registered nurse 
      staffing was assessed as the number of patients assigned to a nurse on the last 
      day worked. Additional measures included the perceived workload subscale of the 
      Individual Workload Perception Scale and the Practice Environment Scale of the 
      Nursing Work Index. Logistic regression models were used to estimate the odds of 
      burnout. RESULTS: A total of 188 emergency registered nurses completed the 
      survey. Seventy-two percent of registered nurses reported moderate to complete 
      burnout and 34% reported sustained or complete burnout. Perceptions of high 
      workloads (odds ratio, 2.89; P = .04) and unsupportive practice environments 
      (odds ratio, 8.02; P<.001) were associated with an increase in the odds of high 
      burnout. An unsupportive practice environment significantly mediated the 
      relationship between high perceived workload and high burnout. DISCUSSION: 
      There's an urgent need to reduce burnout among emergency registered nurses. Study 
      findings point to a pressing need for hospital and emergency department 
      leadership to implement strategies to improve the practice environment and 
      decrease nurse workloads.
CI  - Copyright © 2025 Emergency Nurses Association. Published by Elsevier Inc. All 
      rights reserved.
FAU - Brassington, Sharmine
AU  - Brassington S
FAU - Thomas-Hawkins, Charlotte
AU  - Thomas-Hawkins C
FAU - Johansen, Mary L
AU  - Johansen ML
FAU - de Cordova, Pamela B
AU  - de Cordova PB
FAU - Cimiotti, Jeannie P
AU  - Cimiotti JP
FAU - Zha, Peijia
AU  - Zha P
LA  - eng
PT  - Journal Article
DEP - 20250309
PL  - United States
TA  - J Emerg Nurs
JT  - Journal of emergency nursing
JID - 7605913
SB  - IM
MH  - Humans
MH  - *Burnout, Professional/psychology/epidemiology
MH  - *Workload/psychology/statistics & numerical data
MH  - Cross-Sectional Studies
MH  - *Emergency Nursing
MH  - Female
MH  - *Nursing Staff, Hospital/psychology
MH  - Male
MH  - Adult
MH  - Emergency Service, Hospital
MH  - New Jersey
MH  - Surveys and Questionnaires
MH  - *Personnel Staffing and Scheduling
MH  - Middle Aged
MH  - Workplace/psychology
MH  - Job Satisfaction
OTO - NOTNLM
OT  - Burnout
OT  - Emergency nurses
OT  - Nurse staffing
OT  - Practice environment
OT  - Workload
EDAT- 2025/03/09 19:22
MHDA- 2025/07/03 00:27
CRDT- 2025/03/09 11:30
PHST- 2024/07/09 00:00 [received]
PHST- 2024/12/13 00:00 [revised]
PHST- 2025/01/08 00:00 [accepted]
PHST- 2025/07/03 00:27 [medline]
PHST- 2025/03/09 19:22 [pubmed]
PHST- 2025/03/09 11:30 [entrez]
AID - S0099-1767(25)00025-X [pii]
AID - 10.1016/j.jen.2025.01.007 [doi]
PST - ppublish
SO  - J Emerg Nurs. 2025 Jul;51(4):684-691. doi: 10.1016/j.jen.2025.01.007. Epub 2025 
      Mar 9.

PMID- 36423423
OWN - NLM
STAT- MEDLINE
DCOM- 20230103
LR  - 20230103
IS  - 1873-491X (Electronic)
IS  - 0020-7489 (Print)
IS  - 0020-7489 (Linking)
VI  - 137
DP  - 2023 Jan
TI  - Association of burnout and intention-to-leave the profession with work 
      environment: A nationwide cross-sectional study among Belgian intensive care 
      nurses after two years of pandemic.
PG  - 104385
LID - S0020-7489(22)00214-0 [pii]
LID - 10.1016/j.ijnurstu.2022.104385 [doi]
AB  - BACKGROUND: Intensive care unit (ICU) nurses are at an increased risk of burnout 
      and may have an intention-to-leave their jobs. The COVID-19 pandemic may increase 
      this risk. OBJECTIVE: The objective of this study was to describe the prevalence 
      of burnout risk and intention-to-leave the job and nursing profession among ICU 
      nurses and to analyse the relationships between these variables and the work 
      environment after two years of the COVID-19 pandemic. DESIGN: A national 
      cross-sectional survey of all nurses working in Belgian ICUs was conducted 
      between December 2021 and January 2022 during the 4th and 5th waves of the 
      COVID-19 pandemic in Belgium. The Practice Environment Scale of the Nursing Work 
      Index (PES-NWI) was used to measure the work environment, intention-to-leave the 
      hospital and/or the profession was assessed. The risk of burnout was assessed 
      using the Maslach Burnout Inventory scale including emotional exhaustion, 
      depersonalisation, and reduced personal accomplishment. SETTING: Nurses in 78 out 
      of 123 Belgian hospital sites with an ICU participated in the survey. 
      PARTICIPANTS: 2321 out of 4851 nurses (47.8%) completed the entire online survey. 
      RESULTS: The median overall risk of burnout per hospital site (high risk in all 
      three subdimensions) was 17.6% [P25: 10.0 - P75: 28.8] and the median proportion 
      of nurses with a high risk in at least one subdimension of burnout in Belgian 
      ICUs was 71.6% [56.7-82.7]. A median of 42.9% [32.1-57.1] of ICU nurses stated 
      that they intended-to-leave the job and 23.8% [15.4-36.8] stated an 
      intent-to-leave the profession. The median overall score of agreement with the 
      presence of positive aspects in the work environment was 49.0% [44.8-55.8]. 
      Overall, nurses working in the top 25% of best-performing hospital sites with 
      regard to work environment had a statistically significant lower risk of burnout 
      and intention-to-leave the job and profession compared to those in the lowest 
      performing 25% of hospital sites. Patient-to-nurse ratio in the worst performing 
      quartile was associated with a higher risk for emotional exhaustion (OR = 1.53, 
      95% CI:1.04-2.26) and depersonalisation (OR = 1.48, 95% CI:1.03-2.13) and 
      intention-to-leave the job (OR = 1.46, 95% CI:1.03-2.05). CONCLUSIONS: In this 
      study, a high prevalence of burnout risk and intention-to-leave the job and 
      nursing profession was observed after two years of the COVID-19 pandemic. 
      Nevertheless, there was substantial variation across hospital sites which was 
      associated with the quality of the work environment. TWEETABLE ABSTRACT: "Burnout 
      & intention to leave was high for Belgian ICU nurses after 2 years of COVID, but 
      wellbeing was better with high quality work environments and more favourable 
      patient to nurse ratios".
CI  - Copyright © 2022 Elsevier Ltd. All rights reserved.
FAU - Bruyneel, Arnaud
AU  - Bruyneel A
AD  - Health Economics, Hospital Management and Nursing Research Dept, School of Public 
      Health, Université Libre de Bruxelles, Belgium. Electronic address: 
      arnaud.bruyneel@ulb.be.
FAU - Bouckaert, Nicolas
AU  - Bouckaert N
AD  - Belgian Health Care Knowledge Centre (KCE), Brussels, Belgium.
FAU - Maertens de Noordhout, Charline
AU  - Maertens de Noordhout C
AD  - Belgian Health Care Knowledge Centre (KCE), Brussels, Belgium.
FAU - Detollenaere, Jens
AU  - Detollenaere J
AD  - Belgian Health Care Knowledge Centre (KCE), Brussels, Belgium.
FAU - Kohn, Laurence
AU  - Kohn L
AD  - Belgian Health Care Knowledge Centre (KCE), Brussels, Belgium.
FAU - Pirson, Magali
AU  - Pirson M
AD  - Health Economics, Hospital Management and Nursing Research Dept, School of Public 
      Health, Université Libre de Bruxelles, Belgium.
FAU - Sermeus, Walter
AU  - Sermeus W
AD  - KU Leuven Institute for Healthcare Policy, Leuven, Belgium.
FAU - Van den Heede, Koen
AU  - Van den Heede K
AD  - Belgian Health Care Knowledge Centre (KCE), Brussels, Belgium; KU Leuven 
      Institute for Healthcare Policy, Leuven, Belgium.
LA  - eng
PT  - Journal Article
DEP - 20221108
PL  - England
TA  - Int J Nurs Stud
JT  - International journal of nursing studies
JID - 0400675
SB  - IM
MH  - Humans
MH  - Belgium/epidemiology
MH  - *Burnout, Professional/epidemiology/psychology
MH  - *COVID-19/epidemiology
MH  - Critical Care
MH  - Cross-Sectional Studies
MH  - Intention
MH  - Job Satisfaction
MH  - *Nurses
MH  - *Nursing Staff, Hospital/psychology
MH  - Pandemics
MH  - Personnel Turnover
MH  - Surveys and Questionnaires
PMC - PMC9640385
OTO - NOTNLM
OT  - Adults
OT  - Burnout
OT  - COVID-19
OT  - Intensive care units
OT  - Nurses
OT  - Workload
COIS- Declaration of Competing Interest The authors declare that they have no conflicts 
      of interest.
EDAT- 2022/11/25 06:00
MHDA- 2022/12/20 06:00
PMCR- 2022/11/08
CRDT- 2022/11/24 18:18
PHST- 2022/08/25 00:00 [received]
PHST- 2022/10/27 00:00 [revised]
PHST- 2022/10/30 00:00 [accepted]
PHST- 2022/11/25 06:00 [pubmed]
PHST- 2022/12/20 06:00 [medline]
PHST- 2022/11/24 18:18 [entrez]
PHST- 2022/11/08 00:00 [pmc-release]
AID - S0020-7489(22)00214-0 [pii]
AID - 104385 [pii]
AID - 10.1016/j.ijnurstu.2022.104385 [doi]
PST - ppublish
SO  - Int J Nurs Stud. 2023 Jan;137:104385. doi: 10.1016/j.ijnurstu.2022.104385. Epub 
      2022 Nov 8.

PMID- 40064069
OWN - NLM
STAT- MEDLINE
DCOM- 20250412
LR  - 20250412
IS  - 1532-4036 (Electronic)
IS  - 0964-3397 (Linking)
VI  - 88
DP  - 2025 Jun
TI  - Critical care nurses' intention to leave and related factors: Survey results from 
      5 European countries.
PG  - 103998
LID - S0964-3397(25)00059-X [pii]
LID - 10.1016/j.iccn.2025.103998 [doi]
AB  - OBJECTIVES: To determine the nursing intention to leave in critical care units 
      and explore related factors along with work environment and sociodemographic 
      variables. DESIGN AND SETTING: Quantitative cross-sectional study in five 
      European countries (Spain, Poland, Croatia, Cyprus and Romania) through a 
      self-administered survey in 2021. METHODS: The "AACN Critical elements of a 
      healthy work environment scale. National Survey of Critical-Care Nurse Work 
      Environments" by the American Association of Critical Care Nurses was distributed 
      to all nurses working in intensive care units through a convenience sampling 
      method. The questionnaire included questions about healthy work environment, 
      burnout, violence, intention to leave and sociodemographics. RESULTS: 1033 
      responses were analysed. Participants from each country varied between 75 and 275 
      nurses. Mean age was 37.3 years old (SD 9.9) with a mean nursing experience in 
      critical care of 10.8 (9.2) years. Despite 83.1 % of the nurses were satisfied 
      with their current job, 22.8 % planned to leave their position. Intention to 
      leave was independently associated with the country, gender, age, satisfaction 
      with current job and frequency of moral distress (p < 0.05) along with several 
      work-related variables, such as lower perception of a healthy work environment. 
      Among the reasons to reconsider leaving the job, the most rated were higher 
      salary and benefits (87.2 %), better staffing (85.3 %) and meaningful recognition 
      (82 %). Conversely, the most relevant reasons that kept nurses working in their 
      organisation, were salary and benefits and the people they work with. CONCLUSION: 
      Almost one out of three critical care nurses are considering leaving their job. 
      Many aspects of the work environment that influence the intention to leave are 
      modifiable. IMPLICATIONS FOR CLINICAL PRACTICE: Managers need to prioritise the 
      retention of registered nurses, not only recruiting new personnel. Many aspects 
      of the working environment need to be addressed in other to retain critical care 
      nurses.
CI  - Copyright © 2025 Elsevier Ltd. All rights reserved.
FAU - Llaurado-Serra, Mireia
AU  - Llaurado-Serra M
AD  - Nursing Department, Faculty of Medicine and Health Sciences, International 
      University of Catalonia, Barcelona, Spain; Facultat d'infermeria. Universitat de 
      Barcelona, Barcelona, Spain. Electronic address: mireiallaurado@gmail.com.
FAU - Santos, Estel Curado
AU  - Santos EC
AD  - Nursing Department, Faculty of Medicine and Health Sciences, International 
      University of Catalonia, Barcelona, Spain; Granollers General Hospital, 
      Barcelona, Spain.
FAU - Grogues, Marina Perpiñán
AU  - Grogues MP
AD  - Nursing Department, Faculty of Medicine and Health Sciences, International 
      University of Catalonia, Barcelona, Spain; Germans Tries I Pujol Hospital, 
      Badalona, Spain.
FAU - Constantinescu-Dobra, Anca
AU  - Constantinescu-Dobra A
AD  - Technical University of Cluj-Napoca, Cluj-Napoca, Romania.
FAU - Coţiu, Madalina-Alexandra
AU  - Coţiu MA
AD  - Technical University of Cluj-Napoca, Cluj-Napoca, Romania.
FAU - Dobrowolska, Beata
AU  - Dobrowolska B
AD  - Faculty of Health Sciences, Lublin, Poland.
FAU - Friganović, Adriano
AU  - Friganović A
AD  - Faculty of Health Studies, University of Rijeka, Rijeka, Croatia; University 
      Hospital Centre Zagreb, Zagreb, Croatia; University of Applied Health Sciences, 
      Zagreb, Croatia.
FAU - Gutysz-Wojnicka, Aleksandra
AU  - Gutysz-Wojnicka A
AD  - University of Warmia and Mazury in Olsztyn, Olsztyn, Poland.
FAU - Hadjibalassi, Maria
AU  - Hadjibalassi M
AD  - Cyprus University of Technology, Limassol, Cyprus.
FAU - Ozga, Dorota
AU  - Ozga D
AD  - Institute of Health Sciences, College of Medical Sciences, University of Rzeszów, 
      Rzeszow, Poland.
FAU - Režić, Slađana
AU  - Režić S
AD  - University Hospital Centre Zagreb, Zagreb, Croatia; University of Applied Health 
      Sciences, Zagreb, Croatia.
FAU - Sabou, Adrian
AU  - Sabou A
AD  - Technical University of Cluj-Napoca, Cluj-Napoca, Romania.
FAU - Slijepčević, Jelena
AU  - Slijepčević J
AD  - University Hospital Centre Zagreb, Zagreb, Croatia; University of Applied Health 
      Sciences, Zagreb, Croatia.
FAU - Georgiou, Evanthia
AU  - Georgiou E
AD  - Cyprus Ministry of Health, Cyprus.
LA  - eng
PT  - Journal Article
DEP - 20250309
PL  - Netherlands
TA  - Intensive Crit Care Nurs
JT  - Intensive & critical care nursing
JID - 9211274
SB  - IM
MH  - Humans
MH  - Adult
MH  - Female
MH  - Cross-Sectional Studies
MH  - Male
MH  - Surveys and Questionnaires
MH  - *Critical Care Nursing/statistics & numerical data/methods/standards
MH  - *Intention
MH  - Middle Aged
MH  - Job Satisfaction
MH  - Europe
MH  - *Nurses/psychology/statistics & numerical data
MH  - *Personnel Turnover/statistics & numerical data
MH  - Workplace/psychology/standards
MH  - Poland
MH  - Cyprus
MH  - Spain
MH  - Croatia
MH  - Intensive Care Units/organization & administration
MH  - Burnout, Professional/psychology
OTO - NOTNLM
OT  - Critical care nursing
OT  - Intention to leave
OT  - Personnel turnover
OT  - Retention
OT  - Surveys and questionnaires
COIS- Declaration of competing interest The authors declare that they have no known 
      competing financial interests or personal relationships that could have appeared 
      to influence the work reported in this paper.
EDAT- 2025/03/11 00:25
MHDA- 2025/04/13 00:44
CRDT- 2025/03/10 19:02
PHST- 2024/09/26 00:00 [received]
PHST- 2025/01/30 00:00 [revised]
PHST- 2025/02/25 00:00 [accepted]
PHST- 2025/04/13 00:44 [medline]
PHST- 2025/03/11 00:25 [pubmed]
PHST- 2025/03/10 19:02 [entrez]
AID - S0964-3397(25)00059-X [pii]
AID - 10.1016/j.iccn.2025.103998 [doi]
PST - ppublish
SO  - Intensive Crit Care Nurs. 2025 Jun;88:103998. doi: 10.1016/j.iccn.2025.103998. 
      Epub 2025 Mar 9.

PMID- 39406175
OWN - NLM
STAT- MEDLINE
DCOM- 20241124
LR  - 20241126
IS  - 1532-2122 (Electronic)
IS  - 1462-3889 (Linking)
VI  - 73
DP  - 2024 Dec
TI  - Exploring the emotional labour of paediatric oncology nurses and its impact on 
      their well-being: An integrative review.
PG  - 102693
LID - S1462-3889(24)00191-1 [pii]
LID - 10.1016/j.ejon.2024.102693 [doi]
AB  - PURPOSE: To explore emotional labour in paediatric oncology nurses along with the 
      negative impact of emotional labour on these nurses. METHODS: The MEDLINE, 
      CINALH, ScienceDirect, and PubMed databases were searched for relevant evidence 
      published from 2000 to 2023. Selected studies were evaluated for quality and 
      synthesized into themes. The Preferred Reporting Items for Systematic reviews and 
      Meta-Analyses literature search extension was followed. RESULTS: Eighteen 
      empirical studies were reviewed. Nurses acknowledged the importance of managing 
      and displaying emotions through emotional labour to gain patients' and families' 
      trust and provide care in a safe and comfortable environment. They described 
      emotional labour in the forms of empathy and close relationships. The frequency 
      and intensity of performing emotional labour vary among nurses based on different 
      factors. Nurses reported feelings associated with burnout, compassion fatigue, 
      secondary traumatic stress, and emotional dissonance. The three main coping 
      behaviours were avoidance, changing practice and sharing feelings. CONCLUSION: 
      Although using emotional labour facilitates high-quality care, it may negatively 
      influence nurses' well-being without implementing effective supportive 
      interventions. A considerable number of paediatric oncology nurses intended to 
      leave the unit. The proposed solutions are to address this issue at the 
      organizational level by providing training and support services to enhance 
      nurses' competence in performing this high-level skill and minimize its negative 
      impacts.
CI  - Copyright © 2024 Elsevier Ltd. All rights reserved.
FAU - Shaqiqi, Wejdan
AU  - Shaqiqi W
AD  - College of Nursing, King Saud bin Abdulaziz University for Health Sciences, 
      Riyadh, Saudi Arabia; King Abdullah International Medical Research Center, 
      Riyadh, Saudi Arabia. Electronic address: shaqiqiw@ksau-hs.edu.sa.
FAU - Smith, Pam
AU  - Smith P
AD  - Nursing Studies, School of Health in Social Science, University of Edinburgh, UK. 
      Electronic address: pam.smith@ed.ac.uk.
FAU - Shaqiqi, Rawan
AU  - Shaqiqi R
AD  - Ministry of Health, Jeddah, Saudi Arabia. Electronic address: 
      Rshaqiqi@moh.gov.sa.
LA  - eng
PT  - Journal Article
PT  - Review
DEP - 20240924
PL  - Scotland
TA  - Eur J Oncol Nurs
JT  - European journal of oncology nursing : the official journal of European Oncology 
      Nursing Society
JID - 100885136
SB  - IM
MH  - Humans
MH  - *Oncology Nursing
MH  - *Emotions
MH  - *Burnout, Professional/psychology
MH  - Pediatric Nursing
MH  - Adaptation, Psychological
MH  - Nurses, Pediatric/psychology
MH  - Child
MH  - Nursing Staff, Hospital/psychology
MH  - Compassion Fatigue/psychology
OTO - NOTNLM
OT  - Cancer
OT  - Coping
OT  - Emotion regulation
OT  - Emotion work
OT  - Paediatric nurses
OT  - Well-being
COIS- Declaration of competing interest All authors declare no potential conflicts of 
      interest with respect to the research, authorship, and/or publication of this 
      article.
EDAT- 2024/10/16 00:23
MHDA- 2024/11/25 01:26
CRDT- 2024/10/15 18:13
PHST- 2024/01/16 00:00 [received]
PHST- 2024/09/15 00:00 [revised]
PHST- 2024/09/21 00:00 [accepted]
PHST- 2024/11/25 01:26 [medline]
PHST- 2024/10/16 00:23 [pubmed]
PHST- 2024/10/15 18:13 [entrez]
AID - S1462-3889(24)00191-1 [pii]
AID - 10.1016/j.ejon.2024.102693 [doi]
PST - ppublish
SO  - Eur J Oncol Nurs. 2024 Dec;73:102693. doi: 10.1016/j.ejon.2024.102693. Epub 2024 
      Sep 24.

PMID- 39226429
OWN - NLM
STAT- MEDLINE
DCOM- 20250102
LR  - 20250102
IS  - 0279-3695 (Print)
IS  - 0279-3695 (Linking)
VI  - 63
IP  - 1
DP  - 2025 Jan
TI  - Relationships Among Secondary Traumatic Stress, Mindfulness, Compassion 
      Satisfaction, and Compassion Fatigue in Psychiatric Nurses.
PG  - 47-55
LID - 10.3928/02793695-20240828-03 [doi]
AB  - PURPOSE: To examine relationships among secondary traumatic stress, mindfulness, 
      compassion satisfaction, and compassion fatigue in psychiatric nurses. METHOD: 
      Participants comprised 142 nurses working in two psychiatric hospitals in the 
      same province of Turkey. Data were collected using a personal information form, 
      the Secondary Traumatic Stress Scale, Mindful Attention Awareness Scale, and 
      Compassion Fatigue and Compassion Satisfaction subscales of the Professional 
      Quality of Life Scale. RESULTS: A significant and negative correlation was found 
      between secondary traumatic stress, mindfulness, and compassion satisfaction, and 
      between mindfulness and compassion fatigue. A significant and positive 
      correlation was found between secondary traumatic stress and compassion fatigue, 
      as well as between mindfulness and compassion satisfaction (p < 0.05). 
      CONCLUSION: Findings demonstrate that mindfulness may be a protective factor in 
      preventing secondary traumatic stress and compassion fatigue in psychiatric 
      nurses. It is recommended that in-service training be organized periodically to 
      increase levels of conscious awareness among psychiatric nurses. [Journal of 
      Psychosocial Nursing and Mental Health Services, 63(1), 47-55.].
FAU - Öztürk, Şenay
AU  - Öztürk Ş
FAU - Alagöz, Ece
AU  - Alagöz E
LA  - eng
PT  - Journal Article
DEP - 20240906
PL  - United States
TA  - J Psychosoc Nurs Ment Health Serv
JT  - Journal of psychosocial nursing and mental health services
JID - 8200911
SB  - IM
MH  - Humans
MH  - *Compassion Fatigue/psychology
MH  - *Mindfulness
MH  - *Psychiatric Nursing
MH  - Female
MH  - Turkey
MH  - Adult
MH  - Male
MH  - *Empathy
MH  - Job Satisfaction
MH  - Surveys and Questionnaires
MH  - Burnout, Professional/psychology
MH  - Quality of Life/psychology
MH  - Middle Aged
MH  - Nursing Staff, Hospital/psychology
MH  - Personal Satisfaction
MH  - Hospitals, Psychiatric
COIS- Disclosure: The authors have disclosed no potential conflicts of interest, 
      financial or otherwise.
EDAT- 2024/09/03 18:43
MHDA- 2025/01/02 18:20
CRDT- 2024/09/03 15:02
PHST- 2025/01/02 18:20 [medline]
PHST- 2024/09/03 18:43 [pubmed]
PHST- 2024/09/03 15:02 [entrez]
AID - 10.3928/02793695-20240828-03 [doi]
PST - ppublish
SO  - J Psychosoc Nurs Ment Health Serv. 2025 Jan;63(1):47-55. doi: 
      10.3928/02793695-20240828-03. Epub 2024 Sep 6.

PMID- 41248640
OWN - NLM
STAT- MEDLINE
DCOM- 20251117
LR  - 20251117
IS  - 0030-9982 (Print)
IS  - 0030-9982 (Linking)
VI  - 75(Suppl 2)
IP  - 7
DP  - 2025 Jul
TI  - From lack of respect in the workplace to hidden absenteeism among psychiatric 
      nurses: Mediated chain mediation effect.
PG  - S66-S71
LID - 10.47391/JPMA.SRPH-11 [doi]
AB  - OBJECTIVE: To explore the relationship between lack of respect in workplace and 
      hidden absenteeism of psychiatric nurses. METHODS: The study was conducted in 
      March 2023 in Jiangsu, China, and comprised nurses working in psychiatry and 
      psychology departments of hospitals of different grades in the province. 
      Demographic and professional data was collected, and the lack of respect in the 
      workplace, psychological disengagement, empathy fatigue, emotional exhaustion and 
      hidden absenteeism among the nurses were assessed. The chain mediation model was 
      established to examine the mediating effect of lack of respect in the workplace 
      on hidden absenteeism. Data was analysed using SPSS 29. RESULTS: Of the 1203 
      subjects with mean age 33.86±7.76 years, 1,087(90.36%) were females and 
      232(19.29%) were specialised nurses. Absenteeism rate was significantly higher 
      among specialty nurses, night nurses and those working in psychiatry wards 
      (p<0.001). Lack of respect in the workplace was positively correlated with 
      empathy fatigue, emotional exhaustion and hidden absenteeism (p<0.001), and 
      psychological disengagement was negatively correlated with empathy fatigue, 
      emotional exhaustion and hidden absenteeism (p<0.001). CONCLUSIONS: There was a 
      mediated chain mediator between lack of respect in the workplace and hidden 
      absenteeism of psychiatric nurses. Empathy fatigue and emotional exhaustion 
      played a mediated chain mediator, and psychological detachment could regulate the 
      mediation.
FAU - Liu, Beibei
AU  - Liu B
AD  - Department of Medical Psychology, Affiliated Brain Hospital of Nanjing Medical 
      University, Nanjing, China.
FAU - Zong, Wei
AU  - Zong W
AD  - Department of Medical Psychology, Affiliated Brain Hospital of Nanjing Medical 
      University, Nanjing, China.
LA  - eng
PT  - Journal Article
PL  - Pakistan
TA  - J Pak Med Assoc
JT  - JPMA. The Journal of the Pakistan Medical Association
JID - 7501162
SB  - IM
MH  - Humans
MH  - Female
MH  - *Absenteeism
MH  - Adult
MH  - Male
MH  - *Workplace/psychology
MH  - *Psychiatric Nursing
MH  - *Burnout, Professional/psychology/epidemiology
MH  - China
MH  - Compassion Fatigue/epidemiology/psychology
MH  - *Nursing Staff, Hospital/psychology
MH  - Empathy
MH  - Middle Aged
MH  - *Interprofessional Relations
OTO - NOTNLM
OT  - Respect, Absenteeism, Nurse, Psychiatric, Emotional exhaustion, psychological 
      detachment.
EDAT- 2025/11/18 00:27
MHDA- 2025/11/18 00:28
CRDT- 2025/11/17 18:43
PHST- 2025/11/18 00:28 [medline]
PHST- 2025/11/18 00:27 [pubmed]
PHST- 2025/11/17 18:43 [entrez]
AID - 10.47391/JPMA.SRPH-11 [doi]
PST - ppublish
SO  - J Pak Med Assoc. 2025 Jul;75(Suppl 2)(7):S66-S71. doi: 10.47391/JPMA.SRPH-11.

PMID- 37837704
OWN - NLM
STAT- MEDLINE
DCOM- 20231113
LR  - 20231122
IS  - 1873-491X (Electronic)
IS  - 0020-7489 (Linking)
VI  - 148
DP  - 2023 Dec
TI  - What makes nurses flourish at work? How the perceived clinical work environment 
      relates to nurse motivation and well-being: A cross-sectional study.
PG  - 104567
LID - S0020-7489(23)00132-3 [pii]
LID - 10.1016/j.ijnurstu.2023.104567 [doi]
AB  - BACKGROUND: Literature shows that the work environment is a main determinant of 
      nurses' well-being and psychological strain; yet, the (psychological) mechanisms 
      underlying this relationship remain understudied. OBJECTIVE: This study explored 
      the underlying (psychological) mechanisms (why) and boundary conditions (when) by 
      which characteristics present in the clinical work environment influence nurses' 
      well-being. We investigated the mediating role of intrinsic motivation in the 
      relationship of job demands and job resources with burnout vs. work engagement. 
      In addition, we examined if job resources strengthen the relationship of job 
      demands with intrinsic motivation and burnout. DESIGN: A cross-sectional survey 
      study. SETTING(S): General acute care hospitals in Belgium (n = 14). 
      PARTICIPANTS: Direct care nurses (n = 1729). METHODS: Data were collected by 
      means of online questionnaires between October 2020 and July 2021. Study 
      variables included burnout, work engagement, intrinsic motivation and a set of 
      different job demands (workload, role conflicts, emotional demands, red tape) and 
      job resources (performance feedback, autonomy, skill use, opportunity for growth, 
      and value congruence). All variables were obtained using self-report measures. 
      The central hypotheses were tested using structural equation modeling. RESULTS: 
      Job resources appeared to be a crucial factor for nurses' health showing positive 
      associations with work motivation (β = 0.513) and work engagement (β = 0.462) and 
      negative associations with burnout (β = -0.216). Job demands remained an 
      essential factor that harms psychological health and is associated with increased 
      burnout (β = 0.489). Our results confirmed that intrinsic motivation mediated the 
      relationship of job resources with work engagement (β = 0.170) and burnout 
      (β = -0.135). In addition, job resources moderated the relationship of job 
      demands with burnout (β = -0.039). Against our expectations, we found no 
      associations between job demands and intrinsic motivation or a moderation effect 
      of job resources on the respective relationship. CONCLUSIONS: A highly demanding 
      work environment can be a source of significant stress which may put nurses' 
      health at severe risk. Nurses who perceive sufficient job resources such as 
      feedback, autonomy and opportunities for growth and development, are likely to 
      feel intrinsically motivated at work. In addition, it will foster their work 
      engagement and prevent them from burning out, particularly when job demands are 
      high. REGISTRATION: The study described herein is funded under the European 
      Union's Horizon 2020 Research and Innovation program from 2020 to 2023 (Grant 
      Agreement 848031). The protocol of Magnet4Europe is registered in the ISRCTN 
      registry (ISRCTN10196901). TWEETABLE ABSTRACT: Providing nurses with sufficient 
      resources will not only increase their motivation and engagement at work but also 
      reduce their feelings of burnout.
CI  - Copyright © 2023 Elsevier Ltd. All rights reserved.
FAU - Kohnen, Dorothea
AU  - Kohnen D
AD  - Research Group Work, Organizational, and Personnel Psychology, KU Leuven, Leuven, 
      Belgium; KU Leuven Institute for Healthcare Policy, KU Leuven, Leuven, Belgium. 
      Electronic address: dorothea.kohnen@kuleuven.be.
FAU - De Witte, Hans
AU  - De Witte H
AD  - Research Group Work, Organizational, and Personnel Psychology, KU Leuven, Leuven, 
      Belgium; Optentia Research Unit, North-West University, South Africa.
FAU - Schaufeli, Wilmar B
AU  - Schaufeli WB
AD  - Research Group Work, Organizational, and Personnel Psychology, KU Leuven, Leuven, 
      Belgium; Department of Psychology, Utrecht University, Utrecht, the Netherlands. 
      Electronic address: https://twitter.com/WilmarSchaufeli.
FAU - Dello, Simon
AU  - Dello S
AD  - KU Leuven Institute for Healthcare Policy, KU Leuven, Leuven, Belgium.
FAU - Bruyneel, Luk
AU  - Bruyneel L
AD  - KU Leuven Institute for Healthcare Policy, KU Leuven, Leuven, Belgium.
FAU - Sermeus, Walter
AU  - Sermeus W
AD  - KU Leuven Institute for Healthcare Policy, KU Leuven, Leuven, Belgium.
LA  - eng
PT  - Journal Article
DEP - 20230722
PL  - England
TA  - Int J Nurs Stud
JT  - International journal of nursing studies
JID - 0400675
SB  - IM
MH  - Humans
MH  - Cross-Sectional Studies
MH  - Motivation
MH  - Working Conditions
MH  - Job Satisfaction
MH  - Attitude of Health Personnel
MH  - *Burnout, Professional/psychology
MH  - Surveys and Questionnaires
MH  - Workload/psychology
MH  - *Nurses
OTO - NOTNLM
OT  - Burnout
OT  - Nurses
OT  - Structural equation modeling
OT  - Well-being
OT  - Work environment
OT  - Work motivation
COIS- Declaration of Competing Interest The authors declare that they have no known 
      competing financial interests or personal relationships that could have appeared 
      to influence the work reported in this paper.
EDAT- 2023/10/15 05:45
MHDA- 2023/11/13 06:42
CRDT- 2023/10/14 18:01
PHST- 2022/12/22 00:00 [received]
PHST- 2023/06/14 00:00 [revised]
PHST- 2023/07/17 00:00 [accepted]
PHST- 2023/11/13 06:42 [medline]
PHST- 2023/10/15 05:45 [pubmed]
PHST- 2023/10/14 18:01 [entrez]
AID - S0020-7489(23)00132-3 [pii]
AID - 10.1016/j.ijnurstu.2023.104567 [doi]
PST - ppublish
SO  - Int J Nurs Stud. 2023 Dec;148:104567. doi: 10.1016/j.ijnurstu.2023.104567. Epub 
      2023 Jul 22.

PMID- 38878737
OWN - NLM
STAT- MEDLINE
DCOM- 20240804
LR  - 20241025
IS  - 1528-3984 (Electronic)
IS  - 0197-4572 (Linking)
VI  - 58
DP  - 2024 Jul-Aug
TI  - The impact of mindfulness-based stress reduction training on the occupational 
      stress and burnout experienced by nurses in geriatric wards? A randomized 
      controlled trial.
PG  - 373-381
LID - S0197-4572(24)00131-9 [pii]
LID - 10.1016/j.gerinurse.2024.05.034 [doi]
AB  - In this clinical trial, 60 nurses from three geriatric centers were enlisted and 
      randomly split into two groups: control (n = 30) and intervention (n = 30). 
      Statistical analysis using SPSS version 21 employed Kolmogorov-Smirnov, Chi 
      square, and t-test to assess results. The intervention group received eight 
      training sessions. After the MBSR Training in the intervention groups, results 
      showed there was a statistically significant difference between the two groups 
      concerning the scores of the subscales of death and dying (t = 6.161, P < 0.001), 
      conflicts with physicians (t = 7.962, P < 0.001), inadequate preparation (t = t = 
      6.524, P < 0.001), lack of support resources (t = 5.532, P < 0.001), conflicts 
      with nurses (t = -6.632, P < 0.001), workload (t = 6.587, P < 0.001), uncertainty 
      of treatment (t = 5.587, P < 0.001) as well as the scores of the subscales of 
      burnout.
CI  - Copyright © 2024 Elsevier Inc. All rights reserved.
FAU - Talebiazar, Nasim
AU  - Talebiazar N
AD  - Department of Psychiatric, Urmia University of Medical Sciences, Urmia, Iran.
FAU - Salamat, Elaheh
AU  - Salamat E
AD  - Department of Anesthesia and Surgical Technology, School of Allied Medicine, 
      Urmia University of Medical Sciences, Urmia, Iran.
FAU - Abbasi, Mahdiyeh
AU  - Abbasi M
AD  - Department of Psychiatric Nursing, School of Nursing and Midwifery, Urmia 
      University of Medical Sciences, Urmia, West Azerbaijan, Iran.
FAU - Azizi, Negin
AU  - Azizi N
AD  - Department of Medical-surgical nursing, School of Nursing and Midwifery, Urmia 
      University of Medical Sciences, Urmia, Iran.
FAU - Goli, Rasoul
AU  - Goli R
AD  - Department of Medical-surgical nursing, School of Nursing and Midwifery, Urmia 
      University of Medical Sciences, Urmia, Iran.
FAU - Faraji, Navid
AU  - Faraji N
AD  - Department of Medical-surgical nursing, School of Nursing and Midwifery, Urmia 
      University of Medical Sciences, Urmia, Iran.
FAU - Bagheri, Mojde
AU  - Bagheri M
AD  - Department of Medicine, Faculty of Medicine, Shiraz University of Medical 
      Science, Shiraz, Iran.
FAU - Amiri, Negar
AU  - Amiri N
AD  - Department of Nursing, School of Nursing and Midwifery, Islamic Azad university 
      Fars, Iran.
FAU - Kazemi, Sahar
AU  - Kazemi S
AD  - Patient Safety Research Center, Nursing and Midwifery School, Urmia University of 
      Medical Sciences, Urmia, Iran. Electronic address: goli.r@umsu.ac.ir.
LA  - eng
PT  - Journal Article
PT  - Randomized Controlled Trial
DEP - 20240614
PL  - United States
TA  - Geriatr Nurs
JT  - Geriatric nursing (New York, N.Y.)
JID - 8309633
SB  - IM
MH  - Adult
MH  - Female
MH  - Humans
MH  - Male
MH  - *Burnout, Professional/prevention & control/psychology
MH  - Geriatric Nursing/education
MH  - *Mindfulness/methods
MH  - Nursing Staff, Hospital/psychology/education
MH  - *Occupational Stress/therapy
MH  - Surveys and Questionnaires
MH  - Workload/psychology
OTO - NOTNLM
OT  - Burnout
OT  - Geriatric
OT  - MBSR
OT  - Mindfulness
OT  - Nurses
OT  - Occupational stress
OT  - Stress reduction
COIS- Declaration of competing interest The authors declare that they have no known 
      competing financial interests or personal relationships that could have appeared 
      to influence the work reported in this paper.
EDAT- 2024/06/16 11:58
MHDA- 2024/08/05 00:42
CRDT- 2024/06/15 18:12
PHST- 2024/02/05 00:00 [received]
PHST- 2024/05/21 00:00 [revised]
PHST- 2024/05/24 00:00 [accepted]
PHST- 2024/08/05 00:42 [medline]
PHST- 2024/06/16 11:58 [pubmed]
PHST- 2024/06/15 18:12 [entrez]
AID - S0197-4572(24)00131-9 [pii]
AID - 10.1016/j.gerinurse.2024.05.034 [doi]
PST - ppublish
SO  - Geriatr Nurs. 2024 Jul-Aug;58:373-381. doi: 10.1016/j.gerinurse.2024.05.034. Epub 
      2024 Jun 14.

PMID- 40163337
OWN - NLM
STAT- MEDLINE
DCOM- 20250331
LR  - 20250515
IS  - 1538-8646 (Electronic)
IS  - 0730-4625 (Linking)
VI  - 44
IP  - 3
DP  - 2025 May-Jun 01
TI  - Managing Compassion Fatigue in Intensive Care Unit Nurses: A Systematic Review.
PG  - 145-158
LID - 10.1097/DCC.0000000000000692 [doi]
AB  - BACKGROUND: Compassion fatigue is the accumulation of negative feelings from 
      long-term exposure to human suffering, which leads to emotional, physical, and 
      spiritual exhaustion. Intensive care unit nurses are especially prone to this due 
      to the unique stressors of their work environment, such as high patient mortality 
      and caring for medically unstable patients. There is currently a gap in 
      literature appraising the effectiveness of interventions that help manage 
      compassion fatigue in intensive care unit nurses. OBJECTIVES: This systematic 
      review evaluates the efficacy of compassion fatigue interventions for intensive 
      care unit nurses. METHODS: This systematic review was conducted following 
      guidelines from the PRISMA (Preferred Reporting Items for Systematic Reviews and 
      Meta-Analyses) statement. Literature published between 2005 and 2024 was obtained 
      from Cochrane Library, CINAHL, and PsycINFO databases. Studies were included if 
      they met the following inclusion criteria: quantitative study design, involved an 
      intervention to prevent or manage compassion fatigue, evaluation of compassion 
      fatigue or one of its components (burnout and secondary traumatic stress), an 
      intervention involving intensive care unit nurses, and articles published in the 
      English language.These data were appraised by 2 independent reviewers using the 
      Joanna Briggs Institute Critical Appraisal tool. RESULTS: A total of 17 studies 
      were included. This review found moderate and high strength of evidence for 
      interventions to reduce compassion fatigue in intensive care unit nurses. The 
      most effective interventions were mind-body interventions that were accessible, 
      portable, brief, and adaptable to nurses' work settings. DISCUSSION: This review 
      has several limitations. Many studies included in this review had small sample 
      sizes, were conducted at 1 hospital setting or unit, and used weak study designs. 
      Several studies also used different interventions and measurement approaches, 
      making it difficult to compare and synthesize findings and outcomes. Thus, the 
      heterogeneity of studies limited our ability to draw strong conclusions about 
      different types of interventions. Additional and more rigorous studies examining 
      interventions to decrease and manage compassion fatigue in intensive care unit 
      nurses are needed. There is also a need to foster better generalizability of 
      research findings.
CI  - Copyright © 2025 Wolters Kluwer Health, Inc. All rights reserved.
FAU - Yee, Angela
AU  - Yee A
AUID- ORCID: 0000-0002-7496-6751
FAU - Kauric-Klein, Zorica
AU  - Kauric-Klein Z
LA  - eng
PT  - Journal Article
PT  - Systematic Review
PL  - United States
TA  - Dimens Crit Care Nurs
JT  - Dimensions of critical care nursing : DCCN
JID - 8211489
SB  - IM
MH  - Humans
MH  - *Compassion Fatigue/prevention & control/therapy
MH  - *Intensive Care Units
MH  - *Critical Care Nursing
MH  - *Nursing Staff, Hospital/psychology
MH  - *Burnout, Professional/prevention & control
EDAT- 2025/03/31 21:18
MHDA- 2025/03/31 21:19
CRDT- 2025/03/31 12:21
PHST- 2025/03/31 21:19 [medline]
PHST- 2025/03/31 21:18 [pubmed]
PHST- 2025/03/31 12:21 [entrez]
AID - 00003465-202505000-00006 [pii]
AID - 10.1097/DCC.0000000000000692 [doi]
PST - ppublish
SO  - Dimens Crit Care Nurs. 2025 May-Jun 01;44(3):145-158. doi: 
      10.1097/DCC.0000000000000692.

PMID- 34618365
OWN - NLM
STAT- MEDLINE
DCOM- 20220510
LR  - 20220510
IS  - 1365-2648 (Electronic)
IS  - 0309-2402 (Linking)
VI  - 78
IP  - 6
DP  - 2022 Jun
TI  - Latent profile analysis on Korean nurses: Emotional labour strategies and 
      well-being.
PG  - 1632-1641
LID - 10.1111/jan.15062 [doi]
AB  - AIMS: To identify the unique profiles of emotional labour management strategies 
      among Korean nurses in regards to the preferences of surface acting (affecting 
      emotions required at the workplace) and deep acting (trying to genuinely 
      experience emotions required at the workplace), a latent profile analysis (LPA) 
      was conducted. In addition, differences in psychological and occupational 
      well-being between the discovered profiles are examined. DESIGN: An exploratory, 
      cross-sectional LPA design was employed. METHODS: Nurses (N = 204) working in 
      university hospitals in South Korea responded to the survey during November 2019. 
      Participants completed the Emotional Labour Questionnaire, a portion of the 
      Maslach Burnout Inventory, the Minnesota Satisfaction Questionnaire short form 
      and the Turnover Intentions Scale. RESULTS: As a result of LPA on nurses' surface 
      acting and deep acting, five profiles were discovered: non-actors, surface 
      actors, moderators, regulators and high regulators. In addition, differences in 
      emotional exhaustion, job satisfaction and turnover intentions between profiles 
      were examined. Profiles that used high levels of surface acting had high levels 
      of emotional exhaustion and turnover intentions. CONCLUSION: Nurses with 
      characteristics of surface actors, high regulators profiles in emotional labour 
      context are more prone to emotional exhaustion and turnover possibilities, 
      compared with other profiles (non-actors, moderators and regulators). IMPACT: 
      Insights from the current study are beneficial to hospitals in preventing 
      potential emotional exhaustion and nurse turnover by responding to high-risk 
      profiles and customizing emotional labour management policies with regards to the 
      different profiles of nurses' emotional labour.
CI  - © 2021 John Wiley & Sons Ltd.
FAU - Park, Chong-Chol
AU  - Park CC
AUID- ORCID: 0000-0002-3342-2002
AD  - Yonsei University, Seoul, South Korea.
FAU - Cho, Hunggu
AU  - Cho H
AUID- ORCID: 0000-0003-4236-9917
AD  - Yonsei University, Seoul, South Korea.
FAU - Lee, Dong-Gwi
AU  - Lee DG
AUID- ORCID: 0000-0001-8973-2029
AD  - Yonsei University, Seoul, South Korea.
FAU - Jeon, Hyeonhui
AU  - Jeon H
AD  - Korea University, Seoul, South Korea.
LA  - eng
PT  - Journal Article
DEP - 20211007
PL  - England
TA  - J Adv Nurs
JT  - Journal of advanced nursing
JID - 7609811
SB  - IM
MH  - *Burnout, Professional/psychology
MH  - Cross-Sectional Studies
MH  - Emotions
MH  - Female
MH  - Humans
MH  - Job Satisfaction
MH  - *Nurses
MH  - *Nursing Staff, Hospital/psychology
MH  - Personnel Turnover
MH  - Republic of Korea
MH  - Surveys and Questionnaires
OTO - NOTNLM
OT  - emotional exhaustion
OT  - emotional labour
OT  - job satisfaction
OT  - latent profile analysis
OT  - nurses
OT  - turnover intentions
EDAT- 2021/10/08 06:00
MHDA- 2022/05/11 06:00
CRDT- 2021/10/07 12:37
PHST- 2021/08/16 00:00 [revised]
PHST- 2020/12/23 00:00 [received]
PHST- 2021/09/26 00:00 [accepted]
PHST- 2021/10/08 06:00 [pubmed]
PHST- 2022/05/11 06:00 [medline]
PHST- 2021/10/07 12:37 [entrez]
AID - 10.1111/jan.15062 [doi]
PST - ppublish
SO  - J Adv Nurs. 2022 Jun;78(6):1632-1641. doi: 10.1111/jan.15062. Epub 2021 Oct 7.

PMID- 39046399
OWN - NLM
STAT- MEDLINE
DCOM- 20240822
LR  - 20240822
IS  - 1527-2966 (Electronic)
IS  - 0099-1767 (Linking)
VI  - 50
IP  - 5
DP  - 2024 Sep
TI  - Implementation of Coaching to Address Burnout in Emergency Clinicians.
PG  - 601-609
LID - S0099-1767(24)00167-3 [pii]
LID - 10.1016/j.jen.2024.06.007 [doi]
AB  - BACKGROUND: Factors including sleep disturbances, shift work, secondary 
      traumatization, and workplace violence make emergency nurses uniquely susceptible 
      to burnout. A recent study cited nearly half of emergency registered nurses 
      (49.3%) experienced moderate to severe burnout. There is an urgent need for 
      evidence-based solutions to address burnout and turnover in emergency nurses. The 
      objective of this quality improvement project was to determine the effectiveness 
      of a wellness coaching program for reducing burnout and turnover in emergency 
      nurses and advanced practice providers. METHODS: Baseline assessments of burnout 
      and turnover intention were measured at the beginning of the coaching program and 
      measured again upon completion of the coaching program. INTERVENTION: Eight 
      registered nurses and 2 advanced practice providers from an emergency department 
      in a west coast community hospital completed 6 to 8 weeks of wellness coaching 
      led by a board-certified nurse coach. The wellness coaching program was an 
      evidence-based, modular curriculum in which participants chose the number and 
      length of sessions. RESULTS: An average of 6 hours of individualized, 1-on-1 
      wellness coaching was completed over 7.5 weeks. The project resulted in a large 
      reduction in emotional exhaustion and turnover intention, no effect on 
      depersonalization, and a small reduction in lack of personal achievement (Cohen's 
      d = 0.79, 1.53, -0.18, and -0.35). Ninety percent of clinicians agreed or 
      strongly agreed that coaching helped improve their burnout and said they would 
      consider it again in the future. CONCLUSION: This quality improvement project 
      demonstrates wellness coaching was an evidence-based solution for improving 
      burnout and turnover in emergency nurses. More investigation is needed to 
      determine duration of reduction of these outcomes.
CI  - Copyright © 2024 Emergency Nurses Association. Published by Elsevier Inc. All 
      rights reserved.
FAU - Hines-Stellisch, Kelly
AU  - Hines-Stellisch K
AD  - The Ohio State University College of Nursing, Columbus, OH. Electronic address: 
      kellyyhines@gmail.com.
FAU - Gawlik, Kate Susteric
AU  - Gawlik KS
AD  - The Ohio State University College of Nursing, Columbus, OH.
FAU - Teall, Alice M
AU  - Teall AM
AD  - The Ohio State University College of Nursing, Columbus, OH.
FAU - Tucker, Sharon
AU  - Tucker S
AD  - Helene Fuld Health National Trust Institute for EBP in Nursing and Healthcare, 
      The Ohio State University College of Nursing, Columbus, OH.
LA  - eng
PT  - Journal Article
DEP - 20240723
PL  - United States
TA  - J Emerg Nurs
JT  - Journal of emergency nursing
JID - 7605913
SB  - IM
MH  - Humans
MH  - *Burnout, Professional/prevention & control
MH  - *Emergency Nursing/methods
MH  - *Mentoring/methods
MH  - Male
MH  - Female
MH  - Personnel Turnover
MH  - Nursing Staff, Hospital/psychology/education
MH  - Adult
MH  - Quality Improvement
MH  - Emergency Service, Hospital
MH  - Middle Aged
OTO - NOTNLM
OT  - Burnout
OT  - Emergency department
OT  - Nursing
OT  - Wellness coaching
EDAT- 2024/07/24 12:45
MHDA- 2024/08/23 00:43
CRDT- 2024/07/24 10:29
PHST- 2023/11/11 00:00 [received]
PHST- 2024/06/19 00:00 [revised]
PHST- 2024/06/19 00:00 [accepted]
PHST- 2024/08/23 00:43 [medline]
PHST- 2024/07/24 12:45 [pubmed]
PHST- 2024/07/24 10:29 [entrez]
AID - S0099-1767(24)00167-3 [pii]
AID - 10.1016/j.jen.2024.06.007 [doi]
PST - ppublish
SO  - J Emerg Nurs. 2024 Sep;50(5):601-609. doi: 10.1016/j.jen.2024.06.007. Epub 2024 
      Jul 23.

PMID- 37867257
OWN - NLM
STAT- MEDLINE
DCOM- 20240903
LR  - 20240907
IS  - 1477-0989 (Electronic)
IS  - 0969-7330 (Print)
IS  - 0969-7330 (Linking)
VI  - 31
IP  - 5
DP  - 2024 Aug
TI  - Investigating compassion fatigue and predictive factors in paediatric surgery 
      nurses.
PG  - 845-858
LID - 10.1177/09697330231209283 [doi]
AB  - BACKGROUND: Nurses provide care to meet the complex needs of patients in the 
      increasing workload in the health system and are at risk of compassion fatigue. 
      The concept of compassion fatigue has begun drawing attention in the last decade, 
      as it negatively affects nurses' physical and mental health, job performance and 
      satisfaction, and therefore patient care quality. OBJECTIVES: This study was to 
      examine compassion fatigue and predictive factors in paediatric surgery nurses. 
      PARTICIPANTS AND RESEARCH CONTEXT: The study was cross-sectional, predictive and 
      quantitative. It was conducted with the 135 paediatric surgery nurses. The data 
      were sent to the email addresses of the members via Google Survey. Research data 
      were collected with the Nurse Information Form, Compassion Fatigue Scale, Life 
      Satisfaction Scale and Multidimensional Perceived Social Support Scale. ETHICAL 
      CONSIDERATIONS: After obtaining the approval of the University's ethics 
      committee, the study was carried out after obtaining participants' informed 
      written and verbal consent. RESULTS: There was a difference between the level of 
      compassion fatigue according to the paediatric surgery unit that worked the 
      longest and the thought of changing their profession. Burn unit nurses and nurses 
      who were considering changing professions have higher compassion fatigue scores. 
      When the predictors of compassion fatigue were examined, the thought of changing 
      the nursing profession and life satisfaction were significant predictors of 
      compassion fatigue. The thought of changing the nursing profession and life 
      satisfaction explained 22% of compassion fatigue. The same variables and the 
      longest working period of the paediatric surgery unit were the estimators of the 
      level of occupational burnout; explaining 29% of occupational burnout. 
      CONCLUSIONS: Compassion fatigue, life satisfaction and perceived social support 
      of paediatric surgery nurses are moderate. Compassion fatigue is affected by 
      working time, the thought of changing the profession, life satisfaction and 
      perceived social support.
FAU - Kankaya, Eda Ayten
AU  - Kankaya EA
AUID- ORCID: 0000-0002-2519-4732
AD  - Department of Surgical Nursing, Dokuz Eylül University Nursing Faculty, Turkey.
FAU - Özer Özlü, Nazife Gamze
AU  - Özer Özlü NG
AUID- ORCID: 0000-0003-1144-2472
AD  - Department of Surgical Nursing, Dokuz Eylül University Nursing Faculty, Turkey.
FAU - Vural, Fatma
AU  - Vural F
AUID- ORCID: 0000-0001-6459-2584
AD  - Department of Surgical Nursing, Dokuz Eylül University Nursing Faculty, Turkey.
LA  - eng
PT  - Journal Article
DEP - 20231022
PL  - England
TA  - Nurs Ethics
JT  - Nursing ethics
JID - 9433357
SB  - IM
MH  - Humans
MH  - *Compassion Fatigue/psychology/etiology
MH  - Cross-Sectional Studies
MH  - Female
MH  - Adult
MH  - Male
MH  - Surveys and Questionnaires
MH  - *Job Satisfaction
MH  - Nurses/psychology/statistics & numerical data
MH  - Pediatric Nursing/methods/standards
MH  - Middle Aged
MH  - Burnout, Professional/psychology
PMC - PMC11370161
OTO - NOTNLM
OT  - clinical ethics
OT  - compassion fatigue
OT  - moral distress
OT  - paediatric practice
OT  - paediatric surgery nurses
OT  - primary health practice
COIS- Declaration of conflicting interestsThe author(s) declared no potential conflicts 
      of interest with respect to the research, authorship, and/or publication of this 
      article.
EDAT- 2023/10/23 06:49
MHDA- 2024/09/03 06:43
PMCR- 2024/09/03
CRDT- 2023/10/23 00:23
PHST- 2024/09/03 06:43 [medline]
PHST- 2023/10/23 06:49 [pubmed]
PHST- 2023/10/23 00:23 [entrez]
PHST- 2024/09/03 00:00 [pmc-release]
AID - 10.1177_09697330231209283 [pii]
AID - 10.1177/09697330231209283 [doi]
PST - ppublish
SO  - Nurs Ethics. 2024 Aug;31(5):845-858. doi: 10.1177/09697330231209283. Epub 2023 
      Oct 22.

PMID- 37561990
OWN - NLM
STAT- MEDLINE
DCOM- 20240807
LR  - 20240807
IS  - 1873-1953 (Electronic)
IS  - 1474-5151 (Linking)
VI  - 23
IP  - 3
DP  - 2024 Apr 12
TI  - Cardiovascular nurses and organizational well-being: a systematic review.
PG  - 213-220
LID - 10.1093/eurjcn/zvad078 [doi]
AB  - AIMS: This systematic review assesses the organizational well-being of nurses 
      working in cardiovascular settings and identifies environmental variables 
      influencing it. METHODS AND RESULTS: The Joanna Briggs Institute's methodology 
      and the Preferred Reporting Items for Systematic Reviews and Meta-Analyses 
      (PRISMA) guidelines have been followed. The search was conducted, from the 
      database inception up to and including 1 December 2022, on Medline (via PubMed), 
      Cumulative Index of Nursing and Allied Health, Cochrane Library, and Scopus. 
      Critical appraisal and data extraction were conducted using standardized tools. 
      Six articles of high quality were included. These mostly concerned 
      cross-sectional studies, conducted in heterogeneous contexts, which highlight the 
      peculiarity of the cardiovascular nursing setting. Three thematic areas were 
      identified: stressors of cardiovascular settings; outcomes of stressors on 
      nurses; and coping strategies used by cardiovascular nurses to deal with such 
      stress factors. Identified stress factors included a lack of autonomy, conflicts 
      between professional and family roles, high workloads, and stressful 
      relationships with patients and caregivers. These organizational variables could 
      generate nurses' burnout, depression, irritability, and/or sleep disorders. In 
      trying to cope with such stressors, cardiovascular nurses used different 
      strategies for compensating, avoiding, escaping, or ignoring the problem, or, in 
      other cases, became somewhat aggressive. CONCLUSION: Considering the limited 
      data, cardiovascular nursing coping strategies should be further investigated, so 
      that effective pathways for preventing or limiting stress factors can be 
      identified and applied by the organizations. Monitoring and intervening on stress 
      factors in this care setting could improve cardiovascular nurses' organizational 
      well-being and accordingly patients' outcomes. REGISTRATION: PROSPERO: 
      CRD42022355669.
CI  - © The Author(s) 2023. Published by Oxford University Press on behalf of the 
      European Society of Cardiology. All rights reserved. For permissions, please 
      e-mail: journals.permissions@oup.com.
FAU - Zaghini, Francesco
AU  - Zaghini F
AUID- ORCID: 0000-0002-3327-5751
AD  - Department of Biomedicine and Prevention, University of Tor Vergata, Via 
      Montpellier, 1, 00133 Rome, Italy.
FAU - Fiorini, Jacopo
AU  - Fiorini J
AUID- ORCID: 0000-0002-4964-8794
AD  - Department of Nursing Professions, University Hospital of Tor Vergata, Viale 
      Oxford, 81, 00133 Rome, Italy.
FAU - Moons, Philip
AU  - Moons P
AUID- ORCID: 0000-0002-8609-4516
AD  - KU Leuven Department of Public Health and Primary Care, KU Leuven - University of 
      Leuven, Kapucijnenvoer 35 PB 7001, 3000 Leuven, Belgium.
AD  - Institute of Health and Care Sciences, University of Gothenburg, Arvid Wallgrens 
      backe 1, 413 46 Gothenburg, Sweden.
AD  - Department of Paediatrics and Child Health, University of Cape Town, Klipfontein 
      Rd, Rondebosch, 7700 Cape Town, South Africa.
FAU - Sili, Alessandro
AU  - Sili A
AUID- ORCID: 0000-0003-4170-3469
AD  - Department of Nursing Professions, University Hospital of Tor Vergata, Viale 
      Oxford, 81, 00133 Rome, Italy.
LA  - eng
PT  - Journal Article
PT  - Systematic Review
PL  - England
TA  - Eur J Cardiovasc Nurs
JT  - European journal of cardiovascular nursing
JID - 101128793
MH  - Humans
MH  - *Cardiovascular Nursing
MH  - *Burnout, Professional/psychology/prevention & control
MH  - Nursing Staff, Hospital/psychology
MH  - Adaptation, Psychological
MH  - Workplace/psychology
MH  - Job Satisfaction
OTO - NOTNLM
OT  - Cardiovascular nursing
OT  - Environmental variables
OT  - Organizational Well-being
OT  - Work environment
COIS- Conflict of interest: The authors declare that there is no conflict of interest.
EDAT- 2023/08/10 18:42
MHDA- 2024/04/15 06:43
CRDT- 2023/08/10 16:13
PHST- 2023/02/06 00:00 [received]
PHST- 2023/07/27 00:00 [revised]
PHST- 2023/08/08 00:00 [accepted]
PHST- 2024/04/15 06:43 [medline]
PHST- 2023/08/10 18:42 [pubmed]
PHST- 2023/08/10 16:13 [entrez]
AID - 7240669 [pii]
AID - 10.1093/eurjcn/zvad078 [doi]
PST - ppublish
SO  - Eur J Cardiovasc Nurs. 2024 Apr 12;23(3):213-220. doi: 10.1093/eurjcn/zvad078.

PMID- 37643368
OWN - NLM
STAT- MEDLINE
DCOM- 20230929
LR  - 20230929
IS  - 1096-4673 (Electronic)
IS  - 0161-2840 (Linking)
VI  - 44
IP  - 9
DP  - 2023 Sep
TI  - Nurses´ Performance: The Importance of Personal Resources for Coping with 
      Stressors.
PG  - 844-853
LID - 10.1080/01612840.2023.2239908 [doi]
AB  - The health crisis caused by the COVID-19 pandemic has negatively influenced the 
      work of health staff, especially nurses. Stressors that affect nurses have been 
      intensified and new stressors have also emerged, threatening their well-being and 
      job performance. The main objective of this study is to analyze the role of 
      nurses´ personal resources in the relationship between job stressors and job 
      performance during the COVID-19. Sample is composed of 438 nurses from 39 Spanish 
      cities. This is a cross-sectional study. The results confirm the full mediation 
      of resilience in the relationship between stressors and job performance, and the 
      moderation of self-efficacy in the relationship between resilience and job 
      performance, and in the full mediation. This study highlight the role played by 
      self-efficacy as the main personal resource in buffering the effect of stressors 
      on nurses´ performance. Resilience only becomes crucial in individuals with low 
      levels of self-efficacy beliefs. Managers of health institutions and hospitals 
      are invited to invest resources in strengthening the personal resources of health 
      staff, especially self-efficacy beliefs, and resilience to ensure that their 
      performance remains adequate.
FAU - Vera, María
AU  - Vera M
AD  - Universidad Pablo de Olavide, Sevilla, Spain.
FAU - Lorente, Laura
AU  - Lorente L
AD  - IDOCAL, Universitat de València, Valencia, Spain.
LA  - eng
PT  - Journal Article
DEP - 20230829
PL  - England
TA  - Issues Ment Health Nurs
JT  - Issues in mental health nursing
JID - 7907126
MH  - Humans
MH  - Cross-Sectional Studies
MH  - Pandemics
MH  - *Burnout, Professional
MH  - Surveys and Questionnaires
MH  - *COVID-19
MH  - Adaptation, Psychological
MH  - *Nurses
MH  - Job Satisfaction
EDAT- 2023/08/29 18:42
MHDA- 2023/09/29 06:43
CRDT- 2023/08/29 15:52
PHST- 2023/09/29 06:43 [medline]
PHST- 2023/08/29 18:42 [pubmed]
PHST- 2023/08/29 15:52 [entrez]
AID - 10.1080/01612840.2023.2239908 [doi]
PST - ppublish
SO  - Issues Ment Health Nurs. 2023 Sep;44(9):844-853. doi: 
      10.1080/01612840.2023.2239908. Epub 2023 Aug 29.

PMID- 35923121
OWN - NLM
STAT- MEDLINE
DCOM- 20220928
LR  - 20221117
IS  - 2167-5112 (Electronic)
IS  - 1937-5867 (Linking)
VI  - 15
IP  - 4
DP  - 2022 Oct
TI  - Influence of Evidence-Based Design Strategies on Nurse Wellness.
PG  - 233-248
LID - 10.1177/19375867221110915 [doi]
AB  - OBJECTIVES: The purpose of this study was to understand how specific 
      evidence-based design strategies are related to aspects of nurse wellness. 
      BACKGROUND: Addressing burnout among the healthcare workforce is a system-level 
      imperative. Nurses face continuous and dynamic physical and emotional demands in 
      their role. Greater insight into the role of the physical environment can support 
      efforts to promote nurse wellness. METHODS: This exploratory qualitative study 
      was conducted at new Parkland Hospital in Dallas, TX. We conducted five focus 
      groups with nursing staff in July 2018. These sessions covered five topics 
      related to nursing work in the facility which had been redesigned nearly 3 years 
      earlier: (1) professional and social communication, (2) workflow and efficiency, 
      (3) nurses' tasks and documentation, (4) ability to care for patients, and (5) 
      nurses' overall health. We conducted a thematic analysis and first identified 
      different aspects of wellness discussed by participants. Then, we examined how 
      nurses related different design elements to different aspects of their wellness. 
      RESULTS: Participants included 63 nurses and nurse managers. They related 
      environmental factors including facility size, break rooms, and decentralized 
      workstations to social, emotional/spiritual, physical, intellectual, and 
      occupational aspects of wellness. CONCLUSIONS: It is critical to inform and 
      integrate nurses at all levels into planning, design, and activation of new 
      healthcare environments in order to ensure the well-being of nurses and, 
      therefore, their ability to effectively support patients.
FAU - Raj, Minakshi
AU  - Raj M
AUID- ORCID: 0000-0002-1457-7850
AD  - Department of Kinesiology and Community Health, University of Illinois-Urbana 
      Champaign, IL, USA.
FAU - Jimenez, Francesqca E
AU  - Jimenez FE
AUID- ORCID: 0000-0002-0225-6689
AD  - HDR Architecture Inc., Seattle, WA, USA.
FAU - Rich, Renae K
AU  - Rich RK
AD  - HGA Architects and Engineers, Milwaukee, WI, USA.
FAU - Okland, Kathy
AU  - Okland K
AD  - Independent Consultant, Vergas, MN, USA.
FAU - Roy, Lonnie
AU  - Roy L
AD  - Parkland Health and Hospital Systems, Dallas, TX, USA.
FAU - Opollo, Jackline
AU  - Opollo J
AD  - Atrium Health, Wake Forest Baptist, Dallas, TX, USA.
FAU - Rogers, Juliet
AU  - Rogers J
AD  - Blue Cottage of CannonDesign, Ann Arbor, MI, USA.
FAU - Brittin, Jeri
AU  - Brittin J
AUID- ORCID: 0000-0002-1316-6451
AD  - HDR Architecture Inc., Boise, ID, USA.
LA  - eng
PT  - Journal Article
DEP - 20220803
PL  - United States
TA  - HERD
JT  - HERD
JID - 101537529
SB  - IM
MH  - *Burnout, Professional/prevention & control
MH  - Focus Groups
MH  - Hospitals
MH  - Humans
MH  - *Nursing Staff
MH  - *Nursing Staff, Hospital/psychology
MH  - Qualitative Research
OTO - NOTNLM
OT  - evidence-based design
OT  - hospital design
OT  - inpatient unit design
OT  - nursing
OT  - wellness
EDAT- 2022/08/05 06:00
MHDA- 2022/09/28 06:00
CRDT- 2022/08/04 01:52
PHST- 2022/08/05 06:00 [pubmed]
PHST- 2022/09/28 06:00 [medline]
PHST- 2022/08/04 01:52 [entrez]
AID - 10.1177/19375867221110915 [doi]
PST - ppublish
SO  - HERD. 2022 Oct;15(4):233-248. doi: 10.1177/19375867221110915. Epub 2022 Aug 3.

PMID- 36065145
OWN - NLM
STAT- MEDLINE
DCOM- 20230109
LR  - 20230413
IS  - 1547-5069 (Electronic)
IS  - 1527-6546 (Print)
IS  - 1527-6546 (Linking)
VI  - 55
IP  - 1
DP  - 2023 Jan
TI  - Job satisfaction among small rural hospital nurses: A cross-sectional study.
PG  - 378-387
LID - 10.1111/jnu.12800 [doi]
AB  - PURPOSE: To explore the relationships between job satisfaction, community 
      satisfaction, practice environment, burnout, and intention to leave of nurses 
      working in Australian small rural hospitals. DESIGN: A national cross-sectional 
      survey of 383 nurses from Australian rural public hospitals of less than 99 beds 
      during 2018. METHODS: Job satisfaction was measured on a four-point Likert scale. 
      Factors associated with community satisfaction, practice environment, burnout and 
      intention to leave were analyzed using multiple linear regression to explore the 
      predictors of job satisfaction. FINDINGS: Overall job satisfaction was positive, 
      with most nurses moderately (n = 146, 38.1%) or very satisfied (n = 107, 27.9%) 
      with their current job. Emotional exhaustion, nurse manager ability, leadership 
      and support of nurses were the most significant predictors of job satisfaction. 
      CONCLUSION: This study provides new insight into the factors impacting the job 
      satisfaction of nurses working in rural hospitals. The knowledge gained is 
      important to inform strategies to retain nurses in rural areas and, in turn, 
      ensure rural communities have access to quality health care. CLINICAL RELEVANCE: 
      The impact of nurses' job satisfaction on burnout, patient safety, and intention 
      to leave is well recognized; however, there is limited understanding of job 
      satisfaction in a rural hospital context. This study provides an understanding of 
      the factors that impact job satisfaction of nurses working in small rural 
      hospitals and highlights the importance of improving the practice environment to 
      reduce the high attrition rates of this workforce.
CI  - © 2022 The Authors. Journal of Nursing Scholarship published by Wiley Periodicals 
      LLC on behalf of Sigma Theta Tau International.
FAU - Smith, Sarah
AU  - Smith S
AUID- ORCID: 0000-0001-7739-435X
AD  - School of Nursing, University of Wollongong, Wollongong, NSW, Australia.
FAU - Lapkin, Samuel
AU  - Lapkin S
AUID- ORCID: 0000-0002-1618-3812
AD  - School of Nursing, University of Wollongong, Wollongong, NSW, Australia.
FAU - Halcomb, Elizabeth
AU  - Halcomb E
AUID- ORCID: 0000-0001-8099-986X
AD  - School of Nursing, University of Wollongong, Wollongong, NSW, Australia.
FAU - Sim, Jenny
AU  - Sim J
AUID- ORCID: 0000-0001-6863-0541
AD  - School of Nursing, University of Wollongong, Wollongong, NSW, Australia.
AD  - School of Nursing & Midwifery, University of Newcastle, Newcastle, NSW, 
      Australia.
LA  - eng
PT  - Journal Article
PT  - Research Support, Non-U.S. Gov't
DEP - 20220905
PL  - United States
TA  - J Nurs Scholarsh
JT  - Journal of nursing scholarship : an official publication of Sigma Theta Tau 
      International Honor Society of Nursing
JID - 100911591
SB  - IM
MH  - Humans
MH  - Australia
MH  - *Burnout, Professional/psychology
MH  - Cross-Sectional Studies
MH  - Hospitals, Rural
MH  - *Job Satisfaction
MH  - *Nurses/psychology
MH  - *Nursing Staff, Hospital/psychology
MH  - Personnel Turnover
MH  - Rural Population
MH  - Surveys and Questionnaires
MH  - Workplace
PMC - PMC10087136
OTO - NOTNLM
OT  - burnout
OT  - hospital
OT  - job satisfaction
OT  - nursing
OT  - practice environment
OT  - rural
COIS- No conflict of interest has been declared by the authors.
EDAT- 2022/09/07 06:00
MHDA- 2023/01/04 06:00
PMCR- 2023/04/11
CRDT- 2022/09/06 01:23
PHST- 2022/06/05 00:00 [revised]
PHST- 2020/08/23 00:00 [received]
PHST- 2022/06/17 00:00 [accepted]
PHST- 2022/09/07 06:00 [pubmed]
PHST- 2023/01/04 06:00 [medline]
PHST- 2022/09/06 01:23 [entrez]
PHST- 2023/04/11 00:00 [pmc-release]
AID - JNU12800 [pii]
AID - 10.1111/jnu.12800 [doi]
PST - ppublish
SO  - J Nurs Scholarsh. 2023 Jan;55(1):378-387. doi: 10.1111/jnu.12800. Epub 2022 Sep 
      5.

PMID- 40491999
OWN - NLM
STAT- MEDLINE
DCOM- 20250610
LR  - 20250611
IS  - 2296-2565 (Electronic)
IS  - 2296-2565 (Linking)
VI  - 13
DP  - 2025
TI  - Understanding burnout among operating room nurses: a qualitative study.
PG  - 1604631
LID - 10.3389/fpubh.2025.1604631 [doi]
LID - 1604631
AB  - OBJECTIVE: This study aimed to explore the lived experiences of job burnout among 
      operating room nurses and to provide an evidence-based foundation for developing 
      targeted nursing interventions to mitigate job burnout in this population. 
      METHOD: A purposive sampling method, guided by the principle of maximum 
      variation, was employed to recruit 14 operating room nurses from a tertiary Grade 
      A hospital in Anhui Province in January 2025. A phenomenological research 
      approach was adopted, utilizing semi-structured interviews for data collection. 
      Interview data were analyzed using Colaizzi's seven-step method. Data collection 
      continued until thematic saturation was achieved-meaning no new themes emerged in 
      subsequent interviews. RESULTS: Eight major themes and thirteen subthemes were 
      extracted. Among these, five major themes were identified as factors contributing 
      to occupational burnout among operating room nurses, while three major themes 
      were related to coping strategies. Specifically, the findings indicated that 
      occupational burnout among nurses was closely associated with excessive workload, 
      insufficient emotional support, career development stagnation, and the 
      high-pressure dynamics of healthcare relationships. Nurses commonly reported a 
      lack of professional fulfillment and an absence of effective strategies to cope 
      with emotional exhaustion in their work. CONCLUSION: Burnout among operating room 
      nurses results from the interplay of multiple factors. This study identifies key 
      mechanisms underlying burnout in nurses working in high-pressure environments, 
      emphasizing the importance of improving organizational support, optimizing 
      nurse-physician communication, and clarifying career development pathways. These 
      findings provide a theoretical basis for the development of targeted nursing 
      management strategies and interventions, which may effectively alleviate nurse 
      burnout and enhance both nursing quality and team stability.
CI  - Copyright © 2025 Li, Xiang, Jiang and Gu.
FAU - Li, Yufang
AU  - Li Y
AD  - Nursing Department, Anqing Municipal Hospital, Anqing, China.
FAU - Xiang, Dan
AU  - Xiang D
AD  - Nursing Department, Anqing Municipal Hospital, Anqing, China.
FAU - Jiang, Yun
AU  - Jiang Y
AD  - Nursing Department, Anqing Municipal Hospital, Anqing, China.
FAU - Gu, Su
AU  - Gu S
AD  - Yancheng Clinical Medical College of Jiangsu University/The First People's 
      Hospital of Yancheng, Yancheng, China.
LA  - eng
PT  - Journal Article
DEP - 20250526
PL  - Switzerland
TA  - Front Public Health
JT  - Frontiers in public health
JID - 101616579
SB  - IM
MH  - Humans
MH  - *Burnout, Professional/psychology/epidemiology
MH  - Female
MH  - Qualitative Research
MH  - Adult
MH  - Male
MH  - Middle Aged
MH  - *Operating Room Nursing
MH  - Operating Rooms
MH  - China
MH  - Adaptation, Psychological
MH  - Interviews as Topic
MH  - *Nursing Staff, Hospital/psychology
MH  - Workload/psychology
MH  - Job Satisfaction
PMC - PMC12146190
OTO - NOTNLM
OT  - influencing factors
OT  - job burnout
OT  - nurse
OT  - operating room
OT  - phenomenological study
OT  - semi-structured interview
COIS- The authors declare that the research was conducted in the absence of any 
      commercial or financial relationships that could be construed as a potential 
      conflict of interest.
EDAT- 2025/06/10 06:28
MHDA- 2025/06/10 06:29
PMCR- 2025/05/26
CRDT- 2025/06/10 04:42
PHST- 2025/04/02 00:00 [received]
PHST- 2025/05/12 00:00 [accepted]
PHST- 2025/06/10 06:29 [medline]
PHST- 2025/06/10 06:28 [pubmed]
PHST- 2025/06/10 04:42 [entrez]
PHST- 2025/05/26 00:00 [pmc-release]
AID - 10.3389/fpubh.2025.1604631 [doi]
PST - epublish
SO  - Front Public Health. 2025 May 26;13:1604631. doi: 10.3389/fpubh.2025.1604631. 
      eCollection 2025.

PMID- 37070842
OWN - NLM
STAT- MEDLINE
DCOM- 20230420
LR  - 20230912
IS  - 1550-5138 (Electronic)
IS  - 0887-9311 (Linking)
VI  - 37
IP  - 3
DP  - 2023 May-Jun 01
TI  - Discouraging Quiet Quitting: Potential Strategies for Nurses.
PG  - 174-175
LID - 10.1097/HNP.0000000000000583 [doi]
FAU - Zuzelo, Patti Rager
AU  - Zuzelo PR
AD  - Undergraduate and Graduate Nursing Programs; College of Nursing & Health 
      Professions, Drexel University, Philadelphia, Pennsylvania.
LA  - eng
PT  - Journal Article
PL  - United States
TA  - Holist Nurs Pract
JT  - Holistic nursing practice
JID - 8702105
MH  - Humans
MH  - *Nursing Staff, Hospital
MH  - Surveys and Questionnaires
MH  - *Nurses
EDAT- 2023/04/19 06:00
MHDA- 2023/04/20 06:42
CRDT- 2023/04/18 09:04
PHST- 2023/04/20 06:42 [medline]
PHST- 2023/04/18 09:04 [entrez]
PHST- 2023/04/19 06:00 [pubmed]
AID - 00004650-202305000-00010 [pii]
AID - 10.1097/HNP.0000000000000583 [doi]
PST - ppublish
SO  - Holist Nurs Pract. 2023 May-Jun 01;37(3):174-175. doi: 
      10.1097/HNP.0000000000000583.

PMID- 40198009
OWN - NLM
STAT- MEDLINE
DCOM- 20250409
LR  - 20260402
IS  - 1741-6787 (Electronic)
IS  - 1545-102X (Print)
IS  - 1545-102X (Linking)
VI  - 22
IP  - 2
DP  - 2025 Apr
TI  - Factors Contributing to Well-Being Among Hospital-Based Nurses.
PG  - e70019
LID - 10.1111/wvn.70019 [doi]
AB  - BACKGROUND: Nationally and in Hawaii, nurses are in crisis with high rates of 
      distress, burnout, and intent to change jobs. Organizations need evidence-based 
      strategies to support nurse well-being. PURPOSE: Informed by the National Academy 
      of Medicine Factors Affecting Clinician Well-Being Model, this study aimed to 
      identify individual and external factors associated with nurses' well-being. 
      METHODS: In December 2023, an online survey of hospital-based nurses from two 
      major hospitals, representing various unit types, was conducted in Hawaii. Survey 
      measures included individual (role, personal characteristics, skills/abilities) 
      and external factors (organizational, environmental) that support clinician 
      well-being. The outcome (well-being) was measured using the well-being index 
      (scores ranged from -2 [excellent] to 9 [very poor]). The analysis included 
      general linear modeling with stepwise backward selection. RESULTS: The final 
      sample included 552 nurses. Years of experience were evenly distributed, and the 
      majority worked ≥ 36 h/week (85.9%), worked in intensive-focused or other 
      specialties units (53.8%), and identified as female (87.3%). The nurses 
      identified their race/ethnicity as 27% Filipino, 23% White, 14% Japanese, 11% 
      Other Asian, 6.1% Hispanic, 5.1% Native Hawaiian/Pacific Islander (NHPI), and 14% 
      mixed or other race. The average well-being score was 2.8 (SD = 2.3). NHPI had 
      the lowest (Mean ± SD = 2.2 ± 2.2), and Filipino and White nurses had the highest 
      well-being scores (3.0 ± 2.2; 3.0 ± 2.0, respectively), although no significant 
      racial/ethnic difference was found. Several internal and external factors were 
      significantly associated with well-being. For example, working ≥ 36 h/week, 
      reports of experienced burnout, having primary caregiving responsibility outside 
      of work, lower self-reported physical health, and the experience of workplace 
      violence all increased average well-being scores (worsened well-being). In 
      contrast, having higher personal resilience, no leadership responsibilities, the 
      belief that their organization is responsive to complaints and concerns, and 
      appropriate ancillary staff to support their work all decreased average 
      well-being scores (improved well-being). LINKING EVIDENCE TO ACTION: Healthcare 
      organizational leaders and policymakers must urgently correct system issues 
      contributing to burnout, suboptimal mental health, decreased well-being, and 
      attrition among nurses. Healthcare organizations should cultivate wellness 
      cultures and provide infrastructure that offers evidence-based interventions to 
      support nurses' well-being.
CI  - © 2025 Sigma Theta Tau International.
FAU - Hale, Frankie B
AU  - Hale FB
AUID- ORCID: 0000-0002-5165-6654
AD  - University of Hawaii at Manoa, School of Nursing, Honolulu, Hawaii, USA.
FAU - Lim, Eunjung
AU  - Lim E
AD  - University of Hawaii at Manoa, School of Nursing, Honolulu, Hawaii, USA.
AD  - University of Hawaii at Manoa, John Burns School of Medicine, Department of 
      Quantitative Health Sciences, Honolulu, Hawaii, USA.
FAU - Griffin, Christine
AU  - Griffin C
AD  - The Queen's Medical Center, Caring Science & Nursing Practice and Quality 
      Departments, Honolulu, Hawaii, USA.
FAU - Fontenot, Holly B
AU  - Fontenot HB
AD  - University of Hawaii at Manoa, School of Nursing, Honolulu, Hawaii, USA.
LA  - eng
GR  - U54 GM138062/GM/NIGMS NIH HHS/United States
GR  - U54 MD007601/MD/NIMHD NIH HHS/United States
GR  - The National Institute of General Medical Sciences NIH, U54GM138063-Center for 
      Pacific Innovations, Knowledge, and Opportunities/
PT  - Journal Article
PL  - United States
TA  - Worldviews Evid Based Nurs
JT  - Worldviews on evidence-based nursing
JID - 101185267
SB  - IM
MH  - Humans
MH  - Female
MH  - Adult
MH  - Hawaii
MH  - Male
MH  - Surveys and Questionnaires
MH  - Middle Aged
MH  - Burnout, Professional/psychology
MH  - *Nursing Staff, Hospital/psychology/statistics & numerical data
MH  - *Job Satisfaction
MH  - *Nurses/psychology/statistics & numerical data
MH  - Workplace/psychology/standards
PMC - PMC12356412
MID - NIHMS2070009
OTO - NOTNLM
OT  - burnout
OT  - hospital‐based nurses
OT  - intention to leave
OT  - nurse work environment
OT  - organizational policy
OT  - wellness culture
OT  - well‐being
COIS- Disclosure/Competing interests: Dr. Fontenot has received a research grant from 
      the Investigator-Initiated Studies Program of Merck Sharp & Dohme Corp. related 
      to adolescent vaccination. No other authors have conflicts of interest or 
      competing financial interests to report.
EDAT- 2025/04/08 13:55
MHDA- 2025/04/08 13:56
PMCR- 2026/04/01
CRDT- 2025/04/08 11:23
PHST- 2025/03/06 00:00 [revised]
PHST- 2024/11/14 00:00 [received]
PHST- 2025/03/09 00:00 [accepted]
PHST- 2025/04/08 13:56 [medline]
PHST- 2025/04/08 13:55 [pubmed]
PHST- 2025/04/08 11:23 [entrez]
PHST- 2026/04/01 00:00 [pmc-release]
AID - 10.1111/wvn.70019 [doi]
PST - ppublish
SO  - Worldviews Evid Based Nurs. 2025 Apr;22(2):e70019. doi: 10.1111/wvn.70019.

PMID- 40177078
OWN - NLM
STAT- MEDLINE
DCOM- 20250403
LR  - 20250515
IS  - 2296-2565 (Electronic)
IS  - 2296-2565 (Linking)
VI  - 13
DP  - 2025
TI  - Sinicization and validation of occupational burnout scale for nurses in operating 
      room.
PG  - 1559204
LID - 10.3389/fpubh.2025.1559204 [doi]
LID - 1559204
AB  - OBJECTIVE: This study aims to evaluate a burnout scale specifically developed for 
      operating room nurses. METHODS: The Brislin translation model was utilized to 
      translate and back-translate the scale. Following cultural adaptation and a 
      preliminary investigation, the Chinese version of the Operating Room Nurse 
      Burnout Scale was finalized. A convenience sampling method was employed to select 
      445 operating room nurses in Anhui Province as research participants to evaluate 
      the scale's reliability and validity. RESULTS: The Chinese version of the 
      Operating Room Nurse Burnout Scale consists of 33 items, categorized into four 
      dimensions: personal factors, occupational nature factors, interpersonal 
      relationship factors, and organizational factors. The item-level content validity 
      index (I-CVI) was 0.849, and the scale-level content validity index (S-CVI/Ave) 
      indicated good content validity. Exploratory factor analysis yielded a 
      Kaiser-Meyer-Olkin (KMO) value of 0.968, while Bartlett's test of sphericity 
      demonstrated a chi-square value of 11,288 (p < 0.01). Four common factors were 
      extracted, accounting for a cumulative variance contribution of 65.9%. The 
      overall Cronbach's α coefficient was 0.968, the split-half Cronbach's α 
      coefficient was 0.925, and the test-retest Cronbach's α coefficient was 0.974. 
      CONCLUSION: The Chinese version of the Nurse Burnout Scale demonstrates robust 
      reliability and validity, making it suitable for assessing burnout levels among 
      operating room nurses.
CI  - Copyright © 2025 Li, Liu, Jiang, Cheng and Yin.
FAU - Li, Yufang
AU  - Li Y
AD  - Department of Nursing, Affiliated Hospital of Jiangsu University, Zhenjiang, 
      China.
AD  - Nursing Department, Anqing Municipal Hospital, Anqing, Anhui, China.
FAU - Liu, Qiaoyan
AU  - Liu Q
AD  - Department of Nursing, Affiliated Hospital of Jiangsu University, Zhenjiang, 
      China.
FAU - Jiang, Yun
AU  - Jiang Y
AD  - Nursing Department, Anqing Municipal Hospital, Anqing, Anhui, China.
FAU - Cheng, Deyun
AU  - Cheng D
AD  - Nursing Department, Anqing Municipal Hospital, Anqing, Anhui, China.
FAU - Yin, Wei
AU  - Yin W
AD  - Department of Nursing, Affiliated Hospital of Jiangsu University, Zhenjiang, 
      China.
LA  - eng
PT  - Journal Article
PT  - Validation Study
DEP - 20250319
PL  - Switzerland
TA  - Front Public Health
JT  - Frontiers in public health
JID - 101616579
SB  - IM
MH  - Humans
MH  - *Burnout, Professional/diagnosis/psychology
MH  - Female
MH  - Adult
MH  - Reproducibility of Results
MH  - Male
MH  - Surveys and Questionnaires/standards
MH  - China
MH  - *Operating Rooms
MH  - Psychometrics
MH  - Middle Aged
MH  - *Operating Room Nursing
MH  - *Nursing Staff, Hospital/psychology
MH  - Translations
PMC - PMC11961642
OTO - NOTNLM
OT  - job burnout
OT  - operating room nurse
OT  - reliability
OT  - scale
OT  - validity
COIS- The authors declare that the research was conducted in the absence of any 
      commercial or financial relationships that could be construed as a potential 
      conflict of interest.
EDAT- 2025/04/03 09:06
MHDA- 2025/04/03 18:25
PMCR- 2025/03/19
CRDT- 2025/04/03 04:38
PHST- 2025/01/12 00:00 [received]
PHST- 2025/02/27 00:00 [accepted]
PHST- 2025/04/03 18:25 [medline]
PHST- 2025/04/03 09:06 [pubmed]
PHST- 2025/04/03 04:38 [entrez]
PHST- 2025/03/19 00:00 [pmc-release]
AID - 10.3389/fpubh.2025.1559204 [doi]
PST - epublish
SO  - Front Public Health. 2025 Mar 19;13:1559204. doi: 10.3389/fpubh.2025.1559204. 
      eCollection 2025.

PMID- 42052013
OWN - NLM
STAT- MEDLINE
DCOM- 20260429
LR  - 20260429
IS  - 2296-2565 (Electronic)
IS  - 2296-2565 (Linking)
VI  - 14
DP  - 2026
TI  - The association between emotional intelligence and burnout among Chinese nurses: 
      a cross-sectional study.
PG  - 1803470
LID - 10.3389/fpubh.2026.1803470 [doi]
LID - 1803470
AB  - BACKGROUND: Nurse burnout is a widespread global occupational health challenge in 
      healthcare. However, the association between emotional intelligence (EI) and 
      burnout remains relatively under-investigated within China's collectivist 
      cultural context. What is the magnitude and direction of the association between 
      EI and burnout among nurses in Chinese tertiary hospitals? METHODS: A 
      cross-sectional study was conducted among 308 eligible nurses from a Chinese 
      tertiary hospital, using the Wong and Law Emotional Intelligence Scale (WLEIS) 
      and Maslach Burnout Inventory-Human Services Survey (MBI-HSS). Data were analyzed 
      using Pearson's correlation analysis and multiple linear regression analysis. 
      RESULTS: Participants had moderate-to-high EI levels, with a mean total WLEIS 
      score of 82.24 ± 15.06. The overall prevalence of clinically significant burnout 
      was 65.3%, with 58.44% of participants reporting high emotional exhaustion, 
      48.05% high depersonalization, and 42.86% low personal accomplishment. EI was 
      significantly inversely correlated with emotional exhaustion (r = -0.35, 
      p < 0.01) and depersonalization (r = -0.23, p < 0.01), and significantly 
      positively correlated with personal accomplishment (r = 0.50, p < 0.01). 
      Furthermore, EI was independently associated with all three burnout dimensions 
      (β = -0.39, -0.28, 0.53; R (2) = 0.20, 0.16, 0.41; all p < 0.01). CONCLUSION: EI 
      is significantly associated with all three burnout dimensions among Chinese 
      tertiary hospital nurses, providing preliminary evidence for EI-focused burnout 
      mitigation strategies and related research in the Chinese context.
CI  - Copyright © 2026 Pan, Huang, Fang, Sun and Fan.
FAU - Pan, Yunfeng
AU  - Pan Y
AD  - Liyang People's Hospital, Changzhou, China.
FAU - Huang, Hongjuan
AU  - Huang H
AD  - Liyang People's Hospital, Changzhou, China.
FAU - Fang, Cuiyun
AU  - Fang C
AD  - Liyang People's Hospital, Changzhou, China.
FAU - Sun, Lei
AU  - Sun L
AD  - Liyang People's Hospital, Changzhou, China.
FAU - Fan, Wei
AU  - Fan W
AD  - Liyang People's Hospital, Changzhou, China.
LA  - eng
PT  - Journal Article
DEP - 20260413
PL  - Switzerland
TA  - Front Public Health
JT  - Frontiers in public health
JID - 101616579
SB  - IM
MH  - Humans
MH  - Cross-Sectional Studies
MH  - Female
MH  - China/epidemiology
MH  - *Burnout, Professional/epidemiology/psychology
MH  - Adult
MH  - *Emotional Intelligence
MH  - Male
MH  - Surveys and Questionnaires
MH  - *Nurses/psychology/statistics & numerical data
MH  - *Nursing Staff, Hospital/psychology
MH  - Middle Aged
MH  - Tertiary Care Centers
MH  - Prevalence
PMC - PMC13111232
OTO - NOTNLM
OT  - Chinese
OT  - burnout
OT  - cross-sectional study
OT  - emotional intelligence
OT  - nurse
COIS- The author(s) declared that this work was conducted in the absence of any 
      commercial or financial relationships that could be construed as a potential 
      conflict of interest.
EDAT- 2026/04/29 12:25
MHDA- 2026/04/29 12:26
PMCR- 2026/04/13
CRDT- 2026/04/29 04:51
PHST- 2026/02/04 00:00 [received]
PHST- 2026/03/16 00:00 [revised]
PHST- 2026/03/31 00:00 [accepted]
PHST- 2026/04/29 12:26 [medline]
PHST- 2026/04/29 12:25 [pubmed]
PHST- 2026/04/29 04:51 [entrez]
PHST- 2026/04/13 00:00 [pmc-release]
AID - 10.3389/fpubh.2026.1803470 [doi]
PST - epublish
SO  - Front Public Health. 2026 Apr 13;14:1803470. doi: 10.3389/fpubh.2026.1803470. 
      eCollection 2026.

PMID- 40223885
OWN - NLM
STAT- MEDLINE
DCOM- 20250414
LR  - 20250415
IS  - 1365-2834 (Electronic)
IS  - 0966-0429 (Print)
IS  - 0966-0429 (Linking)
VI  - 2025
DP  - 2025
TI  - Assessing the Impact of Burnout on Nurse Safety Behaviors and Patient Safety 
      Competence: A Latent Profile Analysis Study.
PG  - 3793927
LID - 10.1155/jonm/3793927 [doi]
LID - 3793927
AB  - Aim: This study examines the association between burnout, nurse safety behaviors, 
      and patient safety competency among nurses working in cancer hospitals using 
      person-centered and variable-centered methodologies. Background: Burnout is 
      prevalent among nurses worldwide, with cancer hospital nurses exhibiting high 
      levels of burnout. Burnout correlates with a higher incidence of adverse events 
      and diminished patient safety. Nurse safety behaviors and patient safety 
      competency play protective roles in ensuring patient safety. Methods: This study 
      used a cross-sectional online survey and included 2092 eligible nurses, with 
      95.0% being female. We invited nurses from cancer hospitals in 12 provinces in 
      China to complete an online survey from April to June 2023. Through the online 
      Questionnaire Star platform, invited nurses provided demographic information and 
      completed the Maslach Burnout Inventory, the Nurse Safety Behaviors Scale, and 
      the Patient Safety Competency Scale. Latent profile analysis was used to identify 
      heterogeneous characteristics of nurse burnout. Results: From a person-centered 
      perspective, nurse burnout was categorized into three latent profiles: "high 
      achievement stable type" (70.3%), "high-efficiency contradictory type" (6.6%), 
      and "high-pressure adaptive type" (23.1%). From a variable-centered perspective, 
      patient safety competency partially mediated the relationship between burnout 
      profiles and nurse safety behaviors. Conclusion: This study identified three 
      heterogeneous latent profiles of burnout among cancer hospital nurses and 
      highlighted the significant impact of excessive working hours and lack of safety 
      training on burnout across different job titles and income levels. Additionally, 
      it verified the mediation effect of patient safety competency between burnout 
      profiles and nurse safety behaviors. Future treatments should focus on high-risk 
      populations by offering improved safety training and suitable work schedules to 
      reduce burnout. Furthermore, personalized measures to enhance nurses' safety 
      competencies should be adopted to improve burnout and safety behaviors. This 
      study integrates person-centered and variable-centered methods, offering new 
      insights and underscoring the critical role of safety in mitigating burnout.
CI  - Copyright © 2025 Fengyan Ma et al. Journal of Nursing Management published by 
      John Wiley & Sons Ltd.
FAU - Ma, Fengyan
AU  - Ma F
AUID- ORCID: 0009-0000-6427-5837
AD  - Department of Thoracic Surgery, National Cancer Center, National Clinical 
      Research Center for Cancer/Cancer Hospital, Chinese Academy of Medical Sciences, 
      Peking Union Medical College, Beijing, China.
FAU - Zhu, Yajing
AU  - Zhu Y
AUID- ORCID: 0009-0000-4638-2954
AD  - Department of Thoracic Surgery, National Cancer Center, National Clinical 
      Research Center for Cancer/Cancer Hospital, Chinese Academy of Medical Sciences, 
      Peking Union Medical College, Beijing, China.
FAU - Liu, Lu
AU  - Liu L
AUID- ORCID: 0009-0002-4921-6489
AD  - Department of Thoracic Surgery, National Cancer Center, National Clinical 
      Research Center for Cancer/Cancer Hospital, Chinese Academy of Medical Sciences, 
      Peking Union Medical College, Beijing, China.
FAU - Chen, Helin
AU  - Chen H
AUID- ORCID: 0009-0003-6536-6142
AD  - Department of Thoracic Surgery, National Cancer Center, National Clinical 
      Research Center for Cancer/Cancer Hospital, Chinese Academy of Medical Sciences, 
      Peking Union Medical College, Beijing, China.
FAU - Liu, Yan
AU  - Liu Y
AUID- ORCID: 0000-0002-8815-1713
AD  - Department of Thoracic Surgery, National Cancer Center, National Clinical 
      Research Center for Cancer/Cancer Hospital, Chinese Academy of Medical Sciences, 
      Peking Union Medical College, Beijing, China.
FAU - Zhang, Fan
AU  - Zhang F
AUID- ORCID: 0009-0005-6603-841X
AD  - Department of Thoracic Surgery, National Cancer Center, National Clinical 
      Research Center for Cancer/Cancer Hospital, Chinese Academy of Medical Sciences, 
      Peking Union Medical College, Beijing, China.
LA  - eng
PT  - Journal Article
DEP - 20250327
PL  - England
TA  - J Nurs Manag
JT  - Journal of nursing management
JID - 9306050
SB  - IM
MH  - Humans
MH  - Female
MH  - Cross-Sectional Studies
MH  - *Patient Safety/standards/statistics & numerical data
MH  - China
MH  - *Burnout, Professional/psychology/complications
MH  - Adult
MH  - Surveys and Questionnaires
MH  - Male
MH  - Middle Aged
MH  - *Nurses/psychology/statistics & numerical data
MH  - *Clinical Competence/standards/statistics & numerical data
PMC - PMC11968166
OTO - NOTNLM
OT  - burnout
OT  - cancer hospitals
OT  - latent profile
OT  - nurse safety behaviors
OT  - nurses
OT  - patient safety competency
COIS- The authors declare no conflicts of interest.
EDAT- 2025/04/14 17:28
MHDA- 2025/04/14 17:29
PMCR- 2025/03/27
CRDT- 2025/04/14 06:54
PHST- 2024/07/09 00:00 [received]
PHST- 2025/03/15 00:00 [accepted]
PHST- 2025/04/14 17:29 [medline]
PHST- 2025/04/14 17:28 [pubmed]
PHST- 2025/04/14 06:54 [entrez]
PHST- 2025/03/27 00:00 [pmc-release]
AID - 10.1155/jonm/3793927 [doi]
PST - epublish
SO  - J Nurs Manag. 2025 Mar 27;2025:3793927. doi: 10.1155/jonm/3793927. eCollection 
      2025.

PMID- 35090743
OWN - NLM
STAT- MEDLINE
DCOM- 20220627
LR  - 20220628
IS  - 1528-3968 (Electronic)
IS  - 0029-6554 (Linking)
VI  - 70
IP  - 3
DP  - 2022 May-Jun
TI  - The impact on organizations, individuals, and care when nurses are also family 
      caregivers.
PG  - 381-390
LID - S0029-6554(21)00265-7 [pii]
LID - 10.1016/j.outlook.2021.12.001 [doi]
AB  - BACKGROUND: There can be negative consequences to family caregiving as an 
      employee. PURPOSE: The purpose of this study was to examine the impact of family 
      caregiving as a nurse (double-duty nurse caregivers) on the nurse, colleagues, 
      and organization. METHODS: Two surveys were completed by double-duty nurse 
      caregivers and healthcare organization leaders on their demographics, and support 
      for/impact of family caregiving. Descriptive statistics, chi squares, t-tests, 
      and Mann-Whitney U tests were used. Text from open-ended questions were used to 
      inform the quantitative data. FINDINGS: Without organizational policies and a 
      workplace culture that support family caregiving, managers are limited in the 
      types and level of support they can provide. DISCUSSION: Healthcare leaders 
      perceived family caregiving to have a larger impact on the nurses' own health and 
      work performance than nurses themselves. Family caregiving was identified as a 
      potential contributor to burnout; and lack of workplace support for family 
      caregiving may influence turnover intentions.
CI  - Copyright © 2021 Elsevier Inc. All rights reserved.
FAU - Baumblatt, Geri L
AU  - Baumblatt GL
AD  - Difference Collaborative Alliance NFP, Chicago, IL. Electronic address: 
      geri@differencecollaborative.com.
FAU - Xu, Jiayun
AU  - Xu J
AD  - Purdue University School of Nursing, West Lafayette, IN.
FAU - Hanson, Ginger
AU  - Hanson G
AD  - Johns Hopkins University, School of Nursing, Baltimore, MD.
FAU - Masevich, Olga
AU  - Masevich O
AD  - Difference Collaborative Alliance NFP, Chicago, IL.
FAU - Wendel, Pete
AU  - Wendel P
AD  - Difference Collaborative Alliance NFP, Chicago, IL.
FAU - Karavattuveetil, George
AU  - Karavattuveetil G
AD  - Difference Collaborative Alliance NFP, Chicago, IL.
FAU - Phillips, Janice
AU  - Phillips J
AD  - Rush University Medical Center, Chicago, IL.
LA  - eng
PT  - Journal Article
DEP - 20220125
PL  - United States
TA  - Nurs Outlook
JT  - Nursing outlook
JID - 0401075
SB  - IM
MH  - *Burnout, Professional
MH  - Burnout, Psychological
MH  - Caregivers
MH  - Humans
MH  - *Nurses
MH  - Personnel Turnover
MH  - Surveys and Questionnaires
MH  - Workplace
OTO - NOTNLM
OT  - Family caregiving
OT  - Management
OT  - Nurses
OT  - Work culture
OT  - Work-family
EDAT- 2022/01/30 06:00
MHDA- 2022/06/28 06:00
CRDT- 2022/01/29 05:33
PHST- 2021/04/21 00:00 [received]
PHST- 2021/11/11 00:00 [revised]
PHST- 2021/12/02 00:00 [accepted]
PHST- 2022/01/30 06:00 [pubmed]
PHST- 2022/06/28 06:00 [medline]
PHST- 2022/01/29 05:33 [entrez]
AID - S0029-6554(21)00265-7 [pii]
AID - 10.1016/j.outlook.2021.12.001 [doi]
PST - ppublish
SO  - Nurs Outlook. 2022 May-Jun;70(3):381-390. doi: 10.1016/j.outlook.2021.12.001. 
      Epub 2022 Jan 25.

PMID- 40225694
OWN - NLM
STAT- MEDLINE
DCOM- 20250414
LR  - 20250516
IS  - 1365-2834 (Electronic)
IS  - 0966-0429 (Print)
IS  - 0966-0429 (Linking)
VI  - 2023
DP  - 2023
TI  - The Levels and Influencing Factors of Compassion Fatigue among New Nurses during 
      the COVID-19 Pandemic.
PG  - 4362841
LID - 10.1155/2023/4362841 [doi]
LID - 4362841
AB  - AIM: To investigate the levels and influencing factors of compassion fatigue 
      among new nurses during the COVID-19 pandemic. BACKGROUND: New nurses are often 
      unable to cope with the escalating nursing problems during the COVID-19 epidemic 
      because of their lack of work experience, which may reduce their level of 
      compassion satisfaction and cause compassion fatigue. However, there is little 
      research on compassion fatigue and compassion satisfaction among new nurses 
      during the COVID-19 epidemic. METHODS: This was a cross-sectional study. From 
      June to October 2021, 520 new nurses were selected from eight designated hospital 
      for treatment of COVID-19 in China for electronic survey. Questions elicited 
      social-demographics, work-related information, lifestyle factors, and the Chinese 
      version Professional Quality of Life Scale. RESULTS: The scores of compassion 
      satisfaction, burnout, and secondary traumatic stress of new nurses were 
      31.85 ± 6.18, 27.94 ± 5.04, and 27.17 ± 4.87, respectively. In addition, 
      regression analysis showed that nurses' compassion satisfaction, burnout, and 
      secondary traumatic stress were affected by social-demographics, work-related 
      information, and lifestyle factors. CONCLUSIONS: During the COVID-19 epidemic, 
      compassion satisfaction, burnout, and secondary traumatic stress of new nurses 
      were at a moderate level, which were relatively affected by work-related 
      information and lifestyle, and had little correlation with social-demographics. 
      Implications for Nursing Management. Hospital administrators can promote new 
      nurses' compassion satisfaction and alleviate their compassion fatigue by 
      improving job satisfaction, encouraging smoking cessation, arranging work hours 
      reasonably, ensuring sleep hours, reducing workplace violence, and strengthening 
      the reporting of violence incidents.
CI  - Copyright © 2023 Li Zeng et al.
FAU - Zeng, Li
AU  - Zeng L
AUID- ORCID: 0000-0002-4840-8254
AD  - Sichuan Nursing Vocational College, 173 Longdu South Road, Longquanyi District, 
      Chengdu, Sichuan 610100, China.
FAU - Liu, Dong
AU  - Liu D
AD  - School of Pharmacy, Chengdu Medical College, 783 Xindu Avenue, Xindu District, 
      Chengdu, Sichuan 610500, China.
FAU - Liang, Xiaoli
AU  - Liang X
AD  - Sichuan Nursing Vocational College, 173 Longdu South Road, Longquanyi District, 
      Chengdu, Sichuan 610100, China.
FAU - Li, Lan
AU  - Li L
AD  - Sichuan Nursing Vocational College, 173 Longdu South Road, Longquanyi District, 
      Chengdu, Sichuan 610100, China.
FAU - Peng, Yihang
AU  - Peng Y
AD  - Sichuan Nursing Vocational College, 173 Longdu South Road, Longquanyi District, 
      Chengdu, Sichuan 610100, China.
FAU - Jin, Man
AU  - Jin M
AD  - The Third People's Hospital of Chengdu, No. 82 Qinglong Street, Qingyang 
      District, Chengdu, Sichuan 610014, China.
FAU - Xie, Wanqing
AU  - Xie W
AD  - West China Dental Hospital of Sichuan University, No. 14 Renmin South Road, Wuhou 
      District, Chengdu, Sichuan 610000, China.
FAU - Wang, Jialin
AU  - Wang J
AUID- ORCID: 0000-0002-5421-6179
AD  - College of Nursing, Chengdu University of Traditional Chinese Medicine, No. 1166 
      Liutai Road, Wenjiang District, Chengdu, Sichuan 611137, China.
LA  - eng
PT  - Journal Article
PT  - Research Support, Non-U.S. Gov't
DEP - 20230711
PL  - England
TA  - J Nurs Manag
JT  - Journal of nursing management
JID - 9306050
SB  - IM
MH  - Humans
MH  - *Compassion Fatigue/psychology/epidemiology/etiology
MH  - *COVID-19/nursing/epidemiology/psychology
MH  - Cross-Sectional Studies
MH  - Adult
MH  - Female
MH  - Male
MH  - China/epidemiology
MH  - Job Satisfaction
MH  - Surveys and Questionnaires
MH  - Burnout, Professional/psychology/epidemiology
MH  - *Nursing Staff, Hospital/psychology
MH  - *Nurses/psychology/statistics & numerical data
MH  - Middle Aged
MH  - SARS-CoV-2
MH  - Quality of Life/psychology
PMC - PMC11919100
COIS- The authors declare that there are no conflicts of interest.
EDAT- 2023/07/11 00:00
MHDA- 2023/07/11 00:01
PMCR- 2023/07/11
CRDT- 2025/04/14 07:12
PHST- 2023/02/02 00:00 [received]
PHST- 2023/06/07 00:00 [revised]
PHST- 2023/07/05 00:00 [accepted]
PHST- 2023/07/11 00:01 [medline]
PHST- 2023/07/11 00:00 [pubmed]
PHST- 2025/04/14 07:12 [entrez]
PHST- 2023/07/11 00:00 [pmc-release]
AID - 10.1155/2023/4362841 [doi]
PST - epublish
SO  - J Nurs Manag. 2023 Jul 11;2023:4362841. doi: 10.1155/2023/4362841. eCollection 
      2023.

PMID- 39174188
OWN - NLM
STAT- MEDLINE
DCOM- 20240822
LR  - 20240829
IS  - 1527-2966 (Electronic)
IS  - 0099-1767 (Linking)
VI  - 50
IP  - 5
DP  - 2024 Sep
TI  - Prioritizing Well-Being: Fostering a Healthy Work Environment for Emergency 
      Nurses.
PG  - 582-585
LID - S0099-1767(24)00190-9 [pii]
LID - 10.1016/j.jen.2024.07.002 [doi]
FAU - Ahmed, Fatma Refaat
AU  - Ahmed FR
FAU - Timmins, Fiona
AU  - Timmins F
LA  - eng
PT  - Editorial
PL  - United States
TA  - J Emerg Nurs
JT  - Journal of emergency nursing
JID - 7605913
SB  - IM
MH  - Humans
MH  - Burnout, Professional/prevention & control/psychology
MH  - *Emergency Nursing
MH  - Nursing Staff, Hospital/psychology
MH  - Occupational Health
MH  - *Working Conditions/psychology
EDAT- 2024/08/23 00:43
MHDA- 2024/08/23 00:44
CRDT- 2024/08/22 21:02
PHST- 2024/07/11 00:00 [received]
PHST- 2024/07/15 00:00 [accepted]
PHST- 2024/08/23 00:44 [medline]
PHST- 2024/08/23 00:43 [pubmed]
PHST- 2024/08/22 21:02 [entrez]
AID - S0099-1767(24)00190-9 [pii]
AID - 10.1016/j.jen.2024.07.002 [doi]
PST - ppublish
SO  - J Emerg Nurs. 2024 Sep;50(5):582-585. doi: 10.1016/j.jen.2024.07.002.

PMID- 38477788
OWN - NLM
STAT- MEDLINE
DCOM- 20241127
LR  - 20241127
IS  - 1466-7657 (Electronic)
IS  - 0020-8132 (Linking)
VI  - 71
IP  - 4
DP  - 2024 Dec
TI  - The impact of career calling on nurse burnout: A moderated mediation model.
PG  - 969-976
LID - 10.1111/inr.12957 [doi]
AB  - AIM: To evaluate the mediating roles of occupational resilience and the 
      moderationg role of perceived organizational support in the relationship between 
      career calling and nurse burnout. BACKGROUND: Burnout is a frequent and serious 
      problem in the field of nursing, and it poses a serious threat to both nurses' 
      health and patient safety. Although many studies have described the links between 
      burnout, career calling, and occupational resilience, little is known about the 
      actual mechanisms between career calling and nurse burnout. METHODS: A 
      cross-sectional study of 615 nurses in China was conducted using a convenience 
      sampling method. The data were analyzed using descriptive statistics and Pearson 
      correlation analysis. Hypotheses were tested using structural equation models and 
      bootstrapping methods. STROBE guidelines were followed. RESULTS: Career calling 
      was found to be negatively associated with nurse burnout, and occupational 
      resilience mediated the relationship between career calling and burnout. 
      Additionally, perceived organizational support was found to play a moderating 
      role in the relationship between occupational resilience and burnout. CONCLUSION: 
      Career calling can reduce burnout by increasing nurses' levels of occupational 
      resilience, and perceived organizational support moderates this mechanism. Hence, 
      policies focused on encouraging and sustaining career calling should be provided 
      by nurse managers in order to enhance stress resistance and reduce burnout.
CI  - © 2024 International Council of Nurses.
FAU - Xie, Si-Jia
AU  - Xie SJ
AUID- ORCID: 0009-0004-7274-1446
AD  - School of Medicine, University of Electronic Science and Technology of China, 
      Chengdu, China.
FAU - Jing, Jie
AU  - Jing J
AUID- ORCID: 0000-0002-4598-4432
AD  - Department of Nursing, Sichuan Provincial People's Hospital, School of Medicine, 
      University of Electronic Science and Technology of China, Chengdu, China.
FAU - Li, Rong
AU  - Li R
AD  - Department of Nursing, Sichuan Provincial People's Hospital, School of Medicine, 
      University of Electronic Science and Technology of China, Chengdu, China.
FAU - Yan, Shi-Qiong
AU  - Yan SQ
AD  - School of Nursing, Chengdu University of Traditional Chinese Medicine, Chengdu, 
      China.
FAU - Yu, Gui
AU  - Yu G
AD  - Department of Nursing, Sichuan Provincial People's Hospital, School of Medicine, 
      University of Electronic Science and Technology of China, Chengdu, China.
FAU - Xu, Ze-Jun
AU  - Xu ZJ
AD  - Department of Nursing, Sichuan Provincial People's Hospital, School of Medicine, 
      University of Electronic Science and Technology of China, Chengdu, China.
LA  - eng
GR  - 21PJ075/Sichuan Provincial Healthy Commission Medical Technology Projects/
PT  - Journal Article
DEP - 20240313
PL  - England
TA  - Int Nurs Rev
JT  - International nursing review
JID - 7808754
SB  - IM
MH  - Humans
MH  - *Burnout, Professional/psychology
MH  - Cross-Sectional Studies
MH  - Female
MH  - Male
MH  - Adult
MH  - China
MH  - *Nursing Staff, Hospital/psychology
MH  - Job Satisfaction
MH  - Middle Aged
MH  - Resilience, Psychological
MH  - Surveys and Questionnaires
OTO - NOTNLM
OT  - Burnout
OT  - career calling
OT  - nurse
OT  - perceived organizational support
OT  - resilience
EDAT- 2024/03/13 12:45
MHDA- 2024/11/27 12:36
CRDT- 2024/03/13 10:45
PHST- 2023/07/12 00:00 [received]
PHST- 2024/02/25 00:00 [accepted]
PHST- 2024/11/27 12:36 [medline]
PHST- 2024/03/13 12:45 [pubmed]
PHST- 2024/03/13 10:45 [entrez]
AID - 10.1111/inr.12957 [doi]
PST - ppublish
SO  - Int Nurs Rev. 2024 Dec;71(4):969-976. doi: 10.1111/inr.12957. Epub 2024 Mar 13.

PMID- 35285954
OWN - NLM
STAT- MEDLINE
DCOM- 20221129
LR  - 20221129
IS  - 1744-6163 (Electronic)
IS  - 0031-5990 (Linking)
VI  - 58
IP  - 4
DP  - 2022 Oct
TI  - Compassion satisfaction, compassion fatigue, burnout, working environments, and 
      musculoskeletal disorders among nurses.
PG  - 2321-2329
LID - 10.1111/ppc.13063 [doi]
AB  - PURPOSE: It was aimed to determine the perceptions of nurses' working environment 
      and professional quality of life and to compare nurses with and without 
      musculoskeletal discomfort. DESIGN AND METHODS: It is a descriptive and 
      comparative study. The data were collected from 333 nurses working at different 
      units. FINDINGS: Those, who did not have discomfort in their body parts, had a 
      higher mean score in the Practice Environment Scale of the Nursing Work Index; 
      whereas, those having discomfort in all parts of the body had a higher mean score 
      in the Professional Quality of Life Scale (p < 0.05; p < 0.01; p < 0.001). 
      PRACTICE IMPLICATIONS: Attempts to reduce nurses' musculoskeletal discomfort can 
      positively increase perceptions of the working environment and professional 
      quality of life.
CI  - © 2022 Wiley Periodicals LLC.
FAU - Tuna, Rujnan
AU  - Tuna R
AUID- ORCID: 0000-0002-5156-3781
AD  - Department of Nursing Administration, Faculty of Health Sciences, Istanbul 
      Medeniyet University, Istanbul, Turkey.
FAU - Eskin Bacaksiz, Feride
AU  - Eskin Bacaksiz F
AUID- ORCID: 0000-0002-1627-7683
AD  - Department of Nursing Administration, Hamidiye Faculty of Nursing, University of 
      Health Sciences, Istanbul, Turkey.
FAU - Kahraman, Birsen
AU  - Kahraman B
AUID- ORCID: 0000-0003-2065-1559
AD  - Saglik Bilimleri University, Bakırköy Dr. Sadi Konuk Training and Research 
      Hospital, Istanbul, Turkey.
LA  - eng
PT  - Journal Article
DEP - 20220314
PL  - United States
TA  - Perspect Psychiatr Care
JT  - Perspectives in psychiatric care
JID - 0401133
MH  - Humans
MH  - *Compassion Fatigue
MH  - Empathy
MH  - Personal Satisfaction
MH  - Quality of Life
MH  - *Nursing Staff, Hospital
MH  - Surveys and Questionnaires
MH  - Cross-Sectional Studies
MH  - *Burnout, Professional
MH  - *Musculoskeletal Diseases/epidemiology
MH  - Job Satisfaction
MH  - *Nurses
OTO - NOTNLM
OT  - musculoskeletal discomfort
OT  - nursing
OT  - quality of life
OT  - working conditions
OT  - working environment
EDAT- 2022/03/15 06:00
MHDA- 2022/11/30 06:00
CRDT- 2022/03/14 12:14
PHST- 2022/03/01 00:00 [revised]
PHST- 2022/01/20 00:00 [received]
PHST- 2022/03/03 00:00 [accepted]
PHST- 2022/03/15 06:00 [pubmed]
PHST- 2022/11/30 06:00 [medline]
PHST- 2022/03/14 12:14 [entrez]
AID - 10.1111/ppc.13063 [doi]
PST - ppublish
SO  - Perspect Psychiatr Care. 2022 Oct;58(4):2321-2329. doi: 10.1111/ppc.13063. Epub 
      2022 Mar 14.

PMID- 38400568
OWN - NLM
STAT- MEDLINE
DCOM- 20240720
LR  - 20240730
IS  - 1478-5153 (Electronic)
IS  - 1362-1017 (Linking)
VI  - 29
IP  - 4
DP  - 2024 Jul
TI  - Critical care nurse leaders addressing moral distress: A qualitative study.
PG  - 835-838
LID - 10.1111/nicc.13045 [doi]
AB  - BACKGROUND: Moral distress (MD) occurs when clinicians are constrained from 
      taking what they believe to be ethically appropriate actions. When unattended, MD 
      may result in moral injury and/or suffering. Literature surrounding how 
      unit-based critical care nurse leaders address MD in practice is limited. AIM: 
      The aim of this study was to explore how ICU nurse leaders recognize and address 
      MD among their staff. STUDY DESIGN: Qualitative descriptive with inductive 
      thematic analysis. RESULTS: Five ICU nurse leaders participated in a one-time 
      individual interview. Interview results suggest that (1) ICU nurse leaders can 
      recognize and address MD among their staff and (2) nurse leaders experience MD 
      themselves, which may be exacerbated by their leadership role and 
      responsibilities. CONCLUSIONS: Further research is needed to develop 
      interventions aimed at addressing MD among nurse leaders and equipping nurse 
      leaders with the skills to identify and address MD within their staff and 
      themselves. RELEVANCE TO CLINICAL PRACTICE: MD is an unavoidable phenomenon ICU 
      nurse leaders are challenged with addressing in their day-to-day practice. As 
      leaders, recognizing and addressing MD is a necessary task relating to mitigating 
      burnout and turnover and addressing well-being among staff within the ICU.
CI  - © 2024 British Association of Critical Care Nurses.
FAU - Miller, Preston H
AU  - Miller PH
AUID- ORCID: 0000-0002-2620-8972
AD  - The University of Alabama in Huntsville College of Nursing, Huntsville, Alabama, 
      USA.
AD  - The University of Alabama Capstone College of Nursing, Tuscaloosa, Albama, USA.
FAU - Epstein, Elizabeth G
AU  - Epstein EG
AD  - The University of Virginia School of Nursing, Charlottesville, Virginia, USA.
FAU - Smith, Todd B
AU  - Smith TB
AD  - The University of Alabama Capstone College of Nursing, Tuscaloosa, Albama, USA.
FAU - Welch, Teresa D
AU  - Welch TD
AD  - The University of Alabama Capstone College of Nursing, Tuscaloosa, Albama, USA.
FAU - Smith, Miranda
AU  - Smith M
AD  - The University of Alabama in Huntsville College of Nursing, Huntsville, Alabama, 
      USA.
FAU - Bail, Jennifer R
AU  - Bail JR
AD  - The University of Alabama in Huntsville College of Nursing, Huntsville, Alabama, 
      USA.
LA  - eng
PT  - Journal Article
DEP - 20240223
PL  - England
TA  - Nurs Crit Care
JT  - Nursing in critical care
JID - 9808649
SB  - IM
MH  - Humans
MH  - *Qualitative Research
MH  - *Critical Care Nursing
MH  - *Leadership
MH  - Female
MH  - *Burnout, Professional/psychology/prevention & control
MH  - *Nurse Administrators/psychology
MH  - Male
MH  - Adult
MH  - Interviews as Topic
MH  - Morals
MH  - Intensive Care Units
MH  - Nursing Staff, Hospital/psychology
MH  - Middle Aged
OTO - NOTNLM
OT  - COVID‐19
OT  - ethics
OT  - moral distress
OT  - nurse leader
OT  - nursing leadership
EDAT- 2024/02/24 11:45
MHDA- 2024/07/20 20:46
CRDT- 2024/02/24 02:40
PHST- 2024/01/15 00:00 [revised]
PHST- 2023/11/10 00:00 [received]
PHST- 2024/01/29 00:00 [accepted]
PHST- 2024/07/20 20:46 [medline]
PHST- 2024/02/24 11:45 [pubmed]
PHST- 2024/02/24 02:40 [entrez]
AID - 10.1111/nicc.13045 [doi]
PST - ppublish
SO  - Nurs Crit Care. 2024 Jul;29(4):835-838. doi: 10.1111/nicc.13045. Epub 2024 Feb 
      23.

PMID- 36229859
OWN - NLM
STAT- MEDLINE
DCOM- 20221021
LR  - 20221028
IS  - 1466-609X (Electronic)
IS  - 1364-8535 (Print)
IS  - 1364-8535 (Linking)
VI  - 26
IP  - 1
DP  - 2022 Oct 13
TI  - Ten areas for ICU clinicians to be aware of to help retain nurses in the ICU.
PG  - 310
LID - 10.1186/s13054-022-04182-y [doi]
LID - 310
AB  - Shortage of nurses on the ICU is not a new phenomenon, but has been exacerbated 
      by the COVID-19 pandemic. The underlying reasons are relatively well-recognized, 
      and include excessive workload, moral distress, and perception of inappropriate 
      care, leading to burnout and increased intent to leave, setting up a vicious 
      circle whereby fewer nurses result in increased pressure and stress on those 
      remaining. Nursing shortages impact patient care and quality-of-work life for all 
      ICU staff and efforts should be made by management, nurse leaders, and ICU 
      clinicians to understand and ameliorate the factors that lead nurses to leave. 
      Here, we highlight 10 broad areas that ICU clinicians should be aware of that may 
      improve quality of work-life and thus potentially help with critical care nurse 
      retention.
CI  - © 2022. The Author(s).
FAU - Vincent, Jean-Louis
AU  - Vincent JL
AD  - Department of Intensive Care, Erasme Hospital, Université Libre de Bruxelles, 
      Route de Lennik 808, 1070, Brussels, Belgium. jlvincent@intensive.org.
FAU - Boulanger, Carole
AU  - Boulanger C
AD  - Department of Intensive Care, Royal Devon University Healthcare NHS Foundation 
      Trust, Exeter, UK.
FAU - van Mol, Margo M C
AU  - van Mol MMC
AD  - Department of Intensive Care Adults, Erasmus MC, University Medical Center, 
      Rotterdam, The Netherlands.
FAU - Hawryluck, Laura
AU  - Hawryluck L
AD  - Critical Care Medicine, University Health Network, University of Toronto, 
      Toronto, ON, Canada.
FAU - Azoulay, Elie
AU  - Azoulay E
AD  - Medical Intensive Care Unit, Famirea Study Group, Paris, France.
LA  - eng
PT  - Journal Article
PT  - Review
DEP - 20221013
PL  - England
TA  - Crit Care
JT  - Critical care (London, England)
JID - 9801902
SB  - IM
MH  - Humans
MH  - *Burnout, Professional
MH  - COVID-19
MH  - Intensive Care Units
MH  - *Nurses
MH  - *Nursing Staff, Hospital
MH  - Pandemics
MH  - Surveys and Questionnaires
MH  - Psychological Distress
MH  - *Physicians
MH  - Leadership
PMC - PMC9559151
OTO - NOTNLM
OT  - Burnout
OT  - Leadership
OT  - Moral distress
OT  - Teamwork
COIS- JLV is Editor-in-Chief of Critical Care—he has no other conflicts of interest to 
      declare. CB has no conflicts of interest to declare. MMCvM has no conflicts of 
      interest to declare. LH has no conflicts of interest to declare. EA has no 
      conflicts of interest to declare.
EDAT- 2022/10/14 06:00
MHDA- 2022/10/18 06:00
PMCR- 2022/10/13
CRDT- 2022/10/13 23:44
PHST- 2022/08/10 00:00 [received]
PHST- 2022/09/28 00:00 [accepted]
PHST- 2022/10/13 23:44 [entrez]
PHST- 2022/10/14 06:00 [pubmed]
PHST- 2022/10/18 06:00 [medline]
PHST- 2022/10/13 00:00 [pmc-release]
AID - 10.1186/s13054-022-04182-y [pii]
AID - 4182 [pii]
AID - 10.1186/s13054-022-04182-y [doi]
PST - epublish
SO  - Crit Care. 2022 Oct 13;26(1):310. doi: 10.1186/s13054-022-04182-y.

PMID- 39809579
OWN - NLM
STAT- MEDLINE
DCOM- 20250904
LR  - 20250904
IS  - 1365-2702 (Electronic)
IS  - 0962-1067 (Linking)
VI  - 34
IP  - 10
DP  - 2025 Oct
TI  - Association of Burnout and Intention-To-Leave the Job With Objective Nursing 
      Workload and Nursing Working Environment: A Cross-Sectional Study Among Intensive 
      Care Nurses.
PG  - 4281-4292
LID - 10.1111/jocn.17650 [doi]
AB  - AIM: The objectives of this study were to determine the prevalence of burnout 
      risk and intention-to-leave among intensive care unit (ICU) nurses and analyse 
      the association of these with workload and work environment. DESIGN: A 
      cross-sectional survey of nurses working in ICUs was conducted in France between 
      15 January 2024 and 15 April 2024 alongside a longitudinal assessment of workload 
      during the same period. METHODS: ICU nurse workload was assessed using the 
      Nursing Activities Score (NAS). The risk of burnout was assessed using the 
      Maslach Burnout Inventory scale and intention-to-leave the hospital was assessed 
      with a binary question. A total of 1271 nurses working in 61 intensive care units 
      completed the questionnaire and 14,134 NAS per patient and 1885 NAS per nurse 
      were included in the study. RESULTS: The median overall of burnout by hospital 
      site was 64.7% [P25: 53.3-P75: 72.7] for the broad definition and a median of 
      20.7% [13.3-27.3] of ICU nurses reported an intent-to-leave their job. The median 
      overall NAS score per nurse was 135.9% [121.4-156.9] and the prevalence of NAS 
      scores exceeding 100% per nurse was 73.9% [62.8-80.3]. A significant association 
      was found between nurses working in an ICU with a better work environment and all 
      dimensions of burnout as well as the intention-to-leave the job. A prevalence in 
      the hospital site of NAS scores exceeding 100% per nurse below the median was 
      associated with a lower burnout (OR = 0.69, 95% CI: 0.50-0.88 for broad 
      definition) and intention-to-leave the job (OR = 0.68, 95% CI: 0.50-0.92). 
      CONCLUSION: This study found significant associations between burnout and the 
      intention to leave the job for nurses in ICUs, mainly due to a better work 
      environment and, to a lesser extent, a lower workload for nurses. IMPLICATIONS 
      FOR THE PROFESSION AND/OR PATIENT CARE: In an era of nurse shortages and 
      absenteeism, it is crucial for institutions to retain their nursing staff. Our 
      results should encourage hospital managers to take action to improve the ICU work 
      environment and keep ICU workloads manageable to decrease burnout and the 
      intention-to-leave the job among ICU nurses. REPORTING METHOD: This article 
      follows the STROBE guidelines for the reporting of cross-sectional studies. 
      PATIENT OR PUBLIC CONTRIBUTION: No patient or public contribution.
CI  - © 2025 John Wiley & Sons Ltd.
FAU - Bruyneel, Arnaud
AU  - Bruyneel A
AUID- ORCID: 0000-0002-0432-9474
AD  - Health Economics, Hospital Management and Nursing Research Department, School of 
      Public Health, Université Libre de Bruxelles, Brussels, Belgium.
FAU - Dauvergne, Jérôme E
AU  - Dauvergne JE
AUID- ORCID: 0000-0002-9687-1059
AD  - Department of Anaesthesiology and Critical Care, Laënnec Hospital, CHU Nantes, 
      Nantes Université, Nantes, France.
FAU - Bouckaert, Nicolas
AU  - Bouckaert N
AD  - Belgian Health Care Knowledge Centre (KCE), Brussels, Belgium.
FAU - Caillet, Anaelle
AU  - Caillet A
AD  - Department of Anesthesiology and Intensive Care, University Hospital Lyon Sud, 
      Hospices Civils de Lyon, Pierre-Bénite, France.
FAU - Sermeus, Walter
AU  - Sermeus W
AD  - KU Leuven Institute for Healthcare Policy, Leuven, Belgium.
FAU - Poiroux, Laurent
AU  - Poiroux L
AD  - Nursing Department Health Faculty of the University of Angers - Inserm UMR 1085 - 
      Equipe D'épidémiologie en Santé Au Travail et Ergonomie (ESTER), France.
FAU - Van den Heede, Koen
AU  - Van den Heede K
AUID- ORCID: 0000-0003-2947-7219
AD  - Belgian Health Care Knowledge Centre (KCE), Brussels, Belgium.
AD  - KU Leuven Institute for Healthcare Policy, Leuven, Belgium.
LA  - eng
PT  - Journal Article
DEP - 20250114
PL  - England
TA  - J Clin Nurs
JT  - Journal of clinical nursing
JID - 9207302
SB  - IM
MH  - Humans
MH  - Cross-Sectional Studies
MH  - *Burnout, Professional/psychology/epidemiology
MH  - *Workload/psychology/statistics & numerical data
MH  - Female
MH  - Adult
MH  - Male
MH  - *Nursing Staff, Hospital/psychology/statistics & numerical data
MH  - Middle Aged
MH  - France/epidemiology
MH  - Surveys and Questionnaires
MH  - *Critical Care Nursing
MH  - *Workplace/psychology
MH  - Intensive Care Units
MH  - *Intention
MH  - Job Satisfaction
MH  - *Personnel Turnover/statistics & numerical data
MH  - Working Conditions
OTO - NOTNLM
OT  - burnout professional
OT  - critical care
OT  - nurses
OT  - nursing staff
OT  - personnel turnover
OT  - workload
EDAT- 2025/01/15 00:20
MHDA- 2025/09/04 06:37
CRDT- 2025/01/14 21:53
PHST- 2024/12/04 00:00 [revised]
PHST- 2024/09/02 00:00 [received]
PHST- 2025/01/02 00:00 [accepted]
PHST- 2025/09/04 06:37 [medline]
PHST- 2025/01/15 00:20 [pubmed]
PHST- 2025/01/14 21:53 [entrez]
AID - 10.1111/jocn.17650 [doi]
PST - ppublish
SO  - J Clin Nurs. 2025 Oct;34(10):4281-4292. doi: 10.1111/jocn.17650. Epub 2025 Jan 
      14.

PMID- 37646604
OWN - NLM
STAT- MEDLINE
DCOM- 20240307
LR  - 20240307
IS  - 0279-3695 (Print)
IS  - 0279-3695 (Linking)
VI  - 62
IP  - 3
DP  - 2024 Mar
TI  - The Relationship Between Compassion Fatigue and Professional Self-Concept in 
      Psychiatric Nurses.
PG  - 22-28
LID - 10.3928/02793695-20230821-01 [doi]
AB  - The current study examined the relationship between compassion fatigue and 
      professional self-concept in psychiatric nurses. Participants included 156 nurses 
      working in a mental health and disorders hospital in Turkey. Data were collected 
      via a sociodemographics form, the Compassion Fatigue subscale of the Professional 
      Quality of Life Scale, and Professional Self-Concept Scale. Participants 
      exhibited low levels of compassion fatigue and high levels of professional 
      self-concept. A significant negative relationship was found between participants' 
      mean compassion fatigue scores and mean professional satisfaction, professional 
      competence, and professional self-concept scores (p < 0.05). Professional 
      satisfaction, professional competence, and professional self-concept decreased 
      with increasing compassion fatigue. Nurses should be provided emotional support 
      through in-service training and effective communication to prevent burnout. 
      [Journal of Psychosocial Nursing and Mental Health Services, 62(3), 22-28.].
FAU - Durmaz, Hatice
AU  - Durmaz H
FAU - Karakaş, Sibel Asi
AU  - Karakaş SA
FAU - Erçel, Şeyda
AU  - Erçel Ş
LA  - eng
PT  - Journal Article
DEP - 20230901
PL  - United States
TA  - J Psychosoc Nurs Ment Health Serv
JT  - Journal of psychosocial nursing and mental health services
JID - 8200911
SB  - IM
MH  - Humans
MH  - *Compassion Fatigue
MH  - Quality of Life/psychology
MH  - *Psychiatric Nursing
MH  - *Nursing Staff, Hospital/psychology
MH  - Cross-Sectional Studies
MH  - *Burnout, Professional/psychology
MH  - Job Satisfaction
MH  - Empathy
MH  - Surveys and Questionnaires
MH  - *Nurses
EDAT- 2023/08/30 12:43
MHDA- 2024/03/07 06:43
CRDT- 2023/08/30 09:43
PHST- 2024/03/07 06:43 [medline]
PHST- 2023/08/30 12:43 [pubmed]
PHST- 2023/08/30 09:43 [entrez]
AID - 10.3928/02793695-20230821-01 [doi]
PST - ppublish
SO  - J Psychosoc Nurs Ment Health Serv. 2024 Mar;62(3):22-28. doi: 
      10.3928/02793695-20230821-01. Epub 2023 Sep 1.

PMID- 38459934
OWN - NLM
STAT- MEDLINE
DCOM- 20240311
LR  - 20240311
IS  - 1552-5724 (Electronic)
IS  - 0898-0101 (Linking)
VI  - 42
IP  - 1
DP  - 2024 Mar
TI  - A Mindfulness-Based Intervention for Acute Care Nursing Staff: A Pilot Study.
PG  - 24-33
LID - 10.1177/08980101231181004 [doi]
AB  - Purpose:The purpose of this study was to determine if a mindfulness-based 
      smartphone application, used for 5 minutes a day for 30 days, could address 
      burnout among acute care nursing staff. Methods: A pretest-posttest design with a 
      midpoint evaluation was utilized. The sample included 31 nursing staff from 
      cardiovascular acute care units. The Copenhagen Burnout Inventory, Cognitive and 
      Affective Mindfulness Scale-Revised, Perceived Stress Scale, and Brief Resilience 
      Scale were used to measure the impact of the intervention on participants. 
      Findings: In a repeated measures analysis, there were no statistically 
      significant changes in scores on the Brief Resilience Scale across the three 
      timeframes (F = 0.64, df = 1.42, p = .49). There were significant reductions over 
      time for perceived stress (F = 10.56, df = 1.74, p = .002) and personal burnout 
      (F = 11.8, df = 1.10, p = .007), and increased scores on mindfulness (F = 4.76, 
      df = 1.57, p = .039). Conclusions: The utilization of a mindfulness-based 
      smartphone application may promote the health and well-being of cardiovascular 
      nurses in acute care units. Mindfulness-based smartphone apps should be 
      considered as a method of self-care, along with other holistic approaches to 
      improve well-being.
FAU - Brouwer, Kent R
AU  - Brouwer KR
AUID- ORCID: 0000-0003-2630-5577
AD  - University of Kentucky College of Nursing, USA. RINGGOLD: 16104
FAU - Melander, Sheila
AU  - Melander S
AD  - University of Kentucky College of Nursing, USA. RINGGOLD: 16104
FAU - Walmsley, Lee Anne
AU  - Walmsley LA
AD  - University of Kentucky College of Nursing, USA. RINGGOLD: 16104
FAU - Norton, James
AU  - Norton J
AD  - University of Kentucky College of Medicine, USA.
FAU - Okoli, Chizimuzo
AU  - Okoli C
AD  - University of Kentucky College of Nursing, USA.
LA  - eng
PT  - Journal Article
DEP - 20230626
PL  - United States
TA  - J Holist Nurs
JT  - Journal of holistic nursing : official journal of the American Holistic Nurses' 
      Association
JID - 8506709
RN  - The Brief Resilience Scale
RN  - Perceived Stress Scale
MH  - Humans
MH  - Pilot Projects
MH  - *Mindfulness/methods
MH  - *Burnout, Professional/prevention & control/psychology
MH  - *Nursing Staff
MH  - *Psychological Tests
MH  - *Resilience, Psychological
MH  - *Self Report
OTO - NOTNLM
OT  - burnout
OT  - group/population
OT  - healing modalities
OT  - meditation/mindfulness
OT  - nurses (basic)
OT  - well-being
EDAT- 2024/03/09 20:42
MHDA- 2024/03/11 06:42
CRDT- 2024/03/09 09:02
PHST- 2024/03/11 06:42 [medline]
PHST- 2024/03/09 20:42 [pubmed]
PHST- 2024/03/09 09:02 [entrez]
AID - 10.1177/08980101231181004 [doi]
PST - ppublish
SO  - J Holist Nurs. 2024 Mar;42(1):24-33. doi: 10.1177/08980101231181004. Epub 2023 
      Jun 26.

PMID- 35236600
OWN - NLM
STAT- MEDLINE
DCOM- 20220330
LR  - 20250623
IS  - 1558-1357 (Electronic)
IS  - 0029-6465 (Linking)
VI  - 57
IP  - 1
DP  - 2022 Mar
TI  - Systematic Review of Burnout in US Nurses.
PG  - 1-20
LID - S0029-6465(21)00094-3 [pii]
LID - 10.1016/j.cnur.2021.11.001 [doi]
AB  - Nurses experience high levels of burnout, and this has become a major factor in 
      recruitment and retention of nurses. Several factors have been associated with 
      burnout, but it is not clear which factors are the most significant predictors. 
      Understanding the most prevalent factors that are associated with burnout will 
      allow for the development and implementation of interventions to ameliorate 
      and/or reduce burnout in the nursing workforce.
CI  - Copyright © 2021 Elsevier Inc. All rights reserved.
FAU - Zangaro, George A
AU  - Zangaro GA
AD  - American Association of Colleges of Nursing, 655 K St NW, Suite 750, Washington, 
      DC 20001, USA. Electronic address: gzangaro@aacnnursing.org.
FAU - Dulko, Dorothy
AU  - Dulko D
AD  - American Association of Colleges of Nursing, 655 K St NW, Suite 750, Washington, 
      DC 20001, USA.
FAU - Sullivan, Debra
AU  - Sullivan D
AD  - Walden University, 100 S Washington Avenue, Minneapolis, MN 55401, USA.
FAU - Weatherspoon, Deborah
AU  - Weatherspoon D
AD  - Walden University, 100 S Washington Avenue, Minneapolis, MN 55401, USA.
FAU - White, Kathleen M
AU  - White KM
AD  - Johns Hopkins University, School of Nursing, 525 N. Wolfe Street, Baltimore, MD 
      21205, USA.
FAU - Hall, Vincent P
AU  - Hall VP
AD  - Walden University, 100 S Washington Avenue, Minneapolis, MN 55401, USA.
FAU - Squellati, Robin
AU  - Squellati R
AD  - Walden University, 100 S Washington Avenue, Minneapolis, MN 55401, USA.
FAU - Donnelli, Amber
AU  - Donnelli A
AD  - Walden University, 100 S Washington Avenue, Minneapolis, MN 55401, USA.
FAU - James, Julie
AU  - James J
AD  - Walden University, 100 S Washington Avenue, Minneapolis, MN 55401, USA.
FAU - Wilson, Debra Rose
AU  - Wilson DR
AD  - Walden University, 100 S Washington Avenue, Minneapolis, MN 55401, USA.
LA  - eng
PT  - Journal Article
PT  - Systematic Review
PL  - United States
TA  - Nurs Clin North Am
JT  - The Nursing clinics of North America
JID - 0042033
SB  - IM
MH  - *Burnout, Professional
MH  - Humans
MH  - Job Satisfaction
MH  - *Nurses
MH  - *Nursing Staff
MH  - Surveys and Questionnaires
OTO - NOTNLM
OT  - Burnout
OT  - Maslach
OT  - Nurse
OT  - Systematic review
COIS- Disclosure The authors have nothing to disclose.
EDAT- 2022/03/04 06:00
MHDA- 2022/03/31 06:00
CRDT- 2022/03/03 05:32
PHST- 2022/03/03 05:32 [entrez]
PHST- 2022/03/04 06:00 [pubmed]
PHST- 2022/03/31 06:00 [medline]
AID - S0029-6465(21)00094-3 [pii]
AID - 10.1016/j.cnur.2021.11.001 [doi]
PST - ppublish
SO  - Nurs Clin North Am. 2022 Mar;57(1):1-20. doi: 10.1016/j.cnur.2021.11.001.

PMID- 41432276
OWN - NLM
STAT- MEDLINE
DCOM- 20251223
LR  - 20260112
IS  - 2054-1058 (Electronic)
IS  - 2054-1058 (Linking)
VI  - 12
IP  - 12
DP  - 2025 Dec
TI  - Compassion Fatigue Among Critical Care Nurses and Physicians: A Scoping Review.
PG  - e70410
LID - 10.1002/nop2.70410 [doi]
LID - e70410
AB  - INTRODUCTION: The continuous engagement with critically ill patients leaves 
      healthcare providers vulnerable to Secondary Traumatic Stress (STS), consequently 
      developing Compassion Fatigue (CF). Nurses' compassion is crucial for healing and 
      is associated with improved care delivery. Hence the purpose of this review is to 
      evaluate the literature related to CF among Nurses and Physicians in the Critical 
      Care area, with an emphasis on the prevalence of burnout (BO), STS and CF. 
      DESIGN: A scoping review. METHODS: Two main electronic databases, namely Ovid 
      Medline and CINAHL, were used to identify the relevant studies published. Google 
      Scholar, PubMed and hand searching were used to scan the grey literature and 
      otherwise missed peer reviewed literature. Following the title and abstract 
      review, full-text articles were screened for relevance, and study data were 
      extracted. A narrative approach to synthesising the literature was used. RESULTS: 
      There is a lack of consensus on conceptualisation and operationalisation of CF. 
      The predictors of CF vary among studies. Most of the studies reported a low to 
      moderate level of CF. Only 2 studies reported high scores of BO, STS and CF. 
      CONCLUSION: This paper has highlighted numerous gaps which necessitate further 
      investigations. Despite increased recognition of CF in the healthcare field, its 
      impact and preventive interventions remain limited. CLINICAL RELEVANCE: 
      Addressing CF among critical care providers is vital for improving the well-being 
      of providers, ensuring better patient care, and encouraging healthy and safe work 
      environments.
CI  - © 2025 The Author(s). Nursing Open published by John Wiley & Sons Ltd.
FAU - Al Nakhal, Mohamad
AU  - Al Nakhal M
AUID- ORCID: 0000-0002-2408-5948
AD  - Hariri School of Nursing, American University of Beirut, Lebanon.
FAU - Massouh, Angela
AU  - Massouh A
AUID- ORCID: 0000-0002-8766-033X
AD  - Hariri School of Nursing, American University of Beirut, Lebanon.
FAU - Dumit, Nuhad Y
AU  - Dumit NY
AUID- ORCID: 0000-0003-2471-9143
AD  - Hariri School of Nursing, American University of Beirut, Lebanon.
FAU - Figley, Charles R
AU  - Figley CR
AUID- ORCID: 0000-0003-1442-7243
AD  - Tulane University, School of Social Work, New Orleans, Louisiana, USA.
LA  - eng
PT  - Journal Article
PT  - Scoping Review
PL  - United States
TA  - Nurs Open
JT  - Nursing open
JID - 101675107
SB  - IM
MH  - Humans
MH  - *Compassion Fatigue/psychology/etiology
MH  - Burnout, Professional/psychology
MH  - *Physicians/psychology
MH  - *Nurses/psychology
MH  - Critical Care/psychology
MH  - *Critical Care Nursing
PMC - PMC12723723
OTO - NOTNLM
OT  - burnout
OT  - compassion fatigue
OT  - critical care healthcare providers
OT  - critical care nurse
OT  - secondary traumatic stress
COIS- PRISMA for Scoping Reviews: 
      http://www.prisma‐statement.org/Extensions/ScopingReviews; Professional Quality 
      of Life version V ProQOL‐V manual: https://proqol.org/proqol‐manual. The authors 
      declare no conflicts of interest.
EDAT- 2025/12/23 12:47
MHDA- 2025/12/23 12:48
PMCR- 2025/12/23
CRDT- 2025/12/23 08:04
PHST- 2025/11/18 00:00 [revised]
PHST- 2025/05/27 00:00 [received]
PHST- 2025/12/12 00:00 [accepted]
PHST- 2025/12/23 12:48 [medline]
PHST- 2025/12/23 12:47 [pubmed]
PHST- 2025/12/23 08:04 [entrez]
PHST- 2025/12/23 00:00 [pmc-release]
AID - NOP270410 [pii]
AID - 10.1002/nop2.70410 [doi]
PST - ppublish
SO  - Nurs Open. 2025 Dec;12(12):e70410. doi: 10.1002/nop2.70410.

PMID- 34964216
OWN - NLM
STAT- MEDLINE
DCOM- 20230228
LR  - 20230306
IS  - 1478-5153 (Electronic)
IS  - 1362-1017 (Linking)
VI  - 28
IP  - 2
DP  - 2023 Mar
TI  - Leadership styles' influence on ICU nurses' quality of professional life: A 
      cross-sectional study.
PG  - 193-201
LID - 10.1111/nicc.12738 [doi]
AB  - BACKGROUND: Intensive Care Units are emotionally intense environments where 
      professional autonomy and interprofessional collaboration are essential. Nurses 
      are at high risk of burnout, and the level of compassion satisfaction has a deep 
      impact on the quality of their professional life. Although leadership styles and 
      burnout have been the subject of an extensive body of research, there is an 
      existing gap regarding the relationship between leadership strategies and 
      intensive care nurses' quality of working life and the impact on their compassion 
      satisfaction. Specifically, there is a lack of literature in southern European 
      countries concerning the influence of organizational and cultural contexts. AIM: 
      To evaluate the impact of nurse managers' leadership styles on Intensive Care 
      Unit nurses' job satisfaction and compassion satisfaction. DESIGN: A 
      cross-sectional study. METHODS: An online set of validated tests was sent to a 
      non-probabilistic sample of nurses, recruited via the Italian association of 
      intensive care and emergency nursing website. The set of tests consisted of the 
      Empowering Leadership Questionnaire, Compassion Satisfaction Scale, and McCloskey 
      Mueller Satisfaction Scale. Nurses actively working in intensive care and 
      critical care settings were included in this study. ICU managers and leaders were 
      excluded. RESULTS: 308 nurses (response rate 63,2%) completed the questionnaires. 
      Statistical analysis showed that the Leadership dimension of "Showing concern 
      towards the team" had a significant effect on Compassion Satisfaction. In 
      addition, this dimension had an effect on nurses' overall job satisfaction on 
      five out of eight subscales. CONCLUSIONS: Leaders' authentic listening, 
      communication, and participation capabilities have a positive impact on nurses' 
      job and compassion satisfaction. The interest for team well-being, taking time to 
      discuss team concerns, and working closely with the team affects unpredicted 
      factors like working hours, flexibility in shift scheduling, satisfaction about 
      recognition, and career advancement. RELEVANCE TO CLINICAL PRACTICE: Results 
      suggest that nurse managers can draw on/adopt leadership strategies oriented to 
      authentic listening and interaction with the team in order to manage 
      organizational issues, increase nurses' professional quality of life and prevent 
      burnout.
CI  - © 2021 British Association of Critical Care Nurses.
FAU - Cosentino, Chiara
AU  - Cosentino C
AD  - Department of medicine and surgery, University of Parma via Gramsci, Parma, 
      Italy.
FAU - De Luca, Enrico
AU  - De Luca E
AUID- ORCID: 0000-0003-1516-3198
AD  - Department of medicine and surgery, University of Parma via Gramsci, Parma, 
      Italy.
FAU - Sulla, Francesco
AU  - Sulla F
AD  - Department of medicine and surgery, University of Parma via Gramsci, Parma, 
      Italy.
FAU - Uccelli, Stefano
AU  - Uccelli S
AD  - Department of medicine and surgery, University of Parma via Gramsci, Parma, 
      Italy.
FAU - Sarli, Leopoldo
AU  - Sarli L
AD  - Department of medicine and surgery, University of Parma via Gramsci, Parma, 
      Italy.
FAU - Artioli, Giovanna
AU  - Artioli G
AD  - Department of medicine and surgery, University of Parma via Gramsci, Parma, 
      Italy.
AD  - Azienda USL-IRCCS of Reggio Emilia viale Umberto I, Reggio Emilia, Italy.
LA  - eng
PT  - Journal Article
DEP - 20211228
PL  - England
TA  - Nurs Crit Care
JT  - Nursing in critical care
JID - 9808649
MH  - Humans
MH  - Cross-Sectional Studies
MH  - Leadership
MH  - Quality of Life
MH  - *Burnout, Professional
MH  - Intensive Care Units
MH  - Job Satisfaction
MH  - Surveys and Questionnaires
MH  - *Nursing Staff, Hospital/psychology
MH  - *Nurses
OTO - NOTNLM
OT  - leadership in nursing
OT  - management and organisation of ICU
OT  - quality of life
OT  - quantitative research
OT  - support workers in ITU
EDAT- 2021/12/30 06:00
MHDA- 2023/03/03 06:00
CRDT- 2021/12/29 05:48
PHST- 2021/10/19 00:00 [revised]
PHST- 2021/05/25 00:00 [received]
PHST- 2021/11/21 00:00 [accepted]
PHST- 2021/12/30 06:00 [pubmed]
PHST- 2023/03/03 06:00 [medline]
PHST- 2021/12/29 05:48 [entrez]
AID - 10.1111/nicc.12738 [doi]
PST - ppublish
SO  - Nurs Crit Care. 2023 Mar;28(2):193-201. doi: 10.1111/nicc.12738. Epub 2021 Dec 
      28.

PMID- 38227894
OWN - NLM
STAT- MEDLINE
DCOM- 20240125
LR  - 20250804
IS  - 1539-0721 (Electronic)
IS  - 0002-0443 (Linking)
VI  - 54
IP  - 2
DP  - 2024 Feb 1
TI  - Evaluating and Enhancing Nursing Caregiver Well-being Using a Systematic 
      Approach.
PG  - 92-101
LID - 10.1097/NNA.0000000000001388 [doi]
AB  - OBJECTIVE: The aims of this study were to evaluate nursing caregiver well-being 
      and identify interventions for improving well-being and practice environments. 
      BACKGROUND: Healthcare worker well-being and burnout command increasing attention 
      in the wake of the pandemic. Experts recommend utilization of validated 
      measurements to assess burnout, well-being, and contributing factors. METHODS: 
      Using a descriptive, cross-sectional, mixed-methods study design, an online 
      survey, which included the Professional Quality of Life-5, Meaning and Joy in 
      Work Questionnaire, and open-ended questions, was administered to nurses and 
      unlicensed assistive caregivers in an academic health system. RESULTS: Caregivers 
      reported moderate compassion satisfaction, low burnout and compassion fatigue, 
      and low-moderate levels of meaning and joy in work. Overall and subscale scores 
      varied primarily based on age, experience, and role. Top causes of stress and 
      recommendations for improvement were identified. CONCLUSION: The levels of 
      meaning and joy in work among nursing caregivers continue to be of concern for 
      organizational leaders. The engagement of nurses and other caregiver team members 
      in a systematic mixed-methods approach, including using validated tools to 
      evaluate caregiver well-being, can lead to meaningful, data-driven action 
      planning to promote well-being and increase the meaning and joy of the work they 
      perform.
CI  - Copyright © 2024 Wolters Kluwer Health, Inc. All rights reserved.
FAU - Galuska, Lee
AU  - Galuska L
AD  - Authors Affiliations : Executive Director-Retired (Dr Galuska), Nursing Practice, 
      Education and Research; Interim Executive Director (Dr Phillips), Nursing 
      Practice, Education and Research; Nursing Professional Development Specialist 
      (Anderson); and Senior Nurse Scientist (Dr Miller), Center for Nursing 
      Excellence, UCLA Health, Los Angeles, California; Clinical Nurse (Meyer and Lor), 
      Ronald Reagan UCLA Medical Center, Los Angeles, California; and Nursing Practice 
      Outcomes and Magnet Coordinator (Mahnovski), Resnick Neuropsychiatric Hospital at 
      UCLA, Los Angeles, California.
FAU - Phillips, Jessica M
AU  - Phillips JM
FAU - Anderson, Kelley
AU  - Anderson K
FAU - Meyer, Ana-Liezl
AU  - Meyer AL
FAU - Lor, Kannitha
AU  - Lor K
FAU - Mahnovski, Susan
AU  - Mahnovski S
FAU - Miller, Pamela S
AU  - Miller PS
LA  - eng
PT  - Journal Article
PL  - United States
TA  - J Nurs Adm
JT  - The Journal of nursing administration
JID - 1263116
SB  - IM
MH  - Humans
MH  - Caregivers
MH  - Quality of Life
MH  - Cross-Sectional Studies
MH  - Job Satisfaction
MH  - *Nursing Staff, Hospital
MH  - *Burnout, Professional
MH  - Empathy
MH  - Surveys and Questionnaires
MH  - *Nurses
COIS- The authors declare no conflicts of interest.
EDAT- 2024/01/16 18:42
MHDA- 2024/01/25 06:43
CRDT- 2024/01/16 15:52
PHST- 2024/01/25 06:43 [medline]
PHST- 2024/01/16 18:42 [pubmed]
PHST- 2024/01/16 15:52 [entrez]
AID - 00005110-202402000-00008 [pii]
AID - 10.1097/NNA.0000000000001388 [doi]
PST - ppublish
SO  - J Nurs Adm. 2024 Feb 1;54(2):92-101. doi: 10.1097/NNA.0000000000001388.

PMID- 40225605
OWN - NLM
STAT- MEDLINE
DCOM- 20250414
LR  - 20250516
IS  - 1365-2834 (Electronic)
IS  - 0966-0429 (Print)
IS  - 0966-0429 (Linking)
VI  - 2023
DP  - 2023
TI  - Toxic Absence: Why Leader Presence Matters in Times of Crisis.
PG  - 1315904
LID - 10.1155/2023/1315904 [doi]
LID - 1315904
AB  - AIMS: This study examines the importance of senior-leader presence on the 
      "frontline" in times of crisis. BACKGROUND: The COVID-19 pandemic placed 
      unprecedented demands on nurses charged with delivering critical care. Extant 
      research suggests that the active presence of ward-level leaders has an important 
      role to play in supporting frontline staff and mediating the negative impacts of 
      stress and burnout. There is little evidence on the impact of senior leader 
      presence or absence on the experience of frontline critical care nurses, 
      particularly at times of crisis. METHODS: A three-phase qualitative interview 
      study of critical care nurses in the UK and Ireland. A total of 107 
      semistructured interviews with 54 nurses representing 38 different healthcare 
      units. RESULTS: Senior-leader presence at the time of crisis serves as an 
      important symbol of organisational support. Where senior leaders are not 
      meaningfully present, they risk allowing the necessary pain of difficult work 
      situations to become toxic. Toxicity is manifested with increased staff stress, 
      emotional ills, absence, and turnover. CONCLUSIONS: Senior leaders must balance 
      their responsibilities for strategy and structures with the frontline presence 
      required to shape a positive emotional climate. Implications for Nursing 
      Management. Senior managers should consider supplementing their strategic focus 
      with punctuated returns to the floor. Symbolically, leaders who get their hands 
      dirty embody a sense of mutual struggle and practical support. Managerially, time 
      on the floor increases the opportunities for collecting primary data to improve 
      decision-making and support.
CI  - Copyright © 2023 Robert McMurray et al.
FAU - McMurray, Robert
AU  - McMurray R
AUID- ORCID: 0000-0002-1162-4471
AD  - University of Sheffield, Sheffield, UK.
FAU - Credland, Nicki
AU  - Credland N
AD  - University of Hull, Hull, UK.
FAU - Griffin, Martyn
AU  - Griffin M
AD  - University of Sheffield, Sheffield, UK.
FAU - Hamilton, Peter
AU  - Hamilton P
AD  - Durham University, Durham, UK.
FAU - Harness, Oonagh
AU  - Harness O
AD  - Northumbria University, Newcastle upon Tyne, UK.
LA  - eng
PT  - Journal Article
PT  - Research Support, Non-U.S. Gov't
DEP - 20231107
PL  - England
TA  - J Nurs Manag
JT  - Journal of nursing management
JID - 9306050
SB  - IM
MH  - Humans
MH  - *COVID-19/nursing/psychology
MH  - *Leadership
MH  - Ireland
MH  - Qualitative Research
MH  - United Kingdom
MH  - Female
MH  - Adult
MH  - *Nurse Administrators/psychology
MH  - Male
MH  - Burnout, Professional/psychology
MH  - Middle Aged
MH  - Interviews as Topic/methods
MH  - *Nursing Staff, Hospital/psychology
MH  - SARS-CoV-2
MH  - Pandemics
PMC - PMC11918943
COIS- The authors declare that they have no conflicts of interest.
EDAT- 2023/11/07 00:00
MHDA- 2023/11/07 00:01
PMCR- 2023/11/07
CRDT- 2025/04/14 07:11
PHST- 2022/10/18 00:00 [received]
PHST- 2023/01/04 00:00 [revised]
PHST- 2023/01/09 00:00 [accepted]
PHST- 2023/11/07 00:01 [medline]
PHST- 2023/11/07 00:00 [pubmed]
PHST- 2025/04/14 07:11 [entrez]
PHST- 2023/11/07 00:00 [pmc-release]
AID - 10.1155/2023/1315904 [doi]
PST - epublish
SO  - J Nurs Manag. 2023 Nov 7;2023:1315904. doi: 10.1155/2023/1315904. eCollection 
      2023.

PMID- 39129084
OWN - NLM
STAT- MEDLINE
DCOM- 20240912
LR  - 20240912
IS  - 1532-8449 (Electronic)
IS  - 0882-5963 (Linking)
VI  - 78
DP  - 2024 Sep-Oct
TI  - Caring through crisis: The professional quality of pediatric nurses during the 
      COVID-19 pandemic.
PG  - e306-e313
LID - S0882-5963(24)00281-1 [pii]
LID - 10.1016/j.pedn.2024.07.019 [doi]
AB  - PURPOSE: This study described pediatric nurses' professional quality of life 
      during COVID-19 and explored demographic/clinical practice factors independently 
      associated with compassion satisfaction (CS), burnout (BO), and secondary 
      traumatic stress (STS). DESIGN AND METHODS: The Relational Caring Complexity 
      Theory was used. This study employed a cross-sectional, descriptive, 
      correlational design to describe professional quality of life of pediatric nurses 
      (demographic questionnaire and ProQOL 5 measure) working during the COVID-19 
      pandemic. RESULTS: From 150 pediatric nurses, the mean scores were CS 40.8 (± 
      4.8), BO 22.6 (± 4.7), and STS 22.8 (± 5.8). Results of the multiple regression 
      revealed that two variables, deployed to the same unit versus not deployed 
      (β = 2.424, p = .02) and currently practicing in perioperative/ambulation 
      settings versus intensive care (β = -0.272, p = .03), were independently 
      associated with CS. Deployed to the same unit versus not deployed was found to be 
      independently and significantly associated with BO (β = -0.28, p = .005). The 
      number of patients cared for with COVID-19 (β = 0.196, p = .03) was significantly 
      associated with STS. CONCLUSIONS: While the overall response was positive, these 
      nurses were more likely to experience BO when deployed to the same area (likely a 
      COVID-19 adult unit) and STS as they cared for more patients with COVID-19. 
      PRACTICE IMPLICATIONS: Leaders should be aware of the impact of caring in times 
      of crisis. Decentralized staffing may help meet emergent needs on a particular 
      shift, but ensuring deployed nurses are well-supported is vital.
CI  - Copyright © 2024 Elsevier Inc. All rights reserved.
FAU - Roney, Linda Nancy
AU  - Roney LN
AD  - Fairfield University/ Yale New Haven Children's Hospital, Department- Egan School 
      of Nursing and Health Studies, 1073 N Benson Rd, Fairfield, CT 06824, United 
      States of America. Electronic address: lroney@fairfield.edu.
FAU - Rankin, Grace
AU  - Rankin G
AD  - Boston Medical Center, Department: Meninio 5 Medical ICU A, 1 Boston Medical 
      Center Pl, Boston, MA 02118, United States of America. Electronic address: 
      grace.rankin@bmc.org.
FAU - Robertson, Bianca
AU  - Robertson B
AD  - Yale New Haven Children's Hospital, Department- 7-W Pediatric 
      Hematology/Oncology/Bone Marrow Transplant, 20 York Street, New Haven, CT, United 
      States of America. Electronic address: bianca.robertson@ynhh.org.
FAU - Budd, Tina
AU  - Budd T
AD  - Yale New Haven Children's Hospital, Department- 7-2 pediatric 
      surgery/7-Medicine/cardiac, 20 York Street, New Haven, CT, United States of 
      America. Electronic address: Tina.budd@ynhh.org.
FAU - Zaino, Katie
AU  - Zaino K
AD  - Yale New Haven Children's Hospital, Department- Pediatric Medicine/Surgery, 267 
      Grant Street, Bridgeport, CT, United States of America. Electronic address: 
      Katie.kubera@bpthosp.org.
FAU - Sylvestre, Victoria
AU  - Sylvestre V
AD  - Yale New Haven Children's Hospital, Department: Neonatal ICU, 20 York Street, New 
      Haven, CT, United States of America. Electronic address: tory.sylvestre@ynhh.org.
FAU - Brown, Julie
AU  - Brown J
AD  - Yale New Haven Children's Hospital, Department- Neonatal ICU/Pediatrics, 267 
      Grant Street, Bridgeport, CT, United States of America. Electronic address: 
      Julie.Brown@bpthosp.org.
FAU - Parkosewich, Janet
AU  - Parkosewich J
AD  - Yale New Haven Hospital, Department- Nursing Research, 20 York Street, New Haven, 
      CT, United States of America.
LA  - eng
PT  - Journal Article
DEP - 20240810
PL  - United States
TA  - J Pediatr Nurs
JT  - Journal of pediatric nursing
JID - 8607529
SB  - IM
MH  - Humans
MH  - *COVID-19/nursing/epidemiology
MH  - Female
MH  - Cross-Sectional Studies
MH  - Male
MH  - *Burnout, Professional/epidemiology/prevention & control
MH  - Adult
MH  - *Nurses, Pediatric/psychology
MH  - *Pediatric Nursing
MH  - *Job Satisfaction
MH  - Quality of Life
MH  - Surveys and Questionnaires
MH  - Nursing Staff, Hospital/psychology
MH  - SARS-CoV-2
MH  - Empathy
MH  - Pandemics
OTO - NOTNLM
OT  - COVID-19
OT  - Compassion fatigue
OT  - Compassion satisfaction
OT  - Nurses
OT  - Pediatric nurses
COIS- Declaration of competing interest The authors declare that they have no known 
      competing financial interests or personal relationships that could have appeared 
      to influence the work reported in this paper.
EDAT- 2024/08/12 06:43
MHDA- 2024/09/13 00:46
CRDT- 2024/08/12 00:04
PHST- 2024/03/29 00:00 [received]
PHST- 2024/07/20 00:00 [revised]
PHST- 2024/07/21 00:00 [accepted]
PHST- 2024/09/13 00:46 [medline]
PHST- 2024/08/12 06:43 [pubmed]
PHST- 2024/08/12 00:04 [entrez]
AID - S0882-5963(24)00281-1 [pii]
AID - 10.1016/j.pedn.2024.07.019 [doi]
PST - ppublish
SO  - J Pediatr Nurs. 2024 Sep-Oct;78:e306-e313. doi: 10.1016/j.pedn.2024.07.019. Epub 
      2024 Aug 10.

PMID- 40946240
OWN - NLM
STAT- MEDLINE
DCOM- 20251105
LR  - 20251105
IS  - 1527-2966 (Electronic)
IS  - 0099-1767 (Linking)
VI  - 51
IP  - 6
DP  - 2025 Nov
TI  - The Mental Health of Emergency Nurses Exposed to Unexpected Death: An Integrative 
      Review.
PG  - 1054-1069
LID - S0099-1767(25)00288-0 [pii]
LID - 10.1016/j.jen.2025.08.006 [doi]
AB  - BACKGROUND: Emergency nurses face high-intensity situations that heighten their 
      risk of mental health concerns, including compassion fatigue and post-traumatic 
      stress symptoms. They report significantly higher levels of depression, anxiety, 
      and secondary stress syndrome than other health care workers, which can 
      negatively affect their well-being and patient care, leading to increased burnout 
      and medical errors. This integrative review aimed to examine the mental health 
      concerns of emergency nurses who care for patients who die unexpectedly. METHODS: 
      This integrative review followed Whittemore and Knafl's 5-step framework. A 
      narrative synthesis was then completed, and data were analyzed using the Mixed 
      Methods Appraisal Tool to mitigate biases. Four databases were systematically 
      searched with specified search terms and without date restrictions. RESULTS: 
      Fifteen studies were included, focusing on clinical events such as traumas, 
      gunshot wounds, and motor vehicle accidents. The themes identified throughout the 
      studies included coping mechanisms, end-of-life care education, and peer and 
      managerial support. Symptoms reported by nurses included avoidance, substance 
      abuse, and sleep disturbances. CONCLUSION: Emergency nurses are vulnerable to the 
      psychological impact of unexpected or traumatic deaths, increasing their risk of 
      mental health concerns that affect their own health and patient outcomes. There 
      is a need for intervention studies to address these issues and improve outcomes 
      for nurses facing unexpected death.
CI  - Copyright © 2025 Emergency Nurses Association. Published by Elsevier Inc. All 
      rights reserved.
FAU - DesJardin, Austin
AU  - DesJardin A
LA  - eng
PT  - Journal Article
PT  - Review
DEP - 20250913
PL  - United States
TA  - J Emerg Nurs
JT  - Journal of emergency nursing
JID - 7605913
SB  - IM
MH  - Humans
MH  - *Emergency Nursing
MH  - *Death, Sudden
MH  - *Mental Health
MH  - Compassion Fatigue/psychology
MH  - Burnout, Professional/psychology
MH  - *Nursing Staff, Hospital/psychology
MH  - Adaptation, Psychological
OTO - NOTNLM
OT  - Death
OT  - Emergency department
OT  - Mental health
OT  - Trauma
EDAT- 2025/09/14 13:07
MHDA- 2025/11/06 00:27
CRDT- 2025/09/14 10:27
PHST- 2025/01/30 00:00 [received]
PHST- 2025/06/23 00:00 [revised]
PHST- 2025/07/07 00:00 [accepted]
PHST- 2025/11/06 00:27 [medline]
PHST- 2025/09/14 13:07 [pubmed]
PHST- 2025/09/14 10:27 [entrez]
AID - S0099-1767(25)00288-0 [pii]
AID - 10.1016/j.jen.2025.08.006 [doi]
PST - ppublish
SO  - J Emerg Nurs. 2025 Nov;51(6):1054-1069. doi: 10.1016/j.jen.2025.08.006. Epub 2025 
      Sep 13.

PMID- 39237484
OWN - NLM
STAT- MEDLINE
DCOM- 20250520
LR  - 20250520
IS  - 1532-5725 (Electronic)
IS  - 1078-3903 (Linking)
VI  - 31
IP  - 3
DP  - 2025 Jun
TI  - Mental Health Needs of Inpatient Psychiatric Nurses During the COVID-19 Pandemic.
PG  - 294-305
LID - 10.1177/10783903241272324 [doi]
AB  - INTRODUCTION: The lack of mental health supports and resources for psychiatric 
      nurses during the COVID-19 pandemic contributed to stress, burnout, and reduced 
      mental wellness. Simultaneously, the pandemic's safety mitigation measures made 
      significant changes to the inpatient psychiatric population environment making it 
      difficult to maintain a therapeutic milieu and increased mental health challenges 
      among staff and patients. AIMS: This study aimed to identify external and 
      internal resilience factors, mental health support, and resources provided by 
      organizations, and additional mental health support and resources inpatient 
      psychiatric nurses felt would have been beneficial during the pandemic. METHODS: 
      An anonymous web-based survey was administered via American Psychiatric Nurses 
      Association Member Bridge. Notably, 68 respondents represented 23 states across 
      the United States. RESULTS: Interpersonal peer relationships, self-awareness, 
      self-care, mindfulness, and purpose were identified resilience factors. Free 
      counseling, decompression rooms, pastoral support, self-care discounts, and 
      support groups were top support and resource options. Policies, time-off, 
      personal protective equipment (PPE) availability, counseling and self-care, and 
      appreciation were major themes reflecting what participants thought would have 
      been beneficial. Coping strategies, organizational support, resilience, altruism, 
      and family and peer support were instrumental in psychiatric nurses' survival 
      during the pandemic. CONCLUSION: Identifying factors of resilience is key to 
      supporting and protecting the mental health of psychiatric nurses. Organizations 
      can better support their nurses when they understand what mental health support 
      and resource options are perceived as most beneficial by inpatient nurses.
FAU - Gresham, Angel D
AU  - Gresham AD
AUID- ORCID: 0009-0009-9500-9617
AD  - Angel D. Gresham, DNP, APRN, PMHNP-BC, Rush University, Chicago, IL, USA.
FAU - Paun, Olimpia
AU  - Paun O
AD  - Olimpia Paun, PhD, RN, FGSA, Rush University, Chicago, IL, USA.
FAU - Heyland, Michelle
AU  - Heyland M
AD  - Michelle Heyland, DNP, APRN-FPA, PMHNP-BC, Rush University, Chicago, IL USA.
LA  - eng
PT  - Journal Article
DEP - 20240905
PL  - United States
TA  - J Am Psychiatr Nurses Assoc
JT  - Journal of the American Psychiatric Nurses Association
JID - 9507418
SB  - IM
MH  - Humans
MH  - *COVID-19/psychology
MH  - *Psychiatric Nursing
MH  - Female
MH  - Male
MH  - United States/epidemiology
MH  - Adult
MH  - Surveys and Questionnaires
MH  - *Nursing Staff, Hospital/psychology
MH  - Middle Aged
MH  - Burnout, Professional/psychology
MH  - Inpatients/psychology
MH  - Resilience, Psychological
MH  - Pandemics
MH  - Adaptation, Psychological
OTO - NOTNLM
OT  - COVID-19 pandemic
OT  - coping
OT  - external resilience factors
OT  - inpatient psychiatric nurses
OT  - internal resilience factors
OT  - mental health resources
OT  - mental health support
COIS- Declaration of Conflicting InterestsThe authors declared no potential conflicts 
      of interest with respect to the research, authorship, and/or publication of this 
      article.
EDAT- 2024/09/06 01:02
MHDA- 2025/05/20 17:07
CRDT- 2024/09/05 23:02
PHST- 2025/05/20 17:07 [medline]
PHST- 2024/09/06 01:02 [pubmed]
PHST- 2024/09/05 23:02 [entrez]
AID - 10.1177/10783903241272324 [doi]
PST - ppublish
SO  - J Am Psychiatr Nurses Assoc. 2025 Jun;31(3):294-305. doi: 
      10.1177/10783903241272324. Epub 2024 Sep 5.

PMID- 36811450
OWN - NLM
STAT- MEDLINE
DCOM- 20230511
LR  - 20230513
IS  - 2054-1058 (Electronic)
IS  - 2054-1058 (Linking)
VI  - 10
IP  - 6
DP  - 2023 Jun
TI  - Haemodialysis nurses' occupational health and work-related musculoskeletal hand 
      pain after work: A cluster analysis.
PG  - 4064-4070
LID - 10.1002/nop2.1666 [doi]
AB  - AIM: To identify clusters based on haemodialysis nurses' self-rated work ability, 
      work engagement and self-reported work hours and to compare the identified 
      clusters regarding hand pain after work. DESIGN: Cross-sectional survey. METHODS: 
      Data based on the Work Ability Index, Utrecht Work Engagement Scale and hand pain 
      severity after work were collected through a web-based survey among 503 
      haemodialysis nurses working in Sweden and Denmark. A two-step cluster analysis 
      was used to identify homogenous groups of cases within the dataset, followed by 
      comparative analyses of the clusters. RESULTS: Four distinct clusters were 
      identified, illustrating differing profiles of haemodialysis nurses' work 
      ability, work engagement and working hours. Nurses who worked part-time and 
      reported moderate work ability and average work engagement had significantly 
      higher ratings of hand pain after work. CONCLUSIONS: Haemodialysis nurses are a 
      heterogeneous group as regards work ability, work engagement and self-reported 
      work hours. The four distinct clusters of nurses indicate a need for customized 
      interventions for retaining each subgroup at work.
CI  - © 2023 The Authors. Nursing Open published by John Wiley & Sons Ltd.
FAU - Westergren, Eva
AU  - Westergren E
AD  - Faculty of Health and Occupational Studies Department of Caring Sciences, 
      University of Gävle, Gävle, Sweden.
FAU - Lindberg, Magnus
AU  - Lindberg M
AUID- ORCID: 0000-0003-1289-9896
AD  - Faculty of Health and Occupational Studies Department of Caring Sciences, 
      University of Gävle, Gävle, Sweden.
LA  - eng
PT  - Journal Article
PT  - Research Support, Non-U.S. Gov't
DEP - 20230222
PL  - United States
TA  - Nurs Open
JT  - Nursing open
JID - 101675107
SB  - IM
MH  - Humans
MH  - Cross-Sectional Studies
MH  - *Occupational Health
MH  - *Nursing Staff, Hospital
MH  - *Musculoskeletal Pain/epidemiology/etiology
MH  - Renal Dialysis
MH  - *Nurses
PMC - PMC10170936
OTO - NOTNLM
OT  - haemodialysis nurses
OT  - musculoskeletal pain
OT  - nursing
OT  - work ability
OT  - work capacity evaluation
OT  - work engagement
COIS- No conflict of interest has been declared by the authors.
EDAT- 2023/02/23 06:00
MHDA- 2023/05/11 06:42
PMCR- 2023/02/22
CRDT- 2023/02/22 15:40
PHST- 2023/02/02 00:00 [revised]
PHST- 2022/01/08 00:00 [received]
PHST- 2023/02/05 00:00 [accepted]
PHST- 2023/05/11 06:42 [medline]
PHST- 2023/02/23 06:00 [pubmed]
PHST- 2023/02/22 15:40 [entrez]
PHST- 2023/02/22 00:00 [pmc-release]
AID - NOP21666 [pii]
AID - 10.1002/nop2.1666 [doi]
PST - ppublish
SO  - Nurs Open. 2023 Jun;10(6):4064-4070. doi: 10.1002/nop2.1666. Epub 2023 Feb 22.

PMID- 39183431
OWN - NLM
STAT- MEDLINE
DCOM- 20240826
LR  - 20241028
IS  - 1536-5964 (Electronic)
IS  - 0025-7974 (Print)
IS  - 0025-7974 (Linking)
VI  - 103
IP  - 34
DP  - 2024 Aug 23
TI  - The risk factors for burnout among nurses: An investigation study.
PG  - e39320
LID - 10.1097/MD.0000000000039320 [doi]
LID - e39320
AB  - The objective of this investigation study is to examine the levels of burnout and 
      work engagement among nurses working on the front lines of the COVID-19 pandemic. 
      Additionally, we aim to analyze the risk factors associated with nurse burnout. 
      This investigation study included a sample of 1764 registered nurses from 6 
      tertiary comprehensive hospitals in Wuhan. A total of 1800 questionnaires were 
      distributed via email between January 2021 and July 2021, and 1764 completed 
      questionnaires were returned. Nurses who had been on the front lines of the 
      COVID-19 fight for more than six months were included in the study. The Maslach 
      Burnout Inventory-General Survey (MBI-GS) scale was utilized to assess burnout 
      levels among all nurses. Work engagement was measured using the Utrecht Work 
      Engagement Scale (UWES). The general health of the nurses was evaluated using the 
      General Health Questionnaire-12 (GHQ-12) score. Demographic and clinical data, 
      including age, sex, hospital, department, education, years of experience, daily 
      overtime, weekly rest time, number of night shifts per month, smoking or drinking 
      habits, marital status, etc, were also collected. Statistical analyses were 
      performed using SPSS 25.0. The GHQ-12 scores in the FC group were significantly 
      higher than those in the non-frontline COVID-19 (NFC) group. Compared to the 
      average value of the 2 groups, we found that the dimension 2 average value of 
      UWES in NFC group (3.52 ± 1.07) were remarkably higher than that in FC group 
      (3.40 ± 1.08, P < .05). Furthermore, the dimension 1 (emotional exhaustion) 
      average value and dimension 2 (depersonalization) average value of MBI-GS in NFC 
      group were remarkably declined than that in FC group. Spearman rank correlation 
      showed that negative correlation among the average value of each dimension and 
      the overall average values between MBI-GS and UWES. Logistic regression analysis 
      showed that daily Overtime, fight against COVID-19, GHQ-12 score and dimension 2 
      of UWES were the risk factors for nurse burnout. In summary, this study showed 
      that the dimension 1 (emotional exhaustion) average value and dimension 2 
      (depersonalization) average value of MBI-GS in NFC group were remarkably declined 
      than that in FC group. This study may provide some basis for addressing nurse 
      burnout.
CI  - Copyright © 2024 the Author(s). Published by Wolters Kluwer Health, Inc.
FAU - Wang, Kunyu
AU  - Wang K
AD  - Nursing Department, Wuhan University of Science and Technology Affiliated Tianyou 
      Hospital, Wuhan, China.
FAU - Wang, Xia
AU  - Wang X
AD  - Hemodialysis Center, Taikang Tongji (Wuhan) Hospital, Wuhan, China.
FAU - Han, Ying
AU  - Han Y
AUID- ORCID: 0009-0003-9066-1995
AD  - Nursing Department, Wuhan Hankou Hospital, Wuhan, China.
FAU - Ye, Chunfen
AU  - Ye C
AD  - Neurosurgery, Wuhan University of Science and Technology Affiliated Tianyou 
      Hospital, Wuhan, China.
FAU - Pan, Lifen
AU  - Pan L
AD  - Medical Imaging Department, Wuhan University of Science and Technology Affiliated 
      Tianyou Hospital, Wuhan, China.
FAU - Zhu, Changcai
AU  - Zhu C
AUID- ORCID: 0009-0004-0828-3209
AD  - Department of Public Health and Preventive Medicine, School of Medicine, Wuhan 
      University of Science and Technology, Wuhan, China.
LA  - eng
GR  - NOï¼šOHIC2022Z06/Hubei Province Key Laboratory of Occupational Hazard 
      identification and Control, Wuhan University of Science and technology/
PT  - Journal Article
PT  - Observational Study
PL  - United States
TA  - Medicine (Baltimore)
JT  - Medicine
JID - 2985248R
SB  - IM
MH  - Humans
MH  - *Burnout, Professional/epidemiology/psychology
MH  - Female
MH  - Male
MH  - Risk Factors
MH  - Adult
MH  - *COVID-19/psychology/epidemiology
MH  - China/epidemiology
MH  - Surveys and Questionnaires
MH  - SARS-CoV-2
MH  - Nursing Staff, Hospital/psychology/statistics & numerical data
MH  - Middle Aged
MH  - Work Engagement
MH  - Nurses/psychology/statistics & numerical data
PMC - PMC11346864
COIS- The authors have no conflicts of interest to disclose.
EDAT- 2024/08/26 12:38
MHDA- 2024/08/26 12:39
PMCR- 2024/08/23
CRDT- 2024/08/26 00:23
PHST- 2024/08/26 12:39 [medline]
PHST- 2024/08/26 12:38 [pubmed]
PHST- 2024/08/26 00:23 [entrez]
PHST- 2024/08/23 00:00 [pmc-release]
AID - 00005792-202408230-00046 [pii]
AID - MD-D-23-10007 [pii]
AID - 10.1097/MD.0000000000039320 [doi]
PST - ppublish
SO  - Medicine (Baltimore). 2024 Aug 23;103(34):e39320. doi: 
      10.1097/MD.0000000000039320.

PMID- 39168751
OWN - NLM
STAT- MEDLINE
DCOM- 20240915
LR  - 20260112
IS  - 1878-3449 (Electronic)
IS  - 0749-2081 (Linking)
VI  - 40
IP  - 5
DP  - 2024 Oct
TI  - Cancer Nurses' Voices and Recommendations to Address Workforce Challenges: A 
      Qualitative Analysis.
PG  - 151722
LID - S0749-2081(24)00197-9 [pii]
LID - 10.1016/j.soncn.2024.151722 [doi]
AB  - OBJECTIVES: Amidst the fulfilment of making a positive impact on patients' lives, 
      cancer nurses also contend with high workloads, limited resources, and barriers 
      to career advancement. Understanding the perceptions of cancer nurses is 
      essential in addressing these challenges and fostering an environment that 
      promotes both professional satisfaction and optimal patient care. Our aim was to 
      explore Australian cancer nurses' experiences and perspectives of workforce 
      challenges and their proposed solutions to address them. METHODS: The Cancer 
      Nurses Society Australia workforce cross-sectional survey was distributed online 
      in 2022 through professional networks and social media. Free text responses to 
      open-ended questions were analyzed using qualitative content analysis and 
      inductive processes. RESULTS: Responses from 601 cancer nurses highlight the 
      intricate interplay between rewards and obstacles experienced by the profession 
      and identify key areas for improvement. Positive and negative quotes highlight 
      the passion of cancer nurses which were summarized into themes and subthemes: 1) 
      Finding fulfilment while struggling against the tide. While feeling undervalued 
      and facing workload pressures, burnout and limited opportunities for career 
      progression, nurses express love for their jobs, finding it rewarding yet 
      emotionally challenging. 2) Grassroots solutions versus organizational inertia. 
      Proposed solutions included addressing nurse-to-patient ratios, proactive 
      succession planning, more specific education, dedicated time for learning, and 
      mentorship and career development programs. Perceived barriers to initiatives 
      included lethargic management and resistance to change. Networking opportunities, 
      appropriate remuneration, and interdisciplinary teamwork with an appreciation of 
      individual expertise are desired. CONCLUSIONS: Our findings give a voice to the 
      cancer nurses of Australia. Nurses identified a range of solutions to address 
      workforce challenges. IMPLICATIONS FOR NURSING PRACTICE: Addressing the systemic 
      issues that contribute to high workload and impede nurses' well-being and their 
      recognition, and promoting policies to support professional growth will increase 
      satisfaction, enhance patient care outcomes, and contribute to a sustainable 
      workforce.
CI  - Copyright © 2024 The Author(s). Published by Elsevier Inc. All rights reserved.
FAU - Bradford, Natalie
AU  - Bradford N
AD  - Cancer and Palliative Care Outcomes Centre and School of Nursing, Queensland 
      University of Technology, Queensland, Australia. Electronic address: 
      natalie.bradford@qut.edu.au.
FAU - Kirk, Deborah
AU  - Kirk D
AD  - Latrobe University, Victoria, Australia.
FAU - Taylor, Karen
AU  - Taylor K
AD  - Cancer Network Western Australia, Perth, Western Australia, Australia.
FAU - Williams, Natalie
AU  - Williams N
AD  - King Edward Memorial Hospital, Perth, WA, Australia Cancer Network Western 
      Australia, Perth, Western Australia, Australia.
FAU - McErlean, Gemma
AU  - McErlean G
AD  - School of Nursing, University of Wollongong, New South Wales, Australia.
FAU - Cook, Olivia
AU  - Cook O
AD  - McGrath Foundation - Level 1, New South Wales, Australia.
FAU - Gent, Lucy
AU  - Gent L
AD  - Sir Charles Gairdner Osborne Park Hospitals Health Care Group, Western Australia, 
      Australia.
FAU - Monterosso, Leanne
AU  - Monterosso L
AD  - Notre Dame University, Western Australia, Australia.
FAU - Lokmic-Tomkins, Zerina
AU  - Lokmic-Tomkins Z
AD  - School of Public Health and Preventive Medicine, Monash University, Victoria, 
      Australia.
FAU - Ross, Xiomara Skrabal
AU  - Ross XS
AD  - Cancer and Palliative Care Outcomes Centre and School of Nursing, Queensland 
      University of Technology, Queensland, Australia.
FAU - Pitt, Erin
AU  - Pitt E
AD  - Cancer and Palliative Care Outcomes Centre and School of Nursing, Queensland 
      University of Technology, Queensland, Australia.
FAU - Still, Jemma
AU  - Still J
AD  - Notre Dame University, Western Australia, Australia.
FAU - Moore, Elizabeth
AU  - Moore E
AD  - Monash Nursing and Midwifery, Monash University, Victoria, Australia.
CN  - CNSA
LA  - eng
PT  - Journal Article
PT  - Research Support, Non-U.S. Gov't
DEP - 20240820
PL  - United States
TA  - Semin Oncol Nurs
JT  - Seminars in oncology nursing
JID - 8504688
SB  - IM
MH  - Humans
MH  - *Oncology Nursing
MH  - Cross-Sectional Studies
MH  - Australia
MH  - Female
MH  - Male
MH  - *Job Satisfaction
MH  - Adult
MH  - Middle Aged
MH  - *Qualitative Research
MH  - Neoplasms/nursing/psychology
MH  - Attitude of Health Personnel
MH  - Workload/psychology
MH  - Nursing Staff, Hospital/psychology
MH  - Burnout, Professional
MH  - Surveys and Questionnaires
OTO - NOTNLM
OT  - Burnout
OT  - Cancer
OT  - Hematology
OT  - Nurse
OT  - Oncology
OT  - Personal satisfaction
OT  - Workforce
OT  - Workload
COIS- Declaration of competing interest The authors declare the following financial 
      interests/personal relationships which may be considered as potential competing 
      interests: Natalie Bradford reports financial support was provided by Cancer 
      Nurses Society Australia. Deborah Kirk and Gemma McErlean report a relationship 
      with Cancer Nurses Society Australia that includes: board membership. Authors are 
      members of Cancer Nurses Society Australia. All authors declare that they have no 
      known competing financial interests or personal relationships that could have 
      appeared to influence the work reported in this paper.
EDAT- 2024/08/22 00:42
MHDA- 2024/09/16 00:42
CRDT- 2024/08/21 21:58
PHST- 2024/05/28 00:00 [received]
PHST- 2024/07/25 00:00 [revised]
PHST- 2024/07/26 00:00 [accepted]
PHST- 2024/09/16 00:42 [medline]
PHST- 2024/08/22 00:42 [pubmed]
PHST- 2024/08/21 21:58 [entrez]
AID - S0749-2081(24)00197-9 [pii]
AID - 10.1016/j.soncn.2024.151722 [doi]
PST - ppublish
SO  - Semin Oncol Nurs. 2024 Oct;40(5):151722. doi: 10.1016/j.soncn.2024.151722. Epub 
      2024 Aug 20.

PMID- 41429171
OWN - NLM
STAT- MEDLINE
DCOM- 20251222
LR  - 20260105
IS  - 1539-0721 (Electronic)
IS  - 0002-0443 (Linking)
VI  - 56
IP  - 1
DP  - 2026 Jan 1
TI  - Nurse Well-being Drives Patient Satisfaction in Magnet Hospitals.
PG  - 35-41
LID - 10.1097/NNA.0000000000001671 [doi]
AB  - OBJECTIVE: To examine whether adverse nurse job outcomes mediate the relationship 
      between Magnet® designation and quality of care and patient satisfaction. 
      BACKGROUND: While Magnet designation is linked to better care quality and patient 
      satisfaction, the underlying mechanisms remain unclear. METHODS: This 
      cross-sectional study linked 4 datasets: the US Clinician Well-being Study, 
      RN4CAST-NY/IL survey, the Hospital Consumer Assessment of Healthcare Providers 
      and Systems, and the American Hospital Association Annual Survey. The sample 
      included 132 hospitals (60 Magnet, 72 non-Magnet). Outcomes included 
      nurse-reported care quality, likelihood to recommend their hospital, patient 
      safety culture, and patient satisfaction. Mediation analyses assessed the role of 
      nurse job outcomes. RESULTS: Magnet status was directly associated with better 
      quality and patient satisfaction outcomes, and indirectly through lower job 
      dissatisfaction and work-life imbalance. Burnout did not mediate these 
      relationships. CONCLUSIONS: Nurse well-being plays a vital role in contributing 
      to the relationship between Magnet designation and patient satisfaction.
CI  - Copyright © 2025 Wolters Kluwer Health, Inc. All rights reserved.
FAU - Yu, Hyunmin
AU  - Yu H
AUID- ORCID: 0000-0002-6770-0808
AD  - Author Affiliations: Postdoctoral Research Fellow (Dr Yu), Professor of Nursing 
      and Sociology (Dr Aiken), Associate Professor of Nursing (Dr Lasater), Center for 
      Health Outcomes and Policy Research, University of Pennsylvania School of 
      Nursing, Philadelphia, PA, Former Director of Nursing Clinical Excellence and the 
      Magnet Program (Willis), Chief Nurse Executive (Dr Pappas), Clinical Nurse 
      Specialist (Dr Kaplow), Emory Healthcare, Atlanta, GA, Executive Director, 
      Nursing & Patient Care Operations & Magnet Recognition (Dr Ditomassi), Senior 
      Vice President for Patient Care and Chief Nurse (Dr Burke), Massachusetts General 
      Hospital, Boston, MA.
FAU - Aiken, Linda H
AU  - Aiken LH
FAU - Willis, Polly
AU  - Willis P
FAU - Kaplow, Roberta
AU  - Kaplow R
FAU - Pappas, Sharon
AU  - Pappas S
FAU - Burke, Debra
AU  - Burke D
FAU - Ditomassi, Marianne
AU  - Ditomassi M
FAU - Lasater, Karen B
AU  - Lasater KB
CN  - US Clinician Well-being Study Consortium
LA  - eng
PT  - Journal Article
DEP - 20251219
PL  - United States
TA  - J Nurs Adm
JT  - The Journal of nursing administration
JID - 1263116
SB  - IM
MH  - Humans
MH  - *Patient Satisfaction/statistics & numerical data
MH  - Cross-Sectional Studies
MH  - *Job Satisfaction
MH  - *Nursing Staff, Hospital/psychology
MH  - *Quality of Health Care
MH  - Female
MH  - Male
MH  - United States
MH  - Adult
MH  - Middle Aged
MH  - Surveys and Questionnaires
MH  - Burnout, Professional/psychology
EDAT- 2025/12/23 00:27
MHDA- 2025/12/23 00:28
CRDT- 2025/12/22 19:14
PHST- 2025/04/02 00:00 [received]
PHST- 2025/09/29 00:00 [accepted]
PHST- 2025/12/23 00:28 [medline]
PHST- 2025/12/23 00:27 [pubmed]
PHST- 2025/12/22 19:14 [entrez]
AID - 00005110-202601000-00009 [pii]
AID - 10.1097/NNA.0000000000001671 [doi]
PST - ppublish
SO  - J Nurs Adm. 2026 Jan 1;56(1):35-41. doi: 10.1097/NNA.0000000000001671. Epub 2025 
      Dec 19.

PMID- 38193567
OWN - NLM
STAT- MEDLINE
DCOM- 20241127
LR  - 20241127
IS  - 1466-7657 (Electronic)
IS  - 0020-8132 (Linking)
VI  - 71
IP  - 4
DP  - 2024 Dec
TI  - Nurses quietly quit their job more often than other healthcare workers: An 
      alarming issue for healthcare services.
PG  - 850-859
LID - 10.1111/inr.12931 [doi]
AB  - AIM: To assess the level of quiet quitting among healthcare workers (HCWs) and 
      identify possible differences between nurses, physicians, and other HCWs. We 
      investigated the impact of sociodemographic variables, job burnout, and job 
      satisfaction on quiet quitting levels. BACKGROUND: The quiet-quitting phenomenon 
      is not new but has been frequently discussed during the COVID-19 pandemic. 
      Interestingly, the level of quiet quitting among HCWs has not been measured yet. 
      METHODS: We conducted a cross-sectional study with a convenience sample. We 
      measured sociodemographic variables, job burnout, job satisfaction, and quiet 
      quitting. We adhered to STROBE guidelines for cross-sectional studies. FINDINGS: 
      Among our sample, 67.4% of nurses were quiet quitters, while the prevalence of 
      quiet quitting for physicians and other HCWs was 53.8% and 40.3%, respectively. 
      Multivariable linear regression analysis identified that the levels of quiet 
      quitting were higher among nurses than physicians and other HCWs. Moreover, 
      greater job burnout contributed more to quiet quitting, while less satisfaction 
      implied more quiet quitting. HCWs who work in shifts and those working in the 
      private sector experienced higher levels of quiet quitting. DISCUSSION: More than 
      half of our HCWs were described as quit quitters. Levels of quiet quitting were 
      higher among nurses. Job burnout and job dissatisfaction were associated with 
      higher levels of quiet quitting. IMPLICATIONS FOR NURSING PRACTICE AND NURSING 
      POLICY: Measurement of quiet quitting and identification of risk factors are 
      essential to prevent or reduce quiet quitting levels among HCWs. Our study 
      provides information on this field helping managers and organizations to identify 
      quiet quitters within HCWs. Policymakers and managers should develop and 
      implement interventions both at an organizational level and at an individual 
      level.
CI  - © 2024 International Council of Nurses.
FAU - Galanis, Petros
AU  - Galanis P
AUID- ORCID: 0000-0002-1308-5782
AD  - Clinical Epidemiology Laboratory, Faculty of Nursing, National and Kapodistrian 
      University of Athens, Athens, Greece.
FAU - Katsiroumpa, Aglaia
AU  - Katsiroumpa A
AD  - Clinical Epidemiology Laboratory, Faculty of Nursing, National and Kapodistrian 
      University of Athens, Athens, Greece.
FAU - Vraka, Irene
AU  - Vraka I
AD  - Department of Radiology, P. & A. Kyriakou Children's Hospital, Athens, Greece.
FAU - Siskou, Olga
AU  - Siskou O
AD  - Department of Tourism Studies, University of Piraeus, Piraeus, Greece.
FAU - Konstantakopoulou, Olympia
AU  - Konstantakopoulou O
AD  - Center for Health Services Management and Evaluation, Faculty of Nursing, 
      National and Kapodistrian University of Athens, Athens, Greece.
FAU - Katsoulas, Theodoros
AU  - Katsoulas T
AD  - Faculty of Nursing, National and Kapodistrian University of Athens, Athens, 
      Greece.
FAU - Moisoglou, Ioannis
AU  - Moisoglou I
AD  - Faculty of Nursing, University of Thessaly, Larissa, Greece.
FAU - Gallos, Parisis
AU  - Gallos P
AD  - Faculty of Nursing, National and Kapodistrian University of Athens, Athens, 
      Greece.
FAU - Kaitelidou, Daphne
AU  - Kaitelidou D
AD  - Center for Health Services Management and Evaluation, Faculty of Nursing, 
      National and Kapodistrian University of Athens, Athens, Greece.
LA  - eng
PT  - Journal Article
DEP - 20240109
PL  - England
TA  - Int Nurs Rev
JT  - International nursing review
JID - 7808754
SB  - IM
MH  - Humans
MH  - *Burnout, Professional/psychology/epidemiology
MH  - Female
MH  - Cross-Sectional Studies
MH  - Male
MH  - Adult
MH  - *Job Satisfaction
MH  - *COVID-19/epidemiology/nursing
MH  - Middle Aged
MH  - SARS-CoV-2
MH  - Health Personnel/psychology/statistics & numerical data
MH  - Nursing Staff, Hospital/psychology/statistics & numerical data
MH  - Pandemics
OTO - NOTNLM
OT  - Burnout
OT  - Greece
OT  - cross‐sectional study
OT  - healthcare workers
OT  - nurses
OT  - quiet quitting
OT  - satisfaction
OT  - turnover
EDAT- 2024/01/09 13:41
MHDA- 2024/11/27 12:36
CRDT- 2024/01/09 08:58
PHST- 2023/10/21 00:00 [received]
PHST- 2023/12/16 00:00 [accepted]
PHST- 2024/11/27 12:36 [medline]
PHST- 2024/01/09 13:41 [pubmed]
PHST- 2024/01/09 08:58 [entrez]
AID - 10.1111/inr.12931 [doi]
PST - ppublish
SO  - Int Nurs Rev. 2024 Dec;71(4):850-859. doi: 10.1111/inr.12931. Epub 2024 Jan 9.

PMID- 41074604
OWN - NLM
STAT- MEDLINE
DCOM- 20251011
LR  - 20251208
IS  - 1478-5153 (Electronic)
IS  - 1362-1017 (Linking)
VI  - 30
IP  - 6
DP  - 2025 Nov
TI  - Emotional Competencies: A Strength for Critical Care Professionals? A Scoping 
      Review.
PG  - e70187
LID - 10.1111/nicc.70187 [doi]
AB  - BACKGROUND: Intensive care unit (ICU) staff work in high-pressure environments 
      that demand not only technical expertise but also strong socio-cognitive 
      abilities. Emotional competencies (EC), the ability to understand, regulate and 
      use emotions, have increasingly been recognised as key protective resources in 
      such settings. AIM: This scoping review explores EC as a strength among critical 
      care professionals. STUDY DESIGN: Conducted according to PRISMA-ScR guidelines 
      and the Joanna Briggs Institute framework, the review included studies from 
      Medline, Scopus, PsycINFO and CINAHL (2004-2024). Eligible studies used validated 
      tools to assess EC, reported outcomes related to professional well-being or care 
      quality and applied qualitative, quantitative or mixed methods. RESULTS: Sixteen 
      out of 1011 screened studies met the inclusion criteria, with a predominant focus 
      on ICU nurses. Emotional competencies were found to support workplace well-being, 
      reduce anxiety and burnout, facilitate the management of moral distress and 
      contribute to better interpersonal interactions. They also may enhance clinical 
      performance. CONCLUSION: Emotional competencies are critical non-technical skills 
      for ICU nurses, supporting both well-being and performance in emotionally complex 
      environments. Given that most included studies involved ICU nurses, the findings 
      are particularly relevant to nursing practice. They support the integration of EC 
      into nursing education and practice in critical care. Future research should use 
      longitudinal studies to reinforce the view of emotional competencies as valuable 
      in nursing. RELEVANCE TO CLINICAL PRACTICE: Emotional competencies enhance ICU 
      nurses' well-being and teamwork while supporting high-quality patient care. Their 
      integration into nursing training can directly strengthen clinical practice.
CI  - © 2025 British Association of Critical Care Nurses.
FAU - Guillouët, Erwan
AU  - Guillouët E
AUID- ORCID: 0009-0007-0684-0616
AD  - Alps Research Assessment and Simulation Centre (CESAR), TIMC Laboratory, UMR CNRS 
      5525, Grenoble Alpes University, Grenoble, France.
AD  - NorSimS Simulation Center, Caen Normandy University Hospital, Caen, France.
FAU - Bellot, Anne
AU  - Bellot A
AD  - NorSimS Simulation Center, Caen Normandy University Hospital, Caen, France.
AD  - Neonatology Department, Caen Normandy University Hospital, Caen, France.
FAU - Picard, Julien
AU  - Picard J
AD  - Alps Research Assessment and Simulation Centre (CESAR), TIMC Laboratory, UMR CNRS 
      5525, Grenoble Alpes University, Grenoble, France.
AD  - Department of Anaesthesia and Intensive Care, Grenoble Alpes University Hospital, 
      Grenoble, France.
FAU - Albaladejo, Pierre
AU  - Albaladejo P
AD  - Alps Research Assessment and Simulation Centre (CESAR), TIMC Laboratory, UMR CNRS 
      5525, Grenoble Alpes University, Grenoble, France.
AD  - Department of Anaesthesia and Intensive Care, Grenoble Alpes University Hospital, 
      Grenoble, France.
FAU - Evain, Jean-Noël
AU  - Evain JN
AUID- ORCID: 0000-0002-1715-6648
AD  - Alps Research Assessment and Simulation Centre (CESAR), TIMC Laboratory, UMR CNRS 
      5525, Grenoble Alpes University, Grenoble, France.
AD  - Department of Anaesthesia and Intensive Care, Grenoble Alpes University Hospital, 
      Grenoble, France.
LA  - eng
PT  - Journal Article
PT  - Scoping Review
PL  - England
TA  - Nurs Crit Care
JT  - Nursing in critical care
JID - 9808649
SB  - IM
MH  - Humans
MH  - *Emotions
MH  - *Critical Care Nursing
MH  - Intensive Care Units
MH  - Workplace/psychology
MH  - *Clinical Competence
MH  - Burnout, Professional/prevention & control/psychology
MH  - *Nursing Staff, Hospital/psychology
MH  - *Critical Care/psychology
OTO - NOTNLM
OT  - critical care
OT  - critical care professionals‐
OT  - emotional competencies
OT  - emotional intelligence
OT  - intensive care unit
EDAT- 2025/10/11 06:31
MHDA- 2025/10/11 06:32
CRDT- 2025/10/11 04:23
PHST- 2025/08/29 00:00 [revised]
PHST- 2025/02/23 00:00 [received]
PHST- 2025/09/10 00:00 [accepted]
PHST- 2025/10/11 06:32 [medline]
PHST- 2025/10/11 06:31 [pubmed]
PHST- 2025/10/11 04:23 [entrez]
AID - 10.1111/nicc.70187 [doi]
PST - ppublish
SO  - Nurs Crit Care. 2025 Nov;30(6):e70187. doi: 10.1111/nicc.70187.

PMID- 39049391
OWN - NLM
STAT- MEDLINE
DCOM- 20240725
LR  - 20250515
IS  - 1879-8365 (Electronic)
IS  - 0926-9630 (Linking)
VI  - 315
DP  - 2024 Jul 24
TI  - Initial Findings of a Mixed-Methods Study to Reduce Nursing Documentation-Related 
      Burden.
PG  - 707-708
LID - 10.3233/SHTI240290 [doi]
AB  - Amidst the current healthcare workforce crisis, nurses continue to experience 
      burnout, with one contributor being the growing amount of required documentation 
      and other electronic health record (EHR) tasks that must be completed. This study 
      aims to identify ways in which nurses can be better supported through 
      consideration for the burden that EHR systems may present due to increasing 
      documentation requirements and areas of inefficient use. This study leverages 
      nursing engagement to ensure the needs of nurses are identified and EHR 
      efficiency is improved. Practical strategies and EHR system improvements will be 
      proposed based on the recommendations and guidance of nursing staff.
FAU - Kemp, Jessica
AU  - Kemp J
AD  - Campbell Family Mental Health Research Institute, Centre for Addiction and Mental 
      Health, Toronto, Ontario, Canada.
FAU - Pape, Charlotte
AU  - Pape C
AD  - Campbell Family Mental Health Research Institute, Centre for Addiction and Mental 
      Health, Toronto, Ontario, Canada.
FAU - Shin, Hwayeon Danielle
AU  - Shin HD
AD  - Campbell Family Mental Health Research Institute, Centre for Addiction and Mental 
      Health, Toronto, Ontario, Canada.
FAU - Ling, Sara
AU  - Ling S
AD  - Campbell Family Mental Health Research Institute, Centre for Addiction and Mental 
      Health, Toronto, Ontario, Canada.
FAU - Strudwick, Gillian
AU  - Strudwick G
AD  - Campbell Family Mental Health Research Institute, Centre for Addiction and Mental 
      Health, Toronto, Ontario, Canada.
LA  - eng
PT  - Journal Article
PT  - Research Support, Non-U.S. Gov't
PL  - Netherlands
TA  - Stud Health Technol Inform
JT  - Studies in health technology and informatics
JID - 9214582
SB  - IM
MH  - *Electronic Health Records
MH  - *Documentation
MH  - *Nursing Records
MH  - Burnout, Professional/prevention & control
MH  - Workload
MH  - Humans
MH  - Nursing Staff, Hospital
OTO - NOTNLM
OT  - Nursing
OT  - documentation
OT  - documentation burden
OT  - electronic health records
OT  - nurse engagement
OT  - nursing informatics
EDAT- 2024/07/26 12:39
MHDA- 2024/07/26 12:40
CRDT- 2024/07/25 01:02
PHST- 2024/07/26 12:40 [medline]
PHST- 2024/07/26 12:39 [pubmed]
PHST- 2024/07/25 01:02 [entrez]
AID - SHTI240290 [pii]
AID - 10.3233/SHTI240290 [doi]
PST - ppublish
SO  - Stud Health Technol Inform. 2024 Jul 24;315:707-708. doi: 10.3233/SHTI240290.

PMID- 39792545
OWN - NLM
STAT- MEDLINE
DCOM- 20250110
LR  - 20250110
IS  - 1550-5030 (Electronic)
IS  - 0361-6274 (Linking)
VI  - 50
IP  - 1
DP  - 2025 Jan-Mar 01
TI  - Workplace violence: Insights from nurses' lived experiences.
PG  - 44-54
LID - 10.1097/HMR.0000000000000424 [doi]
AB  - BACKGROUND: Workplace violence (WPV) against nurses is a growing concern within 
      the health care industry, contributing to increased stress, burnout, and higher 
      staff turnover. PURPOSE: The purpose of this study is to understand the 
      experiences of nurses with WPV and examine the scope and impact of this violence 
      based on nurse's recollections. METHODOLOGY/APPROACH: Using qualitative 
      interpretive meta-synthesis and the job demands-resources framework, we examined 
      patterns in nurses' experiences of WPV. Our analysis (N = 401) of nurses' 
      accounts from diverse sources-patients, colleagues, and supervisors across 
      various locations and health care settings-provides deep insights into WPV 
      dynamics. RESULTS: Four main themes were identified: (a) it comes with the 
      job-patient and family violence are normal, (b) a vulnerability in nurse safety, 
      (c) sexual harassment, and (d) poor treatment within the organization. 
      CONCLUSION: WPV against nurses is a deeply ingrained issue that impacts their 
      psychological health and job performance. A stark need for health care systems to 
      address and mitigate WPV is evident. PRACTICE IMPLICATIONS: There are clear 
      signals that health care organizations need to implement comprehensive strategies 
      to prevent WPV, foster a safe and supportive work environment, and equip nurses 
      with job resources to manage the high stress of their roles.
CI  - Copyright © 2024 Wolters Kluwer Health, Inc. All rights reserved.
FAU - Orewa, Gregory N
AU  - Orewa GN
AUID- ORCID: 0000-0002-3519-7902
FAU - Ajaiyeoba, Ifeyimika O
AU  - Ajaiyeoba IO
AUID- ORCID: 0000-0001-5421-3114
FAU - Edevbie, Nero
AU  - Edevbie N
AUID- ORCID: 0000-0001-6204-3223
FAU - White, Marla L
AU  - White ML
AUID- ORCID: 0000-0003-2398-560
LA  - eng
PT  - Journal Article
PL  - United States
TA  - Health Care Manage Rev
JT  - Health care management review
JID - 7611530
SB  - IM
MH  - Humans
MH  - *Workplace Violence/psychology
MH  - *Qualitative Research
MH  - Female
MH  - Workplace/psychology
MH  - Male
MH  - Adult
MH  - Nurses/psychology
MH  - Nursing Staff, Hospital/psychology
MH  - Burnout, Professional/psychology
MH  - Sexual Harassment/psychology
EDAT- 2025/01/10 18:18
MHDA- 2025/01/10 18:19
CRDT- 2025/01/10 12:35
PHST- 2025/01/10 18:19 [medline]
PHST- 2025/01/10 18:18 [pubmed]
PHST- 2025/01/10 12:35 [entrez]
AID - 00004010-202501000-00006 [pii]
AID - 10.1097/HMR.0000000000000424 [doi]
PST - ppublish
SO  - Health Care Manage Rev. 2025 Jan-Mar 01;50(1):44-54. doi: 
      10.1097/HMR.0000000000000424.

PMID- 37302103
OWN - NLM
STAT- MEDLINE
DCOM- 20240301
LR  - 20240301
IS  - 1466-7657 (Electronic)
IS  - 0020-8132 (Linking)
VI  - 71
IP  - 1
DP  - 2024 Mar
TI  - Factors predicting proactive work behaviors among nurses: A descriptive 
      predictive study.
PG  - 101-107
LID - 10.1111/inr.12856 [doi]
AB  - AIM: This study examined the level of proactive work behavior and predictability 
      of education level, work engagement, transformational leadership of nurse 
      managers, and organizational support on proactive work behaviors among nurses. 
      BACKGROUND: Nurses face many challenges to provide quality nursing care as 
      numbers of patients increase in particular as a result of COVID-19 and human 
      resource shortages worldwide, this includes Myanmar. Proactive work behavior is a 
      critical factor in providing quality nursing care. METHODS: We collected data 
      from 183 registered nurses in four university-affiliated general hospitals in 
      Myanmar by using stratified random sampling. Instruments included the Utrecht 
      Work Engagement Scale, the Global Transformational Leadership Scale, the Survey 
      of Perceived Organizational Support, and the Proactive Work Behavior Scale. 
      Descriptive statistics and multiple regression were used to analyze data. 
      Findings are reported according to the STROBE checklist. RESULTS: The overall 
      level of proactive work behavior was perceived as moderate. Transformational 
      leadership and work engagement were significant predictors of proactive work 
      behaviors of nurses, explaining 33.0% of the total variance. CONCLUSION: Findings 
      provide that both transformational leadership and work engagement are significant 
      predictors of proactive work behaviors which are important for improving the 
      quality of patient care and organizational outcomes. IMPLICATIONS FOR NURSING AND 
      HEALTH POLICY: Nurse administrators and hospital directors should encourage 
      nurses to voice ideas for improving the standard of work, provide opportunities 
      for generating ideas, support resources for taking charge and preventing problems 
      whilst also supporting the promotion of nurse managers' transformational 
      leadership and nurses' work engagement.
CI  - © 2023 International Council of Nurses.
FAU - Htet, Hsu Yee
AU  - Htet HY
AUID- ORCID: 0000-0002-2731-5681
AD  - Nursing Instructor, Midwifery Training School, Myeik, Department of Human 
      Resources for Health, Myanmar and MNS Student, Faculty of Nursing, Chiang Mai 
      University, Chiang Mai, Thailand.
FAU - Abhicharttibutra, Kulwadee
AU  - Abhicharttibutra K
AUID- ORCID: 0000-0002-9152-5528
AD  - Faculty Member, Faculty of Nursing, Chiang Mai University, Chiang Mai, Thailand.
FAU - Wichaikum, Orn-Anong
AU  - Wichaikum OA
AUID- ORCID: 0000-0002-9492-4233
AD  - Faculty Member, Faculty of Nursing, Chiang Mai University, Chiang Mai, Thailand.
LA  - eng
PT  - Journal Article
DEP - 20230611
PL  - England
TA  - Int Nurs Rev
JT  - International nursing review
JID - 7808754
SB  - IM
MH  - Humans
MH  - Leadership
MH  - Surveys and Questionnaires
MH  - *Nurse Administrators
MH  - Work Engagement
MH  - Research Design
MH  - Job Satisfaction
MH  - *Nursing Staff, Hospital
MH  - *Nurses
OTO - NOTNLM
OT  - Leadership
OT  - Myanmar
OT  - nurses
OT  - organizational support
OT  - proactive work behavior
OT  - work engagement
EDAT- 2023/06/11 19:15
MHDA- 2024/03/01 06:44
CRDT- 2023/06/11 14:43
PHST- 2022/03/25 00:00 [received]
PHST- 2023/05/25 00:00 [accepted]
PHST- 2024/03/01 06:44 [medline]
PHST- 2023/06/11 19:15 [pubmed]
PHST- 2023/06/11 14:43 [entrez]
AID - 10.1111/inr.12856 [doi]
PST - ppublish
SO  - Int Nurs Rev. 2024 Mar;71(1):101-107. doi: 10.1111/inr.12856. Epub 2023 Jun 11.

PMID- 39104889
OWN - NLM
STAT- MEDLINE
DCOM- 20240806
LR  - 20250131
IS  - 2296-2565 (Electronic)
IS  - 2296-2565 (Linking)
VI  - 12
DP  - 2024
TI  - Burnout and personality factors among surgical area nurses: a cross sectional 
      multicentre study.
PG  - 1383735
LID - 10.3389/fpubh.2024.1383735 [doi]
LID - 1383735
AB  - OBJECTIVE: To determine levels of burnout among surgical area nurses in Andalusia 
      (Spain), to identify the phase of burnout in each participant and to consider its 
      relationship with sociodemographic, occupational variables and personality 
      factors considered. DATA SOURCE: Data were collected by means of questionary. All 
      nurses working in the surgical area on the date of data collection participated 
      in the study. Sociodemographic and related to work variables were addressed in 
      the questionnaire. Symptoms of anxiety and depression were measured using the 
      Educational-Clinical Questionnaire: Anxiety and Depression (CECAD). Psychological 
      personality variables were assessed using the NEO Five-Factor Inventory 
      (NEO-FFI), adapted for a Spanish population. Burnout was measured using the 
      Maslach Burnout Inventory (MBI). STUDY DESIGN: Multicentre, cross-sectional, 
      quantitative study carried out from August to October 2021. DATA ANALYSIS: 
      Descriptive analysis, Student's t-test for independent samples, Pearson's 
      correlation and multiple linear regression were performed with SPSS 25.0. DATA 
      EXTRACTION METHODS: The study sample consisted of 214 surgical area nurses at 23 
      hospitals in Andalusia (Spain). Sociodemographic, occupational and personality 
      variables were studied using the Maslach Burnout Inventory, the NEO Five-Factor 
      Inventory (NEO-FFI) and the Educational-Clinical Questionnaire: Anxiety and 
      Depression. The STROBE statement guidelines were applied. PRINCIPAL FINDINGS: 
      29.4% of the nurses in the sample presented high levels of emotional exhaustion, 
      25.7% suffered from depersonalization and 28% had low levels of personal 
      accomplishment. These three dimensions were significantly correlated with the 
      NEO-FFI subscales (neuroticism, agreeableness, openness, conscientiousness and 
      extraversion), and with all the anxiety and depression items considered. 
      Agreeableness was a statistically significant predictor (p < 0.001) for all three 
      dimensions of burnout. CONCLUSION: Nurses in the surgical area present high 
      levels of Burnout. There is evidence that relates Burnout to personality factors 
      and socio-demographic variables.
CI  - Copyright © 2024 Velando-Soriano, Pradas-Hernández, Membrive-Jiménez, 
      Suleiman-Martos, Romero-Béjar, De La Fuente-Solana and Cañadas-De La Fuente.
FAU - Velando-Soriano, Almudena
AU  - Velando-Soriano A
AD  - San Cecilio Clinical University Hospital, Andalusian Health Service, Granada, 
      Spain.
FAU - Pradas-Hernández, Laura
AU  - Pradas-Hernández L
AD  - San Cecilio Clinical University Hospital, Andalusian Health Service, Granada, 
      Spain.
FAU - Membrive-Jiménez, María José
AU  - Membrive-Jiménez MJ
AD  - Spanish Red Cross Nursing School, University of Sevilla, Sevilla, Spain.
FAU - Suleiman-Martos, Nora
AU  - Suleiman-Martos N
AD  - Faculty of Health Sciences, University of Granada, Granada, Spain.
FAU - Romero-Béjar, Jose L
AU  - Romero-Béjar JL
AD  - Department of Statistics and Operations Research, University of Granada, Granada, 
      Spain.
FAU - De La Fuente-Solana, Emilia Inmaculada
AU  - De La Fuente-Solana EI
AD  - Brain, Mind and Behavior Research Center (CIMCYC), University of Granada, Campus 
      Universitario de Cartuja, Granada, Spain.
FAU - Cañadas-De La Fuente, Guillermo Arturo
AU  - Cañadas-De La Fuente GA
AD  - Faculty of Health Sciences, University of Granada, Granada, Spain.
LA  - eng
PT  - Journal Article
PT  - Multicenter Study
PT  - Observational Study
DEP - 20240722
PL  - Switzerland
TA  - Front Public Health
JT  - Frontiers in public health
JID - 101616579
SB  - IM
MH  - Adult
MH  - Female
MH  - Humans
MH  - Male
MH  - Middle Aged
MH  - Anxiety/psychology
MH  - *Burnout, Professional/psychology
MH  - Cross-Sectional Studies
MH  - Depression/epidemiology/psychology
MH  - Nurses/psychology/statistics & numerical data
MH  - Nursing Staff, Hospital/psychology/statistics & numerical data
MH  - *Personality
MH  - Personality Inventory
MH  - Spain
MH  - Surveys and Questionnaires
PMC - PMC11298497
OTO - NOTNLM
OT  - burnout—professional
OT  - medical-surgical nursing
OT  - nursing
OT  - occupational disease
OT  - personality
COIS- The authors declare that the research was conducted in the absence of any 
      commercial or financial relationships that could be construed as a potential 
      conflict of interest.
EDAT- 2024/08/06 06:43
MHDA- 2024/08/06 06:44
PMCR- 2024/07/22
CRDT- 2024/08/06 04:22
PHST- 2024/02/12 00:00 [received]
PHST- 2024/07/01 00:00 [accepted]
PHST- 2024/08/06 06:44 [medline]
PHST- 2024/08/06 06:43 [pubmed]
PHST- 2024/08/06 04:22 [entrez]
PHST- 2024/07/22 00:00 [pmc-release]
AID - 10.3389/fpubh.2024.1383735 [doi]
PST - epublish
SO  - Front Public Health. 2024 Jul 22;12:1383735. doi: 10.3389/fpubh.2024.1383735. 
      eCollection 2024.

PMID- 37747143
OWN - NLM
STAT- MEDLINE
DCOM- 20231102
LR  - 20231102
IS  - 1938-2472 (Electronic)
IS  - 0022-0124 (Linking)
VI  - 54
IP  - 11
DP  - 2023 Nov
TI  - Feasibility of a Mindfulness Education Module for Nurses: An Evidence-Based 
      Practice Project.
PG  - 516-523
LID - 10.3928/00220124-20230918-02 [doi]
AB  - Nurse burnout is a well-defined problem that has been exacerbated by the 
      coronavirus disease 2019 (COVID-19) pandemic and negatively affects nurses' 
      mental health, nursing shortages, patient safety, and quality of care. Evidence 
      shows that mindfulness is an effective strategy for managing stress and 
      decreasing burnout among nurses. This article describes an evidence-based 
      practice project that translated this evidence into practice via a vetted 
      mindfulness educational intervention for nurses on a pulmonary medicine unit and 
      a medical intensive care unit. The goal of this project was to assess the 
      feasibility of this educational intervention, processes, and outcomes with the 
      goal to extend the project hospital-wide. Preintervention levels of nurse burnout 
      were assessed using the validated Copenhagen Burnout Inventory. For both units, 
      personal and work-related burnout were in the moderate range and patient-related 
      burnout was in the mild range. Postintervention surveys completed by participant 
      nurses and the nurse managers of both units supported the feasibility of this 
      education module. Future implementation of annual mindfulness education was 
      supported through both participant and administrative feedback. [J Contin Educ 
      Nurs. 2023;54(11):516-523.].
FAU - Looper, Emily Marie
AU  - Looper EM
FAU - Gleason, Palmer
AU  - Gleason P
FAU - Newnam, Katherine
AU  - Newnam K
FAU - Talbott, Elizabeth
AU  - Talbott E
FAU - Rouch, Taylor M
AU  - Rouch TM
LA  - eng
PT  - Journal Article
DEP - 20230921
PL  - United States
TA  - J Contin Educ Nurs
JT  - Journal of continuing education in nursing
JID - 0262321
MH  - Humans
MH  - *Mindfulness
MH  - Feasibility Studies
MH  - *Burnout, Professional/prevention & control/psychology
MH  - Educational Status
MH  - Evidence-Based Practice
MH  - *Nurses
MH  - Surveys and Questionnaires
EDAT- 2023/09/25 12:41
MHDA- 2023/11/02 12:43
CRDT- 2023/09/25 08:43
PHST- 2023/11/02 12:43 [medline]
PHST- 2023/09/25 12:41 [pubmed]
PHST- 2023/09/25 08:43 [entrez]
AID - 10.3928/00220124-20230918-02 [doi]
PST - ppublish
SO  - J Contin Educ Nurs. 2023 Nov;54(11):516-523. doi: 10.3928/00220124-20230918-02. 
      Epub 2023 Sep 21.

PMID- 36150900
OWN - NLM
STAT- MEDLINE
DCOM- 20221207
LR  - 20221207
IS  - 1365-2834 (Electronic)
IS  - 0966-0429 (Print)
IS  - 0966-0429 (Linking)
VI  - 30
IP  - 7
DP  - 2022 Oct
TI  - A year after COVID-19: Its impact on nurses' psychological well-being.
PG  - 2585-2596
LID - 10.1111/jonm.13814 [doi]
AB  - BACKGROUND: Nurses' burnout and psychological well-being are a significant 
      concern during the pandemic. AIMS: The aim of this study is to (i) examine the 
      level of burnout, anxiety, depression, perceived stress and self-rated health for 
      nurses at two time-points, 2020 and 2021, and (ii) examine the socio-demographic 
      characteristics, work-related factors and perceived workplace support factors in 
      relation to the level of burnout. METHODS: This is a cross-sectional study with a 
      longitudinal approach. A convenience sample of registered nurses who worked in an 
      acute care tertiary hospital in Singapore were surveyed during two time-points. 
      Participants' health, socio-demographic characteristics, work-related factors and 
      perceived workplace support factors were collected. RESULTS: Among the 179 
      nurses, there was a significant increase in burnout level, poorer self-rated 
      health and reduced job dedication. A decrease in the percentage of nurses who 
      felt appreciated at work was reported in 2021 (p = 0.04). Nurses who felt their 
      team was not working well together were 3.30 times more likely to experience 
      burnout (95% CI 1.12 to 9.69; p = 0.03). Nurses who reported that they never felt 
      appreciated by their department/hospital were 8.84 times more likely to 
      experience burnout (95% CI 2.67 to 29.21; p < 0.001). Nurses with poorer 
      self-rated health were more likely to report burnout (95% CI: 1.32-6.03; 
      p = 0.008). CONCLUSION: Nurses had an increased experience of burnout, reduced 
      job dedication and poorer self-rated health after the outbreak. IMPLICATIONS FOR 
      NURSING MANAGEMENT: Interventions at the departmental and organizational levels 
      are needed to improve the workplace support. Strategies to support nurses' 
      psychological well-being during the aftermath of COVID-19 are vital to managing 
      nurses' burnout and improving job dedication and self-rated health.
CI  - © 2022 John Wiley & Sons Ltd.
FAU - Aloweni, Fazila
AU  - Aloweni F
AUID- ORCID: 0000-0001-8435-5068
AD  - Division of Nursing, Singapore General Hospital, Singapore.
FAU - Ayre, Tracy Carol
AU  - Ayre TC
AD  - Group Nursing, SingHealth, Singapore.
FAU - Teo, Irene
AU  - Teo I
AD  - Programme in Health Services and Systems Research, Duke-NUS Medical School, 
      Singapore.
AD  - Lien Centre for Palliative Care, Duke-NUS Medical School, Singapore.
AD  - Department of Psychosocial Oncology, National Cancer Centre Singapore, Singapore.
FAU - Tan, Hiang Khoon
AU  - Tan HK
AD  - Division of Surgery and Surgical Oncology, Singapore General Hospital and 
      National Cancer Centre Singapore, Singapore.
AD  - Singapore General Hospital, Singapore.
AD  - SingHealth Duke-NUS Global Health Institute, Singapore.
FAU - Lim, Siew Hoon
AU  - Lim SH
AUID- ORCID: 0000-0002-9559-0909
AD  - Division of Nursing, Singapore General Hospital, Singapore.
LA  - eng
GR  - FRGR01PNDM20/The Pandemic Impact and Resilience Fund by Musim Mas Group/
PT  - Journal Article
DEP - 20221004
PL  - England
TA  - J Nurs Manag
JT  - Journal of nursing management
JID - 9306050
MH  - Humans
MH  - Job Satisfaction
MH  - *Nursing Staff, Hospital/psychology
MH  - *COVID-19/epidemiology
MH  - Cross-Sectional Studies
MH  - *Burnout, Professional/psychology
MH  - Surveys and Questionnaires
MH  - *Nurses
PMC - PMC9538098
OTO - NOTNLM
OT  - anxiety
OT  - burnout
OT  - job dedication
OT  - nurses
OT  - pandemic
OT  - perceived stress
COIS- The authors have no conflict of interest to disclose.
EDAT- 2022/09/24 06:00
MHDA- 2023/02/25 06:00
PMCR- 2022/10/04
CRDT- 2022/09/23 21:44
PHST- 2022/08/30 00:00 [revised]
PHST- 2022/05/25 00:00 [received]
PHST- 2022/09/14 00:00 [accepted]
PHST- 2022/09/24 06:00 [pubmed]
PHST- 2023/02/25 06:00 [medline]
PHST- 2022/09/23 21:44 [entrez]
PHST- 2022/10/04 00:00 [pmc-release]
AID - JONM13814 [pii]
AID - 10.1111/jonm.13814 [doi]
PST - ppublish
SO  - J Nurs Manag. 2022 Oct;30(7):2585-2596. doi: 10.1111/jonm.13814. Epub 2022 Oct 4.

PMID- 37276498
OWN - NLM
STAT- MEDLINE
DCOM- 20231102
LR  - 20250502
IS  - 1550-5065 (Electronic)
IS  - 1057-3631 (Linking)
VI  - 38
IP  - 4
DP  - 2023 Oct-Dec 01
TI  - A Current State Assessment on Nursing Work Activities: An Observational Study.
PG  - 381-387
LID - 10.1097/NCQ.0000000000000723 [doi]
AB  - BACKGROUND: Nationwide nursing shortages have led to higher patient-to-nurse 
      ratios, nursing burnout, and decreased quality of care. LOCAL PROBLEM: Staffing 
      challenges and nursing burnout were becoming growing concerns and success was 
      contingent upon efficient use of existing resources. METHODS: Direct observation 
      current state assessment was completed on medical-surgical specialty units to 
      better understand work activities of registered nurses (RNs) and unlicensed 
      assistive personnel (UAPs). RESULTS: RNs spent more time performing indirect care 
      (eg, documentation) than direct patient care. Interruptions and problems consumed 
      17.4% and 5.6% of their time, respectively. UAPs performed more direct patient 
      care but had a higher proportion of downtime. RNs underdelegated nonclinical 
      tasks. CONCLUSIONS: Direct observation current state assessment offers a better 
      understanding of workflow and workload inefficiencies. This information is 
      critical to provide informed, evidence-based recommendations to develop future 
      patient care models with more capacity to deliver high-quality care with greater 
      efficiency and lessen nursing burden and burnout during the nursing shortage 
      crisis.
CI  - Copyright © 2023 Wolters Kluwer Health, Inc. All rights reserved.
FAU - Perpetua, Zachary
AU  - Perpetua Z
AD  - Health Services Division (Ms Minnier), Center for Quality Improvement and 
      Innovation, Wolff Center (Mss Lennon, Shovel, Appell, Patterson, and Martin and 
      Drs Zapf and Kip); ICU Service Center (Dr Sackrowitz); Department of Critical 
      Care Medicine (Dr Sackrowitz); and Department of Nursing (Ms McLaughlin), 
      University of Pittsburgh Medical Center; Department of Acute and Tertiary Care 
      (Dr Perpetua), University of Pittsburgh, Pittsburgh, Pennsylvania.
FAU - Lennon, Jennifer
AU  - Lennon J
FAU - Shovel, Judith A
AU  - Shovel JA
FAU - Appell, Katherine E
AU  - Appell KE
FAU - Patterson, Leah
AU  - Patterson L
FAU - Martin, Susan C
AU  - Martin SC
FAU - Minnier, Tamra E
AU  - Minnier TE
FAU - Sackrowitz, Rachel
AU  - Sackrowitz R
FAU - Zapf, Rachel L
AU  - Zapf RL
FAU - Kip, Paula L
AU  - Kip PL
AUID- ORCID: 0000-0001-8337-4777
FAU - McLaughlin, Maribeth
AU  - McLaughlin M
LA  - eng
PT  - Journal Article
PT  - Observational Study
DEP - 20230602
PL  - United States
TA  - J Nurs Care Qual
JT  - Journal of nursing care quality
JID - 9200672
SB  - IM
MH  - Humans
MH  - *Nursing Staff, Hospital
MH  - Workload
MH  - *Nursing Care
MH  - Patient Care
MH  - *Burnout, Professional
MH  - Personnel Staffing and Scheduling
COIS- The authors declare no conflicts of interest.
EDAT- 2023/06/05 19:10
MHDA- 2023/06/05 19:11
CRDT- 2023/06/05 16:03
PHST- 2023/06/05 19:11 [medline]
PHST- 2023/06/05 19:10 [pubmed]
PHST- 2023/06/05 16:03 [entrez]
AID - 00001786-202310000-00014 [pii]
AID - 10.1097/NCQ.0000000000000723 [doi]
PST - ppublish
SO  - J Nurs Care Qual. 2023 Oct-Dec 01;38(4):381-387. doi: 
      10.1097/NCQ.0000000000000723. Epub 2023 Jun 2.

PMID- 38583300
OWN - NLM
STAT- MEDLINE
DCOM- 20240526
LR  - 20250512
IS  - 1878-013X (Electronic)
IS  - 1878-013X (Linking)
VI  - 74
DP  - 2024 Jun
TI  - Factors that contribute to turnover and retention amongst emergency department 
      nurses: A scoping review.
PG  - 101437
LID - S1755-599X(24)00032-6 [pii]
LID - 10.1016/j.ienj.2024.101437 [doi]
AB  - BACKGROUND: Internationally, the emergency nursing workforce shortage is of 
      critical concern. AIM: To synthesise the evidence and assess the scope of 
      literature regarding factors that contribute to turnover and retention amongst 
      emergency nurses. METHOD: A scoping review using the Joanna Briggs Institute 
      approach was undertaken. Fivedatabases (Embase, MEDLINE, PsycINFO, CINAHL, and 
      Business Source Complete) were searched for papers published in English between 
      January 2011 and June 2023 where the population was nurses, context was the 
      emergency department, and the concept was turnover or retention. A quality 
      appraisal was performed on included studies. RESULTS: A total of 31 articles met 
      the inclusion criteria. Twenty-six studies focussed on turnover and five studies 
      focussed on retention. Factors that contribute to ED nursing turnover included 
      workplace violence, personal aspects (e.g., burnout or depression), 
      organisational characteristics, and environmental/ job characteristics. Factors 
      that contributed to ED nursing retention included mentoring programs, the 
      advancement in nursing skills, and the transition to practice speciality 
      (emergency) programs. CONCLUSIONS: A large body of literature exists regarding ED 
      nurses' reasons for leaving their area of practice, yet limited evidence exist on 
      retention. Research exploring factors that promote retention of emergency nurses 
      that leads to subsequent stability and growth in the emergency nursing workforce 
      is needed.
CI  - Copyright © 2024. Published by Elsevier Ltd.
FAU - McIntyre, Nicholas
AU  - McIntyre N
AD  - School of Nursing and Midwifery, Griffith University, Gold Coast, Queensland, 
      Australia; Department of Emergency Medicine, Gold Coast Health, Gold Coast, 
      Queensland, Australia. Electronic address: Nicholas.McIntyre@griffithuni.edu.au.
FAU - Crilly, Julia
AU  - Crilly J
AD  - School of Nursing and Midwifery, Griffith University, Gold Coast, Queensland, 
      Australia; Department of Emergency Medicine, Gold Coast Health, Gold Coast, 
      Queensland, Australia; Menzies Health Institute Queensland, Griffith University, 
      Gold Coast, Queensland, Australia; Centre for Mental Health, Griffith University, 
      Gold Coast, Queensland, Australia. Electronic address: 
      Julia.Crilly@health.qld.gov.au.
FAU - Elder, Elizabeth
AU  - Elder E
AD  - School of Nursing and Midwifery, Griffith University, Gold Coast, Queensland, 
      Australia; Department of Emergency Medicine, Gold Coast Health, Gold Coast, 
      Queensland, Australia; Menzies Health Institute Queensland, Griffith University, 
      Gold Coast, Queensland, Australia; Centre for Work, Organisation and Wellbeing, 
      Griffith University, Gold Coast, Queensland, Australia. Electronic address: 
      e.elder@griffith.edu.au.
LA  - eng
PT  - Journal Article
PT  - Scoping Review
DEP - 20240406
PL  - England
TA  - Int Emerg Nurs
JT  - International emergency nursing
JID - 101472191
SB  - IM
MH  - Humans
MH  - *Personnel Turnover
MH  - *Emergency Service, Hospital/organization & administration
MH  - Emergency Nursing
MH  - Job Satisfaction
MH  - Nurses/psychology/supply & distribution
MH  - Burnout, Professional/psychology
OTO - NOTNLM
OT  - Emergency services hospital
OT  - Nurses
OT  - Personal retention
OT  - Scoping review
OT  - Workforce turnover
COIS- Declaration of competing interest The authors declare that they have no known 
      competing financial interests or personal relationships that could have appeared 
      to influence the work reported in this paper.
EDAT- 2024/04/08 00:42
MHDA- 2024/05/27 00:42
CRDT- 2024/04/07 18:04
PHST- 2023/10/15 00:00 [received]
PHST- 2024/02/15 00:00 [revised]
PHST- 2024/03/08 00:00 [accepted]
PHST- 2024/05/27 00:42 [medline]
PHST- 2024/04/08 00:42 [pubmed]
PHST- 2024/04/07 18:04 [entrez]
AID - S1755-599X(24)00032-6 [pii]
AID - 10.1016/j.ienj.2024.101437 [doi]
PST - ppublish
SO  - Int Emerg Nurs. 2024 Jun;74:101437. doi: 10.1016/j.ienj.2024.101437. Epub 2024 
      Apr 6.

PMID- 42048381
OWN - NLM
STAT- MEDLINE
DCOM- 20260428
LR  - 20260430
IS  - 1932-6203 (Electronic)
IS  - 1932-6203 (Linking)
VI  - 21
IP  - 4
DP  - 2026
TI  - Resilient nursing in ICU: Aadaptive practices beyond IPC protocols for MDRO 
      management. A qualitative study.
PG  - e0348081
LID - 10.1371/journal.pone.0348081 [doi]
LID - e0348081
AB  - This descriptive qualitative study explores how resilience among intensive care 
      nurses is activated during the management of patients with multidrug-resistant 
      organisms and how it shapes adherence to infection prevention and control 
      practices under conditions of clinical urgency and organisational pressure. Data 
      were collected between March and June 2025 in two Intensive Care Units through 
      non-participant observations and twenty-one semi-structured interviews involving 
      nurses, a head nurse, nurse assistants, and anaesthesiologists. Interviews were 
      audio-recorded and analysed using inductive content analysis. The analysis 
      identified three interrelated themes encompassing eleven categories: (a) 
      individual and team-based dimensions of nurses' resilience, (b) adaptive 
      strategies employed by nurses in intensive care settings, and (c) dynamic 
      interactions between professional resilience and organisational support. 
      Resilience emerged as a multilevel and context-dependent process sustained by 
      personal resources, teamwork, and enabling organisational conditions. These 
      elements supported nurses in maintaining adherence to infection prevention and 
      control protocols and safeguarding patient safety, even in highly complex and 
      time-critical situations. However, the findings also revealed a "critical zone" 
      of resilience characterised by constant adaptation, sustained operational 
      pressure, and procedures perceived as difficult to implement in practice, which 
      over time contributed to emotional fatigue and an increased risk of burnout. 
      While professional resilience represents a crucial resource in intensive care, it 
      cannot compensate for structural or organisational shortcomings. Sustainable 
      infection control practices and high-quality care therefore require coherent 
      organisational support systems that extend beyond individual and team-level 
      resilience.
CI  - Copyright: This is an open access article, free of all copyright, and may be 
      freely reproduced, distributed, transmitted, modified, built upon, or otherwise 
      used by anyone for any lawful purpose. The work is made available under the 
      Creative Commons CC0 public domain dedication.
FAU - Cappelli, Eva
AU  - Cappelli E
AUID- ORCID: 0000-0002-3819-3552
AD  - Department of Diagnostics and Public Health, University of Verona, Verona, Italy.
FAU - Azzolini, Marianna
AU  - Azzolini M
AD  - Health of the Professions Department, University Hospital of Verona, Verona, 
      Italy.
FAU - Ferrari, Cristina
AU  - Ferrari C
AD  - Health of the Professions Department, University Hospital of Verona, Verona, 
      Italy.
FAU - Canzan, Federica
AU  - Canzan F
AUID- ORCID: 0000-0002-9927-6554
AD  - Department of Diagnostics and Public Health, University of Verona, Verona, Italy.
LA  - eng
PT  - Journal Article
DEP - 20260428
PL  - United States
TA  - PLoS One
JT  - PloS one
JID - 101285081
SB  - IM
MH  - Humans
MH  - *Intensive Care Units
MH  - Qualitative Research
MH  - *Resilience, Psychological
MH  - Female
MH  - Male
MH  - Adult
MH  - Middle Aged
MH  - *Nursing Staff, Hospital/psychology
MH  - Infection Control/methods
MH  - Nurses/psychology
MH  - Burnout, Professional/psychology
PMC - PMC13123996
COIS- The authors have declared that no competing interests exist.
EDAT- 2026/04/28 18:33
MHDA- 2026/04/28 18:34
PMCR- 2026/04/28
CRDT- 2026/04/28 13:43
PHST- 2026/01/29 00:00 [received]
PHST- 2026/04/12 00:00 [accepted]
PHST- 2026/04/28 18:34 [medline]
PHST- 2026/04/28 18:33 [pubmed]
PHST- 2026/04/28 13:43 [entrez]
PHST- 2026/04/28 00:00 [pmc-release]
AID - PONE-D-26-04881 [pii]
AID - 10.1371/journal.pone.0348081 [doi]
PST - epublish
SO  - PLoS One. 2026 Apr 28;21(4):e0348081. doi: 10.1371/journal.pone.0348081. 
      eCollection 2026.

PMID- 41370951
OWN - NLM
STAT- MEDLINE
DCOM- 20260215
LR  - 20260215
IS  - 1528-3968 (Electronic)
IS  - 0029-6554 (Linking)
VI  - 74
IP  - 1
DP  - 2026 Jan-Feb
TI  - Early implementation study of a co-caring and virtual nursing model.
PG  - 102613
LID - S0029-6554(25)00266-0 [pii]
LID - 10.1016/j.outlook.2025.102613 [doi]
AB  - BACKGROUND: The Co-Caring Nursing Model, incorporating virtual registered nurses 
      (vRNs) into team-based nursing, aims to address challenges due to nursing 
      shortages, increasing patient acuity, and professional burnout. PURPOSE: To 
      evaluate the early impact of the Co-Caring Nursing Model on patient experience, 
      safety (as measured by rates of catheter-associated urinary tract infections and 
      central line-associated bloodstream infections), cost of care, and employee 
      experience. METHODS: This study used a difference in difference approach, 
      analyzing electronic medical records from August 2023 to August 2024. Employee 
      experience with the model and burnout in the workplace were assessed via a survey 
      administered 6 months post implementation. DISCUSSION: Length of stay increased 
      modestly for intervention units; no significant changes in readmissions, patient 
      experience, or safety metrics were observed. Employee feedback revealed varied 
      experiences: vRNs favored the model, while bedside registered nurses (bRNs) 
      reported more challenges. CONCLUSION: The model does not adversely affect patient 
      safety or costs but presents challenges in bRN workload and adaptation. Effective 
      change management is crucial for successful implementation.
CI  - Copyright © 2025 Elsevier Inc. All rights reserved.
FAU - Saul, Trisha
AU  - Saul T
AD  - Providence, Renton, WA.
FAU - Gallegos, Cara
AU  - Gallegos C
AD  - Providence, Renton, WA.
FAU - Husa, Robyn
AU  - Husa R
AD  - Providence, Renton, WA.
FAU - Larkin, Troy
AU  - Larkin T
AD  - Providence, Renton, WA.
FAU - Salisbury, Cynthia
AU  - Salisbury C
AD  - Providence, Renton, WA.
FAU - Moore, Andria
AU  - Moore A
AD  - Providence, Renton, WA.
FAU - Levine, Julie
AU  - Levine J
AD  - Providence, Renton, WA.
FAU - Vita, Ann
AU  - Vita A
AD  - Providence, Renton, WA.
FAU - Parrish, Amy
AU  - Parrish A
AD  - Providence, Renton, WA.
FAU - Scanlan, Jim
AU  - Scanlan J
AD  - Providence, Renton, WA.
FAU - Trepanier, Syl
AU  - Trepanier S
AD  - Providence, Renton, WA.
FAU - Bensley, Kara
AU  - Bensley K
AD  - Providence, Renton, WA.
FAU - Parrish, Canada
AU  - Parrish C
AD  - Providence, Renton, WA. Electronic address: Canada.parrish@providence.org.
LA  - eng
PT  - Journal Article
DEP - 20251209
PL  - United States
TA  - Nurs Outlook
JT  - Nursing outlook
JID - 0401075
SB  - IM
MH  - Humans
MH  - Female
MH  - Male
MH  - Middle Aged
MH  - Adult
MH  - *Nursing Staff, Hospital/psychology
MH  - *Models, Nursing
MH  - Burnout, Professional/prevention & control
MH  - Surveys and Questionnaires
MH  - Patient Safety
OTO - NOTNLM
OT  - Nursing models,Patient care quality,Cost,Safety
COIS- Declaration of Competing Interest There are no conflicts of interest to report.
EDAT- 2025/12/11 01:22
MHDA- 2026/02/16 00:31
CRDT- 2025/12/10 18:03
PHST- 2025/08/07 00:00 [received]
PHST- 2025/11/04 00:00 [revised]
PHST- 2025/11/11 00:00 [accepted]
PHST- 2026/02/16 00:31 [medline]
PHST- 2025/12/11 01:22 [pubmed]
PHST- 2025/12/10 18:03 [entrez]
AID - S0029-6554(25)00266-0 [pii]
AID - 10.1016/j.outlook.2025.102613 [doi]
PST - ppublish
SO  - Nurs Outlook. 2026 Jan-Feb;74(1):102613. doi: 10.1016/j.outlook.2025.102613. Epub 
      2025 Dec 9.

PMID- 35867613
OWN - NLM
STAT- MEDLINE
DCOM- 20240528
LR  - 20240528
IS  - 1939-9278 (Electronic)
IS  - 0018-5868 (Linking)
VI  - 102
IP  - 2
DP  - 2024 Apr-Jun
TI  - Investigation of Burnout, Life Engagement and Well-Being in Nurses during the 
      COVID-19 Pandemic.
PG  - 74-83
LID - 10.1080/00185868.2022.2096522 [doi]
AB  - The nurses experience burnout due to COVID-19 and their psychological state is 
      adversely affected by the pandemic. This study aims to examine the relationships 
      between nurses' COVID-19 burnout, life engagement, and well-being perceptions. 
      The study was carried out on 310 nurses working in a university hospital. As a 
      result of the regression analysis, it was determined that the perception of 
      COVID-19 burnout explained 14.7% of the total variance of life engagement and 
      40.8% of the total variance of well-being. The study also revealed that the 
      perception of well-being explained 25% of the total variance of life engagement.
FAU - Özer, Özlem
AU  - Özer Ö
AUID- ORCID: 0000-0002-7238-5371
AD  - Faculty of Gulhane Health Sciences, Department of Healthcare Management, 
      University of Health Sciences Turkey, Ankara, Turkey.
FAU - Özmen, Sümeyye
AU  - Özmen S
AUID- ORCID: 0000-0002-3056-0872
AD  - Faculty of Economics and Administrative Sciences, Department of Healthcare 
      Management, Burdur Mehmet Akif Ersoy University, Burdur, Turkey.
FAU - Toraman, Aynur
AU  - Toraman A
AUID- ORCID: 0000-0001-6180-4713
AD  - Faculty of Economics and Administrative Sciences, Department of Healthcare 
      Management, Suleyman Demirel University, Isparta, Turkey.
FAU - Özkan, Okan
AU  - Özkan O
AUID- ORCID: 0000-0001-9491-8696
AD  - Faculty of Gulhane Health Sciences, Department of Healthcare Management, 
      University of Health Sciences Turkey, Ankara, Turkey.
LA  - eng
PT  - Journal Article
DEP - 20220722
PL  - United States
TA  - Hosp Top
JT  - Hospital topics
JID - 0411772
SB  - IM
MH  - Humans
MH  - *COVID-19/psychology/epidemiology
MH  - *Burnout, Professional/psychology
MH  - Female
MH  - Adult
MH  - Male
MH  - Surveys and Questionnaires
MH  - Pandemics
MH  - Nursing Staff, Hospital/psychology
MH  - Nurses/psychology/statistics & numerical data
MH  - Middle Aged
MH  - Cross-Sectional Studies
MH  - SARS-CoV-2
OTO - NOTNLM
OT  - COVID-19 burnout
OT  - life engagement
OT  - nurses
OT  - well-being
EDAT- 2022/07/23 06:00
MHDA- 2024/05/28 12:43
CRDT- 2022/07/22 13:03
PHST- 2024/05/28 12:43 [medline]
PHST- 2022/07/23 06:00 [pubmed]
PHST- 2022/07/22 13:03 [entrez]
AID - 10.1080/00185868.2022.2096522 [doi]
PST - ppublish
SO  - Hosp Top. 2024 Apr-Jun;102(2):74-83. doi: 10.1080/00185868.2022.2096522. Epub 
      2022 Jul 22.

PMID- 36203375
OWN - NLM
STAT- MEDLINE
DCOM- 20230914
LR  - 20230914
IS  - 1552-5724 (Electronic)
IS  - 0898-0101 (Linking)
VI  - 41
IP  - 3
DP  - 2023 Sep
TI  - The Effect of Holistic Nursing Competence on Work Engagement, Self-Reflection and 
      Insight in Nurses.
PG  - 310-317
LID - 10.1177/08980101221129716 [doi]
AB  - This study aimed to examine the effects of holistic nursing competence on work 
      engagement, self-reflection and insight in nurses. This descriptive and 
      cross-sectional study was conducted with 309 nurses working in Turkey. Data were 
      collected using the "Descriptive Information Form", "Holistic Nursing Competence 
      Scale (HNCS)", "Utrecht Work Engagement Scale (UWES)", and "Self-Reflection and 
      Insight Scale (SRIS)". Pearson correlation analysis and multiple linear 
      regression analysis were used to analyze the data. We found that the HNCS had a 
      moderate positive relationship (r = 0.411, p < 0.05) with the UWES, and a weak 
      positive relationship (r = 0.324, p < 0.05) with the SRIS. In the model 
      established by multiple regression analysis, the effect of the HNCS, age, marital 
      status, position, and performing the profession willingly on work engagement 
      explained 33.7% of the variance. In another established model, the effect of the 
      HNCS, gender, and having children on self-reflection and insight explained 11.5% 
      of the variance. Our findings revealed the effect of holistic competence on 
      nurses' positive attitudes about their work engagement and self-reflection in 
      practice. We recommended developing awareness-based programs for nurses to 
      increase their holistic nursing competence.
FAU - Aydin, Adeviye
AU  - Aydin A
AUID- ORCID: 0000-0003-1929-5139
AD  - Faculty of Health Sciences Nursing Department, Sinop University, Turkey. 
      RINGGOLD: 157915
FAU - Kaya, Yunus
AU  - Kaya Y
AD  - Faculty of Health Sciences Child Development Department, Aksaray University, 
      Turkey. RINGGOLD: 175169
FAU - Erbaş, Atiye
AU  - Erbaş A
AD  - Faculty of Health Sciences Nursing Department, Duzce University, Turkey. 
      RINGGOLD: 121595
LA  - eng
PT  - Journal Article
DEP - 20221006
PL  - United States
TA  - J Holist Nurs
JT  - Journal of holistic nursing : official journal of the American Holistic Nurses' 
      Association
JID - 8506709
MH  - Child
MH  - Humans
MH  - *Holistic Nursing
MH  - Cross-Sectional Studies
MH  - Work Engagement
MH  - Surveys and Questionnaires
MH  - *Nurses
OTO - NOTNLM
OT  - holism
OT  - insight
OT  - nursing competence
OT  - self-reflection
OT  - work engagement
EDAT- 2022/10/08 06:00
MHDA- 2023/09/14 06:42
CRDT- 2022/10/07 02:02
PHST- 2023/09/14 06:42 [medline]
PHST- 2022/10/08 06:00 [pubmed]
PHST- 2022/10/07 02:02 [entrez]
AID - 10.1177/08980101221129716 [doi]
PST - ppublish
SO  - J Holist Nurs. 2023 Sep;41(3):310-317. doi: 10.1177/08980101221129716. Epub 2022 
      Oct 6.

PMID- 41325046
OWN - NLM
STAT- MEDLINE
DCOM- 20251201
LR  - 20251209
IS  - 1539-0721 (Electronic)
IS  - 0002-0443 (Linking)
VI  - 55
IP  - 11
DP  - 2025 Dec 1
TI  - A Mixed Methods Analysis of Recognition Satisfaction and Preferences Among 
      Nurses.
PG  - 659-666
LID - 10.1097/NNA.0000000000001658 [doi]
AB  - OBJECTIVE: This study assesses the effects of recognition satisfaction on key 
      outcomes and preferences among nursing staff. BACKGROUND: Meaningful recognition 
      is vital in nursing, impacting burnout, intent to leave, and moral distress. 
      METHODS: A mixed methods cross-sectional study was conducted with nurse leaders, 
      staff nurses, nursing professionals, and support staff, including quantitative 
      questions on demographics, well-being, organizational support, resilience, and 
      recognition satisfaction, along with qualitative questions on recognition 
      preferences. RESULTS: Nurses' recognition satisfaction was significantly and 
      inversely related to burnout, intent to leave, and moral distress in our sample. 
      Key themes in order of decreasing importance were financial incentives, 
      acknowledgment, fairness, positive feedback, and listening leadership. Those 
      preferring financial incentives reported the lowest perceived organizational 
      support and the lowest well-being of all 5 groups. Participants valuing listening 
      leadership experienced the highest burnout and intent to leave of all groups. 
      Those preferring positive feedback had the highest moral distress. CONCLUSIONS: 
      Tailoring recognition programs to preferences of a workforce unit may enhance 
      well-being, perceived organizational support, and retention in nursing including 
      nursing support staff.
CI  - Copyright © 2025 Wolters Kluwer Health, Inc. All rights reserved.
FAU - Morson, Dana M
AU  - Morson DM
AUID- ORCID: 0009-0004-8209-5927
AD  - Author Affiliation: Nursing Professional Development Specialist (Dr Morson, Dr 
      Travis, Carter), Nurse Wellness Manager (Beam), Associate Professor (Dr Layton), 
      Professor (Dr Polancich), and Professor and Rachel Z. Booth Endowed Chair (Dr 
      Patrician), School of Nursing, and Scientist II (Dr Montgomery), Department of 
      Epidemiology, School of Public Health, University of Alabama at Birmingham.
FAU - Travis, Joseph R
AU  - Travis JR
FAU - Montgomery, Aoyjai P
AU  - Montgomery AP
FAU - Beam, Toni
AU  - Beam T
FAU - Carter, Ja-Lin
AU  - Carter JL
FAU - Layton, Shannon S
AU  - Layton SS
FAU - Polancich, Shea
AU  - Polancich S
FAU - Patrician, Patricia A
AU  - Patrician PA
LA  - eng
PT  - Journal Article
PL  - United States
TA  - J Nurs Adm
JT  - The Journal of nursing administration
JID - 1263116
SB  - IM
MH  - Humans
MH  - Cross-Sectional Studies
MH  - Female
MH  - *Job Satisfaction
MH  - Male
MH  - Adult
MH  - *Nursing Staff, Hospital/psychology
MH  - *Burnout, Professional/psychology
MH  - Middle Aged
MH  - Leadership
MH  - Surveys and Questionnaires
COIS- The authors declare no conflicts of interest.
EDAT- 2025/12/01 18:51
MHDA- 2025/12/01 18:52
CRDT- 2025/12/01 12:13
PHST- 2024/09/09 00:00 [received]
PHST- 2025/05/18 00:00 [accepted]
PHST- 2025/12/01 18:52 [medline]
PHST- 2025/12/01 18:51 [pubmed]
PHST- 2025/12/01 12:13 [entrez]
AID - 00005110-202512000-00010 [pii]
AID - 10.1097/NNA.0000000000001658 [doi]
PST - ppublish
SO  - J Nurs Adm. 2025 Dec 1;55(11):659-666. doi: 10.1097/NNA.0000000000001658.

PMID- 40021354
OWN - NLM
STAT- MEDLINE
DCOM- 20250510
LR  - 20250510
IS  - 1937-710X (Electronic)
IS  - 1062-3264 (Linking)
VI  - 34
IP  - 2
DP  - 2025 Mar 1
TI  - Mindfulness Bundle Toolkit's Impact on Nurse Burnout.
PG  - 119-126
LID - 10.4037/ajcc2025260 [doi]
AB  - BACKGROUND: Nurse burnout is a widespread problem affecting nurses' physical and 
      mental health and patients' satisfaction. Nurses in intensive care units 
      designated for patients with COVID-19 during the pandemic reported experiencing 
      higher levels of emotional exhaustion, depersonalization, and stress and 
      exhaustion and lower levels of personal accomplishment. The current literature 
      does not have a solution to combat burnout. OBJECTIVE: To test the effectiveness 
      of a mindfulness bundle toolkit on burnout for nurses caring for patients with 
      COVID-19. METHODS: A quantitative quasi-experimental design was used. 
      Participants were 52 frontline registered nurses caring for patients with 
      COVID-19. A mindfulness bundle toolkit was provided with the goal of decreasing 
      burnout in a 6-week period. Data were collected before intervention, immediately 
      after intervention, and 6 weeks after intervention using the Maslach Burnout 
      Inventory-Human Services Survey for Medical Personnel, the Nursing Work 
      Index-Revised, and the Stress/Arousal Adjective Checklist. Results The analysis 
      indicated a statistically significant effect from the mindfulness bundle toolkit 
      in 3 areas pertaining to burnout: emotional exhaustion (Wilks Λ = .66; F1,41 = 
      19.02; P = .001; η2 = .31), depersonalization (Wilks Λ = .70; F1,41 = 7.93; P = 
      .007; η2 = .16), and stress (Wilks Λ = .81; F1,41 = 8.81; P = .005; η2 = .17). 
      CONCLUSIONS: The results suggest that the use of a 6-week mindfulness bundle 
      toolkit is an effective intervention to mitigate emotional exhaustion, 
      depersonalization, and stress associated with burnout in critical care nurses 
      caring for patients with COVID-19.
CI  - ©2025 American Association of Critical-Care Nurses.
FAU - Bazan, Gisele N
AU  - Bazan GN
AD  - Gisele N. Bazan is a nurse manager, Covenant Health System, Lubbock, Texas.
FAU - Patterson, Tiffany
AU  - Patterson T
AD  - Tiffany Patterson is a nurse professional development specialist, Providence 
      Health, Abernathy, Texas.
FAU - Sawyer, Kelsey
AU  - Sawyer K
AD  - Kelsey Sawyer is a nurse manager, Covenant Health System, Lubbock, Texas.
FAU - Kamau, Deborah Wambui
AU  - Kamau DW
AD  - Deborah Wambui Kamau is a family nurse practitioner, University Medical Center, 
      Lubbock, Texas.
FAU - Bradberry, Michelle
AU  - Bradberry M
AD  - Michelle Bradberry is a charge nurse, Covenant Health System, Lubbock, Texas.
FAU - Grissman, Cynthia
AU  - Grissman C
AD  - Cynthia Grissman is a retired nurse manager, Covenant Health System, Lubbock, 
      Texas.
FAU - Mihandoust, Sahar
AU  - Mihandoust S
AD  - Sahar Mihandoust is an adjunct professor, Sam Houston State University, Houston, 
      Texas.
FAU - Roney Hernández, Jamie K
AU  - Roney Hernández JK
AD  - Jamie K. Roney Hernández is a regional research coordinator, Covenant Health 
      System, Lubbock, Texas.
FAU - Stennett, C Randall
AU  - Stennett CR
AD  - C. Randall Stennett is a simulation lab coordinator, Covenant School of Nursing, 
      Lubbock, Texas.
FAU - Long, JoAnn D
AU  - Long JD
AD  - JoAnn D. Long is a professor and director of nursing research and development, 
      Lubbock Christian University Department of Nursing, Lubbock, Texas.
LA  - eng
PT  - Journal Article
PL  - United States
TA  - Am J Crit Care
JT  - American journal of critical care : an official publication, American Association 
      of Critical-Care Nurses
JID - 9211547
SB  - IM
MH  - Humans
MH  - *Burnout, Professional/prevention & control/psychology/therapy
MH  - *Mindfulness/methods
MH  - *COVID-19/nursing
MH  - Female
MH  - Male
MH  - Adult
MH  - *Nursing Staff, Hospital/psychology
MH  - *Critical Care Nursing
MH  - Middle Aged
MH  - SARS-CoV-2
EDAT- 2025/03/01 14:39
MHDA- 2025/03/01 14:40
CRDT- 2025/02/28 21:22
PHST- 2025/03/01 14:40 [medline]
PHST- 2025/03/01 14:39 [pubmed]
PHST- 2025/02/28 21:22 [entrez]
AID - 32663 [pii]
AID - 10.4037/ajcc2025260 [doi]
PST - ppublish
SO  - Am J Crit Care. 2025 Mar 1;34(2):119-126. doi: 10.4037/ajcc2025260.

PMID- 35939720
OWN - NLM
STAT- MEDLINE
DCOM- 20220810
LR  - 20250728
IS  - 1538-067X (Electronic)
IS  - 1092-1095 (Print)
IS  - 1092-1095 (Linking)
VI  - 26
IP  - 4
DP  - 2022 Jul 25
TI  - Burnout Among Oncology Nurses: The Effects of Providing a Primary Palliative Care 
      Intervention Using CONNECT Protocol.
PG  - 391-398
LID - 10.1188/22.CJON.391-398 [doi]
AB  - BACKGROUND: Palliative care clinicians display less burnout than oncology 
      clinicians. Little is known about the impact of providing both oncology care and 
      primary palliative care in the same setting. OBJECTIVES: The aim was to determine 
      whether nurses providing primary palliative care in addition to oncology care 
      would experience less burnout over time than nurses providing oncology care only. 
      METHODS: The authors performed secondary analysis of the CONNECT study. Three 
      groups of nurses were evaluated: primary palliative care, non-primary palliative 
      care, and standard care. On study enrollment and after one year, nurses completed 
      the Maslach Burnout Inventory. Multivariable regression analyses were performed 
      to test differences in follow-up burnout scores between groups. FINDINGS: Overall 
      burnout rates were low at enrollment for all groups. There were no differences in 
      burnout scores at one year between nurses who provided palliative care and nurses 
      in the other two groups.
FAU - Cohen, Jessica B
AU  - Cohen JB
AD  - University of Pittsburgh Medical Center.
FAU - Reiser, Victoria L
AU  - Reiser VL
FAU - Althouse, Andrew D
AU  - Althouse AD
AD  - University of Pittsburgh.
FAU - Resick, Judith M
AU  - Resick JM
AD  - University of Pittsburgh.
FAU - Chu, Edward
AU  - Chu E
AD  - Montefiore Medical Center.
FAU - Smith, Thomas J
AU  - Smith TJ
AD  - Johns Hopkins Sidney Kimmel Comprehensive Cancer Center.
FAU - Arnold, Robert M
AU  - Arnold RM
AD  - University of Pittsburgh.
FAU - Rosenzweig, Margaret Q
AU  - Rosenzweig MQ
AD  - School of Nursing, University of Pittsburgh, Pennsylvania.
FAU - Schenker, Yael
AU  - Schenker Y
AD  - University of Pittsburgh.
LA  - eng
GR  - K24 AG070285/AG/NIA NIH HHS/United States
GR  - P30 CA047904/CA/NCI NIH HHS/United States
GR  - R01 CA197103/CA/NCI NIH HHS/United States
PT  - Journal Article
PL  - United States
TA  - Clin J Oncol Nurs
JT  - Clinical journal of oncology nursing
JID - 9705336
MH  - *Burnout, Professional
MH  - *Hospice and Palliative Care Nursing
MH  - Humans
MH  - *Nurse Clinicians
MH  - Oncology Nursing
MH  - Palliative Care/methods
MH  - Surveys and Questionnaires
PMC - PMC11460563
MID - NIHMS2023319
OTO - NOTNLM
OT  - burnout
OT  - oncology nursing
OT  - palliative care
OT  - work-related quality of life
EDAT- 2022/08/09 06:00
MHDA- 2022/08/11 06:00
PMCR- 2024/10/08
CRDT- 2022/08/08 15:32
PHST- 2022/08/08 15:32 [entrez]
PHST- 2022/08/09 06:00 [pubmed]
PHST- 2022/08/11 06:00 [medline]
PHST- 2024/10/08 00:00 [pmc-release]
AID - 10.1188/22.CJON.391-398 [doi]
PST - ppublish
SO  - Clin J Oncol Nurs. 2022 Jul 25;26(4):391-398. doi: 10.1188/22.CJON.391-398.

PMID- 38782693
OWN - NLM
STAT- MEDLINE
DCOM- 20240808
LR  - 20260112
IS  - 1878-3449 (Electronic)
IS  - 0749-2081 (Linking)
VI  - 40
IP  - 4
DP  - 2024 Aug
TI  - Compassion Fatigue: A Comprehensive Discussion on its Development and 
      Repercussions Among Oncology Nurses.
PG  - 151655
LID - S0749-2081(24)00104-9 [pii]
LID - 10.1016/j.soncn.2024.151655 [doi]
AB  - OBJECTIVES: This study aimed to discuss how compassion fatigue (CF) develops and 
      its repercussions on the personal and professional lives of oncology nurses. 
      METHODS: A discursive article, with systematic searches were performed in seven 
      databases to find publications on CF in oncology nurses. RESULTS: So as to better 
      organize the findings, three categories were developed to present and discuss 
      issues related to CF: (1) Characteristics of CF and its developments: describes 
      the components related to CF and the manifestation of this phenomenon; (2) 
      Repercussions of compassion fatigue: reports on the impact of CF on the personal 
      and professional life of oncology nurses; and (3) Resources for dealing with 
      compassion fatigue: lists interventions, sources of support, professional 
      personal training, qualified nursing care in the face of adversity, and gratitude 
      and recognition. CONCLUSION: the factors that trigger or protect CF are 
      multifactorial, with the need for collective and individual interventions as a 
      way of helping oncology nurses to protect themselves, to avoid or manage this 
      phenomenon. CF has a direct clinical impact on the life of the oncology nurse, 
      causing several changes. It also indirectly impacts the patient's life 
      clinically, as it is a phenomenon that has repercussions on the provision of 
      care. IMPLICATIONS FOR NURSING PRACTICE: CF affects the personal and professional 
      lives of oncology nurses, so nurses need to seek resources to deal with it. 
      Nursing staff employers and managers can use the evidence from this research to 
      help nurses manage and protect themselves from compassion fatigue.
CI  - Copyright © 2024 Elsevier Inc. All rights reserved.
FAU - Santos, Louise Bittencourt Paes Abreu Dos
AU  - Santos LBPAD
AD  - University of São Paulo at Ribeirão Preto College of Nursing, Ribeirão Preto, 
      Brazil.
FAU - Alvarenga, Willyane de Andrade
AU  - Alvarenga WA
AD  - Centro Universitário Santo Agostinho, Teresina, Brazil.
FAU - Leite, Ana Carolina Andrade Biaggi
AU  - Leite ACAB
AD  - University of São Paulo at Ribeirão Preto College of Nursing, Ribeirão Preto, 
      Brazil; Department of Health Sciences, Public University of Navarre, Pamplona, 
      Spain.
FAU - Neris, Rhyquelle Rhibna
AU  - Neris RR
AD  - University of São Paulo at Ribeirão Preto College of Nursing, Ribeirão Preto, 
      Brazil.
FAU - Lima, Regina Aparecida Garcia de
AU  - Lima RAG
AD  - University of São Paulo at Ribeirão Preto College of Nursing, Ribeirão Preto, 
      Brazil.
FAU - Montigny, Francine de
AU  - Montigny F
AD  - Université du Québec en Outaouais, Gatineau, Canada.
FAU - Verdon, Chantal
AU  - Verdon C
AD  - Université du Québec en Outaouais, Gatineau, Canada.
FAU - Nascimento, Lucila Castanheira
AU  - Nascimento LC
AD  - University of São Paulo at Ribeirão Preto College of Nursing, Ribeirão Preto, 
      Brazil. Electronic address: lucila@eerp.usp.br.
LA  - eng
PT  - Journal Article
PT  - Research Support, Non-U.S. Gov't
PT  - Review
DEP - 20240523
PL  - United States
TA  - Semin Oncol Nurs
JT  - Seminars in oncology nursing
JID - 8504688
SB  - IM
MH  - Humans
MH  - *Oncology Nursing
MH  - *Compassion Fatigue/psychology
MH  - Burnout, Professional/psychology
MH  - Nursing Staff, Hospital/psychology
MH  - Female
MH  - Male
OTO - NOTNLM
OT  - Compassion Fatigue
OT  - Nurses
OT  - Oncology nursing
OT  - Review
COIS- Declaration of competing interest The authors declare that they have no known 
      competing financial interests or personal relationships that could have appeared 
      to influence the work reported in this paper.
EDAT- 2024/05/24 00:42
MHDA- 2024/08/09 00:42
CRDT- 2024/05/23 22:07
PHST- 2023/12/13 00:00 [received]
PHST- 2024/03/27 00:00 [revised]
PHST- 2024/04/25 00:00 [accepted]
PHST- 2024/08/09 00:42 [medline]
PHST- 2024/05/24 00:42 [pubmed]
PHST- 2024/05/23 22:07 [entrez]
AID - S0749-2081(24)00104-9 [pii]
AID - 10.1016/j.soncn.2024.151655 [doi]
PST - ppublish
SO  - Semin Oncol Nurs. 2024 Aug;40(4):151655. doi: 10.1016/j.soncn.2024.151655. Epub 
      2024 May 23.

PMID- 40659822
OWN - NLM
STAT- MEDLINE
DCOM- 20250714
LR  - 20250717
IS  - 2045-2322 (Electronic)
IS  - 2045-2322 (Linking)
VI  - 15
IP  - 1
DP  - 2025 Jul 14
TI  - Insomnia mediates the longitudinal association between loneliness and burnout 
      among nurses.
PG  - 25384
LID - 10.1038/s41598-025-11264-8 [doi]
LID - 25384
AB  - Burnout is common among nurses and undermines their health, well-being and job 
      performance. The purpose of this two-wave longitudinal study was to analyze the 
      relationships between loneliness and three dimensions of burnout (i.e. 
      exhaustion, cynicism and professional efficacy) in this professional group and to 
      test whether these relationships are mediated by insomnia. A total of 520 nurses 
      were assessed at two time points, T1 and T2, six months apart, with a set of 
      self-reported questionnaires including the De Jong Gierveld Loneliness Scale 
      (DJGLS), the Athens Insomnia Scale (AIS) and the Maslach Burnout Inventory - 
      General Survey (MBI-GS). Socio-demographic and work-related characteristics were 
      also recorded. Structural Equation Modeling (SEM) was used to analyze the data. 
      The findings indicate that loneliness was positively associated with cynicism and 
      negatively with professional efficacy, with both direct and total effects being 
      statistically significant. However, the direct effect of loneliness on exhaustion 
      was not confirmed, while the total effect was significant. Insomnia emerged as a 
      significant mediator in each of these relationships. The present study clearly 
      demonstrates the significance of the subjective appraisal of social connections 
      and sleep problems in the development of burnout syndrome among nurses.
CI  - © 2025. The Author(s).
FAU - Świtaj, Piotr
AU  - Świtaj P
AUID- ORCID: 0000-0002-0805-6696
AD  - Maria Sklodowska-Curie Medical Academy in Warsaw, Pl. Żelaznej Bramy 10, 00-136, 
      Warsaw, Poland. piotrswitaj73@gmail.com.
AD  - First Department of Psychiatry, Institute of Psychiatry and Neurology, Warsaw, 
      Poland. piotrswitaj73@gmail.com.
FAU - Baka, Łukasz
AU  - Baka Ł
AD  - Institute of Psychology, Maria Grzegorzewska University, Warsaw, Poland.
AD  - Department of Ergonomics, Central Institute for Labour Protection - National 
      Research Institute, Warsaw, Poland.
FAU - Kapica, Łukasz
AU  - Kapica Ł
AD  - Department of Ergonomics, Central Institute for Labour Protection - National 
      Research Institute, Warsaw, Poland.
FAU - Bugajska, Joanna
AU  - Bugajska J
AD  - Department of Ergonomics, Central Institute for Labour Protection - National 
      Research Institute, Warsaw, Poland.
FAU - Januszczak, Jolanta
AU  - Januszczak J
AD  - First Department of Psychiatry, Institute of Psychiatry and Neurology, Warsaw, 
      Poland.
FAU - Sienkiewicz-Jarosz, Halina
AU  - Sienkiewicz-Jarosz H
AD  - First Department of Neurology, Institute of Psychiatry and Neurology, Warsaw, 
      Poland.
LA  - eng
GR  - I.PB.08/Narodowe Centrum Badań i Rozwoju/
PT  - Journal Article
DEP - 20250714
PL  - England
TA  - Sci Rep
JT  - Scientific reports
JID - 101563288
SB  - IM
MH  - Humans
MH  - *Loneliness/psychology
MH  - *Sleep Initiation and Maintenance Disorders/psychology
MH  - *Burnout, Professional/psychology/epidemiology
MH  - Female
MH  - Male
MH  - Adult
MH  - Longitudinal Studies
MH  - *Nurses/psychology
MH  - Surveys and Questionnaires
MH  - Middle Aged
PMC - PMC12259892
OTO - NOTNLM
OT  - Burnout
OT  - Insomnia
OT  - Loneliness
OT  - Longitudinal study
OT  - Nursing
COIS- Declarations. Competing interests: The authors declare no competing interests. 
      Ethical approval: This study was performed in accordance with the ethical 
      standards laid down in the 1964 Declaration of Helsinki and its later amendments.
EDAT- 2025/07/15 00:30
MHDA- 2025/07/15 00:31
PMCR- 2025/07/14
CRDT- 2025/07/14 23:28
PHST- 2025/04/13 00:00 [received]
PHST- 2025/07/09 00:00 [accepted]
PHST- 2025/07/15 00:31 [medline]
PHST- 2025/07/15 00:30 [pubmed]
PHST- 2025/07/14 23:28 [entrez]
PHST- 2025/07/14 00:00 [pmc-release]
AID - 10.1038/s41598-025-11264-8 [pii]
AID - 11264 [pii]
AID - 10.1038/s41598-025-11264-8 [doi]
PST - epublish
SO  - Sci Rep. 2025 Jul 14;15(1):25384. doi: 10.1038/s41598-025-11264-8.

PMID- 40184766
OWN - NLM
STAT- MEDLINE
DCOM- 20250606
LR  - 20250624
IS  - 2529-9840 (Electronic)
IS  - 2529-9840 (Linking)
VI  - 36
IP  - 2
DP  - 2025 Apr-Jun
TI  - Intensive care and inpatient nurse's intention to leave the profession. 
      Association with psychologicosocial variables.
PG  - 500524
LID - S2529-9840(25)00021-7 [pii]
LID - 10.1016/j.enfie.2025.500524 [doi]
AB  - INTRODUCTION: The intention to leave the health profession has been studied as 
      one of the consequences of the work and emotional overload experienced by nurses 
      during the pandemic. However, few studies have focused on ICU nurses. The studies 
      on intention to leave the profession focus on working conditions and 
      symptomatology, without analyzing the personal characteristics involved. 
      OBJECTIVE: To explore the evolution of the intention to leave the profession in 
      ICU nurses (with respect to hospitalization nurses). In addition, to analyse the 
      possible differences in anxiety, burnout and psychosocial variables 
      (self-efficacy, resilience, cognitive fusion) between nurses who intend to quit 
      and those who do not. METHOD: Observational, descriptive, longitudinal, 
      prospective study with three data collection periods. Non-probabilistic 
      convenience sampling was performed. RESULTS: Six months after the end of the 
      confinement period in Spain, higher dropout percentages were observed in ICU 
      (49.2%) than in hospitalization (33.3%) (p = .07). One year later, the 
      percentages of intention to leave tend to be equal (50.8% in ICU and 43.9% in 
      hospitalization) (p = .438). With respect to the differential profile of ICU 
      nurses who intend to leave the profession (compared to those who do not), higher 
      scores were observed in anxiety (p = .037), emotional exhaustion (p < .001), 
      decreased personal fulfilment (p = .031) and cognitive fusion (p = .023). 
      CONCLUSION: A high percentage of ICU nurses show intention to leave the 
      profession, and associations were found with the anxiety experienced at the 
      beginning of the pandemic, with high emotional exhaustion and low personal 
      fulfilment. It is important to highlight in our study the relationship between 
      intention to leave the profession and personal variables such as cognitive 
      fusion.
CI  - Copyright © 2025 Sociedad Española de Enfermería Intensiva y Unidades Coronarias 
      (SEEIUC). Published by Elsevier España S.L.U. All rights reserved.
FAU - Gil-Almagro, Fernanda
AU  - Gil-Almagro F
AD  - Unidad de Cuidados Críticos, Hospital Universitario Fundación Alcorcón, Alcorcón, 
      Madrid, Spain; Departamento de Enfermería, Universidad Francisco de Vitoria, 
      Madrid, Spain. Electronic address: fgilalmagro@gmail.com.
FAU - García-Hedrera, Fernando J
AU  - García-Hedrera FJ
AD  - Unidad de Cuidados Críticos, Hospital Universitario Fundación Alcorcón, Alcorcón, 
      Madrid, Spain.
FAU - Carmona-Monge, F Javier
AU  - Carmona-Monge FJ
AD  - Servicio de Anestesiología, Hospital Universitario Santiago de Compostela, 
      Santiago de Compostela, A Coruña, Spain.
FAU - Peñacoba-Puente, Cecilia
AU  - Peñacoba-Puente C
AD  - Departamento de Psicología, Universidad Rey Juan Carlos, Alcorcón, Madrid, Spain.
LA  - eng
PT  - Journal Article
PT  - Observational Study
DEP - 20250404
PL  - Spain
TA  - Enferm Intensiva (Engl Ed)
JT  - Enfermeria intensiva
JID - 101778566
SB  - IM
MH  - Humans
MH  - Prospective Studies
MH  - Female
MH  - Male
MH  - Adult
MH  - Longitudinal Studies
MH  - *Intention
MH  - Burnout, Professional/epidemiology/psychology
MH  - *Critical Care Nursing
MH  - Middle Aged
MH  - *Nursing Staff, Hospital/psychology
MH  - *Personnel Turnover/statistics & numerical data
MH  - Anxiety/epidemiology
MH  - Intensive Care Units
OTO - NOTNLM
OT  - Abandono de la profesión
OT  - Ansiedad
OT  - Anxiety
OT  - Burnout
OT  - Cognitive fusion
OT  - Fusión cognitiva
OT  - Turnover intention
COIS- Declaration of competing interest None.
EDAT- 2025/04/05 15:59
MHDA- 2025/06/07 16:44
CRDT- 2025/04/04 18:05
PHST- 2024/05/27 00:00 [received]
PHST- 2024/07/27 00:00 [revised]
PHST- 2024/08/24 00:00 [accepted]
PHST- 2025/06/07 16:44 [medline]
PHST- 2025/04/05 15:59 [pubmed]
PHST- 2025/04/04 18:05 [entrez]
AID - S2529-9840(25)00021-7 [pii]
AID - 10.1016/j.enfie.2025.500524 [doi]
PST - ppublish
SO  - Enferm Intensiva (Engl Ed). 2025 Apr-Jun;36(2):500524. doi: 
      10.1016/j.enfie.2025.500524. Epub 2025 Apr 4.

PMID- 37348237
OWN - NLM
STAT- MEDLINE
DCOM- 20230718
LR  - 20230914
IS  - 1878-013X (Electronic)
IS  - 1878-013X (Linking)
VI  - 69
DP  - 2023 Jul
TI  - Subjective mental workload in Spanish emergency nurses. A study on predictive 
      factors.
PG  - 101315
LID - S1755-599X(23)00054-X [pii]
LID - 10.1016/j.ienj.2023.101315 [doi]
AB  - INTRODUCTION: Mental workload refers to the cognitive or intellectual 
      requirements that a worker is subjected to in a workday. The objective of the 
      present work was to discover the subjective mental workload of nursing staff at 
      Hospital Emergency Units, and its relationship with sociodemographic, work, 
      environmental factors at the workplace, and personality variables. METHOD: A 
      quantitative, descriptive, observational, and crosssectional study was conducted 
      with 201 emergency nurses from 13 different provinces in Spain. Each participant 
      completed 5 questionnaires (sociodemographic, work conditions, environmental 
      conditions, personality, and subjective mental workload). Descriptive statistics 
      were obtained, and Pearson's correlations and multivariate models (multiple 
      linear regression) were performed. RESULTS: The nurses had medium to high levels 
      of mental workload. The environmental conditions had a direct relationship with 
      the mental workload, especially with respect to noise and lighting. The 
      participants obtained high scores in kindness, responsibility, 
      openness/intellect, and extraversion. Positive and statistically significant 
      relations were found between neuroticism and mental workload. Being female, 
      older, and having stable employment or a permanent contract were associated with 
      a greater mental workload of emergency nurses. CONCLUSION: The domain of 
      neuroticism personality, and the hygienic conditions in the workplace were the 
      predictors with the most weight in the model. This study could be useful for 
      defining aspects that need to be considered for the well-being of emergency 
      nurses, such as lighting conditions or environmental noise in the workplace. It 
      also invites reflection on the influence of personal factors (age, gender, 
      personality) and work factors (type of contract, professional experience) on the 
      mental workload of emergency nurses.
CI  - Copyright © 2023 The Author(s). Published by Elsevier Ltd.. All rights reserved.
FAU - Soto-Castellón, María Belén
AU  - Soto-Castellón MB
AD  - Faculty of Nursing, Universidad Católica de Murcia (UCAM), Av. de los Jerónimos, 
      135, Guadalupe 30107, Murcia, Spain.
FAU - Leal-Costa, César
AU  - Leal-Costa C
AD  - Faculty of Nursing, Universidad de Murcia (UM), Campus de Espinardo, 30100 
      Murcia, Spain. Electronic address: cleal@um.es.
FAU - Pujalte-Jesús, María José
AU  - Pujalte-Jesús MJ
AD  - Faculty of Nursing, Universidad Católica de Murcia (UCAM), Av. de los Jerónimos, 
      135, Guadalupe 30107, Murcia, Spain.
FAU - Soto-Espinosa, Jesús Antonio
AU  - Soto-Espinosa JA
AD  - Faculty of Nursing, Universidad Católica de Murcia (UCAM), Av. de los Jerónimos, 
      135, Guadalupe 30107, Murcia, Spain.
FAU - Díaz-Agea, José Luis
AU  - Díaz-Agea JL
AD  - Faculty of Nursing, Universidad de Murcia (UM), Campus de Espinardo, 30100 
      Murcia, Spain.
LA  - eng
PT  - Journal Article
PT  - Observational Study
DEP - 20230620
PL  - England
TA  - Int Emerg Nurs
JT  - International emergency nursing
JID - 101472191
MH  - Female
MH  - Humans
MH  - Male
MH  - *Nurses
MH  - *Nursing Staff
MH  - *Nursing Staff, Hospital/psychology
MH  - Personality
MH  - Surveys and Questionnaires
MH  - Workload/psychology
MH  - Workplace/psychology
OTO - NOTNLM
OT  - COVID-19
OT  - Emergency Department
OT  - Fatigue
OT  - Mental workload
OT  - Nurses
OT  - Work engagement
COIS- Declaration of Competing Interest The authors declare that they have no known 
      competing financial interests or personal relationships that could have appeared 
      to influence the work reported in this paper.
EDAT- 2023/06/23 01:10
MHDA- 2023/07/18 13:11
CRDT- 2023/06/22 18:04
PHST- 2022/11/14 00:00 [received]
PHST- 2023/05/13 00:00 [revised]
PHST- 2023/05/25 00:00 [accepted]
PHST- 2023/07/18 13:11 [medline]
PHST- 2023/06/23 01:10 [pubmed]
PHST- 2023/06/22 18:04 [entrez]
AID - S1755-599X(23)00054-X [pii]
AID - 10.1016/j.ienj.2023.101315 [doi]
PST - ppublish
SO  - Int Emerg Nurs. 2023 Jul;69:101315. doi: 10.1016/j.ienj.2023.101315. Epub 2023 
      Jun 20.

PMID- 36126210
OWN - NLM
STAT- MEDLINE
DCOM- 20230113
LR  - 20230208
IS  - 2054-1058 (Electronic)
IS  - 2054-1058 (Linking)
VI  - 10
IP  - 2
DP  - 2023 Feb
TI  - Intensive care units nurses' burnout, organizational commitment, turnover 
      intention and hospital workplace violence: A cross-sectional study.
PG  - 1102-1115
LID - 10.1002/nop2.1378 [doi]
AB  - AIMS: This study aimed to (1) assess the relationship between intensive care unit 
      (ICU) nurses' burnout, organizational commitment and turnover intention, (2) 
      examine the moderating effect of the organizational commitment on the 
      relationship between ICU nurses' burnout and turnover intention, and (3) explore 
      the prevalence and influencing factors of hospital workplace violence among ICU 
      nurses. DESIGN: Cross-sectional study design. METHODS: Data were collected from 
      August to October 2020 and a convenience sample of registered nurses was 
      recruited. To control common method biases, one-month temporal separation, 
      Harman's single-factor analysis and method of latent variables were adopted. The 
      moderating effect was tested by SPSS Hayes PROCESS Macro. Chi-square and logistic 
      regression were used to examine workplace violence data. RESULTS: Organizational 
      commitment (β = -.23, 95% confidence interval -.45 to -.03) and continuance 
      commitment (β = -.15, 95% confidence interval -.24 to -.16) have negative 
      moderation effects on the relationship between emotional exhaustion and turnover 
      intention. 77.7% of ICU nurses experienced workplace violence, male and staff 
      nurses, and nurses with lower professional titles and shorter working years have 
      greater odds of experiencing this violence.
CI  - © 2022 The Authors. Nursing Open published by John Wiley & Sons Ltd.
FAU - Wang, Tiemei
AU  - Wang T
AUID- ORCID: 0000-0001-6070-7110
AD  - Hepato Pancreato Biliary Surgery, Department of General Surgery, The Third 
      People's Hospital of Chengdu &The Affiliated Hospital of Southwest Jiaotong 
      University, Chengdu, Sichuan, China.
FAU - Abrantes, António Cunha Meneses
AU  - Abrantes ACM
AD  - TBS Business School, Toulouse, France.
FAU - Liu, Yan
AU  - Liu Y
AD  - West China School of Public Health and West China Fourth Hospital, Sichuan 
      University/West China School of Nursing, Sichuan University, Chengdu, Sichuan, 
      China.
LA  - eng
PT  - Journal Article
DEP - 20220920
PL  - United States
TA  - Nurs Open
JT  - Nursing open
JID - 101675107
SB  - IM
MH  - Humans
MH  - Male
MH  - *Workplace Violence/psychology
MH  - Cross-Sectional Studies
MH  - Intention
MH  - *Nursing Staff, Hospital/psychology
MH  - Job Satisfaction
MH  - Surveys and Questionnaires
MH  - *Burnout, Professional
MH  - Hospitals
MH  - *Nurses
PMC - PMC9834521
OTO - NOTNLM
OT  - burnout
OT  - organizational commitment
OT  - turnover intention
OT  - workplace violence
COIS- We declare that there is no conflict of interest.
EDAT- 2022/09/21 06:00
MHDA- 2023/01/14 06:00
PMCR- 2022/09/20
CRDT- 2022/09/20 15:13
PHST- 2022/03/31 00:00 [revised]
PHST- 2021/10/13 00:00 [received]
PHST- 2022/09/04 00:00 [accepted]
PHST- 2022/09/21 06:00 [pubmed]
PHST- 2023/01/14 06:00 [medline]
PHST- 2022/09/20 15:13 [entrez]
PHST- 2022/09/20 00:00 [pmc-release]
AID - NOP21378 [pii]
AID - 10.1002/nop2.1378 [doi]
PST - ppublish
SO  - Nurs Open. 2023 Feb;10(2):1102-1115. doi: 10.1002/nop2.1378. Epub 2022 Sep 20.

PMID- 40119407
OWN - NLM
STAT- MEDLINE
DCOM- 20250513
LR  - 20250513
IS  - 2050-7283 (Electronic)
IS  - 2050-7283 (Linking)
VI  - 13
IP  - 1
DP  - 2025 Mar 21
TI  - The impact of professional mission on turnover intention among operating room 
      nurses: a chain mediation model analysis of professional identity and job 
      burnout.
PG  - 286
LID - 10.1186/s40359-025-02606-2 [doi]
LID - 286
AB  - BACKGROUND AND AIM: To investigate the chain mediation effect of professional 
      mission, professional identity, and job burnout on the turnover intention among 
      operating room nurses. METHODS: A convenience sampling method was used to conduct 
      a questionnaire survey with 744 operating room nurses from 12 hospitals in 
      Shandong Province, China. The study utilized a general information questionnaire, 
      a professional mission scale, a professional identity scale, a job burnout scale, 
      and a turnover intention scale to construct and test a chain mediation model. 
      RESULTS: Professional mission significantly influenced turnover intention through 
      professional identity and job burnout, with a total indirect effect of -0.174. 
      The chain mediation effect of professional identity and job burnout was -0.028, 
      accounting for 16.90% of the total indirect effect. CONCLUSION: The multiple 
      mediation effects of professional identity and job burnout between professional 
      mission and turnover intention were validated. Nursing managers should focus on 
      enhancing nurses' professional mission, improving their professional identity, 
      and reducing job burnout to decrease turnover intention among operating room 
      nurses.
CI  - © 2025. The Author(s).
FAU - Liu, Guangying
AU  - Liu G
AD  - Department of Anesthesiology, Shandong Provincial Hospital Affiliated to Shandong 
      First Medical University, Jinan, China.
FAU - Qi, Hong
AU  - Qi H
AD  - Department of Anesthesiology, The Eighth People's Hospital of Jinan, Jinan, 
      China.
FAU - Hou, Fuwen
AU  - Hou F
AD  - School of Nursing, Shandong University of Traditional Chinese Medicine, Jinan, 
      China.
FAU - Qi, Kexin
AU  - Qi K
AD  - Department of Anesthesiology, Shandong Provincial Hospital Affiliated to Shandong 
      First Medical University, Jinan, China.
FAU - Luan, Xiaoli
AU  - Luan X
AD  - Department of Anesthesiology, Shandong Provincial Hospital Affiliated to Shandong 
      First Medical University, Jinan, China. 253740386@qq.com.
LA  - eng
PT  - Journal Article
DEP - 20250321
PL  - England
TA  - BMC Psychol
JT  - BMC psychology
JID - 101627676
SB  - IM
MH  - Humans
MH  - *Burnout, Professional/psychology
MH  - *Personnel Turnover/statistics & numerical data
MH  - Female
MH  - Adult
MH  - Male
MH  - China
MH  - Surveys and Questionnaires
MH  - *Social Identification
MH  - Job Satisfaction
MH  - Middle Aged
MH  - Intention
MH  - *Operating Room Nursing
MH  - Operating Rooms
MH  - *Nursing Staff, Hospital/psychology
PMC - PMC11927223
OTO - NOTNLM
OT  - Job burnout
OT  - Operating room nurses
OT  - Professional identity
OT  - Professional mission
OT  - Turnover intention
COIS- Declarations. Ethics approval and consent to participate: Ethical approval was 
      obtained by the Shandong Provincial Hospital Biomedical Research Ethics Committee 
      involving humans. The informed consent was obtained from all participants. All 
      methods were carried out in accordance with relevant guidelines and regulations. 
      Consent for publication: Not applicable. Competing interests: The authors declare 
      no competing interests.
EDAT- 2025/03/22 20:45
MHDA- 2025/03/22 20:46
PMCR- 2025/03/21
CRDT- 2025/03/22 00:41
PHST- 2024/10/11 00:00 [received]
PHST- 2025/03/11 00:00 [accepted]
PHST- 2025/03/22 20:46 [medline]
PHST- 2025/03/22 20:45 [pubmed]
PHST- 2025/03/22 00:41 [entrez]
PHST- 2025/03/21 00:00 [pmc-release]
AID - 10.1186/s40359-025-02606-2 [pii]
AID - 2606 [pii]
AID - 10.1186/s40359-025-02606-2 [doi]
PST - epublish
SO  - BMC Psychol. 2025 Mar 21;13(1):286. doi: 10.1186/s40359-025-02606-2.

PMID- 38760950
OWN - NLM
STAT- MEDLINE
DCOM- 20250226
LR  - 20250513
IS  - 1478-5153 (Electronic)
IS  - 1362-1017 (Linking)
VI  - 30
IP  - 2
DP  - 2025 Mar
TI  - Contributors to fatigue among nurses working in critical care units: A 
      qualitative study.
PG  - e13091
LID - 10.1111/nicc.13091 [doi]
AB  - BACKGROUND: Fatigue is a growing concern among nurses who provide care to 
      unstable and critically ill patients in critical care wards. It has various 
      negative consequences for both nurses and patients. AIM: To explore and describe 
      contributors to fatigue among nurses working in critical care units. STUDY 
      DESIGN: A qualitative content analysis. RESULTS: Participants were 21 nurses 
      chosen using purposeful sampling. They were working in different critical care 
      units at different hospitals in nine urban areas of Iran. Semi-structured 
      interviews were used to collect data, and conventional content analysis was used 
      to develop categories and subcategories. The analysis of data on the nurses' 
      perspectives and experiences led to developing nine categories as contributors to 
      fatigue: 'compassion fatigue', 'extensive network of interactions', 'sound and 
      alarm fatigue', 'psychological tensions', 'managerial and organizational 
      tensions', 'lack of motivation and incentives', 'individual characteristics of 
      nurses', 'physical and mental pressure', and requirements of special care and 
      situational complexity'. CONCLUSIONS: Understanding the factors that influence 
      the experience of fatigue among nurses working in critical care units is 
      essential for maintaining a reliable and high-quality health care environment 
      within health care facilities. RELEVANCE TO CLINICAL PRACTICE: The experience of 
      fatigue by critical care nurses can increase the possibility of practice errors, 
      reduce patient safety and quality of care, and enhance staff burnout and 
      turnover. Proactive policies should be formulated to assess nurses' fatigue 
      levels and implement strategies for effective fatigue management. This approach 
      aims to enhance both patient safety and job satisfaction in the workplace.
CI  - © 2024 British Association of Critical Care Nurses.
FAU - Abbaszadeh, Reyhaneh
AU  - Abbaszadeh R
AUID- ORCID: 0009-0002-3979-0655
AD  - Nursing Department, Faculty of Medical Sciences, Tarbiat Modares University, 
      Tehran, Iran.
FAU - Ahmadi, Fazlollah
AU  - Ahmadi F
AUID- ORCID: 0000-0002-1961-7735
AD  - Nursing Department, Faculty of Medical Sciences, Tarbiat Modares University, 
      Tehran, Iran.
FAU - Khoobi, Mitra
AU  - Khoobi M
AUID- ORCID: 0000-0001-9038-9600
AD  - Nursing Department, Faculty of Medical Sciences, Tarbiat Modares University, 
      Tehran, Iran.
FAU - Kazemnejad, Anoshirvan
AU  - Kazemnejad A
AUID- ORCID: 0000-0002-0143-9635
AD  - Department of Biostatistics, Faculty of Medical Sciences, Tarbiat Modares 
      University, Tehran, Iran.
FAU - Vaismoradi, Mojtaba
AU  - Vaismoradi M
AUID- ORCID: 0000-0002-5157-4886
AD  - Faculty of Nursing and Health Sciences, Nord University, Bodø, Norway.
AD  - Faculty of Science and Health, Charles Sturt University, Orange, New South Wales, 
      Australia.
LA  - eng
GR  - Tarbiat Modares University/
PT  - Journal Article
DEP - 20240517
PL  - England
TA  - Nurs Crit Care
JT  - Nursing in critical care
JID - 9808649
SB  - IM
MH  - Humans
MH  - Qualitative Research
MH  - Iran
MH  - Female
MH  - Adult
MH  - *Nursing Staff, Hospital/psychology
MH  - Male
MH  - *Critical Care Nursing
MH  - *Intensive Care Units
MH  - *Fatigue/etiology
MH  - Interviews as Topic
MH  - Burnout, Professional
MH  - Compassion Fatigue/psychology
MH  - Middle Aged
MH  - Attitude of Health Personnel
OTO - NOTNLM
OT  - critical care
OT  - fatigue
OT  - nurse
OT  - patient safety
OT  - qualitative study
EDAT- 2024/05/18 19:44
MHDA- 2025/02/26 06:28
CRDT- 2024/05/18 03:43
PHST- 2024/04/25 00:00 [revised]
PHST- 2023/10/18 00:00 [received]
PHST- 2024/04/29 00:00 [accepted]
PHST- 2025/02/26 06:28 [medline]
PHST- 2024/05/18 19:44 [pubmed]
PHST- 2024/05/18 03:43 [entrez]
AID - 10.1111/nicc.13091 [doi]
PST - ppublish
SO  - Nurs Crit Care. 2025 Mar;30(2):e13091. doi: 10.1111/nicc.13091. Epub 2024 May 17.

PMID- 36281066
OWN - NLM
STAT- MEDLINE
DCOM- 20221216
LR  - 20221222
IS  - 1365-2648 (Electronic)
IS  - 0309-2402 (Linking)
VI  - 79
IP  - 1
DP  - 2023 Jan
TI  - Nurses' emotional exhaustion: Prevalence, psychosocial risk factors and 
      association to sick leave depending on care setting-A quantitative secondary 
      analysis.
PG  - 182-193
LID - 10.1111/jan.15471 [doi]
AB  - AIMS: To explore differences in the prevalence, psychosocial risk factors and the 
      connection to annual sick leave of nurses' emotional exhaustion depending on the 
      care setting. DESIGN: Quantitative study. METHODS: We conducted a secondary data 
      analysis of a cross-sectional, representative survey with German nurses 
      (BIBB/BAuA-Employment Survey 2018). We analysed data from three groups of nurses 
      (hospital care HC: n = 333, nursing homes NH: n = 143, home health care HHC: 
      n = 109). We calculated prevalence estimates for all psychosocial risk factors 
      and emotional exhaustion and utilized Χ(2) -tests to explore differences relating 
      to the care setting. We calculated risk estimates using logistic regression 
      analyses. RESULTS: Forty-four per cent of all nurses reported symptoms of 
      emotional exhaustion. Care settings did not affect prevalence estimates (HC: 
      45.3%, NH: 37.8%, HHC: 50.5%). Weekend work was a risk factor for exhaustion. 
      Being at the limit of efficiency was the only work-related psychosocial risk 
      factor being independent of the care setting. Emotional demands were a 
      significant risk factor for nurses working in HC and NH, and low team cooperation 
      was a risk factor for nurses working in NH. Nurses' emotional exhaustion is 
      associated with more sick leave days. CONCLUSIONS: The high prevalence of nurses' 
      emotional exhaustion is independent of the care setting. This threatens nurses' 
      health and negatively affects the organization and society due to the relation to 
      sick leave. Weekend work and quantitative demands relate to exhaustion 
      independently of the care context. Emotional demands and low team cooperation 
      show context-specific correlations. IMPACT: Organizational interventions that 
      limit quantitative demands are needed to prevent exhaustion among nurses. In HC 
      and NH, measures are needed to improve coping with emotional demands and to 
      strengthen team cooperation. Policymakers and nursing managers should take action
[truncated: 7,224,970 more chars]
