# Supplementary material for: Quiet Quitting and Disengagement-Related Constructs in Nursing: A Theory-Informed Scoping Review
Source: Healthcare (Basel). 2026 Jul 16;14(14):2145. doi: 10.3390/healthcare14142145 (PMC13411971; doi:10.3390/healthcare14142145)
Supplement: Supplementary file 1 [file healthcare-14-02145-s001.zip › savedrecs02052026.ris]

TY  - JOUR
AU  - Boonyaphisompan, P
AU  - Akkadechanunt, T
AU  - Kunaviktikul, W
AU  - Chanprasit, C
TI  - Factors Predicting Safety Culture Among Nurses in Tertiary Care Hospitals, Thailand
T2  - PACIFIC RIM INTERNATIONAL JOURNAL OF NURSING RESEARCH
AB  - Safety culture in healthcare setings is recognized as a critical issue as it enhances the care quality. This predictive study aimed to examine the safety culture and factors predicting safety culture among registered nurses working in four tertiary care hospitals in Thailand. Data were collected from 471 nurses using five research instruments: a demographic data form, the Hospital Survey on Patient Safety Culture, the Managers' Safety Commitment Scale, the Modified Gallup Q12 Employee Engagement Survey, and the Conditions of Work Efectiveness Questionnaire-II-Thai version. Descriptive statistics and stepwise multiple regression were adopted for data analysis.
   The results revealed that the strength composites of safety culture were the feedback and communication about errors (92.63%) and organizational learning continuous improvement (89.57%), while the composites needing improvement were frequency of events reported (44.20%), stafing (40.70%), and non-punitive response to errors (38.93%). The significant predictive factors that explained 33% of the variance in safety culture included structural empowerment, management safety commitment, work engagement, and nurse working hours. Based on the research findings, nursing administrators should strive for an active reporting system for adverse events, particularly non-punitive responses to errors, and manage adequate stafing for patient safety. Critical safety information and necessary resources for nursing practices should be provided to overcome the challenges in their work and thus enhance their learning and growth.
SN  - 1906-8107
DA  - JAN-MAR
PY  - 2022
VL  - 26
IS  - 1
SP  - 37
EP  - 49
AN  - WOS:000745640500004
ER  -

TY  - JOUR
AU  - Jalali, R
AU  - Fatahi, S
AU  - Kolehjoubi, AA
TI  - Quiet quitting in nursing: a concept analysis
T2  - BMC NURSING
AB  - Background Quiet quitting is an emerging concept in human resource management and occupational psychology, defined as a form of psychological and behavioral withdrawal from work without formal resignation. In nursing, this phenomenon has gained attention due to its potential impact on workforce engagement, job satisfaction, and quality of patient care. Understanding and clarifying the concept of quiet quitting is important for developing effective managerial and supportive strategies aimed at prevention and intervention. This study aims to clarify the idea of quiet quitting in nurses. Methods A concept analysis was conducted using the Walker and Avant approach. A comprehensive review of literature was performed across the databases PubMed, Google Scholar, Science Direct, and CINAHL, employing keywords such as Nurses, Quiet Quitting, Nursing Staff, and Job Disengagement, without language restrictions, covering the years 2020 to 2025. Results A total of 129 articles and texts were initially identified, of which 16 met the inclusion criteria and were analyzed. The findings indicate that quiet quitting is characterized by reduced engagement, performing only minimum tasks, avoidance of additional responsibilities, and organizational indifference. Ultimately, these behaviors lead to decreased effort, motivation, and creativity, resulting in halted professional growth among nurses, increased turnover intention, reduced care quality, and job dissatisfaction. Conclusion The concept analysis of quiet quitting reveals that this phenomenon reflects a decline in job commitment despite apparent employment retention, which can negatively impact care quality and organizational productivity. Recognizing its components is a critical step toward formulating effective managerial interventions to prevent its adverse consequences.
SN  - 1472-6955
DA  - JAN 27
PY  - 2026
VL  - 25
IS  - 1
C7  - 163
DO  - 10.1186/s12912-026-04335-2
AN  - WOS:001694863300001
ER  -

TY  - JOUR
AU  - Galanis, P
AU  - Katsiroumpa, A
AU  - Moisoglou, I
AU  - Kalogeropoulou, M
AU  - Gallos, P
AU  - Vraka, I
TI  - Emotional intelligence protects nurses against quiet quitting, turnover
T2  - AIMS PUBLIC HEALTH
AB  - Background: Emotional intelligence can improve nurses' interpersonal and coping skills, job performance, and resilience. However, there is a dearth in the literature on whether emotional intelligence affects levels of quiet quitting, turnover intention, and job burnout in nurses. Objective: We examined the relationship between emotional intelligence, quiet quitting, turnover intention, and job burnout. Methods: We conducted a cross-sectional study in Greece with a convenience sample of 992 nurses. We used the following valid tools to measure our study variables: the Trait Emotional Intelligence Questionnaire-Short Form, the Quiet Quitting Scale, and the single item burnout measure. Results: The mean age of our nurses was 42.2 years. After controlling for gender, age, work experience, shift work, and understaffed department, the multivariable linear regression models indicated significant negative relationships between emotional intelligence and quiet quitting, turnover intention, and job burnout. Specifically, self-control reduced detachment, lack of motivation, job burnout, and turnover intention. Moreover, emotionality reduced detachment, lack of motivation, and lack of initiative. Sociability reduced lack of initiative and lack of motivation, while well-being reduced lack of motivation, job burnout, and turnover intention. Conclusion: Emotional intelligence reduced quiet quitting, turnover intention, and job burnout in nurses. Therefore, nurse managers and policy-makers should apply interventions to optimize the emotional intelligence profiles of nurses.
SN  - 2327-8994
PY  - 2024
VL  - 11
IS  - 2
SP  - 601
EP  - 613
DO  - 10.3934/publichealth.2024030
AN  - WOS:001216485700001
ER  -

TY  - JOUR
AU  - Ma, FY
AU  - Wang, WN
AU  - Liu, M
AU  - Chen, HL
AU  - Zhu, YJ
AU  - Liu, Y
TI  - The Relationship Between Work Engagement and Safety Behaviour of Oncology Nurses: A Latent Profile Analysis
T2  - JOURNAL OF ADVANCED NURSING
AB  - Aims This study aims to identify distinct profiles of work engagement among oncology nurses through Latent Profile Analysis and explore how these profiles influence nurse safety behaviour. Design A cross-sectional design with latent profile analysis. Methods A total of 957 oncology nurses from tertiary hospitals across five provinces and municipalities in China participated in this questionnaire-based study. Data were collected on demographic information, the Work Engagement Scale, the General Self-Efficacy Scale and the Nurse Safety Behaviour Scale. The analysis was conducted using SPSS 24.0 and Mplus 8.3, with Latent Profile Analysis, R3STEP and BCH methods employed to uncover underlying patterns and relationships. Results The results revealed three distinct profiles of work engagement: 'Highly Efficient and Focused Type' (43.7%), 'Moderately Balanced Type' (37.4%) and 'Low Effort and Coping Type' (18.9%). The distribution of these profiles was closely related to factors such as weekly working hours, adverse event experiences, safety training experiences and self-efficacy. Moreover, these work engagement profiles positively impacted nurse safety behaviour. Conclusion The study demonstrates that different work engagement profiles significantly influence the safety behaviour of oncology nurses. Key factors such as weekly working hours, adverse event experiences, safety training experiences and self-efficacy play a crucial role in shaping these work engagement profiles. Implications for the Profession The findings provide a new perspective and intervention approach for enhancing work engagement and nurse safety behaviour. It is recommended that hospital management develop personalised training and incentive measures tailored to nurses with different characteristics to improve overall nursing quality and patient safety.
SN  - 0309-2402
SN  - 1365-2648
DA  - JAN
PY  - 2026
VL  - 82
IS  - 1
SP  - 380
EP  - 390
DO  - 10.1111/jan.16863
C6  - MAR 2025
AN  - WOS:001438040100001
ER  -

TY  - JOUR
AU  - Moisoglou, I
AU  - Katsiroumpa, A
AU  - Papathanasiou, IV
AU  - Konstantakopoulou, O
AU  - Yfantis, A
AU  - Katsapi, A
AU  - Galanis, P
TI  - Association Between Workplace Gaslighting and Perceived Quality of Care, Patient Safety and Quiet Quitting: A Cross-Sectional Study Among Nurses in Greece
T2  - HEALTHCARE
AB  - Background: Workplace gaslighting, as a form of psychological manipulation, may negatively affect nurses' work behaviors and perception of care. However, its connection to perceived quality of care, patient safety and quiet quitting has not been sufficiently explored. Objectives: To examine the impact of workplace gaslighting on perceived quality of care, patient safety and quiet quitting in nurses. Methods: A cross-sectional study with a convenience sample was conducted in Greece. We used the Gaslighting at Work Scale and the Quiet Quitting Scale to measure workplace gaslighting and quiet quitting, respectively. We used IBM SPSS 28.0 to perform logistic regression analysis and linear regression analysis. Significance level was set at 0.05. Results: Mean age of nurses was 42.98 years, while females comprised 82.1% of them. More than half of our nurses (52.0%) evaluated the quality of care in their unit as good, while 33.1% perceived patient safety as good. A higher level of workplace gaslighting was significantly associated with lower odds of reporting perceived quality of care to be good or excellent. Increased workplace gaslighting was also associated with decreased odds of good-to-excellent patient safety. Moreover, workplace gaslighting was significantly and positively associated with quiet quitting. Conclusions: Our study supports the negative impact of workplace gaslighting on perceived quality of care, patient safety and quiet quitting. Establishment of clear policies and procedures that encourage staff to report such behaviors, is essential to dismantle the barriers created by psychological manipulation.
SN  - 2227-9032
DA  - FEB 11
PY  - 2026
VL  - 14
IS  - 4
C7  - 450
DO  - 10.3390/healthcare14040450
AN  - WOS:001700223700001
ER  -

TY  - JOUR
AU  - Tok, HH
AU  - Uzun, LN
TI  - Investigating quiet quitting tendencies among nursing students: a descriptive study
T2  - BMC NURSING
AB  - Background The phenomenon of "quiet quitting" performing only the minimum required duties without emotional investment-has gained prominence in both the workplace and educational settings. Aim This study was conducted to determine the quiet quitting levels of nursing students and to analyze how these levels vary according to gender, year of study, motivation for choosing the profession, and satisfaction with the department. Methods Descriptive and cross-sectional comparative design. The study was conducted with 210 nursing students selected through stratified sampling from a total population of 511. Data were collected via a personal information form and the Quiet Quitting Scale (16 items, 4 subscales). Non-parametric statistical tests (Mann-Whitney U, Kruskal-Wallis H, Spearman correlation) were employed using SPSS 26.0. Results The mean total score on the Quiet Quitting Scale was 50.04 +/- 10.06, indicating a moderate level of disengagement. Male students reported significantly higher quiet quitting scores compared to females (p < 0.05). It was observed that self-protection subscale scores were higher among senior students (p < 0.05). Seniors scored higher on the self-protection subscale, suggesting increased risk awareness. Students who selected nursing due to internal motivation demonstrated lower levels of quiet quitting than those influenced by external factors (p < 0.05). A significant negative correlation was observed between satisfaction with nursing education and all dimensions of quiet quitting (p < 0.05). Conclusions Quiet quitting is notably present among nursing students and is influenced by gender, academic seniority, motivation for choosing the profession, and satisfaction with the educational experience. Curricular changes, active engagement strategies, and psychosocial support may help strengthen students' professional identity and reduce passive disengagement. Mentorship programs, professional identity modules, and targeted support for students at higher risk of disengagement-including male students, those with low satisfaction, and those who chose nursing due to external motivations-could further address disengagement risks. These findings may inform international educational policies and contribute to the development of strategies to enhance student commitment and patient safety.
SN  - 1472-6955
DA  - JUL 11
PY  - 2025
VL  - 24
IS  - 1
C7  - 902
DO  - 10.1186/s12912-025-03565-0
AN  - WOS:001527482900008
ER  -

TY  - JOUR
AU  - Moisoglou, I
AU  - Katsiroumpa, A
AU  - Katsapi, A
AU  - Konstantakopoulou, O
AU  - Galanis, P
TI  - Poor Nurses' Work Environment Increases Quiet Quitting and Reduces Work Engagement: A Cross-Sectional Study in Greece
T2  - NURSING REPORTS
AB  - Background/Objectives: The nursing work environment, encompassing accessible resources and established processes, might affect nurses' professional behavior. Our aim was to examine the effect of nurses' work environments on quiet quitting and work engagement among nurses. Methods: We performed a cross-sectional study with nurses in Greece. We used the "Practice Environment Scale-5" to measure nurses' work environments, the "Quiet Quitting Scale" to measure quiet quitting, and the "Utrecht Work Engagement Scale-3" to measure work engagement among nurses. We developed multivariable regression models adjusted for gender, age, understaffed wards, shift work, and work experience. Results: The study population included 425 nurses. The mean age of the nurses was 41.1 years. After controlling for confounders, we found that lower nurse participation in hospital affairs, less collegial nurse-physician relationships, worse nursing foundations for quality of care, and lower levels of nurse manager ability, leadership, and support were associated with higher levels of quiet quitting among nurses. Moreover, our multivariable analysis identified a positive association between nurse manager ability, leadership, and support, collegial nurse-physician relationships, nursing foundations for quality of care, and work engagement among nurses. Conclusions: Our findings highlight the poor work environment, elevated levels of quiet quitting, and moderate work engagement among nurses. Moreover, we found that a poor nurses' work environment was associated with higher levels of quiet quitting. Moreover, our findings showed that nurses' work environments had a positive impact on work engagement. The ongoing endeavor to enhance all aspects of nurses' working conditions by healthcare organization administrations is essential for optimizing nurses' performance, facilitating organizational operations, and ensuring service quality.
SN  - 2039-439X
SN  - 2039-4403
DA  - JAN
PY  - 2025
VL  - 15
IS  - 1
C7  - 19
DO  - 10.3390/nursrep15010019
AN  - WOS:001404183000001
ER  -

TY  - JOUR
AU  - Liu, XX
AU  - He, F
AU  - Tian, T
AU  - Zhang, J
AU  - Ji, YJ
AU  - Zhong, YX
TI  - Self-compassion and work engagement among clinical nurses: the mediating role of moral resilience
T2  - FRONTIERS IN PUBLIC HEALTH
AB  - Background: As the workload of clinical nursing continues to increase, the mental health of nurses has emerged as a critical area of concern. Self-compassion, moral resilience, and work engagement are essential components in enhancing the mental health of clinical nurses. Although it is well-established that self-compassion significantly contributes to improved work engagement, there remains a notable lack of research investigating the specific mechanisms through which self-compassion influences work engagement, particularly from the perspective of moral resilience. This study aimed to address this gap by examining the relationships among self-compassion, moral resilience, and work engagement in clinical nurses, while also validating the mediating role of moral resilience in the relationship between self-compassion and work engagement. Methods: This study utilized a convenience sampling method to conduct a cross-sectional online survey involving 844 clinical nurses from four tertiary A hospitals in Xi'an, China, between January and March 2024. Participants completed self-report questionnaires that included the Self-Compassion Scale, the Rushton Moral Resilience Scale, and the Utrecht Work Engagement Scale. The data analysis involved descriptive statistics, the Mann-Whitney U test, the Kruskal-Wallis H rank-sum test, Spearman correlation analysis, and the SPSS PROCESS macro. Results: A significant positive correlation was observed between clinical nurses' self-compassion and moral resilience (r = 0.700, p < 0.01). Additionally, a significant positive correlation was identified between self-compassion and work engagement (r = 0.455, p < 0.01). Furthermore, there was a significant positive correlation between moral resilience and work engagement (r = 0.510, p < 0.01). Mediation analysis indicated that moral resilience partially mediates the relationship between clinical nurses' self-compassion and work engagement. The overall effect of self-compassion on work engagement (beta = 0.493) consists of both a direct effect (beta = 0.251) and an indirect effect mediated by moral resilience (beta = 0.242). Notably, the mediating effect accounts for 49.09% of the total effect. Conclusion: Clinical nurses' moral resilience plays a mediating role in the relationship between self-compassion and work engagement. Nursing managers should prioritize fostering and enhancing the self-compassion and moral resilience of clinical nurses to effectively elevate their levels of work engagement. These targeted interventions can ultimately improve not only the mental health and professional well-being of nurses but also the overall quality of care delivered in medical institutions.
SN  - 2296-2565
DA  - JAN 20
PY  - 2025
VL  - 13
C7  - 1507539
DO  - 10.3389/fpubh.2025.1507539
AN  - WOS:001412935700001
ER  -

TY  - JOUR
AU  - Zhao, Y
AU  - Li, YL
AU  - Shang, LP
AU  - An, JH
AU  - Zheng, RN
TI  - The mediating effect of character strengths on the relationship between clinical nurses' mental health literacy and work engagement
T2  - BMC NURSING
AB  - Background As the main force of clinical work, nurses' work engagement level will directly affect nursing quality. A high level of work engagement helps to improve nurses' work performance, quality of nursing, and job satisfaction. Mental health literacy education can effectively improve work engagement. This study focuses on evaluating the relationship between the character strengths, mental health literacy, and work engagement of clinical nurses to improve the mental health literacy of clinical nurses and further improve their work engagement level.
   Methods Through convenience sampling, a cross-sectional survey was conducted among 1,660 nurses in five Level III general hospitals in Shanxi, Hubei, and Shandong from November to December 2023. The survey used a personal demographic form, a three-dimensional character strengths questionnaire, a Chinese multiple mental health literacy scale, and a work engagement scale. This study used the SPSS PROCESS macro procedure and the bootstrap method to examine the role of character strengths in the mediation model of mental health literacy versus work engagement.
   Results The results showed that the character strengths, mental health literacy, and work engagement scores of 1660 clinical nurses were (55.66 +/- 8.83), (12.01 +/- 5.78) and (33.77 +/- 6.67), respectively. The total effect of mental health literacy on work engagement was 0.470 (95% Cl: 0.429 similar to 0.509); the indirect effect was 0.313 (95% Cl: 0.273 similar to 0.355); the direct effect was 0.157 (95% Cl: 0.108 similar to 0.206); the mediation effect accounted for 66.68% of the total effect.
   Conclusion Studies have shown that mental health literacy and work engagement were positively correlated among nurses. Character strengths plays a mediating role between nurses' mental health literacy and work engagement. Therefore, nursing managers should pay attention to the mental health literacy of clinical nurses, strengthen the training of mental health knowledge, improve the mental health literacy of clinical nurses, and give full play to the character strengths to further improve the level of clinical work engagement.
SN  - 1472-6955
DA  - FEB 17
PY  - 2025
VL  - 24
IS  - 1
C7  - 178
DO  - 10.1186/s12912-025-02770-1
AN  - WOS:001424309100001
ER  -

TY  - JOUR
AU  - Rezaie, S
AU  - Ahmadi, F
AU  - Khoobi, M
AU  - Kazemnejad, A
AU  - Vaismoradi, M
TI  - Designing and Psychometric Properties Evaluation of the Tool for Measuring Professional Engagement in Clinical Nurses: Protocol of a Mixed-Methods Study
T2  - INTERNATIONAL JOURNAL OF QUALITATIVE METHODS
AB  - Background: Professional engagement as a crucial organizational variable can enhance the organization's productivity and efficiency. As nurses' professional engagement within an organization increases, the organization's effectiveness is also expected to improve. Engaged nurses are energetic, proactive, deeply focused on their work, and dedicated to continuous performance improvement. However, measuring professional engagement poses challenges due to its subjective and multidimensional nature. Since no dedicated tool exists to specifically measure professional engagement in nurses, this research aims to develop and validate an instrument for assessing professional engagement in clinical nurses. Method: This study employs a mixed-methods approach with an explorative sequential design, conducted in two phases: quantitative and qualitative. In the first phase (qualitative phase), the dimensions and concepts of professional engagement in clinical nurses will be defined and elucidated through the content analysis approach. To strengthen the data, five rigor criteria such as transferability, confirmability, authenticity, dependability, and credibility will be used. In the second phase (quantitative phase), the tool for measuring professional engagement in clinical nurses will be designed based on the Waltz et al.'s four-step approach. Subsequently, the designed tool will undergo psychometric evaluation, including assessments of face validity, content validity, structural validity, and reliability. Discussion: Given the lack of a specialized tool for assessing nurses' professional engagement, a valid and reliable instrument will be developed. It will enable more accurate measurement of engagement among nurses, ultimately leading to improved patient care quality through better utilization of human resources and targeted interventions.
SN  - 1609-4069
DA  - MAY
PY  - 2025
VL  - 24
C7  - 16094069251345503
DO  - 10.1177/16094069251345503
AN  - WOS:001572106600001
ER  -

TY  - JOUR
AU  - Stavropoulou, A
AU  - Rovithis, M
AU  - Kelesi, M
AU  - Vasilopoulos, G
AU  - Sigala, E
AU  - Papageorgiou, D
AU  - Moudatsou, M
AU  - Koukouli, S
TI  - What Quality of Care Means? Exploring Clinical Nurses' Perceptions on the Concept of Quality Care: A Qualitative Study
T2  - CLINICS AND PRACTICE
AB  - Quality is a multidimensional issue involving various features that depend on service performance and personal assessment. Clarifying the concept of quality is essential in order to further facilitate the understanding and improvement of quality in healthcare. The purpose of this study was to investigate how clinical nurses, providing care to adult medical patients, perceive and define the concept of quality nursing care. A descriptive qualitative research design was applied. A purposive sampling strategy was used to recruit nurses from the clinical sector of a general public hospital in Athens, Greece. Ten female nurses from the medical sector participated the study. Data collection was conducted through in-depth, semi-structured interviews. Conventional content analysis was used to analyze the verbatim data. Four categories were revealed from the data analysis, namely: (a) "Quality care is holistic care", (b) "Good care is an interpersonal issue", (c) "Leadership is crucial", and (d) "Best care is our responsibility". Quality care was defined as holistic care, addressing all patient needs with competency and aiming for the best patient outcomes. It was associated with communication, teamwork, good leadership, and personal commitment. By developing an in-depth and mutual understanding about what quality means, nurse leaders and practitioners may collaborate in finding common paths to support quality interventions and enhance quality nursing care in clinical practice.
SN  - 2039-7275
SN  - 2039-7283
DA  - AUG
PY  - 2022
VL  - 12
IS  - 4
SP  - 468
EP  - 481
DO  - 10.3390/clinpract12040051
AN  - WOS:000846040700001
ER  -

TY  - JOUR
AU  - Wu, JJ
AU  - Li, YX
AU  - Zhong, XL
AU  - Lin, Q
AU  - Xie, GQ
AU  - Liu, ZF
AU  - Rong, X
AU  - He, L
TI  - Relationships between professional mission, work engagement, spiritual climate, and job performance among Chinese clinical nurses: A moderated mediation model
T2  - PLOS ONE
AB  - Background With the global socio-economic development, health concerns are increasing, prompting healthcare professionals to provide higher quality healthcare services. Job performance is a behavior related to performance and competence and reflects nurses' efficiency, quality, creativity, and goal accomplishment at work. A high level of job performance is essential for nurses, patients, and organizations. However, the overall level of nurses' job performance is low due to several factors. This study aimed to investigate the role of clinical nurses' sense of professional mission as a direct influence on job performance, as well as the mediating role of work engagement and the moderating role of spiritual climate.Methods From February 2024 to March 2024, 15 tertiary hospitals and ten secondary hospitals in Sichuan Province were selected as survey respondents for clinical nurses using convenience sampling. The Professional Mission Scale, Work Engagement Scale, Spiritual Climate Scale, and Job Performance Scale were used for data collection. Model 4 and Model 7 in the SPSS 26.0 macro program were used for mediation and mediation effect analysis with moderation.Results The results showed that sense of professional mission, work engagement, and spiritual climate were significantly and positively correlated with job performance (P < 0.01). Work engagement partially mediates the relationship between professional mission and work performance. Specifically, professional mission can directly influence work performance or indirectly affect it through the mediating role of work engagement. The mediating effect accounts for 29.6% of the total effect. Meanwhile, spiritual climate buffered the positive impact of a sense of professional mission on work engagement and played a moderating role in the first half path of the mediation effect model of a sense of professional mission affecting work performance through work engagement.Conclusion This study further understood the current status of clinical nurses' job performance in China and confirmed that a sense of professional mission positively predicted job performance. Work engagement and spiritual climate further explained the relationship between a sense of professional mission and job performance through mediating and moderating effects. Nursing managers can improve the impact of a sense of professional mission on job performance by increasing spiritual climate and clinical nurses' work engagement.
SN  - 1932-6203
DA  - DEC 15
PY  - 2025
VL  - 20
IS  - 12
C7  - e0337329
DO  - 10.1371/journal.pone.0337329
AN  - WOS:001681980700018
ER  -

TY  - JOUR
AU  - Wu, JJ
AU  - Li, YX
AU  - Zhong, XL
AU  - Fan, YT
AU  - Zhang, JQ
AU  - Dai, P
AU  - Rong, X
AU  - He, L
TI  - The relationship between professional calling, work motivation, and work engagement among clinical nurses in Sichuan Province, China: a cross-sectional study
T2  - BMC NURSING
AB  - Background Nurses, as core members of the healthcare team, play a crucial role in patient care. Their work engagement directly affects care quality and patient satisfaction. High work engagement not only elevates service quality and safeguards patient safety but also enhances nurses' job satisfaction and overall well-being. However, empirical evidence on how professional calling influences nurses' work engagement remains limited. This study examines the mediating role of work motivation in the relationship between professional calling and work engagement among clinical nurses. Methods In this cross-sectional study, stratified random sampling was used to survey 2,924 clinical nurses in Sichuan Province, China, from February to March 2024. Data were collected with demographic questionnaires, the Professional Calling Scale, the Work Motivation Scale, and the Work Engagement Scale. Analyses were performed with SPSS 26.0, comprising descriptive statistics, univariate analysis, correlation analysis, and hierarchical regression. Mediation was tested with Model 4 of PROCESS 4.1. Results The mean work engagement score was 33.63 +/- 7.14. Correlation analysis showed that professional calling was positively correlated with work engagement (r = 0.863, P < 0.01) and work motivation (r = 0.877, P < 0.01), and work motivation was positively correlated with work engagement (r = 0.814, P < 0.01). Mediation analysis revealed that work motivation partially mediated the relationship between professional calling and work engagement, with an effect size of 0.199, accounting for 24.8% of the total effect. Conclusion The findings confirm that work motivation mediates the association between professional calling and work engagement among clinical nurses. Nursing managers should therefore foster nurses' professional calling and strengthen their work motivation to enhance work engagement. Clinical trial number Not applicable.
SN  - 1472-6955
DA  - FEB 5
PY  - 2026
VL  - 25
IS  - 1
C7  - 214
DO  - 10.1186/s12912-026-04369-6
AN  - WOS:001711803600001
ER  -

TY  - JOUR
AU  - Tang, P
AU  - Zhang, XE
AU  - Feng, F
AU  - Li, JN
AU  - Zeng, L
AU  - Xie, WQ
AU  - Jin, M
AU  - Wang, JL
TI  - The relationship between organizational commitment and work engagement among clinical nurses in China: A cross-sectional study
T2  - JOURNAL OF NURSING MANAGEMENT
AB  - Aim This study aims to investigate the levels of organizational commitment and work engagement among clinical nurses in tertiary hospitals and explore the relationship between them. Background The nursing literature supports the idea that organizational commitment plays an important role in positively influencing job performance. However, the relationship between organizational commitment and work engagement among clinical nurses remains unclear. Methods This was a cross-sectional study. A convenience sample of clinical nurses (n = 621) was selected from five tertiary hospitals in Sichuan Province of China. Survey instruments included a general information questionnaire about organizational commitment and work engagement. Univariate analysis, correlation analyses and linear regression analysis were used to examine the association between organizational commitment and work engagement. Results The mean scores for organizational commitment and work engagement were 3.85 +/- 0.59 and 4.58 +/- 1.46, respectively. A moderate degree of positive correlation was found between them. Gender, monthly income and retention commitment were significantly associated with work engagement, and they accounted for 39.0% of the total variance. Conclusions Clinical nurses had a moderate level of organizational commitment and a high level of work engagement. Organizational commitment positively influenced work engagement; that is, organizational commitment is a significant determinant of nurses' work engagement. Implications for Nursing Management Hospital organizations should focus on assessing and strengthening nurses' organizational commitment to promote increased work engagement and, ultimately, improved quality of care. This may include, but is not limited to, increasing rest time for nurses, implementing a performance appraisal system and focusing on nurses' psychological state.
SN  - 0966-0429
SN  - 1365-2834
DA  - NOV
PY  - 2022
VL  - 30
IS  - 8
SP  - 4354
EP  - 4363
DO  - 10.1111/jonm.13847
C6  - OCT 2022
AN  - WOS:000874480000001
ER  -

TY  - JOUR
AU  - Alluhaybi, A
AU  - Usher, K
AU  - Durkin, J
AU  - Wilson, A
TI  - Exploring registered nurses' experiences and perceptions of nurse manager leadership and its impact on work engagement: A qualitative study set in Saudi Arabia
T2  - PLOS ONE
AB  - Aim To explore nurses' perceptions of the impact of nurse managers' leadership practices on work engagement.Design A qualitative descriptive study.Method Thirteen (13) registered nurses were recruited from different departments in four referral hospitals in Saudi Arabia. Data were collected using semi-structured interviews, and thematic analysis was conducted using NVivo-12 software. The findings were reported following the COREQ checklist.Results Key themes included the impact of (1) fair, equitable, and culturally competent nurse managers, (2) effective communication styles by nurse managers, and (3) supportive and collaborative nurse managers. These elements have a positive impact on the level of nurse work engagement.Conclusion Nurse managers' leadership and interaction with their staff can impact nurses' sense of engagement in their work. Engaged nurses demonstrate higher levels of motivation, job satisfaction, and commitment, which can enhance patient care quality and workplace efficiency. The findings emphasise the importance of key leadership qualities, including cultural competence, effective communication, and supportive leadership, in fostering nurse engagement. These competencies not only improve staff motivation but also contribute to better patient outcomes. Future research should further explore the intersection of leadership practices and diverse cultural contexts to deepen the understanding of how culturally responsive leadership can enhance nurse engagement across various settings.Implications To enhance nurse engagement and patient care outcomes, nurse managers should develop their leadership skills, particularly in fairness, cultural competence, and communication. Nursing policymakers should prioritise these competencies in leadership training to foster a supportive workplace. Incorporating cultural competence into leadership training policies will help retain a motivated and diverse nursing workforce. Future research should explore interventions that further develop these leadership skills to improve nurse engagement and patient outcomes.
SN  - 1932-6203
DA  - FEB 13
PY  - 2026
VL  - 21
IS  - 2
C7  - e0340471
DO  - 10.1371/journal.pone.0340471
AN  - WOS:001691382700041
ER  -

TY  - JOUR
AU  - Labrague, LJ
TI  - Stress as a mediator between abusive supervision and clinical nurses' work outcomes
T2  - INTERNATIONAL NURSING REVIEW
AB  - Aims: This study aimed to test whether stress could mediate the association between abusive supervision and nurses' work engagement, absenteeism, and turnover intention. Background: Abusive supervision has been attributed to suboptimal work performance and reduced productivity among employees in different sectors. While existing nursing literature links abusive supervision to a wide range of work-related outcomes in the nursing workforce, little is known regarding the mechanism underlying this relationship. Design: Data for this descriptive study were collected from 770 direct-care nurses from seven acute care hospitals in the Philippines, utilizing five standardized scales. Results: Abusive supervision had direct positive effects on absenteeism (beta = .189, p < .001) and intent to leave (beta = .138, p < .001) and a direct negative effect on job engagement (beta = -.131, p < .001). The relationships between abusive supervision and absenteeism (beta = .175, p < .001), intent to leave (beta = .131, p < .001), and work engagement (beta = -.122, p < .001) were partially mediated by stress. Conclusions: Stress mediated the relationship between abusive supervision and nurses' work outcomes, including turnover intention, absenteeism, and work disengagement. Implications for nursing and health policy: The evident connection between abusive supervision, stress, and work-related outcomes underscores the importance of focusing on enhancing managerial supervisory styles as a potential organizational strategy to enhance staff retention and well-being.
SN  - 0020-8132
SN  - 1466-7657
DA  - DEC
PY  - 2024
VL  - 71
IS  - 4
SP  - 997
EP  - 1004
DO  - 10.1111/inr.12961
C6  - MAR 2024
AN  - WOS:001186285800001
ER  -

TY  - JOUR
AU  - Rodríguez-González, R
AU  - Martínez-Santos, AE
AU  - de la Fuente, NV
AU  - López-Pérez, ME
AU  - Fernandez-De-La-Iglesia, JD
TI  - Identifying engagement and associated factors in nursing students: An exploratory study
T2  - JOURNAL OF PROFESSIONAL NURSING
AB  - Background: Burnout and engagement in health students surpass work life. Although levels of burnout in Nursing students are high, academic engagement is an understudied topic in Nursing, which has shown benefits. The aims were to know the level of engagement of Nursing students and to identify factors that prompt higher levels of engagement. Methods: An exploratory study was conducted during 2019 in three Universities in Spain. The UWES-S-17 questionnaire was used. Results: The sample consisted of 808 Nursing students. An average level of engagement was found. Engagement differed significantly by gender and age, with females and older students showing greater attitudes. Participants in the second year showed lower scores in the willingness to dedicate effort and persistence than those in the first and third year (p < 0.05). Conclusions: The identification of the level of engagement and factors involved are an opportunity to probe into this approach by reinforcing positive attitudes in Nursing students. These findings show the need to seek stra-tegies through specific educational interventions and policies. Engagement should be upheld throughout the degree and once they enter the job market to ensure the well-being during academic and future work life, a high -quality nursing care and patient safety.
SN  - 8755-7223
SN  - 1532-8481
DA  - SEP-OCT
PY  - 2023
VL  - 48
SP  - 77
EP  - 83
DO  - 10.1016/j.profnurs.2023.06.003
C6  - JUN 2023
AN  - WOS:001032612700001
ER  -

TY  - JOUR
AU  - Wang, TT
AU  - Chen, YH
AU  - He, YR
AU  - Shen, LJ
AU  - Wang, PC
AU  - Zhu, MZ
AU  - Zhu, JM
AU  - Li, MZ
TI  - Stressors, coping strategies and intention to leave the nursing profession: A cross-sectional nationwide study in China
T2  - JOURNAL OF NURSING MANAGEMENT
AB  - Aims This study aims to investigate the association between stressors, coping strategies and intention to leave the nursing profession among nurses. Background Job stressors and coping strategies are believed to affect turnover intention among nurses, but no large-scale study has been conducted on these associations in China yet. Method A cross-sectional secondary analysis was conducted among 51,406 nurses from 1858 hospitals. Univariable and multivariable logistic regression analyses were carried out, and odds ratios were reported. Results Overall, 49.58% nurses had an intention to leave the profession. It is found that stress from health condition, family, occupational injuries, nurse-patient tension, high job demands, strict leaders and colleague relationships were significantly associated with higher intention to leave. Coping strategies such as talking to family and friends, talking to leaders, doing outdoor activities, engaging in hobbies and attending on-the-job training were significantly associated with lower intention, but social gathering, psychological counselling and suffering in silence had an opposite effect. Conclusions Our study provides new insights into the association between stressors, coping strategies and turnover intention among nurses in China. Implications for Nursing Management Evidence from this study indicates that policies promoting a safe and supportive work environment should be developed to help nurses cope with stress.
SN  - 0966-0429
SN  - 1365-2834
DA  - NOV
PY  - 2022
VL  - 30
IS  - 8
SP  - 4398
EP  - 4408
DO  - 10.1111/jonm.13865
C6  - NOV 2022
AN  - WOS:000877368000001
ER  -

TY  - JOUR
AU  - Wang, LM
AU  - Dong, X
AU  - Shang, SM
TI  - The Relationship Between Perceived Staffing and Quality of Care: The Mediating Roles of Job Satisfaction and Work Engagement
T2  - JOURNAL OF NURSING RESEARCH
AB  - BackgroundAlthough work engagement and job satisfaction are two important indicators associated with care quality, their mediating effects on the relationship between perceived staffing and quality of care have not been adequately clarified.PurposeThis study was designed to determine the mechanism by which nurses' perceived staffing influences quality of care by clarifying the mediating roles of job satisfaction and work engagement.MethodsA cross-sectional questionnaire survey was implemented among 2,142 clinical nurses from 211 inpatient wards in 13 hospitals. Work engagement, job satisfaction, perceived staffing, and rated quality of care were measured.ResultsMost (89.7%) of the respondents rated quality of care as good or better, and 56.1% perceived staffing in the wards as adequate. The two main findings of this study are as follows: (a) Perceived staffing influenced quality of care via one direct and three indirect pathways, with the indirect effect greater than the direct effect (beta direct = 0.09, beta total indirect = 0.25), and (b) work engagement and job satisfaction were important mediators of the impact of staffing on quality of care.ConclusionQuality of care may be enhanced by improving the work engagement and satisfaction of nurses in their current job, suggesting an effective approach to alleviating the current nursing shortage.
SN  - 1682-3141
SN  - 1948-965X
DA  - FEB
PY  - 2025
VL  - 33
IS  - 1
C7  - e376
DO  - 10.1097/jnr.0000000000000661
AN  - WOS:001410717800008
ER  -

TY  - JOUR
AU  - Zhang, YN
AU  - Qiu, RL
AU  - Wang, YZ
AU  - Ye, ZH
TI  - Navigating the future: unveiling new facets of nurse work engagement
T2  - BMC NURSING
AB  - Objective This study investigates the influence of structural empowerment and psychological capital on nurse work engagement within the context of rising healthcare demands and nursing staff shortages. Methods A cross-sectional descriptive study involving 778 registered nurses from six tertiary hospitals in Hangzhou, China, was conducted. Data were collected using multiple tools, including a demographic questionnaire, the CWEQ-II (Conditions for Work Effectiveness Questionnaire II), the PCQ (Psychological Capital Questionnaire), and the UWES-9 (Utrecht Work Engagement Scale-9). SPSS 27.0 was used for Pearson correlation and regression analyses, while structural equation modeling (SEM) in AMOS was employed to explore relationships among variables. Model fit was evaluated using chi-square, CFI, AGFI, and RMSEA indices. Results Structural empowerment and psychological capital were significantly and positively correlated with nurses' work engagement. Regression analysis indicated that structural empowerment (support, resources, opportunity, and information) and psychological capital (optimism, resilience, self-efficacy, and hope) were significant positive predictors of work engagement (p < 0.01), jointly accounting for 69% of its variance. SEM analysis further revealed that structural empowerment indirectly influenced work engagement through psychological capital, with significant path coefficients (P < 0.001) and a good model fit (chi(2)/df = 3.727, P = 0.000, RMSEA = 0.059). Conclusion Structural empowerment and psychological capital are crucial factors in enhancing nurse work engagement, effectively supporting nurses' workplace performance. Management should focus on fostering psychological capital and enhancing structural empowerment to improve care quality and job satisfaction. This study provides empirical evidence for nursing management practice and suggests that future research should explore dynamic relationships among these variables in various populations and settings.
SN  - 1472-6955
DA  - JAN 23
PY  - 2025
VL  - 24
IS  - 1
C7  - 80
DO  - 10.1186/s12912-024-02517-4
AN  - WOS:001405075500006
ER  -

TY  - JOUR
AU  - Duan, H
AU  - He, DM
AU  - Zeng, YL
AU  - Ma, XL
AU  - Li, Q
AU  - Zhou, XX
TI  - Organizational change fatigue among nurses and its impact on work engagement: A qualitative study
T2  - APPLIED NURSING RESEARCH
AB  - Aim: To explore how organizational change fatigue influences nurses' work engagement based on their lived experiences in tertiary hospitals in China. Background: Organizational change fatigue undermines nurse engagement, a factor consistently linked to patient safety and workforce retention. Nurses are frequently positioned at the center of hospital reforms and must adapt to structural, technological, and policy-driven changes. These transitions often create cumulative stress, yet little is known about how nurses subjectively experience change fatigue or how it shapes their professional engagement. Addressing this gap is essential, as understanding lived experiences can inform leadership and policy strategies to sustain nurse well-being and ensure safe, high-quality patient care. Methods: A descriptive phenomenological design was employed. Semi-structured interviews were conducted with 12 registered nurses from three tertiary hospitals using purposive sampling. Data were analyzed using Colaizzi's seven-step method, and reporting followed the Consolidated Criteria for Reporting Qualitative Research. Results: Four themes were identified: perceptions of organizational change, emotional and behavioral responses, coping strategies and perceived support, and impact on work engagement. Nurses described a cyclical trajectory from emotional fatigue to disengagement, with the potential for re-engagement when supported by psychologically safe and inclusive environments. Conclusions: Organizational change fatigue erodes nurses' motivation, professional commitment, and care quality. However, recovery is possible through relational leadership, transparent communication, and recognition of emotional labor. These findings highlight the need for human-centered change strategies to maintain engagement and ensure workforce sustainability during continuous healthcare reform.
SN  - 0897-1897
SN  - 1532-8201
DA  - DEC
PY  - 2025
VL  - 86
C7  - 152018
DO  - 10.1016/j.apnr.2025.152018
C6  - OCT 2025
AN  - WOS:001629680700001
ER  -

TY  - JOUR
AU  - Callado, A
AU  - Teixeira, G
AU  - Lucas, P
TI  - Turnover Intention and Organizational Commitment of Primary Healthcare Nurses
T2  - HEALTHCARE
AB  - Turnover intention is a predictor of the decision to leave an organization, which, if carried out, affects the quality of care provided. There is an association between turnover intention and organizational commitment. The more committed nurses are to the unit in which they work, the more committed they become to the unit's organizational goals; thus, they tend to continue working for the organization. Aiming to assess the turnover intention and the organizational commitment of nurses in primary healthcare, we conducted a quantitative, observational, descriptive, and cross-sectional study. The Intention of Turnover Scale and the Organizational Commitment Scale were applied in a sample of 297 nurses. Data were analyzed based on descriptive statistics. About 92.8% of the nurses intend to stay at their current workplace and only 7.3% plan to leave soon, suggesting low turnover intention; 84.5% of the nurses are willing to make an effort beyond what is normal to help their organization succeed, and 88.7% feel really interested in the destiny of the organization, which shows high organizational commitment. Pearson's Coefficient revealed the existence of a significant negative correlation between the factors "Intention to leave" and "Committed to the organization" (r = -0.51, p < 0.01). These findings suggest that, when nurses are more committed to their work and to the organization, they display less intention to leave, keeping the teams committed and motivated towards the organizational goals Our findings may guide nurse managers and policy-makers to develop strategies that retain nurses in organizations, keeping them motivated and engaged, and focusing on higher organizational commitment due to the influence it may have on the turnover intention.
SN  - 2227-9032
DA  - FEB
PY  - 2023
VL  - 11
IS  - 4
C7  - 521
DO  - 10.3390/healthcare11040521
AN  - WOS:000939269700001
ER  -

TY  - JOUR
AU  - Wei, H
AU  - Cao, Y
AU  - Carroll, Q
AU  - Wei, AR
AU  - Richardson, S
AU  - Nwokocha, T
AU  - McIntosh, J
AU  - Hardin, SR
TI  - Nursing Work Engagement, Professional Quality of Life, and Intent to Leave: A Structural Equation Modeling Pathway Analysis
T2  - JOURNAL OF NURSING RESEARCH
AB  - BackgroundWork engagement, professional quality of life (ProQOL), and intent to leave (ITL) significantly impact organizational behaviors and outcomes. Understanding the complex interrelationships among nurse work engagement, ProQOL, and ITL is essential for improving nurse retention, job satisfaction, and patient outcomes. In previous investigations, work engagement, ProQOL, and ITL relationships have primarily been analyzed individually. A more integrated approach is needed to gain a comprehensive understanding of these factors in the nursing profession.PurposeThis study was designed to evaluate the interrelationships among work engagement, ProQOL (compassion satisfaction [CS], burnout, and secondary traumatic stress [STS]), and ITL in nurses using structural equation modeling path analysis.MethodsThis was a quantitative descriptive study. Data were collected from registered nurses in the United States (n = 900) using the Utrecht Work Engagement Scale, the ProQOL-5 (CS, burnout, and STS), and a demographics datasheet (including a one-item ITL question). The proposed theoretical model, incorporating major constructs, was tested using structural equation modeling.ResultsLevel of work engagement in nurses impacts ITL through ProQOL. Among the mediating variables, burnout (0.31) had the largest total effect on ITL, followed by STS (0.12) and CS (-0.12). Burnout and STS were found to correlate with ITL directly, whereas CS was found to correlate with ITL indirectly.ConclusionsPromoting work engagement, addressing burnout and STS, and fostering CS can positively influence nurse retention and job satisfaction, ultimately improving patient care quality. Healthcare leaders and policymakers should implement strategies to enhance nurse engagement, reduce burnout, and cultivate compassion satisfaction to increase nurse retention and improve organizational outcomes.
SN  - 1682-3141
SN  - 1948-965X
DA  - OCT
PY  - 2024
VL  - 32
IS  - 5
C7  - e345
DO  - 10.1097/jnr.0000000000000632
AN  - WOS:001328827700004
ER  -

TY  - JOUR
AU  - Luo, D
AU  - Yang, XN
AU  - Bai, YM
AU  - Song, YL
AU  - Chen, BY
AU  - Liu, Y
TI  - Job Resources and Core Self-Evaluation as Predictors of Nurse Engagement and Patient-Safety Outcomes: A Longitudinal Study
T2  - JOURNAL OF NURSING MANAGEMENT
AB  - Background. Work engagement and patient-safety outcomes in nursing practice are critically significant. However, most previous studies evaluating antecedents of work engagement and patient-safety outcomes have used cross-sectional designs. Aims. To investigate the effects of job resources (organizational support and leader empowerment) and core self-evaluation on nurses' work engagement and patient-safety outcomes. Methods. This longitudinal study surveyed 2,618 registered nurses from 17 public hospitals in XuZhou, China. Participants completed self-report questionnaires on organizational support, leader empowerment, and core self-evaluation at baseline. Work engagement and patient-safety outcomes were collected 18 months after the baseline. The mixed linear regression and Johnson-Neyman statistical analysis were used to analyze data. Results. Organizational support was an outsize predictor of nurses' work engagement, followed by core self-evaluation and leader empowerment. Organizational support and core self-evaluation were equally crucial for predicting patient-safety outcomes. Moreover, the positive impact of leader empowerment on patient-safety outcomes became significant when the core self-evaluation score was below 51. Conclusions. This study demonstrated that organizational support, leader empowerment, and core self-evaluation are important determinants of nurses' work engagement and patient-safety outcomes. Implications for Nursing Management. Hospital managers and nurse leaders should consider providing multiple supports to motivate staff nurses to engage in work. When nurses' core self-evaluation is low, empowering training for nurse leaders should be essential to reduce adverse patient events.
SN  - 0966-0429
SN  - 1365-2834
DA  - JAN 29
PY  - 2024
VL  - 2024
C7  - 6693274
DO  - 10.1155/2024/6693274
AN  - WOS:001159495300001
ER  -

TY  - JOUR
AU  - Al-Fuqaha, ON
AU  - Rayan, A
AU  - Baqeas, MH
AU  - Alqadrie, WT
AU  - Alhalaiqa, F
AU  - Batiha, AM
AU  - Rayani, AM
AU  - Alhalaiqa, F
AU  - Rayani, AM
TI  - Job Satisfaction and Job Performance Among Critical Care Nurses: The Moderating Role of Work Engagement in Public Hospitals
T2  - RISK MANAGEMENT AND HEALTHCARE POLICY
AB  - Background: Nurses are pivotal to healthcare delivery, particularly in critical care settings where their performance directly affects patient outcomes. While job satisfaction and work engagement are established predictors of job performance, their interactive effects remain underexplored in low-resource and high-stress contexts such as Jordan. Aim: This study examined the moderating role of work engagement in the relationship between job satisfaction and job performance among critical care nurses in Jordan. Methods: A descriptive cross-sectional design was employed with a convenience sample of 143 registered nurses from four public hospitals in Jordan. Data were collected using validated instruments: Demographic and Professional Characteristics Sheet, The Job Satisfaction Survey (JSS), the Utrecht Work Engagement Scale (UWES-9), and the Six-Dimension Scale of Nursing Performance (SDSNP). Descriptive statistics, Pearson's correlation, independent t-tests, and moderation analysis were conducted using SPSS v26. Results: Participants reported moderate levels of job satisfaction (M = 2.90/4), work engagement (M = 3.58/6), and job performance in terms of both frequency (M = 3.31/4) and quality (M = 3.11/4). Job satisfaction positively correlated with work engagement (r = 0.28, p < 0.001) and job performance quality (r = 0.21, p < 0.05), but not frequency. Work engagement significantly moderated the relationship between job satisfaction and job performance frequency (beta = 0.25, p = 0.027), but not quality. Conclusion: Work engagement enhances the positive impact of job satisfaction on performance frequency, emphasizing its critical role in sustaining nurse productivity. Targeted strategies to improve both job satisfaction and engagement may enhance performance outcomes and healthcare quality in high-acuity environments.
SN  - 1179-1594
PY  - 2025
VL  - 18
SP  - 3311
EP  - 3327
DO  - 10.2147/RMHP.S538291
AN  - WOS:001596158000001
ER  -

TY  - JOUR
AU  - Wei, H
AU  - Horsley, L
AU  - Cao, Y
AU  - Haddad, LM
AU  - Hall, KC
AU  - Robinson, R
AU  - Powers, M
AU  - Anderson, DG
TI  - The associations among nurse work engagement, job satisfaction, quality of care, and intent to leave: A national survey in the United States
T2  - INTERNATIONAL JOURNAL OF NURSING SCIENCES
AB  - Objectives: Employee work engagement, job satisfaction, quality of care, and intent to leave are critical indicators for healthcare organizational performance. This study aimed to analyze the current state of nurses' work engagement and its factors to examine the associations among nurses' work engagement, job satisfaction, quality of care, and intent to leave in the United States (US).Methods: This is a quantitative descriptive cross-section design. Data were collected online from the US registered nurses from March to September 2022. Measures comprised the Utrecht Work Engagement Scale, the demographics, and questions regarding job satisfaction, perceived quality of care, and intent to leave.Results: Nine hundred nurses participated in the online survey. Among the participants, 79.2% reported holding a specialty certification, 59.4% scored high/very high on job satisfaction, 82.2% expressed high/ very high on the perceived quality of nursing care, and 28.4% conveyed likely/very likely to leave in the following year. Nurses' work engagement was positively associated with nurses' job satisfaction and their perceived quality of care but negatively associated with intent to leave. More certified nurses reported high or very high job satisfaction than non-certified nurses. As for demographics, the linear regression analysis showed that nurses who were older, identified as White, and held doctorate degrees reported higher levels of work engagement in comparison to their counterparts.Conclusions: This study shows that nurses' work engagement is associated with their job satisfaction, perceived quality of care, and intent to leave. Nurses' work engagement in this study is lower than in other studies, especially before the COVID-19 pandemic, which may indicate a possible association with the COVID-19 impact. Because nurses' work engagement is significantly associated with job satisfaction, nurse leaders need to find ways to promote nurses' job satisfaction and retention.(c) 2023 The authors. Published by Elsevier B.V. on behalf of the Chinese Nursing Association. This is an open access article under the CC BY-NC-ND license (http://creativecommons.org/licenses/by-nc-nd/4.0/).
SN  - 2352-0132
DA  - OCT
PY  - 2023
VL  - 10
IS  - 4
SP  - 476
EP  - 484
DO  - 10.1016/j.ijnss.2023.09.010
C6  - NOV 2023
AN  - WOS:001109776400001
ER  -

TY  - JOUR
AU  - Gao, QY
AU  - Xu, J
AU  - Wang, Q
AU  - Wu, CS
TI  - The Use of the Analytic Hierarchy Process in Improving Psychological Empowerment and Employee Performance
T2  - JOURNAL OF ORGANIZATIONAL AND END USER COMPUTING
AB  - The purpose is to further analyze the influence of AI technology on the psychology of employees in the computer industry and truly solve the problems encountered in enterprise management, such as difficult organizational relationship and lack of staff morale. With artificial intelligence algorithm as the research object, AI-based employee psychology and performance analysis model is built based on artificial neural network (ANN) from four aspects of work performance, psychological empowerment, work engagement, and perceived dynamic work environment. MATLAB tool is used, employee psychological empowerment index is taken as an input variable, and employee performance index is taken as output index. The validity of the models proposed in different studies is further verified through different test methods. The results show that artificial intelligence technology can positively affect employees' performance by improving their psychological empowerment, and the improvement of work performance is directly related to psychological empowerment.
SN  - 1546-2234
SN  - 1546-5012
PY  - 2023
VL  - 35
IS  - 3
C7  - 321171
DO  - 10.4018/JOEUC.321171
AN  - WOS:001013640600001
ER  -

TY  - JOUR
AU  - Kim, E
AU  - Lee, JY
AU  - Lee, SE
TI  - Associations among leadership, resources, and nurses' work engagement: findings from the fifth korean Working Conditions Survey
T2  - BMC NURSING
AB  - BackgroundNurses' work engagement has received extensive attention due to its positive impacts on individual and organizational outcomes, including patient safety and quality care in healthcare organizations. Although nurse managers' leadership and a variety of resources have been identified as important factors of nurses' work engagement, these relationships have not been well understood in Korean nursing contexts. The purpose of this study was to examine the associations among nurse managers' leadership, resources, and work engagement among Korean nurses after controlling for nurses' demographic and work-related characteristics.MethodsThis is a cross-sectional study using data from the fifth Korean Working Conditions Survey. Using a sample of 477 registered nurses, we employed hierarchical linear regression analyses. Nurse managers' leadership, job resources (organizational justice and support from peers), professional resources (employee involvement), and personal resources (meaning of work) were examined as potential predictors of nurses' work engagement.ResultsWe found that nurse managers' leadership (beta = 0.26, 95% confidence interval [CI] = 0.17-0.41) was the strongest predictor of nurses' work engagement, followed by meaning of work (beta = 0.20, 95% CI = 0.07-0.18), organizational justice (beta = 0.19, 95% CI = 0.10-0.32), and support from peers (beta = 0.14, 95% CI = 0.04-0.23). Employee involvement was not a statistically significant predictor of nurses' work engagement (beta = -0.07, 95% CI = -0.11-0.01).ConclusionsOur findings suggest that comprehensive approaches are required to promote nurses' work engagement. Considering that nurse managers' leadership was the strongest predictor of nurses' work engagement, nurse managers should demonstrate supportive leadership behaviors such as acknowledging and praising their unit nurses' work performance. Furthermore, both individual- and organizational-level strategies are necessary for nurses to be engaged at work.
SN  - 1472-6955
DA  - JUN 5
PY  - 2023
VL  - 22
IS  - 1
C7  - 191
DO  - 10.1186/s12912-023-01331-8
AN  - WOS:001000923700001
ER  -

TY  - JOUR
AU  - Gagnon, JF
AU  - Fernet, C
AU  - Austin, S
AU  - Drouin-Rousseau, S
TI  - Healthcare Top Management's Transformational Leadership Behaviors and Nurses' Occupational and Organizational Turnover Intention: On the Role of Work Engagement and Autonomous Motivation
T2  - JOURNAL OF NURSING MANAGEMENT
AB  - Aims: This study examines the contribution of top management's transformational leadership behaviors on two targets of nurses' turnover intention (organization and occupation) by focusing on the indirect (through vigor and dedication) and conditional indirect associations (involving autonomous motivation as a moderator).Background: Although the issue of nurse turnover has received growing scientific attention, the research is currently silent about the specific targets of turnover intention and more importantly, the potential pathways through which top management's transformational leadership behaviors relate to each target.Method: Cross-sectional data from a sample of 426 French-Canadian nurses and structural equation modeling were used to test the proposed model.Results: Top management's transformational leadership behaviors distinctly predicted organizational and occupational turnover intention through specific nurses' states of engagement. While perceived transformational leadership positively predicted vigor, its indirect associations (via dedication) with organizational and occupational turnover intention depend on nurses' level of autonomous motivation at work.Conclusion: In times of nurse shortage, the present findings provide insights into how and when top management's transformational leadership behaviors relate to nurses' organizational and occupational turnover intention.Implications for Nursing Management: Healthcare organizations are advised to foster top management transformational leadership behaviors and autonomous motivation to sustain the nursing workforce.
SN  - 0966-0429
SN  - 1365-2834
DA  - NOV 6
PY  - 2024
VL  - 2024
C7  - 8883038
DO  - 10.1155/2024/8883038
AN  - WOS:001361765000001
ER  -

TY  - JOUR
AU  - Cabrera-Aguilar, E
AU  - Zevallos-Francia, M
AU  - Morales-García, M
AU  - Ramírez-Coronel, AA
AU  - Morales-García, SB
AU  - Sairitupa-Sanchez, LZ
AU  - Morales-García, WC
TI  - Resilience and stress as predictors of work engagement: the mediating role of self-efficacy in nurses
T2  - FRONTIERS IN PSYCHIATRY
AB  - Background: Nurses face high levels of stress and work demands, which can affect their work engagement and psychological well-being. Resilience and self-efficacy have been identified as important resources to improve nurses' adaptation and work engagement.
   Objective: This study aimed to evaluate the mediating role of self-efficacy in the relationship between resilience and stress on work engagement in Peruvian nurses.
   Methods: A cross-sectional design was used, and data were collected from a sample of 459 nurses. Self-report questionnaires were administered to measure self-efficacy, resilience, stress, and work engagement. SEM analyses were performed to examine the relationship between these variables, and a mediation analysis was conducted to evaluate the role of self-efficacy as a mediator in the relationship between resilience, stress, and work engagement.
   Results: The results indicated a positive relationship between resilience, self-efficacy, and work engagement, as well as a negative relationship between stress and work engagement. Additionally, self-efficacy mediated the relationship between resilience and work engagement, as well as the relationship between stress and work engagement in nurses.
   Conclusion: Personal resources such as self-efficacy are a key factor in the relationship between resilience (work resources), stress (work demands), and work engagement of Peruvian nurses. Strengthening self-efficacy and resilience can improve work engagement and personal satisfaction of nurses. Hospital administrators and nursing managers should consider the importance of resilience, stress, work engagement, and self-efficacy in registered nurses and develop effective strategies to improve them. This can have a positive impact on the quality of care provided to patients and on the job satisfaction of nurses.
SN  - 1664-0640
DA  - AUG 15
PY  - 2023
VL  - 14
C7  - 1202048
DO  - 10.3389/fpsyt.2023.1202048
AN  - WOS:001059093300001
ER  -

TY  - JOUR
AU  - Xue, XL
AU  - Kunaviktikul, W
AU  - Abhicharttibutra, K
AU  - Wichaikhum, OA
TI  - Causal Modelling of Factors Influencing Quality of Nursing Care in China
T2  - PACIFIC RIM INTERNATIONAL JOURNAL OF NURSING RESEARCH
AB  - The quality of nursing care is essential and contributes to restoring people's health and well-being, especially when people are hospitalized. Various factors relating to the quality of nursing care have been identified, including nursing shortages. However, in China, there has been little research undertaken on factors influencing nursing care quality. This cross-sectional study aimed to develop and test the Chinese Model of Quality Nursing Care. A multi-stage, proportional stratified random sampling was used to recruit 784 registered nurses in three affiliated hospitals of a medical university in the People's Republic of China. Eight Instruments were used for data collection: a demographic data form, the Good Nursing Care Scale, the Nurse Staffing Item, the Practice Environment Scale of the Nursing Work Index, the 3-item Utrecht Work Engagement Scale, the Psychological Empowerment Scale, the High-performance Work Systems Scale, the 8-item Survey of Perceived Organizational Support. In addition, the Analysis of Moment Structure software program was used to test the hypothesized model.
   Results indicated that the modified model fitted the empirical data and explained 31% of the variance in the quality of nursing care. Nursing practice environment, psychological empowerment and work engagement had positive direct effects on the quality of nursing care, with the nursing practice environment having the strongest total effect. Nursing practice environment, high-performance work systems, and perceived organizational support indirectly positively affected the quality of nursing care through psychological empowerment and work engagement. Unexpectedly, the patient-to-nurse ratio had no significant influence on the quality of nursing care. The results support the need for hospital managers to take action to improve the organizational support and work environment and create high-performance work systems to retain more nurses and midwives to enhance the quality of nursing care. The model requires further testing in practice and possible refinement.
SN  - 1906-8107
DA  - JUL-SEP
PY  - 2023
VL  - 27
IS  - 3
SP  - 417
EP  - 430
AN  - WOS:001019686300003
ER  -

TY  - JOUR
AU  - Buckley, L
AU  - Berta, W
AU  - Cleverley, K
AU  - Widger, K
TI  - The Relationships Amongst Pediatric Nurses' Work Environments, Work Attitudes, and Experiences of Burnout
T2  - FRONTIERS IN PEDIATRICS
AB  - Background: Pediatric nurses care for some of the most vulnerable patients in our healthcare system. Research on health care provider organizational behavior shows that the quality of care nurses provide is directly related to their well-being, influenced by Burnout and job stress, in the workplace. However, most of the research conducted on nursing populations neglects to separately study nurses who care for children. In a resource limited system where health care provider well-being is recognized as a priority, it is important for administrators to understand the environmental and attitudinal work factors most influential to pediatric nurse work outcomes in order to target optimization strategies. The aim of the study was to identify which modifiable work environment factors, e.g., [Incivility, Perceived Organizational Support, Quality of Work-life] make the greatest contribution to the work outcome of Burnout (i.e., Personal Accomplishment, Emotional Exhaustion, Depersonalization) in pediatric nurses.Methods: A cross-sectional survey design was used at a large quaternary care pediatric hospital in Toronto, Canada. We administered a survey to a convenience sample of all registered nurses with >3 months experience in the Pediatric, Cardiac, and Neonatal Intensive Care Units from January 2021-March 2021. Path analysis was used to test our proposed model which was specified a priori based on a review of the literature.Results: 143 nurses completed the survey. Path analysis of the tested model resulted in good fit. Quality of Work-life had the largest direct effect on Work Engagement (beta = 0.582, S.E. = 0.111, p < 0.001). Work Engagement had the largest direct effect on Personal Accomplishment (beta = 0.68, S.E. = 0.53, p < 0.001). Quality of Work-life had the largest indirect effect on Personal Accomplishment (beta = 0.4, S.E. = 0.65, p < 0.001), Emotional Exhaustion (beta = -0.33, S.E. = 0.87, p < 0.001), and Depersonalization (beta =-0.17, S.E. = 0.41, p = 0.006), respectively. Work Engagement had the largest total effect on Personal Accomplishment (beta = 0.68, S.E. = 0.64, p < 0.001) and the third largest total effect on Emotional Exhaustion (beta = -0.57, S.E. = 0.83, p < 0.001). Quality of Work-life had the second largest total effect on Work Engagement (beta = 0.58, S.E. = 0.11, p < 0.001) indicating that Quality of Work-life is mediated through Work Engagement for its effect on Burnout.Conclusions: Our results indicate work environment and work attitude factors that can provide organizational leadership with a targeted focus to reduce pediatric critical care nurse Burnout, and thus improve provider well-being, in a resource limited system.
SN  - 2296-2360
DA  - DEC 21
PY  - 2021
VL  - 9
C7  - 807245
DO  - 10.3389/fped.2021.807245
AN  - WOS:000739011700001
ER  -

TY  - JOUR
AU  - House, S
AU  - Ali, HAN
AU  - Stucky, C
TI  - Hospital Unit Type and Professional Roles as a Predictor of Relational Coordination in an Army Medical Center
T2  - QUALITY MANAGEMENT IN HEALTH CARE
AB  - Background and Objectives:High-quality communication and relationships are associated with quality of care. Workflow differences across hospital units can impede communication and relationships among health care professionals. Relational coordination (RC) is a process of communication supported by shared goals, shared knowledge, and mutual respect and is associated with quality of care and better performance outcomes in civilian hospitals. However, RC has not been explored in military hospitals. The objective of our study was to determine whether RC differs between hospital units and professional roles. Specifically, we examined RC differences by unit type for nurses, resident physicians, and physicians working in an Army Medical Center.Methods:We conducted an exploratory analysis of a secondary question from a cross-sectional study using a convenience sample of active-duty and civilian licensed practical nurses (LPNs), registered nurses (RNs), physician residents, and physicians (n = 289). We received institutional review board approval from the study site. Data were collected from January 2020 to March 2020, and participants completed a 47-item survey regarding their experiences of RC in various hospital units. We used t tests and one-way analyses of variance to explore bivariate relationships between RC and other study variables, as well as multiple regression to explore whether RC varied by unit type. We controlled for education and experience by including them in the model because these variables may influence perceptions of nurse-physician RC and their interactions with each other.Results:Seventy percent of participants were civilian (n = 203), 75% RNs (n = 217), and 78% female (n = 216). The mean age of respondents was 40 years (SD = 11.7), and the mean experience level was 11.9 years (SD = 9.5). RC was not associated with unit type. Total RC and between-role RC were associated with professional role. Physicians reported higher RC (beta = .45, P = .01), and LPNs reported lower RC (beta = -.06, P = .01). Education and experience were associated with RC. Participants with less experience reported higher RC (beta = -.01, P = .00), and participants with graduate degrees reported lower RC (beta = -.62, P = .00).Conclusions:We recommend hospital leaders consider interventions to build interprofessional relationships, including interdisciplinary meetings, huddles, and structured communication tools. Improving RC among health care professionals is a cost-effective and unique way to enhance communication and collaboration among health care professionals across hospital units.
SN  - 1063-8628
SN  - 1550-5154
DA  - OCT-DEC
PY  - 2024
VL  - 33
IS  - 4
SP  - 221
EP  - 230
DO  - 10.1097/QMH.0000000000000444
AN  - WOS:001330363500001
ER  -

TY  - JOUR
AU  - Chen, L
AU  - Yang, XL
AU  - Zhang, YC
TI  - The Mediating Role of Presenteeism in the Relationship Between Psychosocial Safety Climate and Work Engagement
T2  - JOURNAL OF NURSING MANAGEMENT
AB  - BackgroundA robust psychosocial safety climate (PSC) can enhance nurses' work engagement. Conversely, presenteeism-the behaviour of working while ill-reduces nurses' productivity and negatively impacts their work engagement. However, research is scarce on the interplay between PSC, presenteeism, and work engagement among nurses.ObjectiveThis study examined the mediation of presenteeism in the relationship between PSC and nurses' work engagement.MethodsThis cross-sectional descriptive study was performed among 2982 full-time registered nurses from tertiary hospitals in 38 cities across 15 provinces in China. An online questionnaire survey was conducted from 2 December 2024 to 31 January 2025. The measurement tools included the 12-item Psychosocial Safety Climate Scale, the Chinese version of the Stanford Presenteeism Scale, and the Utrecht Work Engagement Scale. The collected data were analyzed using descriptive statistics, independent samples t-tests, one-way ANOVA, multiple stepwise linear regression analysis, and PROCESS v3.5 macro analysis.ResultsThe average scores for PSC, presenteeism, and work engagement were 49.10 (+/- 10.37), 15.23 (+/- 4.67), and 86.28 (+/- 24.49), respectively. Marital status, only-child status, nurse specialist qualification, PSC score, and presenteeism score significantly influenced nurses' work engagement, accounting for 43.9% of the variance. PSC boosted work engagement and lowered presenteeism, while presenteeism decreased work engagement. Furthermore, presenteeism partially mediated the relationship between PSC and work engagement.ConclusionNurses report a relatively strong PSC and moderate levels of presenteeism and work engagement. Demographic and work-related characteristics, along with PSC and presenteeism scores, determine nurses' work engagement. Furthermore, PSC exerts both a direct and an indirect influence on nurses' work engagement, with presenteeism serving as a partial mediator.Implications for Nursing ManagementNurse managers should prioritize fostering a supportive PSC, minimizing presenteeism, and enhancing work engagement. Such measures can ultimately improve care quality and patient safety.
SN  - 0966-0429
SN  - 1365-2834
PY  - 2025
VL  - 2025
IS  - 1
C7  - 4081706
DO  - 10.1155/jonm/4081706
AN  - WOS:001630413500001
ER  -

TY  - JOUR
AU  - Alqasmi, I
AU  - Ahmed, S
TI  - Mediating role of nurse job enjoyment and participation in medical affairs on quality of patient care in Saudi hospitals
T2  - TQM JOURNAL
AB  - PurposeThe study aims to investigate the nurse job enjoyment and their participation in medical affairs to enchance the quality of patient care in Saudi hospitals. In addition, this study also investigates the management team's role in patient care quality through the mediating effects of nurse job enjoyment and participation in medical affairs.Design/methodology/approachThe present study used a self-administered survey questionnaire to collect data from registered nurses in Saudi hospitals. In this study, 600 survey questionnaires were distributed online (Google Forms) and received 266 valid responses (44.33% response rate). In addition, SmartPLS-4.0 was applied to validate the research constructs and test the hypotheses via partial least squares structural equation modelling (PLS-SEM).FindingsThe study's findings indicate that the job enjoyment of the nurses and participation in medical affairs have positive and significant effects on the quality of patient care. In addition, the research findings also suggest that the management team of the hospitals has a significant indirect influence on the quality of patient care through the medicating effects of nurse job enjoyment and participation in medical affairs.Practical implicationsThe findings of this study also offer various practical implications. This study showed the direct impact of the management team on job enjoyment, medical affairs and patient care quality. Therefore, hospital authorities and policymakers may emphasise clear communication, collaboration, respect and trust for the effective management team in providing higher-quality patient care. The present study suggests that hospital policymakers should strive to create a positive work environment, provide adequate resources, foster team spirit, offer incentives and allow flexible scheduling to ensure higher job enjoyment and increase nurse participation in medical affairs.Originality/valueThis study adds to the growing body of knowledge by investigating the effects of the management team, job enjoyment and nurses' participation in medical affairs on patient care quality. This study also enhances the theoretical depth by exploring the mediating impact of job enjoyment in predicting the relationships between the management team and the quality of care provided to patients. The present study provides guidelines for healthcare service providers or practitioners to focus on the nurses' job enjoyment and their engagement in medical activities to continuously improve the quality of patient care in the hospitals.
SN  - 1754-2731
SN  - 1754-274X
DA  - JAN 2
PY  - 2025
VL  - 37
IS  - 1
SP  - 106
EP  - 124
DO  - 10.1108/TQM-04-2023-0119
C6  - OCT 2023
AN  - WOS:001088158200001
ER  -

TY  - JOUR
AU  - Feliciano, AZ
AU  - Feliciano, EE
AU  - Feliciano, JRD
AU  - Gonzales, FM
AU  - Cajigal, JV
AU  - Tolentino, CG
AU  - Lozano, DAA
AU  - Magtubo, DJD
AU  - Monieno, CLS
AU  - Nacpil, AG
TI  - Impact of nurses' burnout on safety culture
T2  - INTERNATIONAL JOURNAL OF ADVANCED AND APPLIED SCIENCES
AB  - Literature indicates that burnout emphasizes its implication in the development of safety issues governing healthcare providers with physical and mental exhaustion associated with it. This study advocated determining burnout and its possible effect on key performance indicators on patient safety outcomes and in the eventual recommendation of preventive actions in policies governing nursing practice. Specifically, it ventured to determine the relationship between nurses' burnout and their compliance with safety outcomes. A quantitative correlational study was designed to determine 274 purposive samples of registered nurses from participating government and non-government hospitals in Tarlac and Pampanga, Philippines towards their burnout and its relationship on key performance indicators on patient safety outcomes. Data were collected through two standardized selfadministered questionnaires, Oldenburg Inventory Scale and the Key Performance Indicators on Patient Safety Outcomes Questionnaire, between February and May 2020. The study revealed that nurses, with a mean age of 27.86 (SD+4.81) years, experienced burnout due to work disengagement (18.10+2.812) and exhaustion (19.81+2.910). Safety guidelines on patient outcomes related to blood management (3.74+0.538) and fall prevention (3.15+0.468) received the highest mean scores with pressure ulcer management (2.82+0.597), the lowest. The study found several significant correlations between nurses' disengagement, exhaustion, and total burnout with their overall safety culture (r=0.321, p=0.000; r=-0.225, p=0.003). All identified relationships showed a negative correlation suggesting that higher burnout scores are significantly related to lower safety culture scores. Nurses' ability to provide standard-based measures in upholding safety as a priority can be compromised at a considerable level. Recognizing the role of nurses' well-being in healthcare, policymakers should not only emphasize the need for evidence-based, quality, and safe interventions but also investigate the nurses' work conditions and contributory factors for burnout.
SN  - 2313-626X
SN  - 2313-3724
DA  - JAN
PY  - 2023
VL  - 10
IS  - 1
SP  - 175
EP  - 181
DO  - 10.21833/ijaas.2023.01.022
AN  - WOS:001024869000021
ER  -

TY  - JOUR
AU  - Ma, FY
AU  - Zhu, YJ
AU  - Liu, L
AU  - Chen, HL
AU  - Liu, Y
TI  - Work Engagement and Safety Behavior of Nurses in Specialized Cancer Hospitals: The Mediating Role of Self-Efficacy
T2  - JOURNAL OF NURSING MANAGEMENT
AB  - Aim. This paper aimed to examine the current state of nurse safety behavior, and the effect of work engagement on it, and to explore the mediating effect of self-efficacy between work engagement and nurse safety behavior in specialized cancer hospitals. Background. Nurse safety behavior affects the quality of care and outcomes for patients with cancer. The research proves that self-efficacy is associated with work engagement, but the relationship between self-efficacy, work engagement, and nurse safety behavior needs to be clarified. Methods. This study used a convenience sampling method to survey 957 nurses from January to February 2023. The survey included tertiary specialized cancer hospitals in five provinces in China. Sociodemography information, the Work Engagement Scale, the Self-Efficacy Scale, and the Nurse Safety Behavior Scale were used for the survey. A Questionnaire Star program collected all the data automatically. The Statistical Package for the Social Sciences version 24 was employed for Pearson correlation and multiple regression analysis to examine the association between work engagement, self-efficacy, and nurse safety behavior. Structural equation models were built using Analysis of Moment Structures version 24.0 software. Results. The results showed that the nurse safety behavior was at a high level in specialized cancer hospitals. There was a significant positive relationship between the variables work engagement, self-efficacy, and nurse safety behavior with coefficients ranging from 0.244 to 0.564. The results of structural equation modeling revealed that self-efficacy partially mediated the effect between work engagement and nurse safety behavior, accounting for 25.3% of the total effect. Conclusion. Self-efficacy mediates the relationship between work engagement and nurse safety behavior, and by increasing self-efficacy, nurse safety behavior can be improved, thus ensuring patient safety. Implications for Nursing Management. Managers should promote high work engagement and nurse safety behaviors by fostering nurses self-efficacy.
SN  - 0966-0429
SN  - 1365-2834
DA  - JUN 15
PY  - 2023
VL  - 2023
C7  - 9034073
DO  - 10.1155/2023/9034073
AN  - WOS:001079318300001
ER  -

TY  - JOUR
AU  - El-Sayed, AAI
AU  - Asal, MGR
AU  - Shaheen, RS
AU  - Abdelaliem, SMF
TI  - Job embeddedness and missed nursing care at the operating theatres: the mediating role of polychronicity
T2  - BMC NURSING
AB  - BackgroundPerioperative missed nursing care is a serious issue that can compromise patient safety and quality of care. However, little is known about the factors that influence perioperative missed nursing care.AimThis study aimed to examine the effects of job embeddedness and polychronicity on perioperative missed nursing care as well as to test the mediating role of polychronicity on the relationship between job embeddeness and perioperative missed nursing care.MethodThis was a cross-sectional correlational study that used a convenience sample of 210 operating room nurses from nine hospitals in Egypt. Data were collected using self-administered questionnaires that measured job embeddedness, polychronicity, and perioperative missed nursing care. Structural equation modeling was used to test the hypothesized relationships among the variables.ResultsThe findings demonstrated a significant negative and moderate association between missed perioperative care and both nurses' job embeddedness and polychronicity. Moreover, there was a moderately positive and significant correlation between polychronicity and job embeddedness. Path analysis revealed a significant positive causal effect between job embeddedness and polychronicity. The results of mediation revealed that the indirect effect of job embeddedness on missed care through polychronicity was statistically significant; suggesting that polychronicity partially mediated this relationship.ConclusionThis study sheds light on the intricate relationship between nurses' job embeddedness, missed care, and polychronicity in the operating theater context. By enhancing job embeddedness and fostering polychronicity among nurses, healthcare organizations can reduce perioperative missed care and ultimately improve patient care outcomes in this critical healthcare setting.
SN  - 1472-6955
DA  - DEC 4
PY  - 2023
VL  - 22
IS  - 1
C7  - 458
DO  - 10.1186/s12912-023-01628-8
AN  - WOS:001112857300001
ER  -

TY  - JOUR
AU  - Liu, M
AU  - Liu, L
AU  - Lv, ZH
AU  - Ma, FY
AU  - Mao, YS
AU  - Liu, Y
TI  - Effects of burnout and work engagement in the relationship between self-efficacy and safety behaviours-A chained mediation modelling analysis
T2  - JOURNAL OF ADVANCED NURSING
AB  - Aims: To explore the current situation, influencing factors and pathways of safety behaviour of nurses in tumour specialized hospitals, in order to provide a theoretical basis for managers to manage and train nurses, improve their safety behaviour level and ensure medical safety.Design: An anonymous cross-sectional survey.Method: A total of 2147 nurses from Grade A cancer hospitals in 15 provinces of China were selected by a convenient sampling method. Questionnaires were collected through the Questionnaire Star platform. Nurses' safety behaviour was measured using the nurse Safety Behaviour Scale, Self-efficacy by the General Self-efficacy Scale, and nurses' occupational burnout was measured by the occupational Burnout Scale, and work engagement through the the Work Engagement Scale. Structural equation modelling was used to test the relationship among nurses' safety behaviour, general self-efficacy, occupational burnout and work engagement. SPSS25.0 software was used to test the relationship among the safety behaviour of nurses, general self-efficacy, occupational burnout and work engagement.Results: The total score of safety behaviour of nurses was 55.45 +/- 6.879, the total score of general self-efficacy was 31.39 +/- 5.729, the total score of occupational burnout was 44.99 +/- 26.587, and the total score of work engagement was 38.48 +/- 13.433; the scores of the Nurse Safety Behaviour Scale, Self-Efficacy Scale, and Work Engagement Scale were positively correlated (all p < .001); the occupational burnout scale was negatively correlated with the scores of self-efficacy scale, work engagement scale and nurse safety behaviour scale (all p < .001); Structural equation model analysis shows that self-efficacy and work engagement have a direct positive impact on nurse safety behaviour(beta = .103, beta = .096, all p < .001); Occupational burnout has a direct negative impact on self-efficacy, work engagement and nurse safety behaviour(beta = -.371, beta = -.413, beta = -.328 all p < .001). Bootstrap analysis showed that occupational burnout and job involvement had a significant chain mediating effect between self-efficacy and the safety behaviour of nurses (95% CI: 0.148-0.21). The total effect of self-efficacy on the safety behaviour of nurses was 0.283 (p < .001, 95% CI: 0.225-0.301), the direct effect was 0.096 (p < .001, 95% CI: 0.042-0.15), and the indirect effect was 0.179 (p < .001, 95% CI: 0.085-0.215), The mediating effect accounted for 63.3% of the total effect size.Conclusion: Occupational burnout and work engagement play a partial mediating role between self-efficacy and nurse safety behaviour. It is necessary to strengthen training on nurse safety culture awareness, improve the nurse self-efficacy and work engagement, reduce nurse occupational burnout, and thereby improve the level of nurses' safety behaviour.
SN  - 0309-2402
SN  - 1365-2648
DA  - APR
PY  - 2024
VL  - 80
IS  - 4
SP  - 1473
EP  - 1483
DO  - 10.1111/jan.15925
C6  - OCT 2023
AN  - WOS:001093212200001
ER  -

TY  - JOUR
AU  - Yin, YZ
AU  - Lyu, MM
AU  - Zuo, M
AU  - Yao, SY
AU  - Li, H
AU  - Li, J
AU  - Zhang, J
AU  - Zhang, JP
TI  - Subtypes of work engagement in frontline supporting nurses during COVID-19 pandemic: A latent profile analysis
T2  - JOURNAL OF ADVANCED NURSING
AB  - Aim The aim was to examine the subgroups of work engagement in frontline nurses during the COVID-19 pandemic. Background The pandemic may affect the work engagement of nurses who have direct contact with infected patients and lead to a poor quality of care. Identifying classification features of work engagement and tailoring interventions to support frontline nurses is imperative. Design This study utilized a cross-sectional study design. Methods Three hundred fifty-five nurses were enrolled in this cross-sectional study from 14 February to 15 April 2020. A latent profile analysis was performed to identify classification features of work engagement. Multiple logistic regression analyses were used to examine predictors of profile membership. Results A four-profile model provided the best fit. The four profiles were titled 'low work engagement' (n = 99), 'high vigour-low dedication and absorption' (n = 58), 'moderate work engagement' (n = 63) and 'high work engagement' (n = 135). A regression analysis suggested that young nurses and nurses who were the only children of their family were more likely to be in the 'low work engagement' and 'high vigour-low dedication and absorption' groups. Conclusion This study highlights the importance of tailoring interventions for frontline supporting nurses by considering their distinct work engagement patterns, especially during the COVID-19 pandemic, to improve the promotion of work satisfaction and quality of care. Impact This was the first study to explore the latent profiles of work engagement in frontline nurses during the COVID-19 pandemic. Over 40% of nurses were in the 'low work engagement' and 'high vigour-low dedication and absorption' groups and reported low levels of work engagement. Understanding different patterns of work engagement in frontline nurses can help nursing managers provide emotional, material and organizational support based on the features of each latent profile, which may improve the quality of care and patient safety.
SN  - 0309-2402
SN  - 1365-2648
DA  - DEC
PY  - 2022
VL  - 78
IS  - 12
SP  - 4071
EP  - 4081
DO  - 10.1111/jan.15361
C6  - JUL 2022
AN  - WOS:000826040500001
ER  -

TY  - JOUR
AU  - Xue, XJ
AU  - Tao, JR
AU  - Li, YP
AU  - Zhang, GC
AU  - Wang, SX
AU  - Xu, CP
AU  - Moreira, P
TI  - Impact of clinical leadership on frontline nurses' quality of care: work engagement as mediator role
T2  - BMC HEALTH SERVICES RESEARCH
AB  - Background Leadership behavior among staff nurses is a critical aspect of healthcare management. Work engagement, characterized by vigor, dedication, and absorption, is a strong predictor of job performance and is believed to enhance the quality of care. However, few studies have explored the relationship between clinical leadership by bedside nurses, work engagement, and quality of care. Aims To explore relationships between clinical leadership and work engagement on the quality of care and to identify pathways through which clinical leadership may influence care quality via work engagement. Methods A sample of 1,029 staff nurses from 20 hospitals participated in the study. Three standardized scales were used: The Clinical Leadership Inventory (CLI), the Utrecht Work Engagement Scale-9 (UWES-9), and the nurse-reported quality of care scale. The study followed the STROBE guidelines for cross-sectional research. Results Findings revealed that clinical leadership, work engagement, and quality of care scores were 4.10 +/- 0.66, 4.09 +/- 1.16, and 3.26 +/- 0.60, respectively. Positive correlations were found between all three variables, with correlation coefficients ranging from 0.297 to 0.960 (p <.01). Clinical leadership showed both direct and indirect effects on care quality. When work engagement was included as a mediator, the effect size increased by 0.154 (< 0.001), resulting in a value of 0.411 (< 0.001), with a mediation proportion of 37.56%. The explanatory power of clinical leadership and work engagement for care quality was 75.9%. Conclusion Enhanced clinical leadership practices are significantly associated with increased nurse work engagement and improved care quality. Clinical leadership directly influences care quality, as well as indirectly through work engagement. These findings could stimulate further international discussions on healthcare management perspectives. Implications for practice Nursing management should implement clinical leadership development programs tailored for frontline nurses, promoting positive leadership behaviors and work engagement. Creating supportive organizational environments that encourage open communication and standardized practices can further enhance clinical leadership and quality of care. Summary This study found that 1) Nursing management should focus on implementing clinical leadership development programs; 2) Clinical leadership training program for bedside nurses can be enhanced through the use of simulation;3) Supportive organizational environments that promote open communication, and standardized practices should be provided by nurse managers.
SN  - 1472-6963
DA  - APR 16
PY  - 2025
VL  - 25
IS  - 1
C7  - 560
DO  - 10.1186/s12913-025-12515-0
AN  - WOS:001470280400004
ER  -

TY  - JOUR
AU  - Zhang, N
AU  - Xu, DX
AU  - Li, JJ
AU  - Xu, Z
TI  - Effects of role overload, work engagement and perceived organisational support on nurses' job performance during the COVID-19 pandemic
T2  - JOURNAL OF NURSING MANAGEMENT
AB  - Aims We aim to study the effect of role overload, work engagement and perceived organisational support on nurses' job performance, including task performance, interpersonal facilitation and job dedication. Background Many nurses have suffered from role overload at work during the COVID-19 pandemic. However, the investigations of the influence mechanisms and boundary conditions through and under which role overload is associated with job performance have shown inconsistent results. Methods A total of 595 Chinese nurses were studied from November 2020 to February 2021. Confirmatory factor analysis, maximum likelihood estimation and bootstrapping analysis were used to test the mediating process and the moderating effect. Results Work engagement partly mediated the relationships of role overload with task performance (beta = -.253, p < .001, 95% CI: [-.315, -.204]) and interpersonal facilitation (beta = -.202, p < .001, 95% CI: [-.261, -.145]); work engagement also fully mediated the relationship between role overload and job dedication (beta = -.239, p < .001, 95% CI: [-.302, -.186]). Perceived organisational support moderated the relationships of role overload with task performance, interpersonal facilitation and work dedication (beta = -.171, p < .001, beta = -.154, p < .001 and beta = -.175, p < .001, respectively). Conclusions Work engagement is the linchpin linking role overload to distal outcomes of job performance. Perceived organisational support mitigates the ways in which role overload undermines job performance. Implications for Nursing Management Hospital administrators can minimize the effects of role overload and create a more supportive organisational environment to promote the job performance of nurses.
SN  - 0966-0429
SN  - 1365-2834
DA  - MAY
PY  - 2022
VL  - 30
IS  - 4
SP  - 901
EP  - 912
DO  - 10.1111/jonm.13598
C6  - MAR 2022
AN  - WOS:000773742800001
ER  -

TY  - JOUR
AU  - Srulovici, E
AU  - Yanovich, O
TI  - Missed nursing care: Testing the moderation-mediation energetic and motivational pathways via a nested design
T2  - JOURNAL OF ADVANCED NURSING
AB  - Aims: To examine: (1) a motivational pathway where head nurse proactive leadership and nurse vigour are linked, which in turn correlates to missed nursing care, and might be moderated by workload; and (2) an energetic pathway where workload and nurse exhaustion are linked, which in turn correlates to missed nursing care, and might be moderated by head nurse proactive leadership.
   Design: A cross-sectional design, with nurses nested in wards.
   Methods: During 2018, 196 nurses from 37 wards completed questionnaires that included the 22-item MISSCARE survey; the 6-item Work Demand subscale; the 10-item Proactivity Personality scale; the 5-item Exhaustion subscale of the Maslach Burnout Inventory; the 5-item Vigour subscale of the Work Engagement scale; and nurse's and head nurse's sociodemographic characteristics. Moderation-mediation models were performed using mixed-linear model analyses.
   Results: A moderation-mediation motivational pathway was supported. Specifically, nurse vigour was higher under low workload when head nurse proactive leadership was high (beta = -.09, p =.050), which in turn was associated with lower missed nursing care (beta = -.10, p =.045). Yet, a moderation-mediation energetic pathway was not supported. Specifically, nurse exhaustion was lower under low workload when head nurse proactive leadership was high (beta =.14, p =.032), but no association was found between exhaustion and missed nursing care.
   Conclusions: This study shows that there is a significant role for nurse agency and nurse ability to cope with scarce resources.
   Impact: To date, research has focused mainly on the assumption that missed nursing care is a result of scarce resources. Findings indicate that even under scarce resources, nurses can be motivated to reduce missed nursing care. Emphasis should be placed on promoting and maximizing nurse motivation. This can be achieved by developing and implementing interventions of proactive leadership of head nurses.
SN  - 0309-2402
SN  - 1365-2648
DA  - AUG
PY  - 2022
VL  - 78
IS  - 8
SP  - 2339
EP  - 2348
DO  - 10.1111/jan.15144
C6  - JAN 2022
AN  - WOS:000739454000001
ER  -

TY  - JOUR
AU  - Holm, K
AU  - Jönsson, S
AU  - Muhonen, T
TI  - How are witnessed workplace bullying and bystander roles related to perceived care quality, work engagement, and turnover intentions in the healthcare sector? A longitudinal study
T2  - INTERNATIONAL JOURNAL OF NURSING STUDIES
AB  - Background: Workplace bullying is widespread in the healthcare sector and the negative effects are well known. However, less attention has been paid to bystanders who witness bullying in the workplace. Bystanders can affect the bullying process by engaging in active, passive, or destructive behaviors. There is a need to study work-related and organizational consequences of witnessing bullying and bystander behaviors. Objective: The aim was to explore how witnessed workplace bullying and bystander behaviors are associated with work-related and organizational consequences, such as perceived quality of care, work engagement, and turnover intentions, among healthcare workers over time. Design: Longitudinal design. An online questionnaire was administered twice over the course of six months. Setting(s): Employees in the healthcare sector in Sweden, such as physicians, nurses, and assistant nurses, responded to the questionnaire. Participants: 1144 participants provided longitudinal data. Methods: Structural equation modeling was used to explore the associations between witnessed bullying, by-stander behavior, work-related and organizational factors over time. Results: Witnessed workplace bullying (B = -0.18, 95 % CI [-0.23 to -0.12]) and the bystander outsider role (B = -0.24, 95 % CI [-0.29 to -0.19]) were statistically significantly related to a decrease in perceived quality of care. Work engagement was statistically significantly predicted by all three bystander roles over time; positively by the defender role (B = 0.11, 95 % CI [0.05-0.17]), and negatively by the outsider role (B = -0.23, 95 % CI [-0.29 to -0.16]), and the assistant role (B = -0.32, 95 % CI [-0.41 to - 0.24]). The outsider role (B = 0.12, 95 % CI [0.02-0.22]), the assistant role (B = 0.17, 95 % CI [0.03-0.30]), and witnessed workplace bullying (B = 0.18, 95 % CI [0.08-0.29]), all positively predicted increased turnover inten-tions at a subsequent time point. Conclusions: In addition to the direct negative impact workplace bullying has on those targeted by it, witnessing bul-lying and taking different bystander roles can have work-related and organizational consequences by influencing perceived care quality, employees' work engagement, and their intention to leave the organization.(c) 2022 The Author(s). Published by Elsevier Ltd. This is an open access article under the CC BY license (http://creativecommons.org/licenses/by/4.0/).
SN  - 0020-7489
SN  - 1873-491X
DA  - FEB
PY  - 2023
VL  - 138
C7  - 104429
DO  - 10.1016/j.ijnurstu.2022.104429
C6  - DEC 2022
AN  - WOS:000914216200001
ER  -

TY  - JOUR
AU  - Al Badi, FM
AU  - Cherian, J
AU  - Farouk, S
AU  - Al Nahyan, M
TI  - Work engagement and job performance among nurses in the public healthcare sector in the United Arab Emirates
T2  - JOURNAL OF ASIA BUSINESS STUDIES
AB  - PurposeNurses who are more engaged in their work, and have the right job characteristics and positive organizational factors, are expected to perform better. The purpose of this study is to improve the performance in the healthcare sector in the United Arab Emirates (UAE), thus this study explored the job characteristics and organizational factors that affect work engagement and job performance of nurses. Design/methodology/approachNurses (N = 2,369) working in the public healthcare sector in the UAE were asked to provide their perceptions on work engagement and its antecedents, their performance and how they perceive justice in their workplace. FindingsRegardless of job demands, nurses' job performance remained unaffected by demographic factors, which was a striking finding: nurses provide quality services and manage to accomplish their tasks, at any level of demand. Justice acted as a moderator of the relationship between job resources and work engagement, which was a new addition to the literature. Nurses with low overall perceptions of justice had stronger links between job resources and work engagement. Even if the level of justice was perceived as low, work engagement remained unaffected. Originality/valueWork engagement is a critical issue, but has received little attention, with most focusing on its relationship with performance as the outcome variable. This paper has therefore enriched the literature and is significant in both country and sector.
SN  - 1558-7894
SN  - 1559-2243
DA  - OCT 19
PY  - 2023
VL  - 17
IS  - 5
SP  - 1019
EP  - 1041
DO  - 10.1108/JABS-06-2022-0216
C6  - JAN 2023
AN  - WOS:000910502900001
ER  -

TY  - JOUR
AU  - Kao, FH
AU  - Liu, TY
TI  - Investigation on the Relationship Between Difficult Patients and Quality of Care: The Moderating Effect of Psychological Resilience
T2  - INTERNATIONAL JOURNAL OF NURSING PRACTICE
AB  - AimThis study aims to investigate the association between difficult patients and work burnout, work passion, quality of care and psychological resilience in nursing personnel.BackgroundDealing with difficult patients is a common managerial problem in hospitals, and this topic has received increasing attention in healthcare studies. Understanding how difficult patients influence the quality of care may assist increase in patient safety and healthcare quality.MethodsIn this descriptive, cross-sectional survey study, we collected 250 valid questionnaires from nursing personnel at a regional hospital in Taipei City.ResultsThe results revealed a significant negative correlation between difficult patients and negative care behaviours, with work burnout mediating this association. In addition, work passion mediated the associations among difficult patients and negative behaviours, supportive behaviours and service performance. The interaction between psychological resilience and difficult patients also affected the quality of care through work passion.ConclusionsHospital administrators should implement interventions to mitigate the influence of difficult patients on the quality of care, strengthen the psychological resilience of nursing staff to prevent burnout and enhance the work passion of personnel.
SN  - 1322-7114
SN  - 1440-172X
DA  - JUN
PY  - 2025
VL  - 31
IS  - 3
C7  - e70018
DO  - 10.1111/ijn.70018
AN  - WOS:001514043500001
ER  -

TY  - JOUR
AU  - Bernales-Turpo, D
AU  - Quispe-Velasquez, R
AU  - Flores-Ticona, D
AU  - Saintila, J
AU  - Mamani, PGR
AU  - Huancahuire-Vega, S
AU  - Morales-García, M
AU  - Morales-García, WC
TI  - Burnout, Professional Self-Efficacy, and Life Satisfaction as Predictors of Job Performance in Health Care Workers: The Mediating Role of Work Engagement
T2  - JOURNAL OF PRIMARY CARE AND COMMUNITY HEALTH
AB  - Background: It is essential to identify the factors that influence the work performance of health professionals working in health care facilities, especially in the context of the COVID-19 pandemic, since these factors have an impact on the quality of medical care provided to the population. Objective: This study aimed to analyze the mediating role of work engagement in the relationship between job burnout, professional self-efficacy, life satisfaction, and job performance in Peruvian health care workers. Methods: Cross-sectional explanatory study, with the voluntary participation of 508 health professionals (physicians and nurses) of both sexes (70.7% women, 29.3% men), and from different health facilities in the city of Lima. All participants were administered the Single Burnout Item questionnaire, the Professional Self-Efficacy Scale (AU-10), the Satisfaction with Life Scale (SWL), the Individual Work Performance Questionnaire (IWPQ), and the Utrecht Work Engagement Scale (UWES-9). Structural Equation Modeling (SEM) was used for data analysis. Results: In the SEM analysis, it was found that for the mediation model the incremental goodness-of-fit indices were significant (chi(2) = 2292.313, gl = 659, P < .001, chi(2)/gl = 2.788). Career self-efficacy (beta = .557, P < .001) and life satisfaction (beta = .289, P < .001) were positive predictors of work engagement. While burnout was a negative predictor (beta = .878, P < .001). The consistent mediation of work engagement of professional self-efficacy, life satisfaction, and burnout had a positive predictor effect on job performance (beta = .878, P < .001). Conclusion: Research provides evidence that professional self-efficacy, life satisfaction, and burnout could influence job performance through work engagement.
SN  - 2150-1319
SN  - 2150-1327
DA  - MAY
PY  - 2022
VL  - 13
DO  - 10.1177/21501319221101845
AN  - WOS:000800422600001
ER  -

TY  - JOUR
AU  - Zeng, DR
AU  - Takada, N
AU  - Hara, Y
AU  - Sugiyama, S
AU  - Ito, Y
AU  - Nihei, Y
AU  - Asakura, K
TI  - Impact of Intrinsic and Extrinsic Motivation on Work Engagement: A Cross-Sectional Study of Nurses Working in Long-Term Care Facilities
T2  - INTERNATIONAL JOURNAL OF ENVIRONMENTAL RESEARCH AND PUBLIC HEALTH
AB  - Nurses' work motivation impacts their job satisfaction and work engagement, affecting their quality of care. Work motivation, a personal resource, can be categorized into intrinsic and extrinsic motivation, each of which may function differently in the job demands-resources (JD-R) model. To study the effect of nurses' intrinsic and extrinsic work motivation on work engagement in long-term care (LTC) facilities, we randomly selected 1200 facilities from 6055 LTC facilities in eastern Japan. Two nurses from each facility completed a self-report questionnaire-newly developed for this study for evaluating intrinsic and extrinsic work motivation-to assess their work engagement, job satisfaction, and work motivation. Multiple regression analysis of 561 valid questionnaires investigated the relationship between work motivation and work engagement, indicating that intrinsic work motivation, job satisfaction, and age had a significant positive effect on work engagement, while extrinsic work motivation had no significant effect. However, half the nurses chose to work because of extrinsic work motivation, explaining the high turnover rate of nursing staff in LTC facilities. Findings indicate the importance of measures to foster nurses' intrinsic motivation to improve work engagement. Further research should investigate how to improve the intrinsic motivation of nurses working in LTC facilities.
SN  - 1660-4601
DA  - FEB
PY  - 2022
VL  - 19
IS  - 3
C7  - 1284
DO  - 10.3390/ijerph19031284
AN  - WOS:000759443100001
ER  -

TY  - JOUR
AU  - Mohammed, IS
AU  - Wuni, A
AU  - Nyarko, BA
AU  - Ibrahim, MM
AU  - Chanayireh, L
TI  - Work engagement: the key driver in transforming organizational commitment into enhanced work performance among midwives in Ghana - a structural equation modelling approach
T2  - BMC HEALTH SERVICES RESEARCH
AB  - Background Midwives play a pivotal role in maternal and child health systems, yet their performance is profoundly shaped by organizational commitment and work engagement. Aim This study examined the mediating effect of work engagement on the relationship between organizational commitment and work performance among midwives in Ghana. MethodAn analytical cross-sectional design was employed in this study. Data were collected from 254 midwives using validated scales to assess organizational commitment, work engagement, and work performance. Analyses were conducted using SPSS Statistics and AMOS for structural equation modeling (SEM). Results Most participants were female (96.9%) and aged 30-39 years (54.3%). Organizational commitment was positively correlated with work engagement (r = 0.125, p < 0.05) and work performance (r = 0.166, p < 0.05). Work engagement also showed a strong positive correlation with work performance (r = 0.662, p < 0.05). Mediation analysis confirmed that work engagement fully mediated the relationship between organizational commitment and work performance (beta = 0.078, SE = 0.061, p < 0.001). Conclusion The results of the study highlight the vital role of work engagement as a positive and significant mediator between organizational commitment and work performance among midwives. Investing in strategies that boost midwives' commitment and engagement is essential for strengthening maternal healthcare quality and workforce sustainability.
SN  - 1472-6963
DA  - JUL 1
PY  - 2025
VL  - 25
IS  - 1
C7  - 840
DO  - 10.1186/s12913-025-13062-4
AN  - WOS:001521256300013
ER  -

TY  - JOUR
AU  - Wan, L
AU  - Liu, JK
AU  - Wang, HT
AU  - Li, KQ
TI  - Proactively Seeking Feedback From Diverse Networks: A Weekly Diary Study on Nurses' Work Engagement and Task Performance
T2  - JOURNAL OF NURSING MANAGEMENT
AB  - Feedback-seeking behavior has been found to have positive impacts on nurses' mental health. However, we still lack knowledge on how and under what conditions feedback-seeking behavior can enhance nurses' work engagement and task performance on a weekly basis. Based on weak ties theory and information processing theory, this study aimed to investigate the positive relationship between weekly feedback-seeking behavior, nurses' work engagement, and task performance. In addition, we explored the moderating roles of contacts' closeness and contacts' functional background diversity. Using a 4-week survey with 368 nurses (totaling 1472 observations), we generally confirmed our hypotheses. The results of the multilevel regression analysis revealed that the positive relationship between weekly feedback-seeking behavior and work engagement was stronger for those who had higher levels of contacts' functional background diversity and that the positive relationship between weekly feedback-seeking behavior and task performance was stronger for those who had lower levels of contacts' closeness. In summary, taking a network characteristic perspective, we highlight that contacts' closeness and functional background diversity can significantly influence the nurses' feedback-seeking process on a weekly basis. These findings enhance our understanding of how feedback-seeking behavior can be leveraged to promote positive work outcomes for nurses.
SN  - 0966-0429
SN  - 1365-2834
PY  - 2025
VL  - 2025
IS  - 1
C7  - 8119182
DO  - 10.1155/jonm/8119182
AN  - WOS:001460480000001
ER  -

TY  - JOUR
AU  - Ni, YX
AU  - Xu, Y
AU  - He, L
AU  - Wen, Y
AU  - You, GY
TI  - Relationship between job demands, work engagement, emotional workload and job performance among nurses: A moderated mediation model
T2  - INTERNATIONAL NURSING REVIEW
AB  - AimTo explore the mediating effect of work engagement and the moderated mediating effect of emotional workload on the relationship between job demands and job performance among nurses.BackgroundNurses work in a high-demand situation that could affect their job performance. However, previous studies have reported an inconsistent relationship between job demands and job performance. The underlying mechanism of how job demands influence job performance remains unclear.MethodsAn online cross-sectional survey was conducted with a convenience sample of 893 nurses from 14 cities in Sichuan Province between November and December 2021. Data were collected using the Job Demands Scale, Job Performance Scale, Utrecht Work Engagement Scale, and emotional workload subscale of the Questionnaire on the Experience and Evaluation of Work. Bootstrap and simple slope methods were used to test a moderated mediation model using Hayes' PROCESS macro. The STROBE reporting guidelines were utilized.ResultsJob demands had a positive effect on job performance, and this effect was mediated by work engagement. Emotional workload moderated the indirect relationship between job demands and job performance. Specifically, the positive effect of job demands on job performance via work engagement was attenuated in nurses with a high emotional workload.ConclusionThis study sheds light on the complex relationship between job demands and job performance. Work engagement and emotional workload deserve more attention to improve nurses' performance.Implications for nursing and nursing policyPolicymakers and nurse managers should make efforts to develop and implement strategies to foster nurses' work engagement, reduce their emotional workload, and further help nurses efficiently deal with job demands.
SN  - 0020-8132
SN  - 1466-7657
DA  - DEC
PY  - 2024
VL  - 71
IS  - 4
SP  - 924
EP  - 932
DO  - 10.1111/inr.12941
C6  - JAN 2024
AN  - WOS:001153348000001
ER  -

TY  - JOUR
AU  - Yagar, F
AU  - Yagarb, SD
TI  - The effects of organizational silence on work engagement, intention to leave and job performance levels of nurses
T2  - WORK-A JOURNAL OF PREVENTION ASSESSMENT & REHABILITATION
AB  - BACKGROUND: Reducing the level of organizational silence can play an important role in the work-related decisions of nurses. However, to date a comprehensive study investigating the effect of organizational silence on work engagement, intention to leave, and job performance levels of nurses has yet to be conducted. OBJECTIVE: This study aimed to explain the effect of organizational silence on work engagement, intention to leave, and job performance of nurses. METHODS: The sample of the study consisted of 224 nurses. The Organizational Silence Scale, the Job Performance Scale, the Intention to Leave Scale, and the Work Engagement Scale were used to collect data in this study and the Pearson correlation test and regression tests were used in the data analysis. RESULTS: It was observed that organizational silence was negatively correlated with job performance (r = -0.455) and work engagement (r = -0.242), and positively correlated with intention to leave (r = 0.440) (p < 0.01). Regression analysis also illustrated that dimensions of organizational silence have a significant effect on job performance, intention to leave, and work engagement. CONCLUSION: A decrease in the organizational silence level of nurses is effective in decreasing intention to leave and increasing work engagement and job performance levels. Nurses should be able to express their opinions clearly towards other healthcare professionals and management and management should provide this working environment for nurses. To increase work engagement and job performance levels and decrease intention to leave, meetings and educational programs that reduce organizational silence might be developed at an organizational level by management.
SN  - 1051-9815
SN  - 1875-9270
PY  - 2023
VL  - 75
IS  - 2
SP  - 471
EP  - 478
DO  - 10.3233/WOR-210192
AN  - WOS:001006098200012
ER  -

TY  - JOUR
AU  - Obour, JA
AU  - Opoku, FK
AU  - Mensah, RD
AU  - Appiah, SO
AU  - Amfo-Antiri, D
AU  - Boateng, RK
TI  - Fueling nurse engagement and performance through psychological capital in Ghanaian teaching hospitals
T2  - DISCOVER PUBLIC HEALTH
AB  - This study investigates the mediating role of work engagement in the relationship between psychological capital and job performance of nurses in the Ghanaian Teaching Hospital. Grounded in the Job Demands Resources theory, the study employed a quantitative, explanatory research design. A structured questionnaire was administered to a sample of 410 nurses drawn from a population of 3100. Data were analysed using Partial Least Squares Structural Equation Modelling version 4.1.1. The findings revealed that among the dimensions of psychological capital, only optimism and resilience had significant direct effects on job performance. Additionally, work engagement emerged as a significant positive predictor of job performance. The analysis further showed that work engagement fully mediated the relationships between hope and job performance, while it partially mediated the effects of optimism, self-efficacy, and resilience. This study contributes to the literature by offering one of the few empirical examinations of how psychological capital drives job performance through work engagement within a frontline healthcare context in Ghana.
SN  - 3005-0774
DA  - DEC 13
PY  - 2025
VL  - 22
IS  - 1
C7  - 827
DO  - 10.1186/s12982-025-01105-4
AN  - WOS:001637523300001
ER  -

TY  - JOUR
AU  - Joneghani, RBN
AU  - Joneghani, RBN
AU  - Dustmohammadloo, H
AU  - Bouzari, P
AU  - Ebrahimi, P
AU  - Fekete-Farkas, M
TI  - Self-Compassion, Work Engagement and Job Performance among Intensive Care Nurses during COVID-19 Pandemic: The Mediation Role of Mental Health and the Moderating Role of Gender
T2  - HEALTHCARE
AB  - (1) Background: The COVID-19 pandemic has highlighted attention on the importance of certain variables in predicting job performance. Among these, mental health is one of the main variables affected by this pandemic. It can have an important mediating role in predicting job performance by individual, occupational, and organizational variables, especially in the nursing community. However, there is little information about its mediation role among the predictors of job performance. This cross-sectional study aimed to examine the role of mental health as a mediating factor in the influence of self-compassion and work engagement on ICU nurses' job performance during the COVID-19 pandemic, as well as the moderating effect of gender on all model relations. A survey of 424 ICU nurses (men 193 and women 231) was undertaken in three Coronavirus hospitals in Isfahan, Iran. (2) Method: Questionnaires were distributed and collected among the statistical sample, and the data from the questionnaires were analyzed using AMOS24 software (version 24). The research model was evaluated in two stages (the main model and the two sub-models in two gender groups). (3) Result: The analysis revealed that work engagement (beta = 0.42, p < 0.001), mental health (beta = 0.54, p < 0.001) and job performance (beta = 0.51, p < 0.001) were discovered to be positively related to self-compassion. Work engagement is positively associated with mental health (beta = 0.16, p < 0.01) and job performance (beta = 0.21, p < 0.001), and mental health is linked positively to job performance (beta = 0.23, p < 0.001). Furthermore, the effects of self-compassion and work engagement on job performance are mediated by mental health. According to the findings, gender moderates the link between self-compassion and work engagement, work engagement and job performance, and self-compassion and job performance. (4) Conclusion: Mental health has a mediating role in the effect of self-compassion and work engagement on ICU nurses' job performance. Gender also acted as a moderator in some relationships. Males are dominant in all of these relationships as compared to females.
SN  - 2227-9032
DA  - JUL
PY  - 2023
VL  - 11
IS  - 13
C7  - 1884
DO  - 10.3390/healthcare11131884
AN  - WOS:001031176700001
ER  -

TY  - JOUR
AU  - Huang, Q
AU  - Wang, LN
AU  - Huang, HT
AU  - Tang, HS
AU  - Liu, J
AU  - Chen, CR
TI  - Transformational leadership, psychological empowerment, work engagement and intensive care nurses' job performance: a cross-sectional study using structural equation modeling
T2  - BMC NURSING
AB  - BackgroundThe global nursing shortage has intensified the need for effective leadership strategies to enhance nurse performance and retain skilled staff, particularly in high-stress environments like intensive care units Transformational leadership has been recognized as a critical factor in improving nurses'job performance. However, the mechanisms underlying this relationship remain underexplored. This study investigates the direct impact of transformational leadership on ICU nurses'job performance and examines the mediating roles of psychological empowerment and work engagement.MethodsA cross-sectional study was conducted. Between October to November 2024, a total of 584 intensive care nurses from China completed the survey, which included standard assessments on transformational leadership, psychological empowerment, work engagement, and job performance. Structural equation modeling was employed to analyze the direct and indirect effects of transformational leadership on job performance, with psychological empowerment and work engagement as mediators.ResultsThe results indicated significant positive correlations among transformational leadership, psychological empowerment, work engagement, and job performance (all P < 0.01). Transformational leadership not only directly affected the job performance of intensive care nurses but also influenced it through the partial mediating roles of psychological empowerment and work engagement, with the mediating effects accounting for 24.64% and 21.74% of the total effect, respectively. Additionally, the analysis found that psychological empowerment and work engagement, played a chain mediating role in the relationship between transformational leadership and the job performance, with the mediating effect accounting for 15.94% of the total effect.ConclusionsThis study highlights the association between transformational leadership and ICU nurses' job performance, both directly and indirectly through psychological empowerment and work engagement. The findings suggest that transformational leadership is related to key psychological and behavioral factors that may support better job performance. Fostering transformational leadership behaviors may serve as a valuable approach for nursing managers to enhance psychological empowerment and engagement among ICU nurses, with potential benefits for patient care outcomes.Clinical trial numberNot applicable.
SN  - 1472-6955
DA  - AUG 5
PY  - 2025
VL  - 24
IS  - 1
C7  - 1025
DO  - 10.1186/s12912-025-03685-7
AN  - WOS:001545465400004
ER  -

TY  - JOUR
AU  - Abukhalifa, AMS
AU  - Kamil, NLM
TI  - Are Palestinian Nurses Burned Out or Engaged: The Impact of Job Demands on Job Performance?
T2  - JOURNAL OF HEALTH MANAGEMENT
AB  - The impact of job demands on job performance is not always straightforward but relies on whether employees are burned out or engaged. Although such relationships were established previously based on job demands-resources (JD-R) theory in Western developed countries, evidence from Eastern developing countries is very limited. During the peak of COVID-19, this study was conducted to examine the impact of job demands on nurses' job performance via the mediating role of work burnout and work engagement. By employing the tenets of the JD-R theory, the theory was tested through collecting data from 202 nurses who were working in Palestine. The SPSS statistical software (version 25) and partial least squares structural equation modelling (PLS-SEM) were used to analyse the collected data. The findings disclosed that work burnout was negatively related to job performance, and work engagement was positively related to job performance. Unexpectedly, job demand had a negative relationship with work burnout and a positive relationship with work engagement. However, work burnout and work engagement mediated the relationship between job demand and job performance. A discussion of the findings, contributions, implications, limitations and future directions is provided.
SN  - 0972-0634
SN  - 0973-0729
DA  - NOV
PY  - 2024
VL  - 26
IS  - 5
SP  - 717
EP  - 732
DO  - 10.1177/09720634241235496
C6  - MAR 2024
AN  - WOS:001187826000001
ER  -

TY  - JOUR
AU  - Jiang, CX
AU  - Zhou, LY
AU  - Jiang, S
TI  - From Spiritual Climate to Social Workers' Job Performance: A Serial Mediation Model of Organisational Commitment and Work Engagement
T2  - BRITISH JOURNAL OF SOCIAL WORK
AB  - The significance of the spiritual climate in enhancing job performance is acknowledged, yet there exists a notable lack of empirical understanding regarding mechanisms, particularly in the social work profession. This study aims to address this gap by examining the serial mediation effect of organisational commitment and work engagement in delineating the relationship between spiritual climate and job performance. A sample of 1,023 social workers from H City, China, was procured using a multistage cluster random sampling approach. The results of the serial mediation analyses show a direct positive effect of spiritual climate on job performance (b = 0.130, p < 0.001) and significant indirect effects through organisational commitment (b = 0.640, p < 0.001) and work engagement (b = 0.516, p < 0.001), underscoring the crucial roles these variables play in mediating spiritual climate's influence on job performance. Findings reveal a sequential mediating pathway from organisational commitment to work engagement, operating between spiritual climate and job performance. This research clarifies the complex mechanisms linking spiritual climate and job performance, augmenting the limited empirical knowledge within the social work profession. Additionally, it offers practical implications for meeting social workers' spiritual needs at work.
SN  - 0045-3102
SN  - 1468-263X
DA  - JUN 26
PY  - 2024
VL  - 54
IS  - 7
SP  - 3334
EP  - 3351
DO  - 10.1093/bjsw/bcae095
C6  - JUN 2024
AN  - WOS:001254866100001
ER  -

TY  - JOUR
AU  - Morales-Garcia, WC
AU  - Vallejos, M
AU  - Sairitupa-Sanchez, LZ
AU  - Morales-García, SB
AU  - Rivera-Lozada, O
AU  - Morales-Garcia, M
TI  - Depression, professional self-efficacy, and job performance as predictors of life satisfaction: the mediating role of work engagement in nurses
T2  - FRONTIERS IN PUBLIC HEALTH
AB  - Background The life satisfaction and job performance of nursing professionals are affected by a multitude of factors, including work engagement, self-efficacy, and depression. The Job Demands-Resources (JD-R) model provides a theoretical framework to explore these relationships.Objective Our study aimed to analyze the primary goal of this research, which is to examine the mediating role of work engagement in the relationship between depression, professional self-efficacy, job performance, and their impact on life satisfaction in nurses, using the JD-R theory as a guide.Methods This cross-sectional study involved 579 participants aged between 21 to 57 years (M = 39, SD = 9.95). Mediation analysis was used to examine the influence of depression, self-efficacy, and job performance on work engagement, and in turn, its effect on life satisfaction.Results Findings indicated that work engagement plays a crucial mediating role between depression, self-efficacy, job performance, and life satisfaction. Interventions to increase work engagement could assist nurses in better managing depression and improving their performance and life satisfaction.Conclusions Our study highlights the need for workplace policies and strategies that foster work engagement and self-efficacy among nurses while effectively managing job demands to prevent depression. Moreover, these findings underscore the importance of the JD-R theory to understand and improve nurses' job satisfaction and performance, and suggest areas for future research, including exploring other potential factors and applying these findings across different contexts and cultures.
SN  - 2296-2565
DA  - FEB 1
PY  - 2024
VL  - 12
C7  - 1268336
DO  - 10.3389/fpubh.2024.1268336
AN  - WOS:001161556700001
ER  -

TY  - JOUR
AU  - Po, WWA
AU  - Wichaikhum, OA
AU  - Abhicharttibutra, K
AU  - Suthakorn, W
TI  - Factors predicting job performance of nurses: A descriptive predictive study
T2  - INTERNATIONAL NURSING REVIEW
AB  - AimThis study investigated the job performance and predictability of job demands, job resources, personal resources, work engagement, job crafting, and the transformational leadership of nurse managers on this among nurses in Myanmar. BackgroundThe ongoing crisis of nursing shortages along with heavy workloads combines to form a major challenge in Myanmar and these affected the job performance of nurses during the COVID-19 pandemic. MethodsUtilizing a stratified random sample of 474 nurses from tertiary-level general hospitals in the Republic of the Union of Myanmar, a descriptive predictive analysis was carried out. The Demographic Data Sheet, Job Performance Scale, Work Engagement Scale, Job Demands Scale, Job Resources Scale, Personal Resources Scale, Job Crafting Scale, and Global Transformational Leadership Scale were utilized to collect data. ResultsThe overall level of job performance was perceived to be high, considering various factors such as job demands, personal resources, work engagement, and job crafting were found as significant predictors of nurses' job performance, explaining 63.30% of the total variance. DiscussionThese findings make a valuable contribution toward enhancing nurses' job performance by addressing job demands, fostering work engagement, and nurturing their job-crafting capabilities. Self-reporting data collection may not have accurately represented the actual level of study variable. ConclusionThis study highlighted factors that significantly affect nurses' job performance in general hospitals in Myanmar. Implications for nursing and health policyThe findings provide important evidence for nursing administrators and policymakers wishing to develop strategies to enhance the working environment and remain active in helping the performance of nurses.
SN  - 0020-8132
SN  - 1466-7657
DA  - SEP
PY  - 2024
VL  - 71
IS  - 3
SP  - 563
EP  - 570
DO  - 10.1111/inr.12873
C6  - AUG 2023
AN  - WOS:001046631300001
ER  -

TY  - JOUR
AU  - Wang, YY
AU  - Tang, L
AU  - Li, LZ
TI  - Work engagement and associated factors among healthcare professionals in the post-pandemic era: a cross-sectional study
T2  - FRONTIERS IN PUBLIC HEALTH
AB  - BackgroundWith the shift of strategy in fighting COVID-19, the post-pandemic era is approaching. However, the "hard times" for healthcare systems worldwide are not yet ending. Healthcare professionals suffer negative impacts caused by the epidemic, which may seriously threaten their work motivation, concentration, and patient safety. ObjectiveInvestigating the status and factors associated with Chinese healthcare professionals' work engagement in the post-pandemic era. MethodsA cross-sectional study was conducted to investigate healthcare professionals from 10 hospitals in Hunan Province. Data were collected using demographic characteristics, Generalized Anxiety Disorder-2, Patient Heath Qstionaire-2, Utrecht Work Engagement Scale, Work-Related Basic Need Satisfaction Scale, National Aeronautics and Space Administration-Task Load Index, and self-compassion scale. Descriptive and multiple linear regression analyses explored the factors associated with work engagement. ResultsA total of 1,037 eligible healthcare professionals participated in this study, including 46.4% of physicians, 47.8% of nurses, and 5.8% of others. The total mean score of work engagement was 3.36 & PLUSMN; 1.14. The main predictor variables of work engagement were gender (p = 0.007), years of work experience (p < 0.001), whether currently suffering challenges in the care of patients with COVID-19 (p = 0.003), depression (p < 0.001), work-related basic need satisfaction (p < 0.001), and mindfulness (p < 0.001). ConclusionHealthcare professionals have a medium level of work engagement. Managers need to pay attention to the physical and psychological health of healthcare professionals, provide adequate support, help them overcome challenges, and acknowledge their contribution and value to improve their work engagement, enhance the quality of care and ensure patient safety.
SN  - 2296-2565
DA  - JUL 27
PY  - 2023
VL  - 11
C7  - 1173117
DO  - 10.3389/fpubh.2023.1173117
AN  - WOS:001044397600001
ER  -

TY  - JOUR
AU  - Dürr, L
AU  - Forster, A
AU  - Bartsch, CE
AU  - Koob, C
TI  - Anforderungen, Ressourcen und Arbeitsengagement Pflegender wahrend der zweiten Welle der COVID-19-Pandemie Eine Querschnittstudie
T2  - PFLEGE
AB  - Demands, resources, and work engagement of nurses during the second wave of the COVID-19 pandemic - A cross-sectional study Abstract. Background: Nurses are assigned a key role in managing the COVID-19 pandemic. Of particular importance is their work engagement, depending on job demands and resources. So far, there have only been scattered and first-wave related indications of nurses' job demands, resources and work engagement in Germany during the pandemic. Aim: To systematically assess key job demands, key job resources and work engagement of nursing staff for the second wave of the COVID-19 pandemic, also differentiating between various groups of nurses. Method: The study was realized in a cross-sectional design and included nurses in direct health care settings in Germany. Data was collected with an online questionnaire using valid and reliable measures during the second wave of the pandemic. The dataset for analyses comprised 1027 cases in total. Results: Regarding demands, work overload was even higher than before the pandemic, but work-life interferences were less pronounced. Nurses' resource architecture was not fundamentally changed by the pandemic, but interpersonal relationships and autonomy were rated more positively. Domiciliary care workers assessed demands and resources more positively than nurses in nursing homes or hospitals, whereas nurses caring for COVID-19 patients evaluated demands and resources more critically. Nurses' work engagement was higher during the second pandemic wave than in the first wave, but still low overall. Conclusions: Due to the importance of work engagement for nurses' health and performance and thus the quality of care, demands and resources must be further improved. Starting points are, e. g., fostering team cohesion, strengthening autonomy, and managing workload.
SN  - 1012-5302
SN  - 1664-283X
DA  - FEB
PY  - 2022
VL  - 35
IS  - 1
SP  - 5
EP  - 14
DO  - 10.1024/1012-5302/a000820
AN  - WOS:000746108400002
ER  -

TY  - JOUR
AU  - Asiri, AM
AU  - Mahran, SM
AU  - Elseesy, NA
TI  - A study of staff nurses' perceptions of nursing leadership styles and work engagement levels in Saudi general hospitals
T2  - INTERNATIONAL JOURNAL OF ADVANCED AND APPLIED SCIENCES
AB  - Leadership styles are meaningful in facing obstacles in healthcare, such as improving quality of care and performance of safety, minimizing expense, and keeping high-performing nursing staff; as a result, they can positively or negatively affect nursing work engagement, which has an impact on employee satisfaction, patient satisfaction, and organizational productivity. Thus the objective of this study is to determine the perception of the relationship between nurse managers' leadership styles and the levels of work engagement of the staff nurses in the Kingdom of Saudi Arabia. This study used a quantitative, descriptive, cross-sectional, and correlational design. A convenience sampling technique was used to select 383 staff nurses working in governmental hospitals in Saudi Arabia. The Utrecht Work Engagement Scale and the Multifactorial Leadership Questionnaire 5X short form were used to collect data. The study found that transformational leadership style (M & PLUSMN;SD: 2.34 & PLUSMN;.946) and transactional leadership style (M & PLUSMN;SD: 2.03 & PLUSMN;.686) had the highest mean scores from staff nurses' perceptions, while laissez-faire leadership style (M & PLUSMN;SD: 1.4 & PLUSMN;.991) had the lowest mean score. Moreover, the highest mean score of staff nurses' work engagement was dedication (M & PLUSMN;SD: 4.80 & PLUSMN;1.380), and the lowest mean score for vigor (M & PLUSMN;SD: 4.02 & PLUSMN;1.424). There was a strong statistically significant positive relationship between transformational and transactional leadership styles and staff nurses' levels of work engagement (r=0.591, r=0.517, P=0.000), respectively, while there was a negative but not statistically significant relationship between laissez-faire leadership style and staff nurses' levels of work engagement (r=-0.023 and p=0.64). Nurse managers who utilize transformational and transactional leadership approaches to empower and collaborate with staff nurses can improve organizational
SN  - 2313-626X
SN  - 2313-3724
DA  - JAN
PY  - 2023
VL  - 10
IS  - 1
SP  - 55
EP  - 61
DO  - 10.21833/ijaas.2023.01.008
AN  - WOS:001024869000007
ER  -

TY  - JOUR
AU  - Hasan, AA
AU  - Ahmad, SZ
AU  - Osman, A
TI  - Transformational leadership and work engagement as mediators on nurses' job performance in healthcare clinics: work environment as a moderator
T2  - LEADERSHIP IN HEALTH SERVICES
AB  - PurposeThis study aims to investigate the mediating effect of transformational leadership (TL) and work engagement (WE) on health-care clinic nurses' performance and the crucial role of these variables in the work environment (WEV). Design/methodology/approachData were collected from 353 nurses working across various health-care clinics in the United Arab Emirates. This study used descriptive correlational statistics from the Statistical Package for the Social Sciences, the Pearson correlation coefficient, confirmatory factor analysis for model validity, Cronbach's alpha for reliability and path analysis to determine the results. FindingsThe relationship between TL and job performance among nurses in health-care clinics was strongly influenced by WE. In addition, a moderate WEV increased the positive influence of TL on job accomplishment. Furthermore, there were no statistically significant differences between the participants' demographics characteristics and the main variables of the study. Practical implicationsHealth-care management can support and enhance nurses' job performance through TL, create a more structured WEV and support WE. Originality/valueThis study involves a specific investigation into WE as a mediator, WEV as a moderator and the effect of TL on nurses' job performance.
SN  - 1751-1879
SN  - 1751-1887
DA  - NOV 22
PY  - 2023
VL  - 36
IS  - 4
SP  - 537
EP  - 561
DO  - 10.1108/LHS-10-2022-0097
C6  - APR 2023
AN  - WOS:000974640900001
ER  -

TY  - JOUR
AU  - Li, JL
AU  - Xiang, LJ
AU  - Li, Q
AU  - Liu, J
AU  - Pan, JY
TI  - Impact of clinical pathway implementation satisfaction, work engagement, and hospital-patient relationship on quality of care in Chinese nurses
T2  - INTERNATIONAL NURSING REVIEW
AB  - Aims: This study aimed to investigate how clinical pathway implementation satisfaction, work engagement, and hospital-patient relationship impact the quality of care that is provided by nurses in public hospitals. Background: Clinical pathways are recommended as a form of quality improvement by broader healthcare systems and are widely used in the world. Nurses are the most involved group of healthcare professionals in the implementation of clinical pathways in public hospitals. So, it is important to investigate how their satisfaction with the process affects the quality of care they provide and influencing factors. Methods: This descriptive cross-sectional study surveyed nurses practicing across seven tertiary public hospitals in Sichuan Province, China, online. The survey consisted of a questionnaire for the general characteristics of the participants and four Chinese maturity scales validated by previous studies: clinical pathway implementation satisfaction scale, work engagement scale, hospital-patient relationship perception scale, and quality of care scale. The bootstrap method was used to test a moderated mediation model using Hayes' PROCESS macro models 4 and 8. We followed STROBE guidelines to prepare the study report. Results: A total of 880 nurses filled out the questionnaires, 821 of which were regarded as valid. Clinical pathway implementation satisfaction had a positive effect on quality of care (B = 0.873, P < 0.001). Work engagement played a mediation role between nurses' clinical pathway implementation satisfaction and the quality of care (effect = 0.080, Boot 95% CI = [0.023, 0.142]). This mediation model was moderated by the hospital-patient relationship (P < 0.01). Conclusion: Clinical pathway implementation satisfaction may enhance the quality of care by work engagement of nurses. Moreover, a good hospital-patient relationship can enhance the positive impact of nurses' satisfaction on work engagement and health service quality. Implications for nursing and nursing policyPublic hospital managers need to pay attention to nurses' evaluation of and perceptions toward clinical pathway implementation and then take corresponding measures to improve their satisfaction to enhance the quality of care. At the same time, the government, society, and hospitals also need to foster good hospital-patient relationships to ensure that nurses have a high level of work engagement that aids in providing high-quality care services.
SN  - 0020-8132
SN  - 1466-7657
DA  - MAR
PY  - 2025
VL  - 72
IS  - 1
C7  - e12981
DO  - 10.1111/inr.12981
C6  - APR 2024
AN  - WOS:001214989800001
ER  -

TY  - JOUR
AU  - Uktutias, SAM
AU  - Iswati, S
AU  - Hadi, C
AU  - Suhariadi, F
AU  - Utami, S
AU  - Rahman, FS
TI  - Performance of village midwives in detecting neonatal emergency through self efficacy and work engagement as mediation: Cross-sectional study in Pamekasan Regency, Indonesia
T2  - JOURNAL OF PUBLIC HEALTH RESEARCH
AB  - Backgrounds:The government's strategy in reducing the high infant mortality rate (IMR) in Indonesia is to place midwives in the village and use the Integrated Management of Young Infants (MTBM) guidelines that integrate all steps through early detection and effective treatment. Midwives have not shown maximum performance in neonatal coverage and neonatal complications, each of which has not reached the target. This study aims to analyze the effect of self-efficacy and work engagement on task performance in the Pamekasan Public Health Center Work Area. Designs and methods:This research was conducted as an analytic study with a cross-sectional study. A sample of 151 village midwives in each Puskesmas' working area, was then analyzed and interpreted to test the model with SEMPLS. Results:Directly self-efficacy has no effect on performance (t statistic 0.315 < 1.96; p-value 0.753 > 0.05), self-efficacy affects work engagement (t statistic 13.98 > 1.96; p-value 0.000 < 0.05), while work engagement has an effect on performance (t statistic 11.426 > 1.96; p-value 0.000 > 0.05). Indirectly, self-efficacy will affect performance if it is through work engagement (t statistic 7.392 > 1.96; p-value 0.000 > 0.05). Conclusion:The findings show that self-efficacy and work engagement can help improve the performance of village midwives in detecting neonatal emergencies.
SN  - 2279-9028
SN  - 2279-9036
DA  - JAN
PY  - 2023
VL  - 12
IS  - 1
C7  - 22799036221147099
DO  - 10.1177/22799036221147099
AN  - WOS:000930592800001
ER  -

TY  - JOUR
AU  - Topa, G
AU  - Aranda-Carmena, M
TI  - Job Crafting in Nursing: Mediation between Work Engagement and Job Performance in a Multisample Study
T2  - INTERNATIONAL JOURNAL OF ENVIRONMENTAL RESEARCH AND PUBLIC HEALTH
AB  - Job crafting is considered a specific form of proactive behavior whereby workers actively change the actual or perceived characteristics of their jobs in order to better match the demands placed on them and the resources available. As nursing could be considered a stressful profession, job crafting is proposed as a mediator between nurses' work engagement and job performance. Hence, the main objective of this study was to provide empirical evidence on job crafting in nursing, including the three most prominent conceptualizations of the construct. The present research covers three independent empirical studies of registered or practical nurses of Spanish public and private hospitals: Study 1 (N = 699), Study 2 (N = 498), and Study 3 (N = 308). (3) Our results support the hypothesis that nurses' job engagement and job-crafting behaviors can affect their job performance. Our finding corroborates that engaged nurses can act to proactively change their jobs, but comparing different job-crafting conceptualizations and measures, the current findings support that effectiveness of diverse job crafting behaviors could vary. To sum up, as the JDR approach proposed, the present study supports the position that work engagement influences job performance, as well as the mediating role of job crafting in this relationship. The current study takes this knowledge one step further by revealing that not all types of job-crafting behaviors are equally efficient and not all types are adequate for specific working environments, such as nursing.
SN  - 1660-4601
DA  - OCT
PY  - 2022
VL  - 19
IS  - 19
C7  - 12711
DO  - 10.3390/ijerph191912711
AN  - WOS:000866841600001
ER  -

TY  - JOUR
AU  - Holtan, KH
AU  - Halvari, AEM
AU  - Olafsen, AH
AU  - Overgård, KI
AU  - Halvari, H
TI  - The role of leadership in nurses' wellbeing and performance: A cross-sectional survey using a dual motivational pathway model
T2  - JOURNAL OF ADVANCED NURSING
AB  - Aim: To examine the positive motivational paths from perceived autonomy-supportive leadership, and the negative motivational paths from perceived controlling leadership to satisfaction and frustration of basic psychological needs, work motivation, work performance, work engagement and somatic symptom burden among nurses using Self-Determination Theory. Design: The study used a cross-sectional design mapping nurses' perceptions of the various study variables through a survey. Methods: Nurses working in the municipal healthcare in Norway were recruited through an electronic questionnaire sent out via a link to their emails between 29th of August and 29th of September 2020. Of them, 219 nurses completed the questionnaire. Study hypotheses were tested using structural equation modelling. Results: Higher levels of perceived autonomy-supportive leadership were associated with reduced levels of somatic symptom burden and increased levels of work performance and work engagement through the satisfaction of basic psychological needs and autonomous motivation, specifically identified regulation and intrinsic motivation. Perceptions of controlling leadership were associated with heightened levels of somatic symptom burden through basic psychological need frustration, amotivation and introjected motivation, along with lower levels of work engagement through need frustration and amotivation. Conclusion: This study underscores the positive motivational paths of perceived autonomy-supportive leadership on nurses' work performance and wellbeing through the facilitation of basic psychological need satisfaction and autonomous motivation. Conversely, the study highlights negative motivational paths of perceived controlling leadership on reduced work engagement and heightened ill-being through the basic psychological need frustration, controlled motivation and amotivation. Impact: This study provides insights and actionable recommendations for nurses and their leaders, emphasizing the significance of understanding the adverse impact associated with perceived controlling leadership. The findings underscore the importance of addressing these issues to mitigate detrimental effects on motivation and overall work functioning. Patient or Public Contribution: No patient or public contribution.
SN  - 0309-2402
SN  - 1365-2648
DA  - AUG
PY  - 2024
VL  - 80
IS  - 8
SP  - 3211
EP  - 3225
DO  - 10.1111/jan.16084
C6  - FEB 2024
AN  - WOS:001158178800001
ER  -

TY  - JOUR
AU  - Abualruz, H
AU  - Rayan, A
AU  - Al-Ghabeesh, S
AU  - Fawaz, M
AU  - Jaafeer, R
AU  - Qutami, B
AU  - Alyami, H
TI  - The role of psychological factors on improving work engagement among nurses
T2  - FRONTIERS IN PSYCHOLOGY
AB  - Background Work engagement is affected by many psychological variables including emotional intelligence, psychological empowerment, and resilience that are not well-studied among nurses. Purpose This study aims to examine the impact of emotional intelligence on the work engagement of critical care nurses, and the mediating role of resilience and psychological empowerment. Methods A descriptive cross-sectional design was adopted in this study among 150 critical care nurses at one university hospital in Saudi Arabia. Independent t-test and correlational analysis were used to assess relationships between study variables. A multi-step regression model was used to assess the mediatory effect. Results The results showed that a statistically significant positive association exists between each of the study variables (p < 0.01). The regression model showed that higher resilience (p < 0.001) and psychological empowerment (p < 0.001) predicted higher work engagement. The model predicted 33.3% of the changes in work engagement scores among critical care nurses. Conclusion To enhance work performance and quality of care rendered at critical care units, higher emphasis should be placed on emotional intelligence and other significant psychological variables.
SN  - 1664-1078
DA  - AUG 27
PY  - 2024
VL  - 15
C7  - 1419855
DO  - 10.3389/fpsyg.2024.1419855
AN  - WOS:001309373200001
ER  -

TY  - JOUR
AU  - Elkhweildi, M
AU  - Vetbuje, B
AU  - Alzubi, AB
AU  - Aljuhmani, HY
TI  - Leading with Green Ethics: How Environmentally Specific Ethical Leadership Enhances Employee Job Performance Through Communication and Engagement
T2  - SUSTAINABILITY
AB  - This study investigates how environmentally specific ethical leadership (ESEL) enhances employee job performance in public healthcare organizations by examining the sequential mediating roles of communication competence and work engagement. Grounded in Social Learning Theory and the Job Demands-Resources (JD-R) model, this study further explores the moderating effect of emotional regulation in this green leadership-performance linkage. Data were collected from 384 healthcare professionals, including physicians, nurses, and administrative staff, in public hospitals across Jordan using a cross-sectional survey design. Structural equation modeling (SEM) via SmartPLS was employed to test the hypothesized relationships. The results reveal that ESEL significantly improves job performance by fostering environmentally responsible communication and enhancing employee engagement. Specifically, the findings support a sequential mediation process: ESEL cultivates communication competence, which promotes work engagement, ultimately leading to higher performance. Furthermore, emotional regulation strengthens these relationships, suggesting that employees with greater self-regulatory capacity respond more positively to green ethical leadership. This study extends the literature on sustainable human resource management by uncovering how ESEL fosters pro-environmental behavior and high performance in ethically sensitive contexts such as healthcare. In practical terms, the findings emphasize the need for healthcare organizations to embed sustainability-focused communication and emotional regulation skills into leadership training to support green transition goals.
SN  - 2071-1050
DA  - SEP 3
PY  - 2025
VL  - 17
IS  - 17
C7  - 7923
DO  - 10.3390/su17177923
AN  - WOS:001570063200001
ER  -

TY  - JOUR
AU  - Turjuman, F
AU  - Alilyyani, B
TI  - Emotional Intelligence among Nurses and Its Relationship with Their Performance and Work Engagement: A Cross-Sectional Study
T2  - JOURNAL OF NURSING MANAGEMENT
AB  - Background. Several studies identified that emotional intelligence skills are important indicators for nurse engagement and performance. Issues related to nursing performance in healthcare organizations have been gaining greater attention because they influence the effectiveness of improvement approaches to maintain high-quality care. This study aimed to investigate the relationships between emotional intelligence and nurses' work performance and work engagement.Methods. A quantitative, descriptive, correlational design was used to evaluate the relationships between the study variables. Data were gathered from 150 nurses working at Madinah Cardiac Center, Saudi Arabia. Three scales were used to measure the study variables which were Emotional Intelligence Scale, Job Performance Scale, and Utrecht Work Engagement Scale in addition to demographics. SPSS was used to analyze data.Results. The results of this study showed that emotional intelligence has a total mean of 3.77 (SD = 0.598), nurses' performance 3.65 (SD = 0.503), and work engagement 4.29 (SD = 1.04). The results also showed that there is a positive and significant relationship between emotional intelligence and nurses' work performance (R2 = 0.657, p<0.001). Also, it was found that emotional intelligence has a positive and significant relationship with nurses' work engagement (R2 = 0.621, p<0.001).Conclusions. This paper highlights the influence of emotional intelligence in nurses' improved performance and engagement in work. The field of nursing is associated with care and compassion; thus, it needs a high level of emotional intelligence. Nurses need to enhance their emotional intelligence skills by attending workshops. Nurse leaders also have a role in that by building a culture for nurses that is driven by applying emotional intelligence in the workplaces.
SN  - 0966-0429
SN  - 1365-2834
DA  - NOV 10
PY  - 2023
VL  - 2023
C7  - 5543299
DO  - 10.1155/2023/5543299
AN  - WOS:001106818600001
ER  -

TY  - JOUR
AU  - Kuribayashi, K
AU  - Inagaki, A
AU  - Imamura, K
AU  - Kawakami, N
TI  - Effects of interventions aimed at improving nurses' work engagement in the workplace: a systematic review and meta-analysis protocol
T2  - BMJ OPEN
AB  - Introduction Work engagement enhances nurses' physical and mental health, well-being, job performance and satisfaction. This reduces turnover rates and improves patient care quality, making work engagement a crucial factor in the nursing workplace. However, no systematic review or meta-analysis has explored the effects of randomised controlled trial (RCT) interventions aimed at improving nurses' work engagement. This study aimed to evaluate the effectiveness of these interventions, providing healthcare organisations with evidence-based recommendations for enhancing work engagement among nurses. Methods and analysis This systematic review and meta-analysis will use the PICO criteria: (P) nurses, (I) psychosocial interventions, (C) no intervention or non-work engagement interventions and (O) work engagement as a primary outcome. Published studies will be searched by September 2025 using databases such as the Cochrane Central Register of Controlled Trials, PubMed (MEDLINE), Embase, CINAHL, PsycINFO, PsycARTICLES and the Japan Medical Abstracts Society. Eligible studies must use RCT designs, assess the impact of interventions on nurses' work engagement and provide adequate data (sample sizes, means and SDs) to calculate effect sizes with 95% CIs. Publications must be written in English or Japanese as original articles. Two reviewers will independently select studies and assess the risk of bias. The methodological quality of the included studies will be evaluated using the Grading of Recommendation Assessment, Development and Evaluation approach. A meta-analysis will be conducted for statistical synthesis and publication bias will be assessed using Egger's test and a visual funnel plot. Heterogeneity will be evaluated using Q statistics. Ethics and dissemination This systematic review and meta-analysis are based on existing studies and do not require ethical approval. The findings will be shared through publications in peer-reviewed international journals and presentations at relevant conferences, symposia and seminars.
SN  - 2044-6055
DA  - JAN 9
PY  - 2025
VL  - 15
IS  - 1
C7  - e085934
DO  - 10.1136/bmjopen-2024-085934
AN  - WOS:001401875200001
ER  -

TY  - JOUR
AU  - Akhter, N
AU  - Zhou, XT
AU  - Elhabashy, S
AU  - Huq, KATME
AU  - Okamoto, M
AU  - Latif, MA
AU  - Babaita, AO
AU  - Moriyama, M
TI  - Effect of evidence-based education program with mentoring system for prevention of ventilator-associated pneumonia on nurses' competency to improve quality care for patients in the intensive care unit: a quasi-experimental study in a tertiary hospital in Bangladesh
T2  - FRONTIERS IN PUBLIC HEALTH
AB  - Background: Nurses' skills, knowledge, practice, motivation, and work engagement are crucial for achieving better outcomes in intensive care unit (ICU) patients. Evidence-based in-service training and monitoring of nurses' behavior can significantly enhance the quality of care for ICU patients. This study evaluates the effectiveness of an Evidence-Based Practice (EBP) training and mentoring system in improving ICU nurses' competencies including skills, knowledge, clinical practices, motivation and work engagement for preventing ventilator-associated pneumonia (VAP) in a tertiary hospital in Bangladesh. Methods: A quasi-experimental pre- and post-intervention study was conducted from October 2024 to April 2025 in the ICU of Dhaka Medical College Hospital (DMCH) in Bangladesh. We provided a competency-based educational program to nurses who worked in the ICU, focused on EBP for VAP prevention, with mentoring support from trained mentors. Mentors were the nurses who received EBP training on VAP prevention from the research team prior to the intervention. Data were collected using a structured questionnaire. The changes in nurses' skills, knowledge, practice, motivation and work engagement were assessed using validated scales before and after the EBP training and implementation of EBP. Higher scores of the scales indicate better outcomes. Results: The results showed significant improvements in nurses' skills, knowledge, practice, motivation and work engagement following EBP training (all, p < 0.001). After the EBP training, 88.5% nurses achieved high skill scores, and 84.6% maintained high performance throughout the implementation period. Significant correlations were observed between knowledge and skill (r = 0.294) after training; knowledge and practice (r = 0.335), motivation and work engagement (r = 0.320), and skill with motivation and work engagement (r = 0.275) (all, p < 0.05) after EBP implementation. Conclusion: A structured EBP training program and mentoring system significantly enhanced ICU nurses' competency (skills, knowledge, practice, motivation and work engagement) in EBP. The study highlights the importance of professional development, ongoing monitoring, and motivational strategies to support behavioral changes among nurses in low-resource settings.
SN  - 2296-2565
DA  - JAN 9
PY  - 2026
VL  - 13
C7  - 1674223
DO  - 10.3389/fpubh.2025.1674223
AN  - WOS:001669018600001
ER  -

TY  - JOUR
AU  - Birkeli, GH
AU  - Thomas, OMT
AU  - Deilkås, ECT
AU  - Ballangrud, R
AU  - Lindahl, AK
TI  - Effect of the Green Cross method on patient safety culture in a postanaesthesia care unit: a longitudinal quasi-experimental study
T2  - BMJ OPEN QUALITY
AB  - Background Hospitals should adopt multiple methods to monitor incidents for a comprehensive review of the types of incidents that occur. Contrary to traditional incident reporting systems, the Green Cross (GC) method is a simple visual method to recognise incidents based on teamwork and safety briefings. Its longitudinal effect on patient safety culture has not been previously assessed. This study aimed to explore whether the implementation of the GC method in a postanaesthesia care unit changed nurses' perceptions of different factors associated with patient safety culture over 4 years.Methods A longitudinal quasi-experimental pre-post intervention design with a comparison group was used. The intervention unit and the comparison group, which consisted of nurses, were recruited from the surgical department of a Norwegian university hospital. The intervention unit implemented the GC method in February 2019. Both groups responded to the staff survey before and then annually between 2019 and 2022 on the factors 'work engagement', 'teamwork climate' and 'safety climate'. The data were analysed using logistic regression models.Results Within the intervention unit, relative to the changes in the comparison group, the results indicated significant large positive changes in all factor scores in 2019, no changes in 2020, significant large positive changes in 'work engagement' and 'safety climate' scores in 2021 and a significant medium positive change in 'work engagement' in 2022. At baseline, the comparison group had a significantly lower score in 'safety climate' than the intervention unit, but no significant baseline differences were found between the groups regarding 'work engagement' and 'teamwork climate'.Conclusion The results suggest that the GC method had a positive effect on the nurses' perception of factors associated with patient safety culture over a period of 4 years. The positive effect was completely sustained in 'work engagement' but was somewhat less persistent in 'teamwork climate' and 'safety climate'.
SN  - 2399-6641
DA  - OCT 2
PY  - 2024
VL  - 13
IS  - 4
C7  - e002964
DO  - 10.1136/bmjoq-2024-002964
AN  - WOS:001324925200001
ER  -

TY  - JOUR
AU  - Aqtam, I
AU  - Ayed, A
AU  - Batran, A
AU  - Ejheisheh, MA
AU  - Melhem, RH
AU  - Shouli, M
TI  - Work engagement and its association with emotional intelligence and demographic characteristics among nurses in Palestinian neonatal intensive care units
T2  - PLOS ONE
AB  - Introduction Work engagement, defined as a positive, fulfilling, work-related state of mind characterized by vigor, dedication, and absorption, is crucial for nurse retention and quality of care in high-stress environments. Neonatal Intensive Care Units (NICUs) present unique emotional and psychological challenges for nurses, necessitating skills like emotional intelligence (EI) to enhance work engagement. This study investigates the association between EI, demographic factors, and work engagement among Palestinian NICU nurses. Methods A cross-sectional, descriptive correlational design was employed during February-April 2025. Of 230 nurses invited, 207 completed the survey (response rate = 90.2%) across 12 Palestinian NICUs using convenience sampling. Data analysis was conducted using descriptive statistics, Pearson's correlation, and multiple linear regression via SPSS v26. Validated tools, the Schutte Self-Report Emotional Intelligence Test (SSEIT) and Utrecht Work Engagement Scale (UWES), were used. Results Emotional intelligence (EI) demonstrated a strong positive correlation with work engagement (r = 0.693, p < 0.001), accounting for 48.0% of the variance in engagement scores. Age (B = 0.463, beta = 0.535, p = 0.002), female gender (B = -2.250, beta = -0.115, p = 0.017), and rotating shifts (B = 1.579, beta = 0.105, p = 0.028) were significant predictors. EI was the strongest predictor (B = 0.358, beta = 0.593, p < 0.001). The EI subdimension "utilizing emotions" scored highest (M = 47.3 +/- 5.8). Discussion The findings demonstrate strong associations between EI and engagement in high-stress NICU environments. Based on these findings, we propose implementing comprehensive EI training programs in nursing curricula, establishing mentorship programs to address age-related disparities, and developing gender-sensitive workplace policies to optimize work engagement and improve patient care quality.
SN  - 1932-6203
DA  - SEP 19
PY  - 2025
VL  - 20
IS  - 9
C7  - e0332908
DO  - 10.1371/journal.pone.0332908
AN  - WOS:001576043000024
ER  -

TY  - JOUR
AU  - Özer, O
AU  - Büyüksirin, B
AU  - Özkan, O
TI  - Investigation of Resonant Leadership, Work Engagement and Employee Performance in Nurses
T2  - JOURNAL OF HEALTH MANAGEMENT
AB  - The aim of this study is to examine the relationships between resonant leadership, work engagement and employee performance and to reveal whether work engagement has a mediating effect on the effect of resonant leadership perception on employee performance. Another aim of the study is to determine whether nurses' perceptions of resonant leadership, work engagement and employee performance differ according to various socio-demographic characteristics (such as age, gender and educational status). The study was carried out on 310 nurses working in a university hospital in Edirne, Turkey. According to the analyses made in the study, resonant leadership explained 8.7 per cent of the total variance on work engagement and 2 per cent of the total variance on employee performance; it was determined that work engagement explained 22.2 per cent of the total variance on employee performance. As a result of the analyses, it was determined that the effect of resonant leadership perception on employee performance was mediated by work engagement.
SN  - 0972-0634
SN  - 0973-0729
DA  - NOV
PY  - 2025
VL  - 27
IS  - 5
SP  - 736
EP  - 745
DO  - 10.1177/09720634241278819
C6  - OCT 2024
AN  - WOS:001328118200001
ER  -

TY  - JOUR
AU  - Chatzoglou, P
AU  - Bampali, DP
AU  - Chatzoudes, D
AU  - Polychrou, E
TI  - Emotional Intelligence of Health Professionals and Its Impact on Caring Behaviour and Job Performance
T2  - JOURNAL OF HEALTH MANAGEMENT
AB  - The present study focuses on examining how emotional intelligence (EI) affects the behaviour of healthcare professionals. An original research model incorporating eight factors is empirically tested using data collected with a structured questionnaire on a sample of 393 nursing and medical personnel of two Greek public hospitals. The results of the structural equation modelling indicate that, while EI does not directly affect job performance, it does have the strongest overall impact on both caring behaviour and job performance. Actually, caring behaviour is the factor with the strongest direct impact on job performance, with stress and satisfaction being the other two factors directly influencing job performance. Furthermore, it is shown that job satisfaction has the strongest direct impact on caring behaviour.
SN  - 0972-0634
SN  - 0973-0729
DA  - APR
PY  - 2026
VL  - 28
IS  - 2
SP  - 202
EP  - 210
DO  - 10.1177/09720634261424594
C6  - APR 2026
AN  - WOS:001701920800001
ER  -

TY  - JOUR
AU  - Tong, YH
AU  - Wang, XH
AU  - Lei, CM
AU  - Jian, X
AU  - Xu, XM
AU  - Zheng, Z
AU  - Ye, ZX
AU  - Ye, YP
TI  - Workplace bullying and professional identity among male nurses: the mediating role of work engagement and the moderating effect of fear of negative evaluation
T2  - BMC NURSING
AB  - Objective Workplace bullying poses a critical occupational hazard in nursing. The gender and relative scarcity of male nurses heighten their vulnerability to bullying, triggering burnout and eroding their professional identity. These consequences compromise nurse retention, ultimately threatening patient safety and care quality. This study investigated the impact of workplace bullying on male nurses' professional identity through work engagement mediation and the fear of negative evaluation moderation, with the aim of informing supportive workplace interventions. Method From January to March 2025, a nonrandom convenience sampling methodology was utilized to recruit 369 male nursing professionals across nine tertiary-level general hospitals located within comparable geographic regions of Sichuan Province. The survey included questions on general demographic data as well as research-related scales: the Negative Acts Questionnaire-Revised (NAQ-R), the Nurses' Professional Identity Scale (PIS), the Utrecht Work Engagement Scale (UWES), and the Brief Fear of Negative Evaluation Scale (BFNES). SPSS version 26.0 was used to organize and analyze the data. Results This study initially recruited a cohort of 400 male nurses across surveyed institutions, with 369 complete datasets meeting the inclusion criteria retained for final analysis, yielding a 92.25% valid response rate. Hierarchical regression analysis indicated that workplace bullying and work engagement were significant factors influencing professional identity (Delta R-2 = 0.320). Work engagement demonstrated partial mediation, accounting for 46.41% of the total effect of workplace bullying (indirect effect = -0.413). Moderation analyses revealed that fear of negative evaluation significantly moderated two pathways: (a) the direct effect of workplace bullying on professional identity (beta = 0.020, p = 0.027) and (b) the first-stage mediation pathway through work engagement (beta = 0.032, p < 0.001). Johnson-Neyman analyses identified critical thresholds for fear of negative evaluation: workplace bullying negatively predicted work engagement when the FNE was less than 44.30 and professional identity when the FNE was less than 45.09. Conclusion These findings suggest that workplace bullying and work engagement are independently associated with male nurses' professional identity. Work engagement may serve as a partial mediator, whereas fear of negative evaluation appears to moderate both direct and indirect associations. Given the cross-sectional design, causal interpretations should be made cautiously. Nonetheless, these results provide valuable insights for developing targeted workplace interventions to support male nurses in bullying-prone settings.
SN  - 1472-6955
DA  - OCT 17
PY  - 2025
VL  - 24
IS  - 1
C7  - 1294
DO  - 10.1186/s12912-025-03933-w
AN  - WOS:001597052000005
ER  -

TY  - JOUR
AU  - Yang, Y
AU  - Chang, HJ
AU  - Guo, SX
AU  - Gao, XL
AU  - Wang, LN
AU  - Ma, AN
TI  - Self-compassion and work engagement among Chinese nurses: exploring mediating effects of depression, anxiety, and stress
T2  - FRONTIERS IN PUBLIC HEALTH
AB  - Objective: Work engagement significantly influences both the quality of nursing care and nurses' job performance. In this study, we aimed to explore the mediating effects of negative emotions on the relationship between self-compassion and work engagement among Chinese nurses. Method: A cross-sectional study was performed on nurses in a tertiary A hospital located in Henan province from September, 2023 to December, 2023. Custom-designed digital surveys were disseminated to gather pertinent data. Structural Equation Modelling (SEM) were utilised to analyse the data and determine relationships among self-compassion, negative emotions and work engagement. Results: A total of 1,201 nurses were included. According to the statistical model, self-compassion (beta = 0.116, CI: -0.036 to -0.008, p < 0.001) and negative emotions (beta = -0.372, CI: -0.053 to -0.033, p < 0.001) were correlated with work engagement. Furthermore, our analysis revealed that negative emotions partially mediated the relationship between self-compassion and work engagement (beta = 0.174, CI: -0.066 to -0.020, p < 0.01). Conclusion: These findings indicate that incorporating self-compassion and negative emotion regulation in interventions targeting work engagement may enhance the overall level of work engagement among nurses, thereby improving job satisfaction and the quality of patient care.
SN  - 2296-2565
DA  - SEP 23
PY  - 2024
VL  - 12
C7  - 1420384
DO  - 10.3389/fpubh.2024.1420384
AN  - WOS:001329354500001
ER  -

TY  - JOUR
AU  - Alilyyani, B
AU  - Kerr, MS
AU  - Wong, C
AU  - Wazqar, DY
TI  - The influence of authentic leadership on nurses' turnover intentions and satisfaction with quality of care in Saudi Arabia: A structural equation modelling study
T2  - JOURNAL OF NURSING MANAGEMENT
AB  - Aim(s) The study aimed to test a model that examined the relationships between authentic leadership, psychological safety, work engagement and team effectiveness and subsequent effects of team effectiveness on job turnover intentions and nurse satisfaction with quality of care. Background Nurse leaders who exhibit authentic leadership have been shown to contribute to the development of healthy work environments. In workplaces with demonstrated authentic leadership, nurses are more engaged and have lower job turnover intentions. Method(s) A non-experimental, cross-sectional design was used to test the hypothesized model via structural equation modelling. A total of 456 nurses were included. Results Structural equation modelling analysis indicated a good fit for the hypothesized model. Authentic leadership had a positive, significant and direct relationship with team effectiveness, nurses' work engagement and psychological safety. Team effectiveness was found to be negatively related to job turnover intentions but positively related to nurse satisfaction with quality of care. Conclusion(s) Results of this study may help nursing leaders have a better understanding of the essential role of leadership style in increasing healthy work environments. Implications for Nursing Management Applying authentic leadership style in nursing practice could help to reduce the shortage of nurses stemming from the high turnover intentions of nurses.
SN  - 0966-0429
SN  - 1365-2834
DA  - NOV
PY  - 2022
VL  - 30
IS  - 8
SP  - 4262
EP  - 4273
DO  - 10.1111/jonm.13895
C6  - NOV 2022
AN  - WOS:000881856700001
ER  -

TY  - JOUR
AU  - Iida, M
AU  - Sakuraya, A
AU  - Watanabe, K
AU  - Imamura, K
AU  - Sawada, U
AU  - Akiyama, H
AU  - Komase, Y
AU  - Miyamoto, Y
AU  - Kawakami, N
TI  - The association between team job crafting and work engagement among nurses: a prospective cohort study
T2  - BMC PSYCHOLOGY
AB  - BackgroundTeam-level job crafting has been put forward as a method to promote nurses' mental health. However, a longitudinal association is unclear. Therefore, the objective of this study was to investigate the association between team job crafting at baseline and work engagement, work performance, psychological distress, and intention to leave at three-month and six-month follow-ups among Japanese hospital nurses. Also, whether an increase in the team job crafting during 3 or 6 months was associated with an increase in the work engagement during 3 or 6 months of individual nurses was examined.MethodsA multilevel prospective cohort study was conducted. Data were collected from nurses of five hospitals in Japan at baseline (T1) and follow-ups at 3-months (T2) and 6-months (T3). A total of 2,478 nurses were included. The team job crafting scale for nurses and its three subscales were measured for the independent variables. Ward-means were used as ward-level variables. The dependent variables were work engagement, work performance, psychological distress, and intention to leave. Hierarchical Linear Modeling (HLM) was used to examine the multilevel association. The study protocol was registered at the UMIN Clinical Trials Registry (ID = UMIN000047810) (May 22, 2022).ResultsA total of 460 nurses completed the T1 survey (response rate = 18.6%), and data from 391 nurses nested in 30 wards were included in the analyses. The intraclass correlation coefficients (ICCs) at T1 were 0.02 for work engagement and 0.07 for team job crafting. The HLM revealed that ward-level team job crafting at T1 was not significantly associated with work engagement, work performance, psychological distress, and intention to leave at T2 or T3. The ward-level change (T3-T1) of "crafting for the task considering the team's growth" (subscale for team job crafting) was significantly and positively associated with the change (T3-T1) in work engagement.ConclusionsWard-level team job crafting at baseline did not predict nurses' work engagement, work performance, psychological distress, or intention to leave at a three-month or six-month follow-up. The impact of ward-level team job crafting may attenuate over several months.
SN  - 2050-7283
DA  - FEB 9
PY  - 2024
VL  - 12
IS  - 1
C7  - 66
DO  - 10.1186/s40359-024-01538-7
AN  - WOS:001159870700002
ER  -

TY  - JOUR
AU  - Keykha, KA
AU  - Alinejad-Naeini, M
AU  - Peyrovi, H
TI  - The mediating role of psychological capital in the association between work engagement and occupational stress in pediatric nurses
T2  - SCIENTIFIC REPORTS
AB  - Pediatric nurses are exposed to occupational stress due to the demanding care of sick children and complex interactions with families. The negative impact on nurse's physical and mental health, stress can also affect the quality of care. On the other hand, work engagement as a positive mental state and psychological capital as one of the supporting factors can help improve conditions and reduce occupational stress. However, the role of psychological capital in the relationship between occupational stress and work engagement in pediatric nurses needs further research. The aim of this study was to determine the mediating role of psychological capital in the relationship between work engagement and occupational stress in nurses working on pediatric wards. The present study was a predictive correlational study using the path analysis model. The statistical population of this study consisted of 251 pediatric nurses. The sampling was conducted from December 2023 to May 2024. Data collection instruments included the Demographic Profile Form, Chen's occupational Stress Questionnaire, Schaufeli et al.'s Work Engagement Questionnaire, and Luthans' Psychological Capital Questionnaire. The data analysis was carried out using the SPSS 26 and AMOS 24 software. The results of this study showed that there was an inverse and significant relationship between work engagement and occupational stress in nurses working in the pediatric ward (p < 0.001, beta = -0.22). In addition, a positive and significant relationship was observed between work engagement and psychological capital among nurses (p < 0.001, beta = 0.39). The results also showed that there was an inverse and significant relationship between psychological capital and occupational stress (p < 0.001, beta = -0.23). The results of the final model represented psychological capital as a mediating variable that explains the relationship between work engagement and occupational stress of nurses. The results of this study showed that higher work engagement leads to a reduction in occupational stress in nurses working in the pediatric ward and that psychological capital acts as a mediating variable in this relationship. Nurses who have higher work engagement and psychological capital, experience less occupational stress. Age and work experience were also related to reduced stress and increased work engagement and psychological capital. It is suggested that hospital managers focus on educational and supportive programs to enhance psychological capital and increase the work engagement of nurses working in pediatric wards to improve the quality of care for children.
SN  - 2045-2322
DA  - FEB 27
PY  - 2025
VL  - 15
IS  - 1
C7  - 7041
DO  - 10.1038/s41598-025-91521-y
AN  - WOS:001435167600041
ER  -

TY  - JOUR
AU  - Chen, H
AU  - Kewou, NYN
AU  - Atingabili, S
AU  - Sogbo, ADZ
AU  - Tcheudjeu, AT
TI  - The impact of psychological capital on nurses' job performance: a chain mediation analysis of problem-focused coping and job engagement
T2  - BMC NURSING
AB  - BackgroundPrevious studies have explored the relationships of psychological capital with employees' job performance in the health sector. However, the possible indirect pathways, including a serial mediation of problem-focus coping and job engagement, have not been extensively examined. This article explores how psychological capital influences nurses' coping strategies focused on problem-solving, their level of engagement with their jobs, and how this, in turn, affects their job performance.MethodsThe study involved 575 nurses from Cameroon's public health sector. It investigated how psychological capital, an intrinsic resource, triggers nurses' problem-focus coping liaison with job engagement to impact job performance. Analysis was conducted to assess the relationships among psychological capital, problem-focus coping, job engagement, and job performance with the use of SmartPLS 4.0 and PROCESS 4.2.ResultsFindings revealed a significant effect of psychological capital on problem-focus coping, job engagement and job performance. Moreover, notable relationships were identified between psychological capital, problem-focus coping, job engagement, and performance, highlighting a chain mediation effect.ConclusionThe research advocates for hospital managers to employ strategies fostering employees' psychological capital to better cope with organizational stressors to promote job engagement and enhance job performance. The study contributes fresh insights into healthcare organizational dynamics and human resource management, providing a foundation for future advancements in this field.
SN  - 1472-6955
DA  - MAR 2
PY  - 2024
VL  - 23
IS  - 1
C7  - 149
DO  - 10.1186/s12912-024-01802-6
AN  - WOS:001178031900001
ER  -

TY  - JOUR
AU  - Mukaihata, T
AU  - Kato, Y
AU  - Swa, T
AU  - Fujimoto, H
TI  - Work engagement of psychiatric nurses: a scoping review
T2  - BMJ OPEN
AB  - Objectives Work engagement is an essential factor in improving employee performance. However, no reviews on the work engagement of psychiatric nurses have been conducted to date. This study aimed to examine the current status of research on the work engagement of psychiatric nurses and identify salient factors.Design A scoping review.Methods This review adhered to the established scoping review methodological guidelines and the Preferred Reporting Items for Systematic Reviews and Meta-Analyses for Scoping Reviews checklist. The inclusion criteria were based on nurses, work engagement and psychiatric settings without language or date restrictions. Regardless of the methodology or study design, research studies related to the work engagement of psychiatric nurses have been included. A systematic search was conducted in MEDLINE, CINAHL and PsycINFO from the inception of each database, with the search strategies being set by an information specialist. The deadline for the search was 15 February 2023.Results The study included 12 studies. All studies have been published since 2013. The study designs included cross-sectional (n=10), longitudinal (n=1) and intervention (n=1) studies. The impacts of work engagement were classified into (1) attitudes towards patients, (2) attitudes towards work, (3) mental health and (4) quality of care. Factors influencing work engagement were classified into (1) demographics, (2) workplace factors, (3) individual factors and (4) patient factors.Conclusion Work engagement of psychiatric nurses has lately gained attention, although data are limited because most studies used a cross-sectional design. Psychiatric nurses with higher work engagement showed positive outcomes. Workplace and individual factors can potentially improve their work engagement. The findings can assist nursing managers in enhancing psychiatric nurses' work engagement and, consequently, their performance.
SN  - 2044-6055
DA  - APR
PY  - 2024
VL  - 14
IS  - 4
C7  - e081941
DO  - 10.1136/bmjopen-2023-081941
AN  - WOS:001209953800015
ER  -

TY  - JOUR
AU  - Liu, XQ
AU  - Li, JG
AU  - Wang, S
TI  - The Impact of Grit on Nurses' Job Performance: Evaluating Chained Mediation through Perceived Social Support and Self-Esteem
T2  - JOURNAL OF NURSING MANAGEMENT
AB  - Background. Nurses play a critical role in the medical workforce during the COVID-19 pandemic while facing various difficulties and challenges. Grit, social support, and self-esteem are important psychosocial factors influencing job performance. However, few studies have explored the relationships among these factors in nurses. Aim. This study aimed to examine the association between grit and nurses' job performance during the COVID-19 pandemic and to explore the potential chain mediation through perceived social support and self-esteem. Methods. A cross-sectional survey design was employed. From January 2021 to May 2022, a total of 709 Chinese nurses in Chengdu and Kunming completed a web-based cross-sectional survey, which included standard assessments on grit, perceived social support, self-esteem, and job performance as well as Big Five personalities. The chain mediation model was tested using the PROCESS macro program in the SPSS software. Results. There was a moderate-to-large correlation (r = 0.40, p<0.001) between grit and job performance in Chinese nurses. Furthermore, grit was indirectly linked to job performance through the chain mediating effect of perceived social support and self-esteem (all p<0.05). These findings persisted even when Big Five personalities were included as additional controlling variables. Conclusions. This study reveals a stable link between grit and job performance among Chinese nurses and highlights the potential role of perceived social support and self-esteem in mediating this link. Implications for Nursing Management. Nursing managers can improve nurses' grit level and provide a supportive organizational environment conducive to enhancing self-esteem and thereby promoting their job performance.
SN  - 0966-0429
SN  - 1365-2834
DA  - FEB 27
PY  - 2024
VL  - 2024
C7  - 6388800
DO  - 10.1155/2024/6388800
AN  - WOS:001180413900001
ER  -

TY  - JOUR
AU  - Lo, WY
AU  - Lin, YK
AU  - Lee, HM
AU  - Liu, TY
TI  - The lens of Yin-Yang philosophy: the influence of paradoxical leadership and emotional intelligence on nurses' organizational identification and turnover intention
T2  - LEADERSHIP IN HEALTH SERVICES
AB  - PurposeThis study aims to use "both-and" thinking of Yin-Yang philosophy to extend the field of leadership literatures and explore the influences of paradoxical leadership and emotional intelligence on organizational identification and turnover intentions of nurses. Design/methodology/approachThe authors adopted a cross-sectional survey completed by 285 nurses in Taiwan. SPSS 22, PROCESS and AMOS 21 were used for data analysis. FindingsThe results reveal that paradoxical leadership has a significant positive relationship with nurses' organizational identification and a significant negatively relationship with their turnover intentions, and organizational identification partially mediated the relationship between paradoxical leadership and turnover intentions. The results further show that emotional intelligence strengthens the effect of paradoxical leadership on organizational identification, and paradoxical leadership had a stronger indirect effect on turnover intentions through organizational identification under strong emotional intelligence. Originality/valueParadoxical leadership can strengthen managers' abilities in dealing with interrelated and substantial issues and correspond to organizing and belonging paradoxes in holistic thinking processes. Health-care organizations must shape a coordinated institution and offer training initiatives to increase managers' ability and attitude to control organizational rules and procedures while allowing employees' flexibility and autonomy according to the requirements of the situation, which will maintain both organizational short-term benefits and long-term growth.
SN  - 1751-1879
SN  - 1751-1887
DA  - MAY 18
PY  - 2023
VL  - 36
IS  - 3
SP  - 434
EP  - 457
DO  - 10.1108/LHS-09-2022-0095
C6  - MAR 2023
AN  - WOS:000940706200001
ER  -

TY  - JOUR
AU  - Martínez-Fernández, MC
AU  - Castiñeiras-Martín, S
AU  - Liébana-Presa, C
AU  - Fernández-Martínez, E
AU  - Gomes, L
AU  - Marques-Sanchez, P
TI  - SBAR Method for Improving Well-Being in the Internal Medicine Unit: Quasi-Experimental Research
T2  - INTERNATIONAL JOURNAL OF ENVIRONMENTAL RESEARCH AND PUBLIC HEALTH
AB  - SBAR (Situation, Background, Assessment, Recommendation) is a tool for standardizing and improving interprofessional communication. This study aims to explore the impact of SBAR in healthcare professionals' wellbeing, through concepts such as job satisfaction, engagement, resilience, and job performance, in the internal medicine unit of a university hospital in the province of Leon (Spain). This is an observational, descriptive, longitudinal case study with a pre- and post-intervention approach. Questionnaires were distributed to a group of doctors, nurses, and healthcare assistants before and after the implementation of the SBAR tool in the ward. The use of SBAR was monitored to ensure staff compliance. Data statistical analysis was performed using the SPSS program. Resilience levels increased significantly post-intervention. Job satisfaction and engagement levels remained neutral, slightly decreasing post-intervention. Besides' being a useful tool to improve communication, SBAR was effective in improving resilience among staff. Several aspects related to hospital management may have had an impact on job satisfaction and engagement results.
SN  - 1660-4601
DA  - DEC
PY  - 2022
VL  - 19
IS  - 24
C7  - 16813
DO  - 10.3390/ijerph192416813
AN  - WOS:000901215000001
ER  -

TY  - JOUR
AU  - Otsen, B
AU  - Zheng, X
AU  - Ding, S
AU  - Liu, GQ
AU  - Xu, FQ
AU  - Dackyirekpa, SN
AU  - Bai, ZL
AU  - Chen, R
TI  - Moderating role of shared vision on employee job satisfaction, perceived stress and job performance relationship among healthcare professionals in Ghana
T2  - JOURNAL OF HEALTH ORGANIZATION AND MANAGEMENT
AB  - PurposeMany studies have investigated how job satisfaction and perceived stress link to job performance, yet the role of shared vision for healthcare professionals remains unexplored. This study examined the moderating effect of shared vision on the relationship between job satisfaction, perceived stress, and job performance among healthcare professionals in public teaching hospitals in Ghana.Design/methodology/approachThis study analyzes cross-sectional data involving 1,698 healthcare professionals, including doctors, nurses, and midwives, across four public teaching hospitals. The main study variables were measured using existing scales for job satisfaction, perceived stress, shared vision, and individual employee performance. IBM SPSS software and SmartPLS 4 were used for the data analysis.FindingsWe found that job satisfaction benefits employee performance; however, job stress is detrimental. Furthermore, shared vision mitigated the negative effect of perceived stress and stimulated the positive impact of job satisfaction on employee performance.Practical implicationsShared vision among healthcare employees is essential for achieving high performance. Thus, policymakers and healthcare organization managers should focus on effectively imparting the organizational vision to employees.Originality/valueThis is the first study to empirically examine the moderating role of shared vision in the relationship between job satisfaction, perceived stress, and job performance in healthcare settings. This knowledge could assist healthcare leaders in achieving high-quality performance from healthcare professionals.
SN  - 1477-7266
SN  - 1758-7247
DA  - 2025 NOV 4
PY  - 2025
DO  - 10.1108/JHOM-12-2024-0506
C6  - NOV 2025
AN  - WOS:001606147000001
ER  -

TY  - JOUR
AU  - Liebenberg, JM
AU  - Scholtz, SE
AU  - De Beer, LT
TI  - The Daily Basic Psychological Need Satisfaction and Work Engagement of Nurses: A 'Shortitudinal' Diary Study
T2  - HEALTHCARE
AB  - Nurses' satisfaction and work engagement have been linked to patient outcomes. Nightshift nurses provide healthcare to the population and experience unique challenges in performing their healthcare tasks. Therefore, the current study aimed to investigate the daily basic needs satisfaction and work engagement of nightshift nurses in accordance with the satisfaction of three basic psychological needs as indicated by the Self-Determination Theory. A quantitative, 'shortitudinal' design (diary study; over a few days) with a multi-level research approach using a daily diary survey method was completed by a convenience sample of nurses working the nightshift in a public hospital (n = 33). The results revealed that the daily need for autonomy and need for relatedness did not significantly predict variance in daily work engagement. However, need for competence did significantly predict variance in daily work engagement, and general emotional load explained significant variability in daily need satisfaction of competence. Lastly, general role clarity had a negative impact on the daily variability in work engagement. This study provides healthcare organisations with explanations for variance in nursing performance and suggests possible interventions to address nursing outcomes in accordance with the three basic needs of nightshift nurses in daily activity.
SN  - 2227-9032
DA  - MAY
PY  - 2022
VL  - 10
IS  - 5
C7  - 863
DO  - 10.3390/healthcare10050863
AN  - WOS:000802731900001
ER  -

TY  - JOUR
AU  - Diriba, DC
AU  - Tilahun, T
AU  - Akuma, AO
AU  - Takele, A
AU  - Shibiru, T
AU  - Abera, T
TI  - Work engagement and its associated factors among nurses in hospitals of western Ethiopia
T2  - BMC NURSING
AB  - Background Nurses' work engagement is vital for enhancing the quality of care in healthcare settings. As a significant part of the healthcare workforce, nurses require motivation, self-identification, full concentration, and deep engagement to perform effectively. Factors such as the meaning of work, nursing leadership, and available resources have been identified as influencing nurses' work engagement. Despite previous studies addressing work engagement, few have assessed the associations between evidence-based practise, sociodemographic factors, and work-related characteristics. This study examines the level of work engagement and its associated factors among professional nurses in hospitals in western Ethiopia. Methods A hospital-based cross-sectional study was conducted between 21 September and 31 December 2023, involving 418 nurses working in seven hospitals. The modified Job Demands-Resources and the Nursing Job Demands-Resources models guided the research. Work engagement was assessed using the 9-item Utrecht Work Engagement Scale, independent variables such as organisational justice, social support, job satisfaction, and employee involvement, were measured using the Copenhagen Psychosocial Questionnaire, and evidence-based practise was measured using a short Evidence-based Practise Implementation Scale. Data were analysed using IBM SPSS version 25, with simple and multiple linear regression analyses identifying relationships between independent and dependent variables. Statistical significance was set at p < 0.05. Results The mean work engagement score among nurses was 4.02 (SD +/- 1.29). Being female (beta = 0.301, 95% CI: 0.067, 0.535), employed at a teaching hospital (beta = 0.697, 95% CI: 0.395, 1.00), the meaning of work (beta = 0.124, 95% CI: 0.057, 0.190), and engagement in evidence-based practise (beta = 0.184, 95% CI: 0.065, 0.303) were associated with work engagement. The model explained 20.1% of the variability in work engagement. Conclusion The level of work engagement among nurses in western Ethiopia aligns with findings from other studies. Factors like being female, working in the teaching hospitals, the meaning of work, and engagement in evidence-based practise were found to positively influence work engagement. Future research should explore predictors of work engagement at the national level.
SN  - 1472-6955
DA  - OCT 9
PY  - 2025
VL  - 24
IS  - 1
C7  - 1254
DO  - 10.1186/s12912-025-03872-6
AN  - WOS:001591454300005
ER  -

TY  - JOUR
AU  - Xu, LC
AU  - Lin, LY
AU  - Guan, AX
AU  - Wang, QQ
AU  - Lin, F
AU  - Lin, WC
AU  - Li, J
TI  - Factors associated with work engagement among specialist nurses in china: a cross-sectional study
T2  - BMC NURSING
AB  - Background The positive impacts of work engagement among specialist nurses on retention, organizational commitment, and quality of care are well-documented. However, there is a lack of research on the specific differences in work engagement among specialist nurses. Therefore, the purpose of this study is to assess the level of work engagement among specialist nurses in China and identify its influencing factors.Methods A descriptive cross-sectional study was conducted in China from April to July, 2023, with 724 nurses selected from 22 hospitals through convenience sampling involved. The survey was conducted by using self-administered general information questionnaires and work engagement scales. Questionnaire Star was employed as the online data collection tool. The collected data was analyzed by using descriptive statistics and stepwise regression analysis to draw meaningful conclusions from the study.Results Among specialist nurses in Xiamen, China, who had a response rate of 97.10%, an average work engagement score is 140.35 (SD=18.17), with the highest score for the work attitude at 4.65 (SD=0.52) and the lowest score for the work recognition at 4.09 (SD=0.85). It was shown through regression analysis that factors such as career satisfaction, involvement in challenging case discussions, marital status, gender, presence of promotion advantage and title accounted for 14.5% of the total variance in the model and were significant explanatory variables that could predict work engagement.Conclusion It is shown that specialist nurses in Xiamen, China have a high level of work engagement. It is imperative for nursing managers to prioritize the work engagement of specialist nurses, provide the specialist nurses with ample development opportunities and room for growth, and effectively promote the overall development of specialist nurses by improving work engagement in various aspects.
SN  - 1472-6955
DA  - MAY 28
PY  - 2024
VL  - 23
IS  - 1
C7  - 356
DO  - 10.1186/s12912-024-02012-w
AN  - WOS:001233897300001
ER  -

TY  - JOUR
AU  - Barnard, NB
AU  - Rothmann, S
AU  - De Beer, LT
AU  - Lubbe, W
TI  - Emergency Nurses' Job Demands-Resources Profiles and Capabilities: Effects on Performance and Intention to Leave
T2  - SUSTAINABILITY
AB  - This study investigated emergency nurses' job demands-resources profiles and the associations thereof with their work capabilities, job performance, and intention to leave. A cross-sectional survey was used to gather data from emergency nurses working in South Africa (n = 204). The Job Demands-Resources Scale, Capability Set for Work Questionnaire, World Health Organization Health and Work Performance Questionnaire, and Turnover Intention Scale were administered. Latent profile analysis resulted in four job demands-resources profiles: a demanding job, resourceful job, rich job, and poor job. Job demands-resources profiles, specifically having a rich job and not having a poor job (compared to a demanding job), significantly impacted emergency nurses' capability set and specific work capabilities. In addition, having a resourceful job and two work capabilities, namely, using knowledge and skills and contributing to something valuable, affected emergency nurses' job performance. Furthermore, poor and demanding jobs (compared to rich and resourceful jobs) predicted emergency nurses' intentions to leave. A rich job (compared to a demanding job) was significantly associated with six of the seven work capabilities, while a resourceful job was associated with earning a good income and contributing to something valuable. Autonomy at work, career progress, and relationships with supervisors were associated with most emergency nurse work capabilities.
SN  - 2071-1050
DA  - MAR
PY  - 2023
VL  - 15
IS  - 6
C7  - 5415
DO  - 10.3390/su15065415
AN  - WOS:000958906100001
ER  -

TY  - JOUR
AU  - Maze, H
AU  - Zoric, S
AU  - Rosi, B
AU  - Lobnikar, B
TI  - Interdependence of Nursing Staff Work Engagement, Quality of Workplace Relationships and Patient Safety
T2  - ORGANIZACIJA
AB  - Background and Purpose Quality within a healthcare system does not comprise only actions defined through certificates or required by law, standards and protocols; it is also defined by the well-being of healthcare workers on the one hand and patients on the other. The purpose paper is to analyse the link between the engagement of nurses and factors related to enhancing patient quality and safety.Methods The research involved 206 nursing employees from Slovenia's general hospitals. The questionnaire consists of four sections: employee engagement, the measure of self-efficacy, statements referring to various tools and methods that are used in nursing in daily work and that contribute to the quality of work, interpersonal relationships in the workplace between different professional groups within medical treatment, and attitude towards changes.Results Compared to other professions, nursing employees showed an above-average level of engagement. Younger respondents were more engaged in their work, and their self-efficacy level was higher. The frequency of using tools intended to enhance the quality of nursing correlates statistically typically and positively with self-efficacy, engagement and willingness to accept change. The analysed factors are interdependent. Engagement results from workplace interactions; employees who feel better in their workplace will be more oriented towards the future, be more open to innovation, and use various tools and approaches to enhance the work's quality.Conclusion Analysed concepts are closely connected and interdependent. The findings are essential for the successful and efficient management of hospitals and for ensuring patient quality and safety.
SN  - 1318-5454
SN  - 1581-1832
DA  - MAY 1
PY  - 2023
VL  - 56
IS  - 2
SP  - 125
EP  - 137
DO  - 10.2478/orga-2023-0009
AN  - WOS:000998340200003
ER  -

TY  - JOUR
AU  - Saigusa, T
AU  - Yokomichi, H
AU  - Miyamura, T
TI  - Effects of Work-Family Conflict and Work Engagement Interactions on Hospital Nurses' Turnover Intentions during the COVID-19 Pandemic: A Cross-Sectional Study
T2  - NURSING FORUM
AB  - High nurse turnover is a worldwide problem that was exacerbated by COVID-19, leading to further staffing shortages and negatively affecting patient care quality. Although options to minimize nurse turnover are frequently discussed, and high levels of work-family conflict are known to increase turnover intentions while high levels of work engagement are associated with lower turnover intentions, not much is known about how the two interact to affect turnover intentions. This study investigated the impact of work-family conflict, work engagement, and their interaction on turnover intentions among Japanese hospital nurses. A cross-sectional design was employed. Hobfoll's conservation of resources theory was applied as the theoretical framework. A total of 827 nurses working at public or similar to public hospitals in the Tokyo metropolitan area participated in a web-based survey. The survey included personal characteristics, turnover intentions, the Japanese version of the Work-Family Conflict Scale, and the Work Engagement Scale of the New Simplified Work Stress Questionnaire. Correlation analysis, hierarchical multiple regression analysis, and simple slope analysis were used to examine the associations among turnover intention, work-family conflict, and work engagement, and their interactions. A significance level of 0.05 (two-tailed) was chosen. Analysis of 124 data sets revealed an average participant age of 40.0 years, with 94.4% being female. Hierarchical multiple regression identified significant relationships among work-family conflict, work engagement, work-family conflict x work engagement, full-time employment, marital status, and having children. Simple slope analysis demonstrated a significant positive link between work-family conflict and turnover intention, irrespective of work engagement level, with the effect of work-family conflict buffered by high work engagement. Work-family conflict must be reduced to minimize nurse turnover, but given the buffering effect of work engagement, measures to increase work engagement should be promoted.
SN  - 0029-6473
SN  - 1744-6198
DA  - SEP 27
PY  - 2024
VL  - 2024
C7  - 5510374
DO  - 10.1155/2024/5510374
AN  - WOS:001326743500001
ER  -

TY  - JOUR
AU  - San Román-Niaves, M
AU  - Coo, C
AU  - Llorens, S
AU  - Salanova, M
TI  - The Mediating Role of Compassion between Social Job Resources, and Healthy Healthcare Professionals: A Cross-Sectional Study with Gender Perspective
T2  - INTERNATIONAL JOURNAL OF ENVIRONMENTAL RESEARCH AND PUBLIC HEALTH
AB  - The aim of this study is to examine the role of Compassion towards others as a mediator between Social Job Resources (social support climate, coordination, and positive leadership), Healthy Employees (psychological well-being such as resilience, engagement, and optimism) and Healthy Organisational Outcomes (in-role performance, extra-role performance and commitment) from a gender perspective in healthcare professionals. Through the multiple analyses of variance, structural equation models, and multiple-group analyses in a sample of 1420 healthcare professionals from different public and private hospitals in Spain, this study proved the existence of gender differences, with women perceiving higher levels of Compassion. Moreover, this study shows that Compassion partially mediates the relationship between Social Job Resources and Healthy Employees. In addition, Compassion partially mediates the relationship between Social Job Resources and Healthy Organisational Outcomes. Finally, Healthy Employees mediate the positive relationship between Social Job Resources and Healthy Organisational Outcomes. This is an innovative contribution to the limited research examining Compassion towards others as a personal resource that can have a positive impact in the workplace. The results also propose a way to develop and conduct interventions in order to increase Compassion towards others in the healthcare context.
SN  - 1660-4601
DA  - JUN
PY  - 2022
VL  - 19
IS  - 12
C7  - 7500
DO  - 10.3390/ijerph19127500
AN  - WOS:000817476500001
ER  -

TY  - JOUR
AU  - Gillet, N
AU  - Fernet, C
AU  - Blechman, Y
AU  - Morin, AJS
TI  - On the Combined Role of Work Engagement and Burnout Among Novice Nurses: A Longitudinal Person-Centered Analysis
T2  - JOURNAL OF CAREER ASSESSMENT
AB  - This study examined the profiles taken by global and specific facets of work engagement and burnout among a sample of novice (M tenure = 3.77 years) nurses (n = 570; 88.4% females; M (age) = 29.3 years). This study also investigated the role of psychological need satisfaction in the prediction of profile membership, and the implications of these profiles for attitudinal (job satisfaction), behavioral (in-role and extra-role performance, absenteeism, and presenteeism) and health (perceived health difficulties) outcomes. Latent profile analyses revealed six profiles: High Global Engagement and Low Global Burnout, Moderately High Global Engagement and Moderately Low Global Burnout, Low Dedication and Efficacy and Highly Cynical, Dedicated but Exhausted Burned-Out, Low Efficacy Burned-Out, and Very Low Global Engagement and Very High Global Burnout. Although these profiles were replicated over a 1-year period, profile membership was only weakly stable. The most beneficial outcomes were observed in the High Global Engagement and Low Global Burnout profile, and the most detrimental in the Very Low Global Engagement and Very High Global Burnout profile. Need satisfaction was also associated with profile membership, although associations were stronger for global levels of need satisfaction than for specific levels of autonomy, competence, and relatedness need satisfaction.
SN  - 1069-0727
SN  - 1552-4590
DA  - NOV
PY  - 2023
VL  - 31
IS  - 4
SP  - 686
EP  - 714
DO  - 10.1177/10690727221148720
C6  - DEC 2022
AN  - WOS:000905593000001
ER  -

TY  - JOUR
AU  - Jin, M
AU  - Zhang, YG
AU  - Wang, FM
AU  - Huang, JZ
AU  - Feng, F
AU  - Gong, S
AU  - Wang, F
AU  - Zeng, L
AU  - Yuan, ZQ
AU  - Wang, JL
TI  - A cross sectional study of the impact of psychological capital on organisational citizenship behaviour among nurses: Mediating effect of work engagement
T2  - JOURNAL OF NURSING MANAGEMENT
AB  - Aims: To examine relationships between psychological capital, work engagement and organisational citizenship behaviour among nurses.
   Background: Psychological capital, work engagement and organisational citizenship behaviour are all positive variables associated with work. Clarifying the relationship between the variables can help nursing managers implement tailored and effective intervention strategies to improve individual and organisational performance and quality of care. Design: A quantitative cross-sectional study was designed.
   Methods: The study was carried out from June 2021 to September 2021 in Sichuan Province, China. A total of 606 nurses working at six tertiary hospitals were selected with convenience sampling. Participants were investigated using demographic, work-related information questionnaire, Psychological Capital Questionnaire, Utrecht Work Engagement Scale and Organizational Citizenship Behavior Questionnaire.
   Results: The scores of psychological capital, work engagement and organisational citizenship behaviour were 102.56 +/- 15.47, 67.96 +/- 21.71 and 101.57 +/- 11.57, respectively. The multiple linear regression model explained 7.3% of the total variance in organisational citizenship behaviour related to demographic and work-related factors. There was a significant positive correlation between psychological capital, work engagement and nurses' organisational citizenship behaviour. Additionally, structural equation modeling showed that work engagement mediated the relationship between psychological capital and organisational citizenship behaviour with the partial mediating effect of 0.093. The final model explained 28% of organisational citizenship behaviour.
   Conclusion: Our results suggest that both psychological capital and work engagement are facilitators for organisational citizenship behaviour in nurses. Managers can increase nurses' organisational citizenship behaviour through developing psychological capital and improving the work engagement.
   Implications for nursing management: This study indicates that both psychological capital and work engagement are protective factors of organisational citizenship behaviour, which provide proof for optimizing human resources management from a positive psychology perspective. Our finding can help managers correctly understand the mechanism of the relationship among work engagement, psychological capital and organisational citizenship behaviour and adopt effective intervention strategies to promote nurses' organisational citizenship behaviour.
SN  - 0966-0429
SN  - 1365-2834
DA  - JUL
PY  - 2022
VL  - 30
IS  - 5
SP  - 1263
EP  - 1272
DO  - 10.1111/jonm.13609
C6  - MAY 2022
AN  - WOS:000796361700001
ER  -

TY  - JOUR
AU  - Althobaiti, FM
TI  - The effects of leadership on patient safety culture in health care: a systematic review
T2  - BMC NURSING
AB  - BackgroundNurse managers or leaders adopt transformational, transactional, servant, and ethical leadership styles. Nursing leadership styles shapes patient safety in healthcare organizations. Current literature is unclear on the link between leadership styles and patient safety in hospitals. The systematic review aimed to examine the effects of leadership on patient safety culture in health care.MethodsRelevant literature was searched on PubMed, CINAHL, Cochrane Database of Systematic Reviews, ProQuest-Nursing & Allied Health, PsycINFO, and Scopus with keywords and search terms. Eligibility criteria covered studies addressing the research question, containing primary studies, written in English, and published between 2008 and 2024. PRISMA 2020 Framework was used in the screening process and data extraction conducted.FindingsOut of the 507 studies found in the databases, studies (n = 12) that met the eligibility criteria were included. Quality appraisal of the studies showed low risk of bias and hence their inclusion for narrative synthesis. Data extracted and subsequent narrative synthesis found that transformational leadership, ethical leadership, and transactional leadership styles, which impacted patient safety culture positively improved teamwork, positive manager expectations, organizational learning, feedback, communication, and positive perceptions on safety. Leadership factors affecting patient safety culture were nurses' organizational commitment, education or training, job recourses, work engagement, and mentorship for enhancing nurses' competence.ConclusionThe systematic review confirmed that leadership style creates patient safety culture. Future studies should examine the long-term impacts of varied leadership styles particularly transformational and ethical leadership style on patient safety in different healthcare settings.
SN  - 1472-6955
DA  - JAN 8
PY  - 2026
VL  - 25
IS  - 1
C7  - 125
DO  - 10.1186/s12912-025-04263-7
AN  - WOS:001683184600001
ER  -

TY  - JOUR
AU  - Yue, FY
AU  - Wang, SJ
AU  - Du, Y
AU  - Sun, FY
AU  - Wang, YP
AU  - Guo, YF
TI  - Effects of a Nurse-Manager Dualistic Intervention (NMDI) Program on Work Engagement and Job Crafting of ICU Burnout Nurses: A Quasi-Experimental Study
T2  - JOURNAL OF NURSING MANAGEMENT
AB  - Objective: To assess the effects of the nurse-manager dualistic intervention (NMDI) program on work engagement and job crafting of ICU burnout nurses.Background: Work engagement is crucial for nurses' job performance and quality of clinical care. Personal and work resources are important antecedents of work engagement. However, few intervention studies focused on improving nurses' personal and work resources to promote work engagement and job crafting of burnout nurses.Methods: This was a quasi-experimental study. One hundred and two ICU nurses from two tertiary hospitals in Shandong Province were recruited. Forty-two ICU nurses from one hospital were set as the intervention group and underwent NMDI. Sixty ICU nurses from the other hospital constituted the control group, which received routine occupational health guidance from the hospital. Demographic characteristics, burnout, work engagement, and job crafting were collected at baseline (T0), postintervention (T1), and 3-month postintervention (T2).Results: Compared to baseline, both work engagement and job crafting scores increased in the intervention group at postintervention (T1). At postintervention (T1), work engagement and job crafting were significantly higher in the intervention group than in the control group (beta workengagement=3.894, p=0.016 and beta jobcrafting=6.104, p=0.010), but the difference between the two groups was not significant at the 3-month follow-up (beta workengagement=3.618, p=0.066 and beta jobcrafting=3.554, p=0.15).Conclusion: The NMDI program can significantly improve ICU burnout nurses' work engagement and job crafting. Nevertheless, the sustainability of these effects over time has been found to be limited, indicating that future research needs to explore and implement strategies to bolster the long-term efficacy of this intervention.Implications for Nursing Management: Nurse managers are suggested to integrate the NMDI program into routine nursing management. Managers ought to prioritize appreciative and constructive dialog between themselves and nurses in order to support nurses in inquiring personal and work resources and encourage nurses to develop work plans to utilize resources. This will help to increase nurses' engagement and job crafting.Trial Registration: ClinicalTrials.gov identifier: ChiCTR2100047974
SN  - 0966-0429
SN  - 1365-2834
DA  - OCT 28
PY  - 2024
VL  - 2024
C7  - 6828123
DO  - 10.1155/2024/6828123
AN  - WOS:001350798500001
ER  -

TY  - JOUR
AU  - Yang, YC
AU  - Hatanaka, K
AU  - Takahashi, K
AU  - Shimizu, Y
TI  - Relationship among the nursing practice environment, occupational career, and work engagement of Chinese nurses employed in Japan: A cross-sectional study
T2  - INTERNATIONAL JOURNAL OF NURSING STUDIES ADVANCES
AB  - Background: Work engagement is a positive, fulfilling, work-related state of mind characterized by vigor, dedication, and absorption, and it affects the quality of care nurses give. Chinese nurses working in Japan experience differences in nursing practice and difficulties in career development. Therefore, the nursing practice environment and occupational career may affect their work engagement. However, little research has been completed on the factors affecting Chinese nurses' work engagement in Japan.Objective: To clarify the relationship between the nursing practice environment, occupational career, and work engagement of Chinese nurses in Japan.Design: A cross-sectional study. Setting(s): Japanese hospitals (beds>19). Participants: 149 Chinese nurses employed in Japan. Methods: Using a cross-sectional study design, we mailed 640 paper questionnaires, which included a QR code for online responses, to 58 Japanese hospitals that employed Chinese nurses. A survey request form and internet address were sent to the WeChat app, where Chinese nurses in Japan communicate. The contents included attribute-related questions, the Nursing Practice Environment Scale, the Occupational Career Scale, and the Utrecht Work Engagement Scale. A multivariate analysis was conducted with nine adjustment factors, such as gender, educational background, and work engagement, as the dependent variables. The significance level was set at p<.05.Results: Participants' average age was 28.4 years, and the average years of nursing in Japan was 3.8. The work engagement score was 3.09, which is the low-medium level. The nursing practice environment was positively associated with work engagement (13=0.46, 95 %CI=1.02,1.99, p<.001), with nurse participation in hospital affairs among the subscales having the strongest effect on work engagement (13=0.41, 95 %CI=0.68,1.49, p<.001). The occupational career score was also positively associated with work engagement (13=0.42, 95 %CI= 0.51,1.08, p<.001), and among the subscales, forming and coordinating interpersonal relationships had the most influence on participants' work engagement (13=0.39, 95 %CI=0.42,0.94, p<.001).Conclusions: Based on the results, we suggest that the work engagement of Chinese nurses could be enhanced by providing them with the same opportunities to train and improve their skills as Japanese nurses, as well as by helping them form relationships with patients and colleagues.
SN  - 2666-142X
DA  - DEC
PY  - 2023
VL  - 5
C7  - 100166
DO  - 10.1016/j.ijnsa.2023.100166
C6  - NOV 2023
AN  - WOS:001125449800001
ER  -

TY  - JOUR
AU  - Yuan, TS
AU  - Ren, H
AU  - Yin, X
AU  - Liang, LL
AU  - Fei, JS
AU  - Liu, XY
AU  - Zheng, CB
AU  - Wang, HM
AU  - Gao, JY
AU  - Mei, SL
AU  - Li, HY
TI  - How does psychosocial safety climate cross-level influence work engagement and job burnout: the roles of organization-based self-esteem and psychological detachment
T2  - BMC NURSING
AB  - Background Existing researches on nurses' work engagement and job burnout have mostly stayed at the individual level, and limited researches test the cross-level effects of psychosocial safety climate (PSC). The study aimed to explore the cross-level mediating effect of organization-based self-esteem (OBSE) and the moderating effect of psychological detachment between the relationship of PSC and work engagement and job burnout in nurses.Methods The cross-sectional study was conducted during November to December 2022 at a tertiary hospital in a northeastern province of China. Data was collected from 1832 nurses through an online questionnaire. Correlation analyses and hierarchical linear modeling were used to test study hypotheses.Results The results showed that PSC was positively associated with work engagement, and negatively associated with job burnout. OBSE mediated the effect of PSC on work engagement, as well as job burnout. Additionally, psychological detachment played a moderating role between PSC and work engagement, but no moderating effect was found between PSC and job burnout.Conclusions PSC at the organizational level increases work engagement and reduces job burnout by stimulating nurses' high levels of OBSE. Psychological detachment, as a situational factor, enhances the positive influence of PSC on work engagement. The implementation of measures to improve the PSC levels of the organization, and the levels of OBSE and psychological detachment among nurses could help to promote their good work performance.
SN  - 1472-6955
DA  - JUN 6
PY  - 2024
VL  - 23
IS  - 1
C7  - 389
DO  - 10.1186/s12912-024-01935-8
AN  - WOS:001245771100003
ER  -

TY  - JOUR
AU  - Alilyyani, B
TI  - The Effect of Authentic Leadership on Nurses' Trust in Managers and Job Performance: A Cross-Sectional Study
T2  - NURSING REPORTS
AB  - Background: Nurse leaders have the responsibility to build healthy work environments for staff nurses and enhance nurses' outcomes. Authentic leadership is one of the leadership theories that have been shown to have positive impacts on nurses' outcomes. The goal of this study was to test the effect of authentic leadership on trust in managers and job performance among nurses in Saudi Arabia. Methods: A non-experimental, cross-sectional design was applied. A total of 116 nurses who met the inclusion criteria completed the survey. To test the study variables, three different scales were used. The data in this study were analyzed using SPSS version 28.0.1.1. Results: The findings of this study showed that there were significant and positive effects of authentic leadership and its four components on trust in managers. However, no relationships were found between authentic leadership and its four elements, and job performance. Conclusions: Authentic leaders have the ability to improve work environments by building a trustful relationship with nurses. This study focuses on the role of authentic leadership in nursing practice and its essential effects to enhance the work environments. It also provides future researchers in Saudi Arabia with comprehensive knowledge about conducting studies of authentic leadership in nursing and examine its effects on outcomes related to nurses.
SN  - 2039-439X
SN  - 2039-4403
DA  - DEC
PY  - 2022
VL  - 12
IS  - 4
SP  - 993
EP  - 1003
DO  - 10.3390/nursrep12040095
AN  - WOS:000902837700001
ER  -

TY  - JOUR
AU  - Satoh, M
AU  - Sato, N
AU  - Tamura, N
AU  - Fujimura, A
TI  - Psychological safety in enhancing the competence of nurse educators among early career nursing faculty in Japan: A cross-sectional study
T2  - INTERNATIONAL JOURNAL OF NURSING STUDIES ADVANCES
AB  - Background: Given the diverse roles and responsibilities expected of academic nurse educators, it is essential that they acquire relevant nursing educator competencies. Early career nursing faculty often struggle to engage in their tasks. Therefore, systematic support is crucial in developing the necessary capacities for early career nursing faculty. In organizational sociology, the positive interaction between organizational and individual resources enhances the competence of nurse educators. Psychological safety enhances organizational members' ability to cope with challenges and perform effectively. It may also foster a high sense of coherence, linked to improved job performance and competence in nursing faculty. Both psychological safety and coherence promote work engagement, further boosting nurse educator competence. Aim: This study explored the relationships between psychological safety, sense of coherence, work engagement, and competence of nurse educators among assistant professors and assistants in nursing education. Design: A cross-sectional survey design was used. Data were collected from 164 early career nursing faculty using an anonymous self-administered web-based questionnaire. The study measured the psychological safety, sense of coherence, work engagement, and competence of academic nurse educators. The mediating effects of a sense of coherence and work engagement on the relationship between psychological safety and competency were assessed using the PROCESS macro model. Bootstrapping with 5,000 re-samples was used to determine the significance of the mediating effects. Setting: The study was conducted from October 1 to December 31, 2022, at nursing universities in Japan. Results: Positive correlations were identified among psychological safety, sense of coherence, work engagement, and the competence of nurse educator. The sense of coherence and work engagement indirectly mediated the relationship between psychological safety and the competence of nurse educator. A serial multiple mediation model demonstrated that psychological safety indirectly influenced the competence of nurse educator through a sense of coherence and work engagement. Conclusions: Supportive organizational environments foster a sense of coherence, enabling effective resource utilization and the competence of nurse educator development. While structured intervention programs such as faculty development are vital, establishing supportive systems that nurture adaptable qualities and use various resources is also essential. A positive work environment can create a cycle of increasing competency through positive attitudes toward work.
SN  - 2666-142X
DA  - DEC
PY  - 2024
VL  - 7
C7  - 100254
DO  - 10.1016/j.ijnsa.2024.100254
C6  - OCT 2024
AN  - WOS:001348712400001
ER  -

TY  - JOUR
AU  - Sun, XJ
AU  - Yin, HY
AU  - Zhao, FG
TI  - Relationships between role stress profiles, psychological capital, and work engagement among Chinese clinical nursing teachers: a cross-sectional latent profile analysis
T2  - BMC NURSING
AB  - BackgroundClinical nursing practice has a significant meaning and role in nursing education. Efficient clinical nursing practices under the guidance of clinical nursing teachers can promote patient safety and healthcare quality. This study aimed to investigate the profiles of clinical nursing teachers' role stress, determine whether sociodemographic factors and psychological capital correlate with different role stress profiles. It also examined the relationship between different role stress profiles and work engagement.DesignCross-sectional study.MethodsA total of 412 clinical nursing teachers were enrolled in China through convenience sampling. The Role Stress Scale, Psychological Capital Questionnaire, Work Engagement Scale, and sociodemographic questionnaire were used. Latent profile analysis (LPA) was conducted by using Mplus version 8.0 to identify the different role stress profiles of clinical nursing teachers. Univariate and multivariate unordered logistic regression analyses were used to identify the factors associated with the profiles.ResultsFour hundred and six valid questionnaires were returned. The findings of latent profile analysis showed three profiles: low role stress-high lack of teaching resources profile (34.3%), moderate role stress profile (57.0%), and high role stress-low lack of teaching resources profile (11.7%). Multivariate unordered logistic regression showed that clinical nursing teachers with lower education levels, contract employment, regular qualification audits, and lower psychological capital scores were more likely to belong to Profiles 2 and 3 when Profile 1 was used as a reference. The analysis of variance revealed that the work engagement scores of Profile 3 were significantly lower than those of Profiles 1 and 2.ConclusionsClinical nursing teachers reported heterogeneous sociodemographic and psychological capital, with significant differences in the degree of role stress between the identified profiles. Targeted interventions should be provided according to the role stress profiles to improve work engagement.
SN  - 1472-6955
DA  - FEB 24
PY  - 2025
VL  - 24
IS  - 1
C7  - 206
DO  - 10.1186/s12912-025-02849-9
AN  - WOS:001429370600001
ER  -

TY  - JOUR
AU  - Hsu, W
AU  - Yang, FC
TI  - Factors Associated with Home Health Aides' Turnover Intention and Organizational Citizenship Behavior in Long-Term Care Services
T2  - HEALTHCARE
AB  - Background: The elderly and disabled population has rapidly increased in the world, and the demand for long-term care is also increasing. Home nursing care services are the main service demand. However, the high turnover rate of home health aides has led to a continuous shortage of staff, which affects the quality of care provided. Objective: This research established a model based on the theory of reasoned action to explore the relationships among home health aides' work engagement, job satisfaction, turnover intentions, and organizational citizenship behavior for long-term care providers. Method: In this cross-sectional study, a structured questionnaire was sent to 455 participants, and 402 (response rate 88.4%) took part in the study. The goodness-of-fit test and path analysis of Structural Equation Modeling (SEM) was employed to test the proposed model. Results: Through the goodness-of-fit test of SEM, it was found that the data results have a good model fit. The results of path analysis displayed that home health aides' work engagement and job satisfaction had a significantly negative impact on turnover intention and a significantly positive impact on organizational citizenship behavior; turnover intention had a significantly negative impact on organizational citizenship behavior. Conclusion: This research deduces the theory of reasoned action has sufficient explanatory power for the home health aides' turnover intention and provides evidence that home health aides' work engagement and job satisfaction reduce their turnover intention and promote organizational citizenship behavior.
SN  - 2227-9032
DA  - SEP
PY  - 2022
VL  - 10
IS  - 9
C7  - 1743
DO  - 10.3390/healthcare10091743
AN  - WOS:000858572200001
ER  -

TY  - JOUR
AU  - Kasemaa, A
AU  - Säälik,Ü
TI  - Psychometric properties of an instrument measuring military morale through work engagement and burnout in the Estonian defense forces
T2  - INTERNATIONAL JOURNAL OF ADVANCED AND APPLIED SCIENCES
AB  - Military morale is commonly understood as the level of enthusiasm and commitment among soldiers that supports effective performance in military settings. One clear definition describes morale as a shared sense of dedication to a common goal that unifies a group. This study examines the psychometric properties of the Estonian version of a military morale instrument, conceptualizing morale in relation to burnout and work engagement. Three instruments were employed: a direct question on selfreported morale, a six-item scale assessing motivation and enthusiasm for mission accomplishment, and a multidimensional scale covering dedication, vigour, cynicism, and emotional exhaustion. Psychometric analysis focused on the multidimensional scale, using data from 3,621 members of the Estonian Defence Forces. Confirmatory Factor Analysis tested factorial structure and assessed configural, metric, and scalar invariance across groups based on age, gender, language, survey wave, profession, residence, student status, and education. Results indicated that both a modified fourfactor model (dedication, vigour, cynicism, exhaustion) and a two-factor model (morale and burnout) fit the data well, with acceptable invariance across groups. However, the vigour and cynicism dimensions showed insufficient reliability in some subsamples. Therefore, the two-factor model is recommended for research and screening purposes in the Estonian military context, while the four-factor model requires further refinement before practical use.
SN  - 2313-626X
SN  - 2313-3724
DA  - JUL
PY  - 2025
VL  - 12
IS  - 7
SP  - 160
EP  - 172
DO  - 10.21833/ijaas.2025.07.016
AN  - WOS:001538835800016
ER  -

TY  - JOUR
AU  - Slåtten, T
AU  - Lien, G
AU  - Mutonyi, BR
TI  - Precursors and outcomes of work engagement among nursing professionals-a cross-sectional study
T2  - BMC HEALTH SERVICES RESEARCH
AB  - Background Health services organizations must understand how best to lower nursing professionals' turnover intentions, and increase their job satisfaction and the quality of care provided to patients. This study aims to examine whether work engagement (WE) is a significant predictor of the achievement of these preferred organizational goals. The study also aims to examine whether organizational culture and organizational climate can manage the WE of nursing professionals and indirectly contribute to the accomplishment of the preferred organizational goals. Methods In detail, a cross-sectional questionnaire survey study was conducted through a convenience sampling of a total of N = 164 nurses, from four Norwegian public hospitals. Structural equation modeling was employed in testing the hypothesis in the conceptual model, using Stata software. Furthermore, mediation analyses were achieved through use of the "medsem" package in the Stata software, in testing whether the proposed direct and indirect effects were statistically significant, and the type of mediation found. Results The three key findings from this study are: i) WE of nursing professionals was found to be positively related to service quality of care (beta = 0.551) and job satisfaction (beta = 0.883). Job satisfaction fully mediates the relationship between WE and turnover intention and in itself explains almost 60% (R-2 = 0.59) of turnover intention; ii) nursing professionals' perception of organizational culture (beta = 0.278) and collaboration climate (beta = 0.331) were both directly related to their WE; and iii) WE fully mediates the relationship between organizational culture/climate and service quality of care and job satisfaction. Moreover, WE partially mediates the relationship between collaborative climate and job satisfaction. Conclusions The WE of nursing professionals is highly correlated to their job satisfaction. WE and turnover intentions are (fully) mediated by job satisfaction. Employers should therefore focus on improving the job satisfaction of nursing professionals. The WE of nursing professionals is a common key factor for such improvement. Consequently, leaders and managers should continuously manage nursing professionals' WE, focusing on such areas as organizational culture and climate, because WE is an effective means of enabling multiple desirable outcomes for hospital organizations.
SN  - 1472-6963
DA  - JAN 4
PY  - 2022
VL  - 22
IS  - 1
C7  - 21
DO  - 10.1186/s12913-021-07405-0
AN  - WOS:000738597200004
ER  -

TY  - JOUR
AU  - Zhang, XN
AU  - Huang, HT
AU  - Zhao, ST
AU  - Li, D
AU  - Du, H
TI  - Emotional exhaustion and turnover intentions among young ICU nurses: a model based on the job demands-resources theory
T2  - BMC NURSING
AB  - BackgroundYoung nurses are the backbone of the intensive care unit nursing team. Their turnover intentions not only directly impact the physiological health and life outcomes of critically ill patients but also significantly affect the efficient operation of the healthcare system. Previous research has noted the association between nurse emotional exhaustion and turnover intentions. However, few studies have examined how both external and internal resources simultaneously moderate this relationship, especially among young intensive care unit nurses. This study explore the potential mechanisms by which emotional exhaustion affects turnover intentions among young intensive care unit nurses. On this basis, it investigates how organizational justice and organizational-based self-esteem, as critical work resources, moderate the relationship between emotional exhaustion and turnover intentions.MethodsA cross-sectional survey design was adopted. A total of 490 questionnaires were distributed, with a final valid response rate of 91.2%. SPSS 27.0 was utilized for descriptive analysis and Pearson correlation analysis. AMOS 25.0 was employed to construct the Structural Equation Model and the Bootstrap test.ResultsEmotional exhaustion among young intensive care unit nurses positively predicts turnover intention, with job performance playing a mediating role. The indirect effect of job performance accounts for 3.24% of the total effect. Organizational justice and organizational-based self-esteem respectively moderated the relationship between emotional exhaustion and turnover intention. The combined indirect effects accounted for 17.18% and 12.76% of the total effect, respectively. Organizational justice and organizational-based self-esteem, as well as organizational justice, organizational-based self-esteem, and job performance, respectively played a chain mediating role between emotional exhaustion and turnover intention. The indirect effect accounted for 3.82% and 3.63% of the total effect, respectively.ConclusionEmotional exhaustion has a positive predictive effect on turnover intention among young intensive care unit nurses, with job performance playing a mediating role. Organizational justice and organizational-based self-esteem, as key work resources, moderated this relationship, mitigating the impact of emotional exhaustion on turnover intention.Clinical trial numberNot applicable.
SN  - 1472-6955
DA  - FEB 6
PY  - 2025
VL  - 24
IS  - 1
C7  - 136
DO  - 10.1186/s12912-025-02765-y
AN  - WOS:001415854600004
ER  -

TY  - JOUR
AU  - Navajas-Romero, V
AU  - Ceular-Villamandos, N
AU  - Pérez-Priego, MA
AU  - del Río, LCL
TI  - Sustainable human resource management the mediating role between work engagement and teamwork performance
T2  - PLOS ONE
AB  - The present work aims to analyze the properties of the working conditions recorded in the Sixth European Working Conditions Survey (EWCS); with it, it has being built seven independent indexes about different aspects of work' quality in the health sector, and these constructs are used to evaluate their effects on work engagement (WE). In this sense, the originality of incorporating teamwork as a modulating variable is included. To analyze the effects of the job quality index (JQI) on the WE, a logistic regression model is proposed for a total of 3044 workers within the health sector, differentiating between those who work or not in a team; in a first stage and these estimates are compared with those obtained using an artificial neural network model, and both are used for the consideration of the research hypotheses about several causal factor. An important contributions of the study, it is related to how work commitment is mainly influenced by prospects, social environment, intensity and earnings, all of them related to job performance. Therefore, knowledge of the determinants of work commitment and the ability to modulate its effects in teamwork environments is necessary for the development of truly sustainable Human Resources policies.
SN  - 1932-6203
DA  - AUG 4
PY  - 2022
VL  - 17
IS  - 8
C7  - e0271134
DO  - 10.1371/journal.pone.0271134
AN  - WOS:000848077100032
ER  -

TY  - JOUR
AU  - Deguara, J
AU  - Trapani, J
AU  - Ebejer, S
TI  - Measuring operating theatre nurses' perceptions of safety culture using the SCORE questionnaire
T2  - JOURNAL OF PERIOPERATIVE PRACTICE
AB  - Background: Tackling operating theatre waiting lists may focus healthcare organisations' attention on increased productivity while downplaying safety concerns.Aim: To explore safety culture in a perioperative department from operating theatre practitioners' perspective.Method: Cross-sectional pen-and-paper survey among nurses in an operating theatre department in Malta using the Safety, Communication, Operational Reliability and Engagement questionnaire.Findings: The response rate was 71.2% (n = 146). Engagement domains and Organisational Safety Culture domains were perceived to be at an average level, apart from Unit Leadership which was perceived to be low. Burnout domains were perceived to be high or very high. Correlation analysis showed that leaders' recognition of staff feedback and input is associated with improved safety culture perceptions.Conclusion: An organisational win-win situation is achievable, whereby safety culture perceptions are improved, not necessarily by decreasing job demands such as tackling waiting lists, but by recognising operating theatre staff's input and involving them in work-related decisions.
SN  - 1750-4589
SN  - 2515-7949
DA  - MAY
PY  - 2024
VL  - 34
IS  - 5
SP  - 137
EP  - 145
DO  - 10.1177/17504589231151507
AN  - WOS:001245489100002
ER  -

TY  - JOUR
AU  - Tu, ZH
AU  - He, JW
AU  - Ji, X
AU  - Zhai, Q
AU  - Tian, JQ
TI  - A latent profile analysis of shift work tolerance among Chinese male sailors during a prolonged non-24-h rotating shift schedule at sea
T2  - CHRONOBIOLOGY INTERNATIONAL
AB  - Shift work tolerance (SWT) refers to the ability to adapt to shift work without significant adverse consequences. The present study aimed to examine the individual differences in SWT and their predictors and outcomes. Latent profile analyses were conducted using cross-sectional data collected form 448 Chinese male sailors who experienced a prolonged (>30 d) non-24-h rotating shift schedule at sea. Depression, anxiety, sleep disturbance, fatigue, domestic disruption, job satisfaction, work engagement, digestive and cardiovascular symptoms were included as indicators of SWT. The results showed that there existed 2 latent profiles of SWT named as High SWT group and Low SWT group. High SWT group was characterized by low levels on all negative bio-psycho-social outcomes but high levels of work engagement and job satisfaction, while Low SWT group exhibited completely opposite characteristics compared to High SWT group. The level of hardiness could predict profile membership that those with higher level of hardiness were more likely to belong to High SWT group. However, there were no significant differences observed in job performance between two groups. In conclusion, hardiness can serve as a predictor of personnel selection for shift work and hardiness-based intervention programs should be encouraged among the shift workers.
SN  - 0742-0528
SN  - 1525-6073
DA  - AUG 2
PY  - 2024
VL  - 41
IS  - 8
SP  - 1176
EP  - 1188
DO  - 10.1080/07420528.2024.2387017
C6  - AUG 2024
AN  - WOS:001289997400001
ER  -

TY  - JOUR
AU  - Tran, TTT
AU  - Nguyen, QT
AU  - Nguyen, NT
AU  - Vu, ST
AU  - Kaewboonchoo, O
AU  - Kawakami, N
AU  - Nguyen, HT
TI  - Psychometric properties and factor structure of the Vietnamese Copenhagen Burnout Inventory
T2  - JOURNAL OF OCCUPATIONAL HEALTH
AB  - ObjectivesThis article examines the validity and reliability of the Vietnamese version of the Copenhagen Burnout Inventory (CBI-V) among hospital nurses in Vietnam in 2022.MethodsThis article examined data from 587 nurses in two city hospitals in Vietnam in 2022. The reliability was determined via internal consistency (Cronbach's alpha coefficient) and test-retest reliability (Intraclass correlation coefficient). Factorial and construct validity of CBI-V were explored with confirmation factor analysis (CFA), exploratory factor analysis (EFA), and correlations with other mental health outcomes (measured by the depression, anxiety, and stress scale), job performance (Work Health Performance Questionnaires), work engagement (Utrecht work engagement), and quality of life (EQ-5D-5L). Statistical analyses were performed using SPSS 20.0 and AMOS 20.0.ResultsCronbach's alpha coefficients of CBI-V's three subscales showed good internal consistency (from 0.87 to 0.91). CFA showed a good fit of the three-factor model with the current data. EFA results showed that all items were loaded in accordance with the CBI's original three constructs, excluding work burnout item 7, forming the fourth factor with a single item. All of CBI-V's three subscales correlated with other constructs in expected directions.ConclusionThe CBI-V showed good validity and reliability among hospital nurses. It can be a reliable tool to measure burnout among nurses in a low- and middle-income country in Vietnam during such a crisis as COVID-19. Future studies should examine the construct of the Copenhagen Burnout Inventory in different occupation groups.
SN  - 1341-9145
SN  - 1348-9585
DA  - JAN
PY  - 2023
VL  - 65
IS  - 1
C7  - e12425
DO  - 10.1002/1348-9585.12425
AN  - WOS:001073059700001
ER  -

TY  - JOUR
AU  - Gómez-Salgado, J
AU  - Rodríguez-Almagro, J
AU  - Molina-Alarcón, M
AU  - Martínez-Galiano, JM
AU  - Solano-Ruiz, MD
AU  - Martínez, AH
TI  - Commitment, perception and evidence-based practice training in Spanish nursing students: A multicentre cross-sectional study
T2  - JOURNAL OF CLINICAL NURSING
AB  - Aims and objectives To evaluate the commitment and level of self-perceived training in evidence-based practice among students of the Nursing degree of five Spanish universities. Background In university Health Sciences degrees, evidence-based clinical practice can directly or indirectly impact the quality of care, the cost of the service provided and the safety of clinical practice. Design Multicentre cross-sectional observational study according to STROBE guidelines. Methods The evidence-based skills in Practice questionnaire (CACH-PBE, for its acronym in Spanish) and the Utrecht Work Engagement Student Scale (UWES-9S) were used. The study was performed in five Spanish universities (Alicante, Castilla La Mancha, Jaen, Huelva and Seville) from October to December 2020, with 755 participants (Nursing students). Results A total mean score of 91.9 points (SD = 11.81) was observed for the CACH-PBE questionnaire and of 36.8 points (SD = 8.48 points) for the UWES-9S. In addition, the multivariate analysis predicted that variables such as sex, academia, university, intention to do a Master or Doctorate degree, the level of work engagement, and the previous training in evidence-based clinical practice were associated with a greater perception of evidence-based practice. Conclusion The sample of Nursing degree students has intermediate-high levels of knowledge, skills and attitudes regarding evidence-based practice and work commitment, with differences observed between each of the universities. Relevance to clinical practice Nursing students should develop from intermediate to high levels of knowledge, skills and attitudes regarding evidence-based practice and work commitment. There are various actions to promote EBP, such as the incorporation of a specific course covering the subject into the nursing curriculum, and the selection, for clinical practices, of care units that implemented evidence-based care.
SN  - 0962-1067
SN  - 1365-2702
DA  - MAR
PY  - 2023
VL  - 32
IS  - 5-6
SP  - 715
EP  - 725
DO  - 10.1111/jocn.16280
C6  - MAR 2022
AN  - WOS:000768552600001
ER  -

TY  - JOUR
AU  - Higashibata, T
AU  - Hamano, J
AU  - Nagaoka, H
AU  - Sasahara, T
AU  - Fukumori, T
AU  - Arahata, T
AU  - Kazama, I
AU  - Maeno, T
AU  - Kizawa, Y
TI  - Work environmental factors associated with compassion satisfaction and end-of-life care quality among nurses in general wards, palliative care units, and home care settings: A cross-sectional survey
T2  - INTERNATIONAL JOURNAL OF NURSING STUDIES
AB  - Background: Nurses providing end-of-life care experience not only burnout and compassion fatigue, but also positive effects such as compassion satisfaction. Nurses' compassion satisfaction was shown to be related to job satisfaction, work engagement, and nurse caring. Studies in emergency departments, intensive care units, on-cology wards, and general wards have identified work environmental factors associated with nurses' compassion satisfaction, but no similar studies have been conducted in palliative care units or home care settings. It is also unknown whether work environmental factors associated with compassion satisfaction contribute to end-of -life care quality. Objective: To explore work environmental factors associated with nurses' compassion satisfaction and end-of-life care quality in three types of workplaces: general wards, palliative care units, and home care settings. Design: A cross-sectional survey of nurses providing end-of-life care. Settings: Sixteen general wards, 14 palliative care units, and 25 home-visit nursing agencies in Japan. Participants: There were 347 study participants: 95 nurses in general wards, 128 in palliative care units, and 124 in home care settings. Methods: Compassion satisfaction was assessed using the Professional Quality of Life Scale, and end-of-life care quality was rated on a 4-point scale. Work environments were assessed using the Areas of Worklife Survey, which measures the fit between an individual and their work environment in six areas: workload, control, re-ward, community, fairness, and values. Results: Compared to nurses in general wards and palliative care units, home care nurses scored statistically significantly higher on all work environmental factors except reward. Work environmental factors that were significantly positively associated with higher compassion satisfaction were values in general wards (13 = 0.335, P = 0.007), reward and workload in palliative care units (13 = 0.266, P = 0.009 and 13 = 0.179, P = 0.035), and community and control in home care settings (13 = 0.325, P = 0.001 and 13 = 0.261, P = 0.004). In addition, higher scores for workload in general wards (odds ratio = 5.321; 95 % confidence interval, 1.688-16.775) and for community in palliative units (odds ratio = 2.872; 95 % confidence interval, 1.161-7.102) were associated with higher end-of-life care quality. No associated work environmental factors were found in home care settings. Conclusions: Work environmental factors associated with nurses' compassion satisfaction and end-of-life care quality varied between workplaces. These results may contribute to creating work environments that are appro-priate for each workplace type to maintain both nurses' compassion satisfaction and end-of-life care quality. Tweetable abstract: Work environmental factors associated with nurses' compassion satisfaction and end-of-life care quality were identified in three workplaces. (c) 2023 Elsevier Ltd. All rights reserved.
SN  - 0020-7489
SN  - 1873-491X
DA  - JUL
PY  - 2023
VL  - 143
C7  - 104521
DO  - 10.1016/j.ijnurstu.2023.104521
C6  - MAY 2023
AN  - WOS:001008759800001
ER  -

TY  - JOUR
AU  - Naveed, M
AU  - Zia, MQ
AU  - Ramish, MS
AU  - Hassan, S
TI  - The role of self-leadership in mitigating burnout and enhancing in-role performance
T2  - JOURNAL OF MANAGEMENT DEVELOPMENT
AB  - PurposeThis study aims to analyzes the psychological mechanisms by which excessive job demands influences employees' in-role performance, with a focus on the mediating role of burnout in the health-care sector. Specifically, it investigates self-leadership (SL) as a critical personal resource that contributes to regulate employees' fatigue, manage work demands and ultimately help to alleviate the adverse effects of burnout.Design/methodology/approachThe study adopted a quantitative research design within the health-care context, and primary data were collected from 314 matched nurse-supervisor responses using validated scales to measure all variables, and the relationships were analyzed through structural equation modeling.FindingsThe results indicate that employees sustained exposure to higher physical and emotional job demands and enhanced their burnout. Moreover, burnout serves as a significant mediator in a way that job demands serve as a cornerstone in impairing in-role performance. In addition, SL emerges as a moderator to manage work demands effectively to minimize employees' burnout.Practical implicationsThe study highlights the role of SL in enhancing employee well-being and performance. Moreover, the study uncovers importance of SL skills among employees, thereby optimizing performance and mitigating the silent epidemic of burnout.Originality/valueOrganizational leaders are encouraged to recognize the importance of SL in enhancing employee well-being and performance. Practical recommendations are provided to help organizations foster SL skills among employees, thereby optimizing performance outcomes and mitigating the silent epidemic of burnout.
SN  - 0262-1711
SN  - 1758-7492
DA  - 2026 FEB 25
PY  - 2026
DO  - 10.1108/JMD-02-2025-0082
C6  - FEB 2026
AN  - WOS:001696854500001
ER  -

TY  - JOUR
AU  - Abu Bakar, N
AU  - Bulgiba, A
AU  - Isahak, M
TI  - Perceived psychosocial safety climate (PSC) level and its association with occupational outcomes among clinical unit healthcare workers in a Malaysian hospital: a three-wave longitudinal study
T2  - BMC PUBLIC HEALTH
AB  - IntroductionThe Psychosocial Safety Climate (PSC) is a potent organizational construct. It concerns senior management values and attitudes toward care and practices in relation to employees' psychosocial well-being and psychological outcomes.ObjectiveThis study aimed to determine the PSC level, its distribution and associated factors as perceived by healthcare workers in clinical units of a tertiary level hospital in Malaysia.MethodsA three-wave longitudinal study over one year was conducted using a self-administered questionnaire among healthcare workers in the University of Malaya Medical Centre (UMMC), Malaysia. Data were collected at baseline (Time 1, T1), three-month interval (Time 2, T2) and nine-month interval (Time 3, T3) from 618 participants who remained enrolled throughout. The validated Malay version of the PSC-12 Scale questionnaire was used to measure psychosocial safety climate level.ResultsWe found the PSC score to have a median of 42.88. There was a good psychosocial work environment (mean PSC score 41.44 +/- 8.27). The majority (61.1%) of study participants perceived a high PSC score (>= 41) which is concordant with a good psychosocial work environment. Low PSC score (<= 37) was perceived by 28.5% and 9.0% perceived a moderate PSC score (38-40). PSC scores improved significantly from T1 to T3 (mean difference = 1.417, 95% CI 3.037, 5.456). A higher PSC score was reported among Malay healthcare workers compared to the non-Malay group (mean difference = 3.16, 95% CI 0.007, 6.315). Nurses and paramedics had lower PSC scores than support staff (mean difference = -2.50, 95% CI -4.310, -0.069). Despite a good perceived PSC level, our study did not reveal significant association between PSC level with sickness-leave (B = - 0.03, p = 0.624, 95% CI - 0.144, 0.087) and job performance (B = - 0.02, p = 0.443, 95% CI -0.090, 0.040), even after adjusting for other socio-demographic and occupational covariates.ConclusionPerceived PSC was high among participating healthcare workers with a progressively better PSC score at each timepoint over the one-year study. The support group of healthcare workers perceived better PSC scores possibly due to lesser responsibility compared to nurses and paramedics. An improved study design with additional variables to measure the job performance and work engagement is essential to provide vigorous evidence in future research.
SN  - 1471-2458
DA  - APR 15
PY  - 2025
VL  - 25
IS  - 1
C7  - 1418
DO  - 10.1186/s12889-025-22562-1
AN  - WOS:001468455800003
ER  -

TY  - JOUR
AU  - Quan, XZ
AU  - Choi, MC
AU  - Tan, X
TI  - Relationship between Organizational Climate and Service Performance in South Korea and China
T2  - SUSTAINABILITY
AB  - Both South Korea and China have collective cultures; however, there are significant differences in employee behavior due to cultural, economic, and environmental factors. This study explores the influence of organizational climate on employee innovative behavior and service performance using a competitive value model, as well as the mediating effects of social capital and organizational silence. Adopting the interpersonal relationship, rational goal, and internal process approaches, it focuses on three aspects: supervisory support, pressure to produce, and formalization. A total of 773 valid questionnaires were collected from four- and five-star hotels in South Korea and China, and the data were analyzed using SPSS and AMOS. The results showed that supervisory support and pressure to produce positively affected employee social capital, thereby affecting their service performance. Formalization positively affected organizational silence and negatively affected employees' innovative behaviors. This study confirmed the mediating effects of social capital and organizational silence in the organizational environment. The positive effects of supervisory support and pressure to produce on social capital were similar in South Korea and China. However, among the effects of organizational silence, Korean employees were more likely to benefit from formalization. This study identified the differences in organizational climate and organizational performance between South Korea and China and provides implications for enterprises' sustainable development.
SN  - 2071-1050
DA  - JUL
PY  - 2023
VL  - 15
IS  - 14
C7  - 10784
DO  - 10.3390/su151410784
AN  - WOS:001071434500001
ER  -

TY  - JOUR
AU  - Cheyroux, P
AU  - Morin, AJS
AU  - Colombat, P
AU  - Gillet, N
TI  - Nature, predictors, and outcomes of Nurses' trajectories of harmonious and obsessive passion
T2  - APPLIED PSYCHOLOGY-AN INTERNATIONAL REVIEW-PSYCHOLOGIE APPLIQUEE-REVUE INTERNATIONALE
AB  - This study sought to achieve a dynamic person-centered understanding of the various harmonious and obsessive work passion trajectories observed among a sample of nurses, as well as the connections between these two types of work passion trajectories. Moreover, it sought to document the predictive role of workload, unfairness, harassment, and supervisor support in relation to these harmonious and obsessive passion trajectories, as well as the implications of these trajectories for a variety of outcomes related to attitude (i.e., turnover intention), psychological health (i.e., perceived psychological health and work fatigue), and behaviors (i.e., work performance, presenteeism, and absenteeism). A sample of 622 nurses was surveyed six times over a period of five months. Our results revealed that harmonious and obsessive passion trajectories matched five primary profiles, similar across the two types of work passion. Workload, unfairness, harassment, and supervisor support were associated with these trajectories in a way that mainly supported our expectations. Trajectories characterized by higher levels of harmonious passion and lower levels of obsessive passion were associated with higher levels of perceived psychological health and work performance, and with lower levels of work fatigue, turnover intention, presenteeism, and absenteeism. Conversely, trajectories characterized by lower levels of harmonious passion and higher levels of obsessive passion were associated with the most negative outcomes.
SN  - 1464-0597
DA  - NOV 18
PY  - 2024
VL  - 74
IS  - 1
C7  - e12587
DO  - 10.1111/apps.12587
AN  - WOS:001460387000001
ER  -

TY  - JOUR
AU  - Daghash, H
AU  - Haegdorens, F
AU  - Gillis, K
AU  - Slootmans, S
AU  - De Smedt, K
AU  - Van Bogaert, P
TI  - A Hospitality Improvement Intervention in Residential Care Does Not Warrant Staff Job Satisfaction or Turnover Intention: A Cross-Sectional Survey Study Investigating the Hostmanship Program
T2  - CUREUS JOURNAL OF MEDICAL SCIENCE
AB  - Background
   Accountability pressure is rising in healthcare, and this demonstrates that the quality of care provided within a residential care setting is of utmost importance. Hostmanship is a quality improvement program focusing on person-centered care in residential care settings.
   Objectives
   This study aimed to explore the influencing factors for job satisfaction and intention to leave among healthcare workers and the difference in job satisfaction and intention to leave the employer between residential care centers with and without Hostmanship.
   Methods
   A quantitative, cross-sectional study was conducted in sixteen Flemish residential care settings in Belgium. A total of 293 participants completed the questionnaire, divided into two groups: the group with Hostmanship (n =139), at least one year into a change process implementing Hostmanship, and the group without the Hostmanship program (n =154). Hierarchical logistic regression analysis estimated effects between demographic characteristics (block one), facility management, staffing and Hostmanship (block two), work characteristics (block three), and work engagement or burnout dimensions (block four) as explanatory variables of job satisfaction and turnover intention as outcome variables.
   Results
   This study confirmed the positive impact of social capital and decision latitude on staff member job satisfaction, as shown in previous findings. Age and workload were associated with turnover intentions. A hierarchical logistic regression model explained 68.7 % of the variance in workers' job satisfaction, and a hierarchical logistic regression explained 49.2% of the variance in their intent to leave. Also, no effects were found for Hostmanship on staff job satisfaction and intention to leave.
   Conclusions
   This study shows how a quality improvement project such as Hostmanship could produce counterintuitive results for organizations in elderly residential centers. However, results inconsistent with literature were found. It is unclear whether Hostmanship warrants job satisfaction or retaining personnel. Future research must take into consideration success factors when implementing new quality initiatives. A general framework for successful implementation in the healthcare sector should be provided.
SN  - 2168-8184
DA  - MAR 29
PY  - 2022
VL  - 14
IS  - 3
C7  - e23601
DO  - 10.7759/cureus.23601
AN  - WOS:000779792900019
ER  -

TY  - JOUR
AU  - Fiorini, J
AU  - Zaghini, F
AU  - Mannocci, A
AU  - Sili, A
TI  - Nursing leadership in clinical practice, its efficacy and repercussion on nursing-sensitive outcomes: A cross-sectional multicentre protocol study
T2  - JOURNAL OF NURSING MANAGEMENT
AB  - Aim The aim of this study to describe a research protocol for evaluating the relationship between nursing leadership, organisational well-being and nurse and patient outcomes. Background The head nurses' leadership style influences the organisational context. When an organisation promotes nurses' well-being, they perform better performances and are more satisfied and engaged with their job. This reduces stress levels, burnout and absenteeism and improves physical and psychological health. Methods A multicentre study will be conducted. A self-report questionnaire will be administered to head nurses and nurses they coordinate. Study findings will include nurse-sensitive outcomes (e.g., pressure injuries, infections and mortality). Descriptive and correlational analyses will be conducted, and a structural equation model will be tested. Results Results might verify that a correctly judged leadership style of the head nurse will enhance the organisational context experienced by nurses and improve nursing sensitive outcomes. Conclusion This study will demonstrate the organisational role of middle managers and the direct repercussions on their staff and patients, understanding the relationship between organisational, process and outcomes variables. Implications for Nursing Management If the results confirmed the hypothesis, health care managers would cultivate and stimulate the head nurses' leadership style, thus increasing nurses' organisational well-being and achieving better patient outcomes. No Patient or Public Contribution.
SN  - 0966-0429
SN  - 1365-2834
DA  - OCT
PY  - 2022
VL  - 30
IS  - 7
DO  - 10.1111/jonm.13739
C6  - AUG 2022
AN  - WOS:000835124200001
ER  -

TY  - JOUR
AU  - Tóth-Király, I
AU  - Durand, AB
AU  - Houle, SA
AU  - Fernet, C
AU  - Gilbert, W
AU  - Blechman, Y
AU  - Morin, AJS
TI  - Early Career Nurses' Need Fulfillment Profiles: A Longitudinal Person-Centered Perspective on their Nature, Stability, Determinants and Consequences
T2  - JOURNAL OF BUSINESS AND PSYCHOLOGY
AB  - In this study, we investigate the nature of Canadian early career (0 to 3 years) nurses' (N = 704; 87.8% female, aged 20 to 52) psychological need fulfillment profiles, accounting for the global and specific level of satisfaction and frustration of their needs for autonomy, relatedness, and competence. Our adoption of a longitudinal design (12 months, three time points with n = 626 at Time 1, 459 at Time 2, and 370 at Time 3) made it possible to test the within-person and within-sample stability of these profiles. To obtain a more in depth understanding of these profiles, we investigated the role of job demands and resources in the prediction of profile membership, and several work-related outcomes of these profiles. Latent transition analysis revealed five profiles differing in global and specific need fulfillment levels. These profiles remained stable over the 12 months, although nurses tended to transition into less fulfilled profiles over time. Nurses' perceptions of job demands and resources shared well-differentiated relations with the profiles, and more fulfilled profiles tended to report more adaptive functioning and well-being at work.
SN  - 0889-3268
SN  - 1573-353X
DA  - JUN
PY  - 2024
VL  - 39
IS  - 3
SP  - 735
EP  - 754
DO  - 10.1007/s10869-023-09905-8
C6  - AUG 2023
AN  - WOS:001040136900001
ER  -

TY  - JOUR
AU  - Hwang, JN
AU  - Song, EK
AU  - Ko, SJ
TI  - Relationships among basic psychological needs, organizational commitment, perceived authentic leadership and turnover intention in Korean nurses: A cross-sectional study
T2  - JOURNAL OF NURSING MANAGEMENT
AB  - Aim This study determined the relationships of satisfaction and frustration with basic psychological needs, organizational commitment, perceived authentic leadership and turnover intention in nurses in South Korea. Background Minimizing nurse turnover is essential for improving the quality of nursing care and patient safety. Methods This was a cross-sectional, correlational pilot study of 216 nurses at a university hospital in South Korea. Data were collected with a self-report questionnaire, from 1 to 15 September 2020. Collected data were analysed using SPSS 24.0. Results Multiple regression analysis revealed that clinical experience (3 to 5 years, beta = 2.35, p = .019; 5 to 10 years, beta = 2.23, p = .026), subjective workload (severe, beta = 2.10, p = .036; extreme, beta = 2.84, p = .005), psychological needs frustration (beta = 0.35, p < .001), organizational commitment (beta = -0.17, p = .011) and perceived authentic nurse leadership (beta = -0.14, p = .030) were found to have significant effects on nurses' turnover intention. Conclusions The results suggest that it is necessary to create a transparent work environment based on authentic leadership and consider individual frustrations with regard to basic psychological needs and organizational commitments. Implications for Nursing Management This study offers a new approach to reducing nurses' turnover. A strategy is needed for efficient nursing staffing management to assist with reduction of nurses' turnover intentions.
SN  - 0966-0429
SN  - 1365-2834
DA  - OCT
PY  - 2022
VL  - 30
IS  - 7
DO  - 10.1111/jonm.13546
C6  - JAN 2022
AN  - WOS:000748946200001
ER  -

TY  - JOUR
AU  - Petersen, J
AU  - Melzer, M
TI  - Work-related factors and mental health among home care nurses identified by two-step cluster analysis
T2  - SCIENTIFIC REPORTS
AB  - Home care nursing gains in importance due to demographic changes. The aim of our study was to explore the associations between home care-nurses' work situation and their mental health. Data were analysed from a cross-sectional survey of 976 home care nurses recruited from a full sample of invited home care services in Germany. First a descriptive analysis of the work and health situation was carried out. Second a two-step cluster analysis was performed to classify home care nurses based on work-related mental health parameters (irritation, burnout, work engagement). The predicting job demands on basis of the JDR-model in each cluster were analysed via multiple logistic regression. Two clusters ("healthy" and "not healthy") with significant differences regarding the mental health parameters emerged. Emotional demands and higher work intensity increase the likelihood for home care nurses of being classified in Cluster 1 ("unhealthy") while social support from colleagues and supervisors increases the likelihood for home care nurses of being classified in Cluster 2. There is an urgent need to develop and implement targeted interventions for home care nurses to cope with emotional demands, reduce their work intensity and improve social support. Only by improving these working conditions home care nurses' mental health and therefore care quality can be secured.
SN  - 2045-2322
DA  - FEB 11
PY  - 2026
VL  - 16
IS  - 1
C7  - 6360
DO  - 10.1038/s41598-026-39178-z
AN  - WOS:001691506100002
ER  -

TY  - JOUR
AU  - Kang, JX
AU  - Zhao, R
AU  - Zhang, QS
AU  - Jing, WB
AU  - Xu, H
AU  - Wang, SS
TI  - The chain mediating effects of psychological resilience and organizational commitment on the association between workplace incivility and job withdrawal among Chinese oncology nurses: A cross-sectional study
T2  - APPLIED NURSING RESEARCH
AB  - Background: Workplace incivility experienced by nurses has a substantial impact on job withdrawal, psychological resilience and organizational commitment also show certain associations with both incivility and work withdrawal. However, the specific mechanisms underlying these factors remain unclear. Aim: This study aimed to identify the relationship between workplace incivility and job withdrawal and the chain mediating effects of psychological resilience and organizational commitment. Methods: A cross-sectional study was conducted with oncology nurses working in 7 hospitals using a convenience sampling method, which were all situated in central China, comprising four hospitals in Henan Province, two in Hunan Province, and one in Shandong Province. Demographic questionnaire and four validated and reliable scales were utilized for assessing demographic and occupational characteristics, workplace incivility, job withdrawal, psychological resilience, and organizational commitment. Participants (N = 1442) completed the survey. Results: The effects of workplace incivility, job withdrawal, psychological resilience, and organizational commitment were interrelated (all p < 0.01). Workplace incivility influenced job withdrawal through three statistically significant indirect pathways: (a) the mediating effect of psychological resilience (beta = 0.017; SE = 0.003; 95 % CI: 0.012, 0.022); (b) the mediating effect of organizational commitment (beta = 0.011; SE = 0.002; 95 % CI: 0.006, 0.015) and (c) the chain mediating effect between psychological resilience and organizational commitment (beta = 0.001; SE = 0.004; 95 % CI: 0.001, 0.002). Conclusion: This study further elucidated the intrinsic connection between nurses' experiences of workplace incivility and their job withdrawal. This suggested that improving the working environment, reducing instances of uncivilized behavior in the workplace, enhancing psychological resilience and organizational commitment may contribute to reducing nurses' job withdrawal, thereby improving the quality of nursing care and ensuring patient safety.
SN  - 0897-1897
SN  - 1532-8201
DA  - OCT
PY  - 2025
VL  - 85
C7  - 151999
DO  - 10.1016/j.apnr.2025.151999
C6  - AUG 2025
AN  - WOS:001582649700001
ER  -

TY  - JOUR
AU  - Esmaeilbeigi, D
AU  - Beiranvand, MS
AU  - Mohammadipour, F
TI  - The effect of health-promoting leadership of nursing managers on the work withdrawal behaviors and psychological safety of nurses
T2  - PLOS ONE
AB  - Aim Health-promoting leadership is a novel organizational strategy aimed at preventing the occurrence of diseases in the workplace and promoting the health needs of staff. The present study aimed to investigate the effect of health-promoting leadership of nursing managers on the nurses' withdrawal behaviors and psychological safety.Design Structural equation modelling was used to verify the conceptual model.Methods A total of 346 nurses working in educational hospitals in the western provinces of Iran were included using stratified random sampling by 2023. The research instruments included a checklist of demographic and occupational characteristics, health-promoting leadership, withdrawal behaviors, and psychological safety questionnaires. Pearson's correlation and structural equation modelling were used to investigate the relationships between the variables. We followed the STROBE Checklist.Results The findings showed a significant negative relationship between health-promoting leadership and withdrawal behaviors and a significant positive relationship with nurses' psychological safety. There was also a negative and significant relationship between the withdrawal behaviors and psychological safety. Health-promoting leadership can explain 45% and 52% of the variance in psychological safety and withdrawal behaviors, respectively.Conclusions While emphasizing the importance of leadership styles, the findings of this study indicate that nurse leaders should acknowledge the significance of health promotion leadership as a crucial set of behaviors to foster psychological safety and reduce withdrawal behaviors among nurses, thereby enhancing their quality of care and performance.Implications for nursing management The results draw the attention of nursing managers to health-promoting leadership and its relationships, and create an impetus for changing leadership styles and addressing the lack of mutual understanding. Considering this finding, it appears necessary to create clearer prospect for the nursing profession by teaching health-promoting leadership principles to nursing managers and nurses without managerial positions.
SN  - 1932-6203
DA  - APR 8
PY  - 2025
VL  - 20
IS  - 4
C7  - e0321131
DO  - 10.1371/journal.pone.0321131
AN  - WOS:001463174400018
ER  -

TY  - JOUR
AU  - Bolandian-Bafghi, S
AU  - Adib-Hajbaghery, M
AU  - Zandi, M
TI  - Nurses' experiences of the role of organizational and environmental factors in the development of love of the profession: a qualitative study
T2  - BMC NURSING
AB  - Background Love of the profession has significant relationship with nurses' job motivation and care quality. However, there is limited information about organizational and environmental factors affecting love of the profession among nurses. Aim This study aimed at exploring nurses' experiences of the role of organizational and environmental factors in the development of love of the profession. Methods This qualitative study was conducted in 2020-2021 using the conventional content analysis approach. Participants were Fifteen Iranian nurses with deep love of the profession, nursing instructors, and nursing managers purposefully selected from different healthcare and academic settings in seven large cities of Iran. Data were gathered via semi-structured interviews and were analyzed via the conventional content analysis method proposed by Graneheim and Lundman. Results Organizational and environmental factors affecting the development of love of the profession were grouped into three main categories: The social context of the profession (with two subcategories), family support (with two subcategories), and organizational health (with four subcategories). Subcategories were respectively historical context of the profession, the evolving context, emotional family support, instrumental family support, quality of interpersonal relationships in the organization, level of organizational justice, level of authority delegation to nurses, and level of organizational support. Conclusion Different organizational and environmental factors can affect nurses' love of the profession development. Improving public image of nursing, providing nurses with stronger support, improving organizational climate, and strengthening interpersonal relationships in healthcare settings are recommended to develop nurses' Love of the profession.
SN  - 1472-6955
DA  - NOV 29
PY  - 2022
VL  - 21
IS  - 1
C7  - 334
DO  - 10.1186/s12912-022-01117-4
AN  - WOS:000890279500002
ER  -

TY  - JOUR
AU  - Li, YX
AU  - Wu, JJ
AU  - Zhong, XL
AU  - Zhao, TX
AU  - Dai, P
AU  - Fan, YT
AU  - Zhang, XE
AU  - He, L
TI  - The mediating role of innovative self-efficacy between transformational leadership and innovation performance among nurses in tertiary hospitals in China
T2  - BMC NURSING
AB  - BackgroundNurses, as the leading providers of healthcare services and key practitioners of clinical innovation, play a crucial role in improving healthcare quality. High innovation performance among nurses enhances professional identity and work engagement and improves the quality of nursing services, ensures patient safety, and promotes the sustainable development of hospitals. However, there is limited evidence on how transformational leadership influences the innovation performance of nurses in tertiary hospitals. This study explores the mediating role of innovation self-efficacy between transformational leadership and innovation performance among nurses in tertiary hospitals in China. MethodsThis study is a cross-sectional study. Convenience sampling was used to survey 632 nurses from five tertiary hospitals in Sichuan Province, China, from January to March 2025. A general information questionnaire, innovation performance scale, transformational leadership scale, and innovation self-efficacy scale were used for the survey. Data analysis was conducted using SPSS 26.0 software for descriptive, univariate, correlation, and multiple hierarchical regression analyses. The mediation effect analysis used Model 4 in the Process v4.1 plugin. ResultsThe mean score for nurses' innovation performance was (31.66 +/- 3.60) points. Correlation analysis results showed that transformational leadership was positively correlated with innovation performance (r = 0.652, P < 0.01), transformational leadership was positively correlated with innovation self-efficacy (r = 0.717, P < 0.01), and innovation self-efficacy was positively correlated with innovation performance (r = 0.613, P < 0.01). The results of the mediation effect analysis showed that innovation self-efficacy mediated the relationship between transformational leadership and innovation performance, with an effect size of 0.131, accounting for 27.8% of the total effect. ConclusionNurses' innovation performance is moderately high, and innovation self-efficacy mediates the relationship between transformational leadership and innovation performance. This suggests that nursing managers should incorporate transformational leadership principles into their practices to enhance nurses' innovation self-efficacy, thereby further improving innovation performance levels. Clinical trial numberNot applicable.
SN  - 1472-6955
DA  - JAN 23
PY  - 2026
VL  - 25
IS  - 1
C7  - 159
DO  - 10.1186/s12912-026-04333-4
AN  - WOS:001693792700001
ER  -

TY  - JOUR
AU  - Duva, IM
AU  - Higgins, MK
AU  - Baird, M
AU  - Lawson, D
AU  - Murphy, JR
AU  - Grabbe, L
TI  - Practical resiliency training for healthcare workers during COVID-19: results from a randomised controlled trial testing the Community Resiliency Model for well-being support
T2  - BMJ OPEN QUALITY
AB  - ObjectiveTo introduce the Community Resiliency Model (CRM) as mental well-being support for healthcare workers working through the height of the COVID-19 pandemic.DesignRandomised controlled trial with a no treatment control group.SettingTwo large urban health systems in the Southern United States between October 2020 and June 2021.ParticipantsEligible participants were currently employed as healthcare workers within the participating healthcare systems. 275 employees registered and consented electronically in response to email invitations. 253 participants completed the baseline survey necessary to be randomised and included in analyses.InterventionParticipants were assigned 1:1 to the control or intervention group at the time of registration. Intervention participants were then invited to 1-hour virtual CRM class teaching skills to increase somatic awareness in the context of self and other care.Main outcome measuresSelf-reported data were collected rating somatic awareness, well-being, symptoms of stress, work engagement and interprofessional teamwork.ResultsBaseline data on the total sample of 275 (53% nurses) revealed higher symptoms of stress and lower well-being than the general population. The intervention participants who attended a CRM class (56) provided follow-up survey data at 1 week (44) and 3 months (36). Significant improvement for the intervention group at 3 months was reported for the well-being measures (WHO-5, p<0.0087, d=0.66; Warwick-Edinburgh Mental Well-Being Scale, p<0.0004, d=0.66), teamwork measure (p <= 0.0002, d=0.41) and stress (Secondary Traumatic Stress Scale, p=0.0058, d=46).ConclusionBaseline results indicate mental health is a concern for healthcare workers. Post intervention findings suggest that CRM is a practical approach to support well-being for healthcare workers during a crisis such as this pandemic. The simple tools that comprise the model can serve as a starting point for or complement self-care strategies to enhance individual resilience and buffer the effects of working in an increasingly stressful work environment.
SN  - 2399-6641
DA  - NOV
PY  - 2022
VL  - 11
IS  - 4
C7  - e002011
DO  - 10.1136/bmjoq-2022-002011
AN  - WOS:000890318100002
ER  -

TY  - JOUR
AU  - Liu, TT
AU  - Wang, W
AU  - Shan, GY
AU  - Zhang, YJ
AU  - Liu, J
AU  - Li, YX
TI  - Job Crafting and Nurses' Presenteeism: The Effects of Job Embeddedness and Job Irreplaceability
T2  - FRONTIERS IN PUBLIC HEALTH
AB  - BackgroundPresenteeism is defined as the behavior of people who insist on attending work despite complaints of ill health that should prompt rest and absence from work. Due to the heavy workloads and irreplaceable duties of the nursing service, nurses are a typical representative group suffering from presenteeism. Although more scholars have recently begun focusing on presenteeism, an abundant number of studies have tended to focus on presenteeism's external objective factors. There is, thus, a lack of studies based on variables related to the intra-individual initiative. This study aimed to address this gap by exploring the relationship between job crafting and nurses' presenteeism from the perspective of the individual internal initiative. Furthermore, this study also aimed to examine job embeddedness' mediating effect and job irreplaceability's moderating effect on presenteeism. MethodsA total of 900 nurses from a 3A-graded hospital in Henan Province were invited to participate in the online study in October, November, and December 2021, respectively. Participants were asked to complete Self-report scales on job crafting, job embeddedness, job irreplaceability, and presenteeism at three time points above. Job crafting was measured at Time 1, job embeddedness and job irreplaceability were measured at Time 2, and presenteeism was measured at Time 3. ResultsPresenteeism was significantly associated with differences in participants' age and tenure. Job crafting was significantly positively associated with job embeddedness, and job embeddedness was significantly negatively correlated with presenteeism. Job embeddedness mediated the relationship between job crafting and presenteeism. Job irreplaceability moderated the relationship between job embeddedness and presenteeism. ConclusionsThis study explored job crafting's influence mechanism on nurses' presenteeism, which is beneficial to providing effective suggestions for managing and preventing the incidence of nurses' presenteeism. Future research should consider expanding the sampling area and enriching the occupational fields of included participants to conduct a more in-depth discussion on the relationship between job crafting and nurses' presenteeism.
SN  - 2296-2565
DA  - JUN 28
PY  - 2022
VL  - 10
C7  - 930083
DO  - 10.3389/fpubh.2022.930083
AN  - WOS:000824127000001
ER  -

TY  - JOUR
AU  - Lui, JNM
AU  - Andres, EB
AU  - Johnston, JM
TI  - How do organizational culture and leadership style affect nurse presenteeism and productivity?: A cross sectional study of Hong Kong acute public hospitals
T2  - INTERNATIONAL JOURNAL OF NURSING STUDIES
AB  - Background: Presenteeism is defined as a type of work behavior in which employees are physically present at work when ill, often with reduced performance. While organizational culture and leadership style are known to impact the organizational behavior of hospital staff, as indicated by increased burnout and decreased work engagement, their impact on nurse presenteeism and productivity has not been explored. Moreover, nursing studies often neglect the importance of using multi -level analysis, adopting aggregated unit -level scores to account for collective perceptions to evaluate culture and leadership. Objective: This study aims to evaluate the impact of unit -level organizational culture and leadership style on individual -level nurse presenteeism and productivity in acute care hospitals using multilevel analysis. Design: Cross-sectional study. Setting(s): Three major acute care public hospitals in Hong Kong, where public hospitals provide over 90 % of inpatient services. Participants: All full-time nurses (N = 4657) in the three study hospitals were invited to participate in this study. A total of 2339 nurses responded to the survey for a 65 % response rate. Methods: Organizational culture and leadership style are characterized using the competing values framework and a two -factor leadership style typology, respectively. Multilevel hierarchical linear modeling was applied with unit -level clustering in each hospital. Results: Hierarchical culture was the dominant culture (M = 3.64, SD = 0.74) in our nurse sample. None of the unit -level organizational culture and leadership styles were associated with nurse presenteeism, however, rational organizational culture at the unit -level was significantly associated with increased productivity (regression coefficient: 0.17, 95 % CI: 0.04-0.31). Conclusions: This study provides hospital managers with improved understanding of the differential impact of unit -level organizational culture and leadership style on nurse presenteeism and productivity. Unit -level leadership style did not have a direct impact on nurse presenteeism and productivity in this study, while the externally focused rational organizational culture increased nurse productivity. Further research is needed to understand the impacts of modifiable work factors and nurse psychosocial emotions on presenteeism and productivity. (c) 2023 Elsevier Ltd. All rights reserved.
SN  - 0020-7489
SN  - 1873-491X
DA  - APR
PY  - 2024
VL  - 152
C7  - 104675
DO  - 10.1016/j.ijnurstu.2023.104675
C6  - JAN 2024
AN  - WOS:001168370800001
ER  -

TY  - JOUR
AU  - Sato, K
AU  - Ishii, K
AU  - Nagai, S
AU  - Ogata, Y
TI  - Factors related to nurses' posttraumatic growth during the early stage of the coronavirus disease 2019 pandemic: a scoping review
T2  - JOURNAL OF OCCUPATIONAL HEALTH
AB  - Objectives This study aimed to identify the factors influencing nurses' posttraumatic growth (PTG) during the early stages of the coronavirus disease 2019 (COVID-19) pandemic.Methods A literature search was conducted in February 2023 across databases, including Medline, CINAHL, APA PsycINFO, Web of Science, and Google Scholar, for articles published between January 2020 and February 2023 related to PTG in nurses during the COVID-19 pandemic. Inclusion criteria were English-language articles, original research on nurses' PTG, and studies conducted after January 2020. Of 1089 identified articles, 142 were screened, and 27 were selected for final analysis. Data extracted from the articles included the author(s) name(s), the study's geographic location, publication year, study purpose, study design, participants, methods, measurement scales, results, and notes. PTG factors were extracted and grouped into 4 broad categories: COVID-related factors, nursing-related factors, factors in Tedeschi's PTG conceptual model, and other factors. Smaller categories were then created by inductively categorizing the factors based on similarities and differences.Results As factors of nurses' PTG during the early stage of the COVID-19 pandemic, 16 subcategories were organized under 4 categories. In addition to all factors from Tedeschi's PTG model, some COVID-related factors (eg, care context, organizational training), and some nursing-related factors (eg, work environment) were shown to be related to PTG. No significant relationships were found between almost all of the other factors, including sociodemographic attributes, and PTG.Conclusions Factors found in this study can help identify nurses' PTG facilitators and guide the development of interventions for future crises.
   Key pointsWhat is already known on this topic: During the COVID-19 pandemic, nurses working on the frontline were under psychological and physical stress, and these psychological and physical stresses not only reduced individual well-being and job satisfaction and increased turnover intentions, but also decreased workplace safety and patient quality of care. In contrast, positive psychological change-posttraumatic growth (PTG)-during pandemic situations could enhance occupational health such as work engagement of health care workers. Identifying factors that promote nurses' PTG during infectious disease outbreaks may help nurses to recognize positive outcomes from traumatic experiences and disasters. However, no study has comprehensively identified factors affecting nurses' PTG during a COVID-19 pandemic. What this study adds: This study found factors related to nurses' PTG: all factors from Tedeschi's PTG model (eg, personal resources, resilience, rumination), some COVID-related factors (eg, care context, organizational training), and some nursing-related factors (eg, work environment). No significant relationships were found between almost all of the other factors, including sociodemographic attributes (eg, age, sex, having children). How this study affects research, practice, or policy: Using these findings as a guide to improve the clinical practice environment for nurses can increase nurses' PTG and contribute to building disaster-resilient health care systems. In future, the results of this study could potentially be applied as an evaluation criterion to connect nurses' trauma to PTG during other disasters.
SN  - 1341-9145
SN  - 1348-9585
DA  - JAN-DEC
PY  - 2025
VL  - 67
IS  - 1
C7  - uiaf030
DO  - 10.1093/joccuh/uiaf030
AN  - WOS:001522824200001
ER  -
