# Supplementary material for: Quiet Quitting and Disengagement-Related Constructs in Nursing: A Theory-Informed Scoping Review
Source: Healthcare (Basel). 2026 Jul 16;14(14):2145. doi: 10.3390/healthcare14142145 (PMC13411971; doi:10.3390/healthcare14142145)
Supplement: Supplementary file 1 [file healthcare-14-02145-s001.zip › scopus_export_May 2-2026.ris]

TY  - JOUR
AU  - Guo, W.
AU  - Cai, S.
AU  - Li, Y.
AU  - McGarry, B.E.
AU  - Caprio, T.V.
AU  - Temkin-Greener, H.
TI  - Hospice Visits and Perceived Hospice Quality Among Assisted Living Residents
PY  - 2025
T2  - Journal of the American Geriatrics Society
VL  - 73
IS  - 7
SP  - 2212
EP  - 2219
DO  - 10.1111/jgs.19532
UR  - https://www.scopus.com/pages/publications/105005539677?origin=resultslist
AB  - Background: Hospice services are widely used by assisted living residents at the end of life, yet concerns exist about the adequacy and quality of hospice care in this setting. Participants and Setting: This cohort study analyzed Medicare claims data from 51,303 assisted living residents who received hospice care and died in 2018–2019. Data were linked to the Consumer Assessment of Healthcare Providers and Systems (CAHPS) Hospice Survey to evaluate perceived hospice quality. Methods: The primary exposure was the number of hospice staff visits in the last 3 days of life, categorized as clinical (physicians, nurses) or nonclinical (social workers, hospice aides, chaplains, bereavement counselors). The primary outcome was hospice quality ratings from the CAHPS Hospice Survey. Multivariable regression models were used to examine associations between hospice staff visits and quality ratings, adjusting for resident and hospice characteristics. Results: Among 51,303 assisted living residents, the average CAHPS rating was 80.83. Increased hospice clinical staff visits were associated with improvements in emotional support (0.04-point increase per visit, p < 0.001), family rating of hospice (0.03-point increase, p < 0.001), willingness to recommend (0.03-point increase, p < 0.001), and feeling respected (0.02-point increase, p < 0.001). Increased nonclinical staff visits had stronger associations, including a 0.14-point increase in emotional support (p = 0.01), a 0.28-point increase in willingness to recommend (p < 0.001), and a 0.18-point increase in average scores (p = 0.01). Conclusions: Higher frequency of hospice staff visits was associated with better perceived hospice quality. Policies supporting greater hospice staff engagement, including nonclinical staff, may enhance end-of-life care experiences for assisted living residents. © 2025 The Author(s). Journal of the American Geriatrics Society published by Wiley Periodicals LLC on behalf of The American Geriatrics Society.
KW  - assisted living
KW  - consumer assessment of healthcare providers and systems
KW  - end-of-life care
KW  - hospice care
KW  - hospice staff visits
KW  - Aged
KW  - Aged, 80 and over
KW  - Assisted Living Facilities
KW  - Cohort Studies
KW  - Female
KW  - Hospice Care
KW  - Humans
KW  - Male
KW  - Medicare
KW  - Quality of Health Care
KW  - United States
KW  - aged
KW  - Article
KW  - assisted living facility
KW  - bereavement
KW  - clergy
KW  - clinical outcome
KW  - cohort analysis
KW  - consumer
KW  - controlled study
KW  - counselor
KW  - cross-sectional study
KW  - emotional support
KW  - exposure
KW  - female
KW  - health care personnel
KW  - health care quality
KW  - hospice
KW  - hospice care
KW  - hospital visit
KW  - human
KW  - male
KW  - medicare
KW  - multivariate analysis
KW  - nurse
KW  - physician
KW  - recipient
KW  - regression analysis
KW  - resident
KW  - scoring system
KW  - social worker
KW  - staff
KW  - terminal care
KW  - work engagement
KW  - psychology
KW  - United States
KW  - very elderly
M3  - Article
DB  - Scopus
N1  - Export Date: 02 May 2026; Cited By: 1
ER  -

TY  - JOUR
AU  - Rattray, J.
AU  - Miller, J.
AU  - Pollard, B.
AU  - McCallum, L.
AU  - Hull, A.
AU  - Ramsay, P.
AU  - Salisbury, L.
AU  - Scott, T.
AU  - Cole, S.
AU  - Dixon, D.
TI  - A model of occupational stress to assess impact of COVID-19 on criticare and redeployed nurses: a mixed-methods study
PY  - 2025
T2  - Health and Social Care Delivery Research
VL  - 13
IS  - 23
SP  - 1
EP  - 32
DO  - 10.3310/PWRT8714
UR  - https://www.scopus.com/pages/publications/105009652187?origin=resultslist
AB  - Objective: To use the job demands−resources model of occupational stress to quantify and explain the impact of working in critical care during the COVID-19 pandemic on nurses and their employing organisation. Design: Two-phase mixed methods: a cross-sectional survey (January 2021–March 2022), with comparator baseline data from April to October 2018 (critical care nurses only), and semistructured interviews. Participants: Critical care nurses (n = 461) and nurses redeployed to critical care (n = 200) who worked in the United Kingdom National Health Service (primarily Scotland) between January 2021 and March 2022. The 2018 survey was completed by 557 critical care nurses (Scotland only). Survey response rate in Scotland was 32% but could not be determined outside Scotland. Forty-four nurses were interviewed (critical care = 28, redeployed = 16). Methods: A survey measured job demands, job resources, health impairment, work engagement and organisational outcomes. Data were compared to 2018 data. Regression analyses identified predictors of health impairment, work engagement and organisational outcomes. Semistructured interviews were conducted remotely, audio-recorded and transcribed. Data were analysed deductively using framework analysis. Findings: Three-quarters of nurses reached threshold for psychological distress, approximately 50% reached threshold for burnout emotional exhaustion and a third clinically concerning post-traumatic stress symptoms. Compared to 2018, critical care nurses were at elevated risk of probable psychological distress, odds ratio 6.03 (95% CI 4.75 to 7.95); burnout emotional exhaustion, odds ratio 4.02 (3.07 to 5.26); burnout depersonalisation, odds ratio 3.18 (1.99 to 5.07); burnout accomplishment, odds ratio 1.53 (1.18 to 1.97). There were no differences between critical care and redeployed nurses on health impairment outcomes, suggesting elevated risk would apply to redeployed nurses. Job demands increased and resources decreased during the pandemic. Higher job demands predicted greater psychological distress. Job resources reduced the negative impact of job demands on psychological distress, but this moderating effect was not observed at higher levels of demand. All organisational outcomes worsened. Lack of resources predicted worse organisational outcomes. In interviews, staff described the pace and amount, complexity, physical and emotional effort of their work as the most difficult job demands. The sustained high-demand environment impacted physical and psychological well-being, with most interviewees experiencing emotional and physical exhaustion, burnout, and symptoms of post-traumatic stress disorder. Camaraderie and support from colleagues and supervisors were core job resources. The combination of sustained demands and their impact on staff well-being incurred negative organisational consequences, with increasing numbers considering leaving their specialty or nursing altogether. Dissemination events with a range of stakeholders, including study participants, identified staffing issues and lack of learning and development opportunities as problematic. Critical care nurses are concerned about the future delivery of high-quality critical care services. Positive aspects were identified, for example, reduced bureaucratic systems, increased local autonomy and decision-making, recognition of the critical care nurse skill set. Conclusions: The National Health Service needs to recognise the impact of COVID-19 on this staff group, prioritise the welfare of critical care nurses, implement workplace change/planning, and support them to recover from the pandemic. The National Health Service is struggling to retain critical care nurses and, unless staff welfare is improved, quality of care and patient safety will likely decline. © 2024 Rattray et al. T.
KW  - Adult
KW  - Burnout, Professional
KW  - COVID-19
KW  - Critical Care
KW  - Critical Care Nursing
KW  - Cross-Sectional Studies
KW  - Female
KW  - Humans
KW  - Male
KW  - Middle Aged
KW  - Nurses
KW  - Nursing Staff, Hospital
KW  - Occupational Stress
KW  - SARS-CoV-2
KW  - Scotland
KW  - Surveys and Questionnaires
KW  - Work Engagement
KW  - Workload
KW  - adult
KW  - coronavirus disease 2019
KW  - cross-sectional study
KW  - epidemiology
KW  - female
KW  - human
KW  - intensive care
KW  - intensive care nursing
KW  - job stress
KW  - male
KW  - middle aged
KW  - nurse
KW  - nursing staff
KW  - professional burnout
KW  - psychology
KW  - questionnaire
KW  - Scotland
KW  - Severe acute respiratory syndrome coronavirus 2
KW  - work engagement
KW  - workload
M3  - Article
DB  - Scopus
N1  - Export Date: 02 May 2026; Cited By: 3
ER  -

TY  - JOUR
AU  - Kuribayashi, K.
AU  - Inagaki, A.
AU  - Imamura, K.
AU  - Kawakami, N.
TI  - Effects of interventions aimed at improving nurses' work engagement in the workplace: a systematic review and meta-analysis protocol
PY  - 2025
T2  - BMJ Open
VL  - 15
IS  - 1
C7  - e085934
DO  - 10.1136/bmjopen-2024-085934
UR  - https://www.scopus.com/pages/publications/85214825378?origin=resultslist
AB  - Introduction Work engagement enhances nurses' physical and mental health, well-being, job performance and satisfaction. This reduces turnover rates and improves patient care quality, making work engagement a crucial factor in the nursing workplace. However, no systematic review or meta-analysis has explored the effects of randomised controlled trial (RCT) interventions aimed at improving nurses' work engagement. This study aimed to evaluate the effectiveness of these interventions, providing healthcare organisations with evidence-based recommendations for enhancing work engagement among nurses. Methods and analysis This systematic review and meta-analysis will use the PICO criteria: (P) nurses, (I) psychosocial interventions, (C) no intervention or non-work engagement interventions and (O) work engagement as a primary outcome. Published studies will be searched by September 2025 using databases such as the Cochrane Central Register of Controlled Trials, PubMed (MEDLINE), Embase, CINAHL, PsycINFO, PsycARTICLES and the Japan Medical Abstracts Society. Eligible studies must use RCT designs, assess the impact of interventions on nurses' work engagement and provide adequate data (sample sizes, means and SDs) to calculate effect sizes with 95% CIs. Publications must be written in English or Japanese as original articles. Two reviewers will independently select studies and assess the risk of bias. The methodological quality of the included studies will be evaluated using the Grading of Recommendation Assessment, Development and Evaluation approach. A meta-analysis will be conducted for statistical synthesis and publication bias will be assessed using Egger's test and a visual funnel plot. Heterogeneity will be evaluated using Q statistics. Ethics and dissemination This systematic review and meta-analysis are based on existing studies and do not require ethical approval. The findings will be shared through publications in peer-reviewed international journals and presentations at relevant conferences, symposia and seminars. PROSPERO registration number CRD42024510479.  © Author(s) (or their employer(s)) 2025. Re-use permitted under CC BY-NC. No commercial re-use. See rights and permissions. Published by BMJ Group.
KW  - Meta-Analysis
KW  - Nurses
KW  - Protocols & guidelines
KW  - Systematic Review
KW  - Humans
KW  - Job Satisfaction
KW  - Meta-Analysis as Topic
KW  - Nurses
KW  - Randomized Controlled Trials as Topic
KW  - Research Design
KW  - Systematic Reviews as Topic
KW  - Work Engagement
KW  - Workplace
KW  - article
KW  - Cinahl
KW  - Cochrane Library
KW  - effect size
KW  - evidence based practice
KW  - health care organization
KW  - human
KW  - Japan
KW  - job performance
KW  - mental health
KW  - meta analysis
KW  - meta-analysis protocol
KW  - nurse
KW  - patient care
KW  - practice guideline
KW  - psychosocial intervention
KW  - publication bias
KW  - randomized controlled trial
KW  - sample size
KW  - systematic review
KW  - turnover rate
KW  - work engagement
KW  - workplace
KW  - job satisfaction
KW  - meta analysis (topic)
KW  - methodology
KW  - nurse
KW  - psychology
KW  - randomized controlled trial (topic)
KW  - systematic review (topic)
M3  - Article
DB  - Scopus
N1  - Export Date: 02 May 2026; Cited By: 1
ER  -

TY  - JOUR
AU  - Keykha, K.A.
AU  - Alinejad-Naeini, M.
AU  - Peyrovi, H.
TI  - The mediating role of psychological capital in the association between work engagement and occupational stress in pediatric nurses
PY  - 2025
T2  - Scientific Reports
VL  - 15
IS  - 1
C7  - 7041
DO  - 10.1038/s41598-025-91521-y
UR  - https://www.scopus.com/pages/publications/85219618603?origin=resultslist
AB  - Pediatric nurses are exposed to occupational stress due to the demanding care of sick children and complex interactions with families. The negative impact on nurse’s physical and mental health, stress can also affect the quality of care. On the other hand, work engagement as a positive mental state and psychological capital as one of the supporting factors can help improve conditions and reduce occupational stress. However, the role of psychological capital in the relationship between occupational stress and work engagement in pediatric nurses needs further research. The aim of this study was to determine the mediating role of psychological capital in the relationship between work engagement and occupational stress in nurses working on pediatric wards. The present study was a predictive correlational study using the path analysis model. The statistical population of this study consisted of 251 pediatric nurses. The sampling was conducted from December 2023 to May 2024. Data collection instruments included the Demographic Profile Form, Chen’s occupational Stress Questionnaire, Schaufeli et al.'s Work Engagement Questionnaire, and Luthans’ Psychological Capital Questionnaire. The data analysis was carried out using the SPSS 26 and AMOS 24 software. The results of this study showed that there was an inverse and significant relationship between work engagement and occupational stress in nurses working in the pediatric ward (p < 0.001, β = −0.22). In addition, a positive and significant relationship was observed between work engagement and psychological capital among nurses (p < 0.001, β = 0.39). The results also showed that there was an inverse and significant relationship between psychological capital and occupational stress (p < 0.001, β = −0.23). The results of the final model represented psychological capital as a mediating variable that explains the relationship between work engagement and occupational stress of nurses. The results of this study showed that higher work engagement leads to a reduction in occupational stress in nurses working in the pediatric ward and that psychological capital acts as a mediating variable in this relationship. Nurses who have higher work engagement and psychological capital, experience less occupational stress. Age and work experience were also related to reduced stress and increased work engagement and psychological capital. It is suggested that hospital managers focus on educational and supportive programs to enhance psychological capital and increase the work engagement of nurses working in pediatric wards to improve the quality of care for children. © The Author(s) 2025.
KW  - Nurse
KW  - Occupational stress
KW  - Path analysis
KW  - Pediatrics’ ward
KW  - Psychological capital
KW  - Work engagement
KW  - Adult
KW  - Female
KW  - Humans
KW  - Male
KW  - Nurses, Pediatric
KW  - Occupational Stress
KW  - Surveys and Questionnaires
KW  - Work Engagement
KW  - Young Adult
KW  - adult
KW  - female
KW  - human
KW  - job stress
KW  - male
KW  - pediatric nurse
KW  - psychology
KW  - questionnaire
KW  - work engagement
KW  - young adult
M3  - Article
DB  - Scopus
N1  - Export Date: 02 May 2026; Cited By: 7
ER  -

TY  - JOUR
AU  - Liu, M.
AU  - Liu, L.
AU  - Lv, Z.
AU  - Ma, F.
AU  - Mao, Y.
AU  - Liu, Y.
TI  - Effects of burnout and work engagement in the relationship between self-efficacy and safety behaviours—A chained mediation modelling analysis
PY  - 2024
T2  - Journal of Advanced Nursing
VL  - 80
IS  - 4
SP  - 1473
EP  - 1483
DO  - 10.1111/jan.15925
UR  - https://www.scopus.com/pages/publications/85175486659?origin=resultslist
AB  - Aims: To explore the current situation, influencing factors and pathways of safety behaviour of nurses in tumour specialized hospitals, in order to provide a theoretical basis for managers to manage and train nurses, improve their safety behaviour level and ensure medical safety. Design: An anonymous cross-sectional survey. Method: A total of 2147 nurses from Grade A cancer hospitals in 15 provinces of China were selected by a convenient sampling method. Questionnaires were collected through the Questionnaire Star platform. Nurses' safety behaviour was measured using the nurse Safety Behaviour Scale, Self-efficacy by the General Self-efficacy Scale, and nurses' occupational burnout was measured by the occupational Burnout Scale, and work engagement through the the Work Engagement Scale. Structural equation modelling was used to test the relationship among nurses' safety behaviour, general self-efficacy, occupational burnout and work engagement. SPSS25.0 software was used to test the relationship among the safety behaviour of nurses, general self-efficacy, occupational burnout and work engagement. Results: The total score of safety behaviour of nurses was 55.45 ± 6.879, the total score of general self-efficacy was 31.39 ± 5.729, the total score of occupational burnout was 44.99 ± 26.587, and the total score of work engagement was 38.48 ± 13.433; the scores of the Nurse Safety Behaviour Scale, Self-Efficacy Scale, and Work Engagement Scale were positively correlated (all p <.001); the occupational burnout scale was negatively correlated with the scores of self-efficacy scale, work engagement scale and nurse safety behaviour scale (all p <.001); Structural equation model analysis shows that self-efficacy and work engagement have a direct positive impact on nurse safety behaviour(β =.103, β =.096, all p <.001); Occupational burnout has a direct negative impact on self-efficacy, work engagement and nurse safety behaviour(β = −.371, β = −.413, β = −.328 all p <.001). Bootstrap analysis showed that occupational burnout and job involvement had a significant chain mediating effect between self-efficacy and the safety behaviour of nurses (95% CI: 0.148–0.21). The total effect of self-efficacy on the safety behaviour of nurses was 0.283 (p <.001, 95% CI: 0.225–0.301), the direct effect was 0.096 (p <.001, 95% CI: 0.042–0.15), and the indirect effect was 0.179 (p <.001, 95% CI: 0.085–0.215), The mediating effect accounted for 63.3% of the total effect size. Conclusion: Occupational burnout and work engagement play a partial mediating role between self-efficacy and nurse safety behaviour. It is necessary to strengthen training on nurse safety culture awareness, improve the nurse self-efficacy and work engagement, reduce nurse occupational burnout, and thereby improve the level of nurses' safety behaviour. © 2023 John Wiley & Sons Ltd.
KW  - analysis of influencing factors
KW  - cross section study
KW  - nurse safety behaviour
KW  - occupational burnout
KW  - self efficacy
KW  - tumour specialist nurse
KW  - work engagement
KW  - Burnout, Professional
KW  - Cross-Sectional Studies
KW  - Humans
KW  - Job Satisfaction
KW  - Models, Theoretical
KW  - Nurses
KW  - Self Efficacy
KW  - Surveys and Questionnaires
KW  - Work Engagement
KW  - cross-sectional study
KW  - human
KW  - job satisfaction
KW  - nurse
KW  - professional burnout
KW  - questionnaire
KW  - self concept
KW  - theoretical model
KW  - work engagement
M3  - Article
DB  - Scopus
N1  - Export Date: 02 May 2026; Cited By: 16
ER  -

TY  - JOUR
AU  - Wang, L.
AU  - Dong, X.
AU  - Shang, S.
TI  - The Relationship between Perceived Staffing and Quality of Care: The Mediating Roles of Job Satisfaction and Work Engagement
PY  - 2025
T2  - Journal of Nursing Research
VL  - 33
IS  - 1
DO  - 10.1097/jnr.0000000000000661
UR  - https://www.scopus.com/pages/publications/85216222765?origin=resultslist
AB  - Background Although work engagement and job satisfaction are two important indicators associated with care quality, their mediating effects on the relationship between perceived staffing and quality of care have not been adequately clarified. Purpose This study was designed to determine the mechanism by which nurses' perceived staffing influences quality of care by clarifying the mediating roles of job satisfaction and work engagement. Methods A cross-sectional questionnaire survey was implemented among 2,142 clinical nurses from 211 inpatient wards in 13 hospitals. Work engagement, job satisfaction, perceived staffing, and rated quality of care were measured. Results Most (89.7%) of the respondents rated quality of care as good or better, and 56.1% perceived staffing in the wards as adequate. The two main findings of this study are as follows: (a) Perceived staffing influenced quality of care via one direct and three indirect pathways, with the indirect effect greater than the direct effect (βdirect = 0.09, βtotal indirect = 0.25), and (b) work engagement and job satisfaction were important mediators of the impact of staffing on quality of care. Conclusion Quality of care may be enhanced by improving the work engagement and satisfaction of nurses in their current job, suggesting an effective approach to alleviating the current nursing shortage. © 2024 Lippincott Williams & Wilkins.
KW  - care quality
KW  - job satisfaction
KW  - nursing
KW  - staffing
KW  - work engagement
KW  - Adult
KW  - Cross-Sectional Studies
KW  - Female
KW  - Humans
KW  - Job Satisfaction
KW  - Male
KW  - Middle Aged
KW  - Nursing Staff, Hospital
KW  - Personnel Staffing and Scheduling
KW  - Quality of Health Care
KW  - Surveys and Questionnaires
KW  - Work Engagement
KW  - adult
KW  - article
KW  - cross-sectional study
KW  - female
KW  - human
KW  - job satisfaction
KW  - major clinical study
KW  - male
KW  - nurse
KW  - nursing shortage
KW  - questionnaire
KW  - satisfaction
KW  - ward
KW  - work engagement
KW  - health care quality
KW  - middle aged
KW  - nursing staff
KW  - personnel management
KW  - psychology
M3  - Article
DB  - Scopus
N1  - Export Date: 02 May 2026; Cited By: 3
ER  -

TY  - JOUR
AU  - Opoku, F.K.
AU  - Boateng, R.K.
TI  - Employee engagement, perceived organizational support, and job performance of medical staff at the Cape Coast Teaching Hospital
PY  - 2024
T2  - PLoS ONE
VL  - 19
IS  - 12 December
C7  - e0315451
DO  - 10.1371/journal.pone.0315451
UR  - https://www.scopus.com/pages/publications/85213726406?origin=resultslist
AB  - This study examined the moderating effect of perceived organizational support on the link between employee engagement and the job performance of medical staff at the Cape Coast Teaching Hospital. The study adopted a purely quantitative approach, using the explanatory research design. Data were collected from 310 full-time nurses and midwives of the Cape Coast Teaching Hospital in the Central Region of Ghana. The available data were analyzed using the Structural Equation Modelling technique. The study’s results revealed that employee engagement significantly influences the job performance of nurses and midwives in the Cape Coast Teaching Hospital. The study further revealed that perceived organizational support moderates the link between employee engagement and the job performance of nurses and midwives in the hospital. Given these findings, the study recommended that to effectively improve the job performance of nurses and midwives, the management of the Cape Coast Teaching Hospital must adopt policies such as effective leadership and fair HR practices to stimulate employee engagement and their perceived organizational support. © 2024 Opoku, Boateng. This is an open access article distributed under the terms of the Creative Commons Attribution License, which permits unrestricted use, distribution, and reproduction in any medium, provided the original author and source are credited.
KW  - Adult
KW  - Female
KW  - Ghana
KW  - Hospitals, Teaching
KW  - Humans
KW  - Job Satisfaction
KW  - Male
KW  - Middle Aged
KW  - Organizational Culture
KW  - Surveys and Questionnaires
KW  - Work Engagement
KW  - Work Performance
KW  - adult
KW  - article
KW  - controlled study
KW  - female
KW  - Ghana
KW  - human
KW  - job performance
KW  - leadership
KW  - major clinical study
KW  - male
KW  - medical staff
KW  - middle aged
KW  - midwife
KW  - nurse
KW  - open access publishing
KW  - prevention
KW  - seashore
KW  - teaching hospital
KW  - therapy
KW  - work engagement
KW  - job performance
KW  - job satisfaction
KW  - organizational culture
KW  - questionnaire
M3  - Article
DB  - Scopus
N1  - Export Date: 02 May 2026; Cited By: 4
ER  -

TY  - JOUR
AU  - Akhter, N.
AU  - Zhou, X.
AU  - Elhabashy, S.
AU  - Huq, K.A.T.M.E.
AU  - Okamoto, M.
AU  - Latif, M.A.
AU  - Babaita, A.O.
AU  - Moriyama, M.
TI  - Effect of evidence-based education program with mentoring system for prevention of ventilator-associated pneumonia on nurses’ competency to improve quality care for patients in the intensive care unit: a quasi-experimental study in a tertiary hospital in Bangladesh
PY  - 2026
T2  - Frontiers in Public Health
VL  - 13
C7  - 1674223
DO  - 10.3389/fpubh.2025.1674223
UR  - https://www.scopus.com/pages/publications/105028566374?origin=resultslist
AB  - Background: Nurses’ skills, knowledge, practice, motivation, and work engagement are crucial for achieving better outcomes in intensive care unit (ICU) patients. Evidence-based in-service training and monitoring of nurses’ behavior can significantly enhance the quality of care for ICU patients. This study evaluates the effectiveness of an Evidence-Based Practice (EBP) training and mentoring system in improving ICU nurses’ competencies including skills, knowledge, clinical practices, motivation and work engagement for preventing ventilator-associated pneumonia (VAP) in a tertiary hospital in Bangladesh. Methods: A quasi-experimental pre- and post-intervention study was conducted from October 2024 to April 2025 in the ICU of Dhaka Medical College Hospital (DMCH) in Bangladesh. We provided a competency-based educational program to nurses who worked in the ICU, focused on EBP for VAP prevention, with mentoring support from trained mentors. Mentors were the nurses who received EBP training on VAP prevention from the research team prior to the intervention. Data were collected using a structured questionnaire. The changes in nurses’ skills, knowledge, practice, motivation and work engagement were assessed using validated scales before and after the EBP training and implementation of EBP. Higher scores of the scales indicate better outcomes. Results: The results showed significant improvements in nurses’ skills, knowledge, practice, motivation and work engagement following EBP training (all, p < 0.001). After the EBP training, 88.5% nurses achieved high skill scores, and 84.6% maintained high performance throughout the implementation period. Significant correlations were observed between knowledge and skill (r = 0.294) after training; knowledge and practice (r = 0.335), motivation and work engagement (r = 0.320), and skill with motivation and work engagement (r = 0.275) (all, p < 0.05) after EBP implementation. Conclusion: A structured EBP training program and mentoring system significantly enhanced ICU nurses’ competency (skills, knowledge, practice, motivation and work engagement) in EBP. The study highlights the importance of professional development, ongoing monitoring, and motivational strategies to support behavioral changes among nurses in low-resource settings. Clinical trial registration: ClinicalTrials.gov, NCT06624540. Copyright © 2026 Akhter, Zhou, Elhabashy, Huq, Okamoto, Latif, Babaita and Moriyama.
KW  - evidence-based practice
KW  - intensive care units
KW  - mentoring
KW  - nursing staff
KW  - ventilator-associated pneumonia
KW  - Adult
KW  - Bangladesh
KW  - Clinical Competence
KW  - Evidence-Based Practice
KW  - Female
KW  - Humans
KW  - Intensive Care Units
KW  - Male
KW  - Mentoring
KW  - Middle Aged
KW  - Nursing Staff, Hospital
KW  - Pneumonia, Ventilator-Associated
KW  - Quality of Health Care
KW  - Tertiary Care Centers
KW  - adult
KW  - Bangladesh
KW  - clinical competence
KW  - clinical trial
KW  - education
KW  - evidence based practice
KW  - female
KW  - health care quality
KW  - human
KW  - intensive care unit
KW  - male
KW  - mentoring
KW  - middle aged
KW  - multicenter study
KW  - nursing staff
KW  - prevention and control
KW  - tertiary care center
KW  - ventilator associated pneumonia
M3  - Article
DB  - Scopus
N1  - Export Date: 02 May 2026; Cited By: 0
ER  -

TY  - JOUR
AU  - Ait Aiss, M.
AU  - Vesho, D.
AU  - Bowe, C.
AU  - Franco Vega, M.C.
AU  - Chau, S.
AU  - Beno, J.
AU  - George, M.
AU  - Porter, C.
AU  - Bodurka, D.
TI  - Using I-PASS to improve nursing handoffs across the continuum of care at a tertiary oncology hospital
PY  - 2025
T2  - BMJ Open Quality
VL  - 14
IS  - 3
C7  - e003443
DO  - 10.1136/bmjoq-2025-003443
UR  - https://www.scopus.com/pages/publications/105016909187?origin=resultslist
AB  - Background Communication failures can cause medical errors that harm patients. Handoffs occur frequently every day - every time a patient is transferred from one nurse to another (eg, shift change, hospital location). At our comprehensive cancer centre, handoffs became a priority focus area in our institution. Purpose We implemented the evidence-based handoff tool I-PASS (Illness Severity, Patient Summary, Action List, Situation Awareness and Contingency Planning, and Synthesis by Receiver) for all nurses at our comprehensive cancer centre and assessed the uptake of the new framework and subsequent compliance and safety outcomes. Methods Our team comprised representatives from nursing education, operations and informatics; a healthcare systems engineer; and electronic health record (EHR) analysts. Based on our observations of handoffs in different settings and feedback from focus group sessions, we developed an I-PASS handoff workflow in our EHR with the engagement of frontline staff and unit leaders. Various education modalities were implemented, and compliance was monitored through an EHR dashboard. Handoff audits were conducted for over a year after I-PASS was implemented to observe compliance with I-PASS reports for verbal handoffs. The institution's regularly administered safety culture survey results were assessed in the category of handoffs and information exchange. Results Our process measures, all nurses were trained to use I-PASS by 28 November 2022. Compliance in documenting I-PASS handoffs varied between 86% and 88% of all handoffs between December 2022 and April 2024. I-PASS elements were present in above 95% of verbal handoffs between April 2023 and April 2024. The percentage of clinical nurses who reported favourable handoffs in our institutional safety culture survey improved from 64% in 2022 to 72% in 2024. For our outcome measure, a rate of zero high-harm events was maintained during the same period. Conclusion The dissemination method led to the full implementation of I-PASS across all nursing areas and improved handoff quality.  © Author(s) (or their employer(s)) 2025. Re-use permitted under CC BY-NC. No commercial re-use. See rights and permissions. Published by BMJ Group.
KW  - Education
KW  - Patient safety
KW  - Quality improvement
KW  - Continuity of Patient Care
KW  - Focus Groups
KW  - Humans
KW  - Patient Handoff
KW  - Quality Improvement
KW  - Surveys and Questionnaires
KW  - Tertiary Care Centers
KW  - Article
KW  - cancer center
KW  - clinical handover
KW  - disease severity
KW  - electronic health record
KW  - feedback system
KW  - frontline staff
KW  - health care system
KW  - human
KW  - medical informatics
KW  - nurse
KW  - nursing education
KW  - patient care
KW  - protocol compliance
KW  - safety culture
KW  - systems engineering
KW  - tertiary care center
KW  - work engagement
KW  - information processing
KW  - organization and management
KW  - procedures
KW  - questionnaire
KW  - tertiary care center
KW  - total quality management
M3  - Article
DB  - Scopus
N1  - Export Date: 02 May 2026; Cited By: 1
ER  -

TY  - JOUR
AU  - Rattray, J.
AU  - Miller, J.
AU  - Pollard, B.
AU  - McCallum, L.
AU  - Hull, A.
AU  - Ramsay, P.
AU  - Salisbury, L.
AU  - Scott, T.
AU  - Cole, S.
AU  - Dixon, D.
TI  - Work-related stress: the Impact of COVID-19 on Critical Care and Redeployed Nurses
PY  - 2025
T2  - Health and Social Care Delivery Research
VL  - 13
C7  - 23
DO  - 10.3310/AKJF6398
UR  - https://www.scopus.com/pages/publications/105010095565?origin=resultslist
AB  - Objective: To use the job demands−resources model of occupational stress to quantify and explain the impact of working in critical care during the COVID-19 pandemic on nurses and their employing organisation. Design: Two-phase mixed methods: a cross-sectional survey (January 2021–March 2022), with comparator baseline data from April to October 2018 (critical care nurses only), and semistructured interviews. Participants: Critical care nurses (n = 461) and nurses redeployed to critical care (n = 200) who worked in the United Kingdom National Health Service (primarily Scotland) between January 2021 and March 2022. The 2018 survey was completed by 557 critical care nurses (Scotland only). Survey response rate in Scotland was 32% but could not be determined outside Scotland. Forty-four nurses were interviewed (critical care = 28, redeployed = 16). Methods: A survey measured job demands, job resources, health impairment, work engagement and organisational outcomes. Data were compared to 2018 data. Regression analyses identified predictors of health impairment, work engagement and organisational outcomes. Semistructured interviews were conducted remotely, audio-recorded and transcribed. Data were analysed deductively using framework analysis. Findings: Three-quarters of nurses reached threshold for psychological distress, approximately 50% reached threshold for burnout emotional exhaustion and a third clinically concerning post-traumatic stress symptoms. Compared to 2018, critical care nurses were at elevated risk of probable psychological distress, odds ratio 6.03 (95% CI 4.75 to 7.95); burnout emotional exhaustion, odds ratio 4.02 (3.07 to 5.26); burnout depersonalisation, odds ratio 3.18 (1.99 to 5.07); burnout accomplishment, odds ratio 1.53 (1.18 to 1.97). There were no differences between critical care and redeployed nurses on health impairment outcomes, suggesting elevated risk would apply to redeployed nurses. Job demands increased and resources decreased during the pandemic. Higher job demands predicted greater psychological distress. Job resources reduced the negative impact of job demands on psychological distress, but this moderating effect was not observed at higher levels of demand. All organisational outcomes worsened. Lack of resources predicted worse organisational outcomes. In interviews, staff described the pace and amount, complexity, physical and emotional effort of their work as the most difficult job demands. The sustained high-demand environment impacted physical and psychological well-being, with most interviewees experiencing emotional and physical exhaustion, burnout, and symptoms of post-traumatic stress disorder. Camaraderie and support from colleagues and supervisors were core job resources. The combination of sustained demands and their impact on staff well-being incurred negative organisational consequences, with increasing numbers considering leaving their specialty or nursing altogether. Dissemination events with a range of stakeholders, including study participants, identified staffing issues and lack of learning and development opportunities as problematic. Critical care nurses are concerned about the future delivery of high-quality critical care services. Positive aspects were identified, for example, reduced bureaucratic systems, increased local autonomy and decision-making, recognition of the critical care nurse skill set. Conclusions: The National Health Service needs to recognise the impact of COVID-19 on this staff group, prioritise the welfare of critical care nurses, implement workplace change/planning, and support them to recover from the pandemic. The National Health Service is struggling to retain critical care nurses and, unless staff welfare is improved, quality of care and patient safety will likely decline. Funding: This synopsis presents independent research funded by the National Institute for Health and Care Research (NIHR) Health and Social Care Delivery Research programme as award number NIHR132068. © 2025, Author. All rights reserved.
M3  - Article
DB  - Scopus
N1  - Export Date: 02 May 2026; Cited By: 0
ER  -

TY  - JOUR
AU  - Boonyaphisompan, P.
AU  - Akkadechanunt, T.
AU  - Kunaviktikul, W.
AU  - Chanprasit, C.
TI  - Factors Predicting Safety Culture Among Nurses in Tertiary Care Hospitals, Thailand
PY  - 2022
T2  - Pacific Rim International Journal of Nursing Research
VL  - 26
IS  - 1
SP  - 37
EP  - 49
UR  - https://www.scopus.com/pages/publications/85124427909?origin=resultslist
AB  - Safety culture in healthcare settings is recognized as a critical issue as it enhances the care quality. This predictive study aimed to examine the safety culture and factors predicting safety culture among registered nurses working in four tertiary care hospitals in Thailand. Data were collected from 471 nurses using five research instruments: a demographic data form, the Hospital Survey on Patient Safety Culture, the Managers’ Safety Commitment Scale, the Modified Gallup Q12 Employee Engagement Survey, and the Conditions of Work Effectiveness Questionnaire-II-Thai version. Descriptive statistics and stepwise multiple regression were adopted for data analysis. The results revealed that the strength composites of safety culture were the feedback and communication about errors (92.63%) and organizational learning continuous improvement (89.57%), while the composites needing improvement were frequency of events reported (44.20%), staffing (40.70%), and non-punitive response to errors (38.93%). The significant predictive factors that explained 33% of the variance in safety culture included structural empowerment, management safety commitment, work engagement, and nurse working hours. Based on the research findings, nursing administrators should strive for an active reporting system for adverse events, particularly non-punitive responses to errors, and manage adequate staffing for patient safety. Critical safety information and necessary resources for nursing practices should be provided to overcome the challenges in their work and thus enhance their learning and growth. © 2022, Thailand Nursing and Midwifery Council. All rights reserved.
KW  - Nurse staffing
KW  - Nurse working hours
KW  - Nursing management
KW  - Safety commitment
KW  - Safety culture
KW  - Structural empowerment
KW  - Thailand
KW  - Work engagement
M3  - Article
DB  - Scopus
N1  - Export Date: 02 May 2026; Cited By: 7
ER  -

TY  - JOUR
AU  - Yang, Y.
AU  - Chang, H.
AU  - Guo, S.
AU  - Gao, X.L.
AU  - Wang, L.
AU  - Ma, A.
TI  - Self-compassion and work engagement among Chinese nurses: exploring mediating effects of depression, anxiety, and stress
PY  - 2024
T2  - Frontiers in Public Health
VL  - 12
C7  - 1420384
DO  - 10.3389/fpubh.2024.1420384
UR  - https://www.scopus.com/pages/publications/85205540043?origin=resultslist
AB  - Objective: Work engagement significantly influences both the quality of nursing care and nurses’ job performance. In this study, we aimed to explore the mediating effects of negative emotions on the relationship between self-compassion and work engagement among Chinese nurses. Method: A cross-sectional study was performed on nurses in a tertiary A hospital located in Henan province from September, 2023 to December, 2023. Custom-designed digital surveys were disseminated to gather pertinent data. Structural Equation Modelling (SEM) were utilised to analyse the data and determine relationships among self-compassion, negative emotions and work engagement. Results: A total of 1,201 nurses were included. According to the statistical model, self-compassion (β = 0.116, CI: −0.036 to −0.008, p < 0.001) and negative emotions (β = −0.372, CI: −0.053 to −0.033, p < 0.001) were correlated with work engagement. Furthermore, our analysis revealed that negative emotions partially mediated the relationship between self-compassion and work engagement (β = 0.174, CI: −0.066 to −0.020, p < 0.01). Conclusion: These findings indicate that incorporating self-compassion and negative emotion regulation in interventions targeting work engagement may enhance the overall level of work engagement among nurses, thereby improving job satisfaction and the quality of patient care. Copyright © 2024 Yang, Chang, Guo, Gao, Wang and Ma.
KW  - negative emotions
KW  - nurses
KW  - self-compassion
KW  - structural equation modelling
KW  - work engagement
KW  - Adult
KW  - Anxiety
KW  - China
KW  - Cross-Sectional Studies
KW  - Depression
KW  - East Asian People
KW  - Empathy
KW  - Female
KW  - Humans
KW  - Job Satisfaction
KW  - Male
KW  - Middle Aged
KW  - Nurses
KW  - Nursing Staff, Hospital
KW  - Stress, Psychological
KW  - Surveys and Questionnaires
KW  - Work Engagement
KW  - adult
KW  - anxiety
KW  - China
KW  - cross-sectional study
KW  - depression
KW  - East Asian
KW  - empathy
KW  - female
KW  - human
KW  - job satisfaction
KW  - male
KW  - mental stress
KW  - middle aged
KW  - nurse
KW  - nursing staff
KW  - psychology
KW  - questionnaire
KW  - work engagement
M3  - Article
DB  - Scopus
N1  - Export Date: 02 May 2026; Cited By: 3
ER  -

TY  - JOUR
AU  - Penconek, T.
AU  - Duan, Y.
AU  - Iaconi, A.
AU  - Tate, K.
AU  - Cummings, G.G.
AU  - Estabrooks, C.A.
TI  - Nursing home managers' quality of work life and health outcomes: a pre-pandemic profile over time
PY  - 2024
T2  - BMJ Leader
VL  - 8
IS  - 4
SP  - 363
EP  - 367
DO  - 10.1136/leader-2023-000876
UR  - https://www.scopus.com/pages/publications/85186100436?origin=resultslist
AB  - Aim To examine trends in quality of work life and health outcomes of managers in nursing homes in Western Canada pre-pandemic. Methods A repeated cross-sectional descriptive study using data collected in 2014-2015, 2017 and 2019-2020, in the Translating Research in Elder Care Programme. Self-reported measures of demographics, physical/mental health and quality of work life (eg, job satisfaction, burnout, work engagement) were administered and completed by nursing home managers. We used two-way analysis of variance to compare scores across times, controlling for clustering effects at the nursing home level. Results Samples for data collection times 1, 2, 3, respectively, were 168, 193 and 199. Most nursing home managers were nurses by profession (80.63-81.82%). Job satisfaction scores were high across time (mean=4.42-4.48). The physical (mean=51.53-52.27) and mental (mean=51.66-52.13) status scores were stable over time. Workplace engagement (vigour, dedication and absorption) scores were high and stable over time in all three dimensions. Conclusions Nursing home managers were highly satisfied, had high levels of physical and mental health, and generally reported that their work was meaningful over time pre-COVID-19 pandemic. We provided a comparison for future research assessing the impacts of the pandemic on quality of work life and health outcomes. © 2024 Author(s) (or their employer(s)).
KW  - leadership assessment
KW  - management
KW  - measurement
KW  - nurse
KW  - Adult
KW  - Burnout, Professional
KW  - Canada
KW  - COVID-19
KW  - Cross-Sectional Studies
KW  - Female
KW  - Humans
KW  - Job Satisfaction
KW  - Male
KW  - Mental Health
KW  - Middle Aged
KW  - Nursing Homes
KW  - Pandemics
KW  - Quality of Life
KW  - Work Engagement
KW  - adult
KW  - Alberta
KW  - analysis of variance
KW  - Article
KW  - British Columbia
KW  - Canada
KW  - coronavirus disease 2019
KW  - cross-sectional study
KW  - demographics
KW  - female
KW  - groups by age
KW  - health care quality
KW  - health status
KW  - human
KW  - information processing
KW  - job satisfaction
KW  - male
KW  - manager
KW  - Manitoba
KW  - Maslach Burnout Inventory
KW  - mental health
KW  - nurse
KW  - nursing home
KW  - pandemic
KW  - professional burnout
KW  - quality of life
KW  - quality of working life
KW  - work engagement
KW  - Canada
KW  - coronavirus disease 2019
KW  - epidemiology
KW  - job satisfaction
KW  - middle aged
KW  - psychology
KW  - quality of life
M3  - Article
DB  - Scopus
N1  - Export Date: 02 May 2026; Cited By: 0
ER  -

TY  - JOUR
AU  - Jalali, R.
AU  - Fatahi, S.
AU  - Kolehjoubi, A.A.
TI  - Quiet quitting in nursing: a concept analysis
PY  - 2026
T2  - BMC Nursing
VL  - 25
IS  - 1
C7  - 163
DO  - 10.1186/s12912-026-04335-2
UR  - https://www.scopus.com/pages/publications/105030448523?origin=resultslist
AB  - Background: Quiet quitting is an emerging concept in human resource management and occupational psychology, defined as a form of psychological and behavioral withdrawal from work without formal resignation. In nursing, this phenomenon has gained attention due to its potential impact on workforce engagement, job satisfaction, and quality of patient care. Understanding and clarifying the concept of quiet quitting is important for developing effective managerial and supportive strategies aimed at prevention and intervention. This study aims to clarify the idea of quiet quitting in nurses. Methods: A concept analysis was conducted using the Walker and Avant approach. A comprehensive review of literature was performed across the databases PubMed, Google Scholar, Science Direct, and CINAHL, employing keywords such as Nurses, Quiet Quitting, Nursing Staff, and Job Disengagement, without language restrictions, covering the years 2020 to 2025. Results: A total of 129 articles and texts were initially identified, of which 16 met the inclusion criteria and were analyzed. The findings indicate that quiet quitting is characterized by reduced engagement, performing only minimum tasks, avoidance of additional responsibilities, and organizational indifference. Ultimately, these behaviors lead to decreased effort, motivation, and creativity, resulting in halted professional growth among nurses, increased turnover intention, reduced care quality, and job dissatisfaction. Conclusion: The concept analysis of quiet quitting reveals that this phenomenon reflects a decline in job commitment despite apparent employment retention, which can negatively impact care quality and organizational productivity. Recognizing its components is a critical step toward formulating effective managerial interventions to prevent its adverse consequences. © The Author(s) 2026.
KW  - Concept analysis
KW  - Nurses
KW  - Quiet quitting
KW  - Walker and Avant’s method
KW  - adult
KW  - article
KW  - avoidance behavior
KW  - concept analysis
KW  - creativity
KW  - employment
KW  - human
KW  - job satisfaction
KW  - major clinical study
KW  - nurse
KW  - nursing
KW  - nursing staff
KW  - occupational psychology
KW  - patient care
KW  - prevention
KW  - turnover rate
KW  - work engagement
M3  - Article
DB  - Scopus
N1  - Export Date: 02 May 2026; Cited By: 0
ER  -

TY  - JOUR
AU  - Althobaiti, F.M.
TI  - The effects of leadership on patient safety culture in health care: a systematic review
PY  - 2026
T2  - BMC Nursing
VL  - 25
IS  - 1
C7  - 125
DO  - 10.1186/s12912-025-04263-7
UR  - https://www.scopus.com/pages/publications/105029515272?origin=resultslist
AB  - Background: Nurse managers or leaders adopt transformational, transactional, servant, and ethical leadership styles. Nursing leadership styles shapes patient safety in healthcare organizations. Current literature is unclear on the link between leadership styles and patient safety in hospitals. The systematic review aimed to examine the effects of leadership on patient safety culture in health care. Methods: Relevant literature was searched on PubMed, CINAHL, Cochrane Database of Systematic Reviews, ProQuest-Nursing & Allied Health, PsycINFO, and Scopus with keywords and search terms. Eligibility criteria covered studies addressing the research question, containing primary studies, written in English, and published between 2008 and 2024. PRISMA 2020 Framework was used in the screening process and data extraction conducted. Findings: Out of the 507 studies found in the databases, studies (n = 12) that met the eligibility criteria were included. Quality appraisal of the studies showed low risk of bias and hence their inclusion for narrative synthesis. Data extracted and subsequent narrative synthesis found that transformational leadership, ethical leadership, and transactional leadership styles, which impacted patient safety culture positively improved teamwork, positive manager expectations, organizational learning, feedback, communication, and positive perceptions on safety. Leadership factors affecting patient safety culture were nurses’ organizational commitment, education or training, job recourses, work engagement, and mentorship for enhancing nurses’ competence. Conclusion: The systematic review confirmed that leadership style creates patient safety culture. Future studies should examine the long-term impacts of varied leadership styles particularly transformational and ethical leadership style on patient safety in different healthcare settings. © The Author(s) 2025.
KW  - Health care
KW  - Leadership
KW  - Nursing
KW  - Patient safety culture
KW  - Systematic review
M3  - Article
DB  - Scopus
N1  - Export Date: 02 May 2026; Cited By: 0
ER  -

TY  - JOUR
AU  - Tong, Y.
AU  - Wang, X.
AU  - Lei, C.
AU  - Jian, X.
AU  - Xu, X.
AU  - Zheng, Z.
AU  - Ye, Z.
AU  - Ye, Y.
TI  - Workplace bullying and professional identity among male nurses: the mediating role of work engagement and the moderating effect of fear of negative evaluation
PY  - 2025
T2  - BMC Nursing
VL  - 24
IS  - 1
C7  - 1294
DO  - 10.1186/s12912-025-03933-w
UR  - https://www.scopus.com/pages/publications/105019201645?origin=resultslist
AB  - Objective: Workplace bullying poses a critical occupational hazard in nursing. The gender and relative scarcity of male nurses heighten their vulnerability to bullying, triggering burnout and eroding their professional identity. These consequences compromise nurse retention, ultimately threatening patient safety and care quality. This study investigated the impact of workplace bullying on male nurses’ professional identity through work engagement mediation and the fear of negative evaluation moderation, with the aim of informing supportive workplace interventions. Method: From January to March 2025, a nonrandom convenience sampling methodology was utilized to recruit 369 male nursing professionals across nine tertiary-level general hospitals located within comparable geographic regions of Sichuan Province. The survey included questions on general demographic data as well as research-related scales: the Negative Acts Questionnaire-Revised (NAQ-R), the Nurses’ Professional Identity Scale (PIS), the Utrecht Work Engagement Scale (UWES), and the Brief Fear of Negative Evaluation Scale (BFNES). SPSS version 26.0 was used to organize and analyze the data. Results: This study initially recruited a cohort of 400 male nurses across surveyed institutions, with 369 complete datasets meeting the inclusion criteria retained for final analysis, yielding a 92.25% valid response rate. Hierarchical regression analysis indicated that workplace bullying and work engagement were significant factors influencing professional identity (ΔR2 = 0.320). Work engagement demonstrated partial mediation, accounting for 46.41% of the total effect of workplace bullying (indirect effect = -0.413). Moderation analyses revealed that fear of negative evaluation significantly moderated two pathways: (a) the direct effect of workplace bullying on professional identity (β = 0.020, p = 0.027) and (b) the first-stage mediation pathway through work engagement (β = 0.032, p < 0.001). Johnson‒Neyman analyses identified critical thresholds for fear of negative evaluation: workplace bullying negatively predicted work engagement when the FNE was less than 44.30 and professional identity when the FNE was less than 45.09. Conclusion: These findings suggest that workplace bullying and work engagement are independently associated with male nurses’ professional identity. Work engagement may serve as a partial mediator, whereas fear of negative evaluation appears to moderate both direct and indirect associations. Given the cross-sectional design, causal interpretations should be made cautiously. Nonetheless, these results provide valuable insights for developing targeted workplace interventions to support male nurses in bullying-prone settings. © The Author(s) 2025.
KW  - Male nurses
KW  - Professional identity
KW  - Work engagement
KW  - Workplace bullying
M3  - Article
DB  - Scopus
N1  - Export Date: 02 May 2026; Cited By: 1
ER  -

TY  - JOUR
AU  - Rodwell, J.
AU  - Gulyas, A.
AU  - Johnson, D.
TI  - The New and Key Roles for Psychological Contract Status and Engagement in Predicting Various Performance Behaviors of Nurses
PY  - 2022
T2  - International Journal of Environmental Research and Public Health
VL  - 19
IS  - 21
C7  - 13931
DO  - 10.3390/ijerph192113931
UR  - https://www.scopus.com/pages/publications/85141566171?origin=resultslist
AB  - The study examines the impact of the psychological contract (PC), including the often-studied PC breach in addition to the novel approach of PC status, as predictors of performance among nurses, mediated by engagement, job satisfaction, and psychological distress. A sample of 177 nurses and midwives from a medium to a large hospital in Australia completed a self-report questionnaire. Structural equation modelling was used to determine associations between the predictors (i.e., negative affectivity (NA), PC breach, PC status)), mediating variables (i.e., engagement, job satisfaction, and psychological distress), and three types of performance behaviors: organizational citizenship behavior for the individual, for the organization (OCBI, OCBO) and in-role behavior (IRB) simultaneously. Specifically, psychological contract status positively predicted engagement, whereas breach negatively predicted engagement and positively predicted job satisfaction. NA positively predicted distress, and distress negatively predicted OCBO and IRB. Lastly, engagement positively predicted job satisfaction, OCBI, OCBO, and IRB. The findings indicate that psychological contract status may predict engagement (and in turn, performance) over and above psychological contract breach, and thus this novel construct should be examined further. The importance of engagement for predicting the performance behaviors and mental health of nurses may also offer new insights. © 2022 by the authors.
KW  - engagement
KW  - job satisfaction
KW  - nurses
KW  - organizational citizenship behavior
KW  - performance
KW  - psychological contract
KW  - Contracts
KW  - Humans
KW  - Job Satisfaction
KW  - Mental Health
KW  - Social Behavior
KW  - Surveys and Questionnaires
KW  - Australia
KW  - citizenship
KW  - health worker
KW  - hospital sector
KW  - mental health
KW  - organization
KW  - performance assessment
KW  - Article
KW  - Australia
KW  - distress syndrome
KW  - female
KW  - human
KW  - in role behavior
KW  - job performance
KW  - job satisfaction
KW  - male
KW  - mental health care personnel
KW  - midwife
KW  - negative valence
KW  - nurse practitioner
KW  - organizational citizenship
KW  - prediction
KW  - psychological aspect
KW  - psychological contract
KW  - questionnaire
KW  - self report questionnaire
KW  - structural equation modeling
KW  - work engagement
KW  - contract
KW  - job satisfaction
KW  - mental health
KW  - social behavior
M3  - Article
DB  - Scopus
N1  - Export Date: 02 May 2026; Cited By: 8
ER  -

TY  - JOUR
AU  - Ma, F.
AU  - Zhu, Y.
AU  - Liu, L.
AU  - Chen, H.
AU  - Liu, Y.
TI  - Work Engagement and Safety Behavior of Nurses in Specialized Cancer Hospitals: The Mediating Role of Self-Efficacy
PY  - 2023
T2  - Journal of Nursing Management
VL  - 2023
C7  - 9034073
DO  - 10.1155/2023/9034073
UR  - https://www.scopus.com/pages/publications/85176269684?origin=resultslist
AB  - Aim. This paper aimed to examine the current state of nurse safety behavior, and the effect of work engagement on it, and to explore the mediating effect of self-efficacy between work engagement and nurse safety behavior in specialized cancer hospitals. Background. Nurse safety behavior affects the quality of care and outcomes for patients with cancer. The research proves that self-efficacy is associated with work engagement, but the relationship between self-efficacy, work engagement, and nurse safety behavior needs to be clarified. Methods. This study used a convenience sampling method to survey 957 nurses from January to February 2023. The survey included tertiary specialized cancer hospitals in five provinces in China. Sociodemography information, the Work Engagement Scale, the Self-Efficacy Scale, and the Nurse Safety Behavior Scale were used for the survey. A Questionnaire Star program collected all the data automatically. The Statistical Package for the Social Sciences version 24 was employed for Pearson correlation and multiple regression analysis to examine the association between work engagement, self-efficacy, and nurse safety behavior. Structural equation models were built using Analysis of Moment Structures version 24.0 software. Results. The results showed that the nurse safety behavior was at a high level in specialized cancer hospitals. There was a significant positive relationship between the variables work engagement, self-efficacy, and nurse safety behavior with coefficients ranging from 0.244 to 0.564. The results of structural equation modeling revealed that self-efficacy partially mediated the effect between work engagement and nurse safety behavior, accounting for 25.3% of the total effect. Conclusion. Self-efficacy mediates the relationship between work engagement and nurse safety behavior, and by increasing self-efficacy, nurse safety behavior can be improved, thus ensuring patient safety. Implications for Nursing Management. Managers should promote high work engagement and nurse safety behaviors by fostering nurses' self-efficacy.  © 2023 Fengyan Ma et al.
KW  - Adult
KW  - Cancer Care Facilities
KW  - China
KW  - Cross-Sectional Studies
KW  - Female
KW  - Humans
KW  - Male
KW  - Middle Aged
KW  - Nurses
KW  - Patient Safety
KW  - Psychometrics
KW  - Self Efficacy
KW  - Surveys and Questionnaires
KW  - Work Engagement
KW  - adult
KW  - article
KW  - cancer center
KW  - China
KW  - controlled study
KW  - convenience sample
KW  - drug safety
KW  - human
KW  - manager
KW  - multiple regression
KW  - nurse
KW  - nursing management
KW  - outcome assessment
KW  - patient safety
KW  - questionnaire
KW  - self concept
KW  - sociology
KW  - software
KW  - structural equation modeling
KW  - work engagement
KW  - cancer center
KW  - cross-sectional study
KW  - devices
KW  - female
KW  - male
KW  - middle aged
KW  - organization and management
KW  - patient safety
KW  - procedures
KW  - psychology
KW  - psychometry
M3  - Article
DB  - Scopus
N1  - Export Date: 02 May 2026; Cited By: 14
ER  -

TY  - JOUR
AU  - Bernales-Turpo, D.
AU  - Quispe-Velasquez, R.
AU  - Flores-Ticona, D.
AU  - Saintila, J.
AU  - Ruiz Mamani, P.G.
AU  - Huancahuire-Vega, S.
AU  - Morales-García, M.
AU  - Morales-García, W.C.
TI  - Burnout, Professional Self-Efficacy, and Life Satisfaction as Predictors of Job Performance in Health Care Workers: The Mediating Role of Work Engagement
PY  - 2022
T2  - Journal of Primary Care and Community Health
VL  - 13
DO  - 10.1177/21501319221101845
UR  - https://www.scopus.com/pages/publications/85130721102?origin=resultslist
AB  - Background: It is essential to identify the factors that influence the work performance of health professionals working in health care facilities, especially in the context of the COVID-19 pandemic, since these factors have an impact on the quality of medical care provided to the population. Objective: This study aimed to analyze the mediating role of work engagement in the relationship between job burnout, professional self-efficacy, life satisfaction, and job performance in Peruvian health care workers. Methods: Cross-sectional explanatory study, with the voluntary participation of 508 health professionals (physicians and nurses) of both sexes (70.7% women, 29.3% men), and from different health facilities in the city of Lima. All participants were administered the Single Burnout Item questionnaire, the Professional Self-Efficacy Scale (AU-10), the Satisfaction with Life Scale (SWL), the Individual Work Performance Questionnaire (IWPQ), and the Utrecht Work Engagement Scale (UWES-9). Structural Equation Modeling (SEM) was used for data analysis. Results: In the SEM analysis, it was found that for the mediation model the incremental goodness-of-fit indices were significant (χ2 = 2292.313, gl = 659, P <.001, χ2/gl = 2.788). Career self-efficacy (β =.557, P <.001) and life satisfaction (β =.289, P <.001) were positive predictors of work engagement. While burnout was a negative predictor (β =.878, P <.001). The consistent mediation of work engagement of professional self-efficacy, life satisfaction, and burnout had a positive predictor effect on job performance (β =.878, P <.001). Conclusion: Research provides evidence that professional self-efficacy, life satisfaction, and burnout could influence job performance through work engagement. © The Author(s) 2022.
KW  - burnout
KW  - health care workers
KW  - job performance
KW  - life satisfaction
KW  - professional self-efficacy
KW  - work engagement
KW  - Burnout, Professional
KW  - COVID-19
KW  - Cross-Sectional Studies
KW  - Female
KW  - Health Personnel
KW  - Humans
KW  - Job Satisfaction
KW  - Male
KW  - Pandemics
KW  - Personal Satisfaction
KW  - Self Efficacy
KW  - Surveys and Questionnaires
KW  - Work Engagement
KW  - Work Performance
KW  - adult
KW  - article
KW  - burnout
KW  - career
KW  - controlled study
KW  - data analysis
KW  - doctor nurse relation
KW  - female
KW  - health care facility
KW  - health care personnel
KW  - human
KW  - job performance
KW  - life satisfaction
KW  - male
KW  - questionnaire
KW  - Satisfaction with Life Scale
KW  - self concept
KW  - structural equation modeling
KW  - work engagement
KW  - cross-sectional study
KW  - epidemiology
KW  - health care personnel
KW  - job satisfaction
KW  - pandemic
KW  - satisfaction
KW  - self concept
KW  - work engagement
M3  - Article
DB  - Scopus
N1  - Export Date: 02 May 2026; Cited By: 98
ER  -

TY  - JOUR
AU  - Fernández-Castillo, R.-J.
AU  - Basco-Prado, L.
AU  - Raurell-Torredà, M.
TI  - Attracting nursing talent to the intensive care unit: A qualitative study on how to create an appealing work environment
PY  - 2025
T2  - Intensive and Critical Care Nursing
VL  - 87
C7  - 103937
DO  - 10.1016/j.iccn.2024.103937
UR  - https://www.scopus.com/pages/publications/85214297508?origin=resultslist
AB  - Introduction and objective: The global shortage of nurses who want to work in the intensive care unit (ICU) is alarming, putting at risk quality of care and patient safety. With efforts put into engagement strategies, optimized recruitment programmes are scarce, specifically in the ICU setting. The aim of this study is to describe and explore ICU nurses’ opinions on their work motivational factors that influenced the decision to work in the ICU setting. Design: A qualitative research was undertaken, with a descriptive exploratory interpretative approach, implementing a QUAL-QUAL design, where two data collection techniques are used simultaneously and complement each other. Experienced ICU nurses were interviewed by focus group, using in-depth interviews for novel nurses. A template content analysis as described by the model of Brooks was performed. Setting: The selected population was recruited from 6 different public hospitals in Spain. Findings: A total of 17 nurses participated in the study as we reached data saturation; seven in the focus group and ten by individual interviews. Four main themes emerged from the analysis divided into 13 subthemes: “ICU training and education”, “taking care of the intensive carer”, “optimized human resources management” and “intrinsic and extrinsic motivational factors”. Conclusion: Nurses consider that an attractive ICU in terms of job satisfaction is the one that is committed to quality continuous training programmes, welcoming professionals with well-designed mentoring, and taking care of its workers by promoting teamwork and work-life balance, burnout syndrome prevention strategies and motivation for intellectual development. Implications for clinical practice: The description of how to create attractive ICUs will help to build strategies with the aim of recruiting talented highly qualified professionals who will alleviate the need for nurses in the field, optimizing the care provided and generating benefits in management and quality of care. © 2024 The Author(s)
KW  - Intensive care nursing
KW  - Nursing shortage
KW  - Professional engagement
KW  - Qualitative study
KW  - Staff recruitment
KW  - Talent attraction
KW  - Adult
KW  - Female
KW  - Focus Groups
KW  - Humans
KW  - Intensive Care Units
KW  - Job Satisfaction
KW  - Male
KW  - Middle Aged
KW  - Nurses
KW  - Personnel Selection
KW  - Qualitative Research
KW  - Spain
KW  - Workforce
KW  - Working Conditions
KW  - Workplace
KW  - article
KW  - burnout
KW  - caregiver
KW  - clinical article
KW  - clinical practice
KW  - content analysis
KW  - continuous training
KW  - human
KW  - intellectual development
KW  - intensive care
KW  - intensive care nursing
KW  - intensive care unit
KW  - interview
KW  - job satisfaction
KW  - mentoring
KW  - nurse
KW  - nursing shortage
KW  - patient safety
KW  - prevention
KW  - public hospital
KW  - qualitative research
KW  - Spain
KW  - teamwork
KW  - work engagement
KW  - work environment
KW  - work-life balance
KW  - adult
KW  - female
KW  - information processing
KW  - job satisfaction
KW  - male
KW  - middle aged
KW  - organization and management
KW  - personnel management
KW  - procedures
KW  - psychology
KW  - work environment
KW  - workforce
KW  - workplace
M3  - Article
DB  - Scopus
N1  - Export Date: 02 May 2026; Cited By: 4
ER  -

TY  - JOUR
AU  - Dubé, A.
AU  - Collin, S.
AU  - Hakim, J.
AU  - Johnson, C.
AU  - Laforest, M.-E.
AU  - Landry, M.H.
AU  - Lauzier, M.
TI  - From Policy to Practice: A Qualitative Study on Reforms and Frontline Retention in Healthcare
PY  - 2025
T2  - Inquiry (United States)
VL  - 62
C7  - 00469580251365821
DO  - 10.1177/00469580251365821
UR  - https://www.scopus.com/pages/publications/105013687732?origin=resultslist
AB  - In Canada, healthcare reforms typically aim to improve the quality of care and access while making healthcare systems more efficient. These reforms have led to a 2-level healthcare system consisting of provincial and regional health authorities (RHAs). RHAs are responsible for providing and administering health services within specific territories. One of the 2 language-based RHAs in New Brunswick (NB) operates in French-speaking rural minority communities. This study explored key factors affecting the retention of nurses and physicians within a RHA operating in a language minority context. This descriptive qualitative study explored how macro-level decisions are experienced on the frontlines. Data were collected through semi-structured interviews with 21 physicians and 37 registered nurses, as well as 2 focus groups involving 20 key informants in managerial roles. Thematic analysis was used to identify key themes. Three main factors emerged: organizational accountability and frustration, local autonomy and contextual responsiveness, and a culture of openness and perceived loss of control. These factors are associated with policy changes that affect operational settings and resource distribution within the RHA and influence the retention of nurses and physicians. Stakeholders in health system reforms, including governments and RHAs, must recognize that policy adjustments can have direct implications on everyday care. Participants expressed a growing disconnect from decision-making hierarchies and a perceived loss of control. Both are seen as barriers to delivering quality care. Ensuring adequate support and resources for implementing system-level changes is key to fostering professional engagement and enhancing job satisfaction. © The Author(s) 2025. This article is distributed under the terms of the Creative Commons Attribution 4.0 License (https://creativecommons.org/licenses/by/4.0/) which permits any use, reproduction and distribution of the work without further permission provided the original work is attributed as specified on the SAGE and Open Access pages (https://us.sagepub.com/en-us/nam/open-access-at-sage).
KW  - delivery of health care
KW  - government
KW  - health care reform
KW  - nurses
KW  - physicians
KW  - social responsibility
KW  - Adult
KW  - Female
KW  - Focus Groups
KW  - Health Care Reform
KW  - Health Policy
KW  - Humans
KW  - Interviews as Topic
KW  - Male
KW  - New Brunswick
KW  - Nurses
KW  - Physicians
KW  - Qualitative Research
KW  - adult
KW  - article
KW  - Canada
KW  - controlled study
KW  - decision making
KW  - female
KW  - frustration
KW  - government
KW  - health care delivery
KW  - health care policy
KW  - health care system
KW  - health service
KW  - human
KW  - job satisfaction
KW  - male
KW  - nurse
KW  - open access
KW  - physician
KW  - qualitative research
KW  - registered nurse
KW  - semi structured interview
KW  - social responsibility
KW  - speech
KW  - thematic analysis
KW  - work engagement
KW  - information processing
KW  - interview
KW  - New Brunswick
KW  - qualitative research
M3  - Article
DB  - Scopus
N1  - Export Date: 02 May 2026; Cited By: 0
ER  -

TY  - JOUR
AU  - Birkeli, G.H.
AU  - Thomas, O.M.T.
AU  - Deilkås, E.C.T.
AU  - Ballangrud, R.
AU  - Lindahl, A.K.
TI  - Effect of the Green Cross method on patient safety culture in a postanaesthesia care unit: a longitudinal quasi-experimental study
PY  - 2024
T2  - BMJ Open Quality
VL  - 13
IS  - 4
C7  - e002964
DO  - 10.1136/bmjoq-2024-002964
UR  - https://www.scopus.com/pages/publications/85205527472?origin=resultslist
AB  - Background Hospitals should adopt multiple methods to monitor incidents for a comprehensive review of the types of incidents that occur. Contrary to traditional incident reporting systems, the Green Cross (GC) method is a simple visual method to recognise incidents based on teamwork and safety briefings. Its longitudinal effect on patient safety culture has not been previously assessed. This study aimed to explore whether the implementation of the GC method in a postanaesthesia care unit changed nurses' perceptions of different factors associated with patient safety culture over 4 years. Methods A longitudinal quasi-experimental pre-post intervention design with a comparison group was used. The intervention unit and the comparison group, which consisted of nurses, were recruited from the surgical department of a Norwegian university hospital. The intervention unit implemented the GC method in February 2019. Both groups responded to the staff survey before and then annually between 2019 and 2022 on the factors 'work engagement', 'teamwork climate' and 'safety climate'. The data were analysed using logistic regression models. Results Within the intervention unit, relative to the changes in the comparison group, the results indicated significant large positive changes in all factor scores in 2019, no changes in 2020, significant large positive changes in 'work engagement' and 'safety climate' scores in 2021 and a significant medium positive change in 'work engagement' in 2022. At baseline, the comparison group had a significantly lower score in 'safety climate' than the intervention unit, but no significant baseline differences were found between the groups regarding 'work engagement' and 'teamwork climate'. Conclusion The results suggest that the GC method had a positive effect on the nurses' perception of factors associated with patient safety culture over a period of 4 years. The positive effect was completely sustained in 'work engagement' but was somewhat less persistent in 'teamwork climate' and 'safety climate'. © Author(s) (or their employer(s)) 2024.
KW  - Organizational Culture
KW  - Patient safety
KW  - Postoperative Care
KW  - Risk management
KW  - Safety Management
KW  - Adult
KW  - Female
KW  - Humans
KW  - Longitudinal Studies
KW  - Male
KW  - Middle Aged
KW  - Norway
KW  - Organizational Culture
KW  - Patient Safety
KW  - Safety Management
KW  - Surveys and Questionnaires
KW  - adult
KW  - article
KW  - controlled study
KW  - female
KW  - human
KW  - longitudinal study
KW  - male
KW  - nurse
KW  - organizational culture
KW  - patient safety
KW  - postoperative care
KW  - quasi experimental study
KW  - recovery room
KW  - risk management
KW  - safety climate
KW  - safety culture
KW  - surgical ward
KW  - teamwork
KW  - university hospital
KW  - work engagement
KW  - middle aged
KW  - Norway
KW  - organizational culture
KW  - procedures
KW  - questionnaire
KW  - safety
M3  - Article
DB  - Scopus
N1  - Export Date: 02 May 2026; Cited By: 2
ER  -

TY  - JOUR
AU  - Luo, D.
AU  - Yang, X.
AU  - Bai, Y.
AU  - Song, Y.
AU  - Chen, B.
AU  - Liu, Y.
TI  - Job Resources and Core Self-Evaluation as Predictors of Nurse Engagement and Patient-Safety Outcomes: A Longitudinal Study
PY  - 2024
T2  - Journal of Nursing Management
VL  - 2024
C7  - 6693274
DO  - 10.1155/2024/6693274
UR  - https://www.scopus.com/pages/publications/85184857871?origin=resultslist
AB  - Background. Work engagement and patient-safety outcomes in nursing practice are critically significant. However, most previous studies evaluating antecedents of work engagement and patient-safety outcomes have used cross-sectional designs. Aims. To investigate the effects of job resources (organizational support and leader empowerment) and core self-evaluation on nurses' work engagement and patient-safety outcomes. Methods. This longitudinal study surveyed 2,618 registered nurses from 17 public hospitals in XuZhou, China. Participants completed self-report questionnaires on organizational support, leader empowerment, and core self-evaluation at baseline. Work engagement and patient-safety outcomes were collected 18 months after the baseline. The mixed linear regression and Johnson-Neyman statistical analysis were used to analyze data. Results. Organizational support was an outsize predictor of nurses' work engagement, followed by core self-evaluation and leader empowerment. Organizational support and core self-evaluation were equally crucial for predicting patient-safety outcomes. Moreover, the positive impact of leader empowerment on patient-safety outcomes became significant when the core self-evaluation score was below 51. Conclusions. This study demonstrated that organizational support, leader empowerment, and core self-evaluation are important determinants of nurses' work engagement and patient-safety outcomes. Implications for Nursing Management. Hospital managers and nurse leaders should consider providing multiple supports to motivate staff nurses to engage in work. When nurses' core self-evaluation is low, empowering training for nurse leaders should be essential to reduce adverse patient events.  © 2024 Dan Luo et al.
KW  - Adult
KW  - China
KW  - Cross-Sectional Studies
KW  - Female
KW  - Humans
KW  - Job Satisfaction
KW  - Longitudinal Studies
KW  - Male
KW  - Middle Aged
KW  - Nurses
KW  - Patient Safety
KW  - Self-Assessment
KW  - Surveys and Questionnaires
KW  - Work Engagement
KW  - adult
KW  - China
KW  - cross-sectional study
KW  - female
KW  - human
KW  - job satisfaction
KW  - longitudinal study
KW  - male
KW  - middle aged
KW  - nurse
KW  - patient safety
KW  - psychology
KW  - questionnaire
KW  - self evaluation
KW  - work engagement
M3  - Article
DB  - Scopus
N1  - Export Date: 02 May 2026; Cited By: 7
ER  -

TY  - JOUR
AU  - Kang, J.
AU  - Zhao, R.
AU  - Zhang, Q.
AU  - Jing, W.
AU  - Xu, H.
AU  - Wang, S.
TI  - The chain mediating effects of psychological resilience and organizational commitment on the association between workplace incivility and job withdrawal among Chinese oncology nurses: A cross-sectional study
PY  - 2025
T2  - Applied Nursing Research
VL  - 85
C7  - 151999
DO  - 10.1016/j.apnr.2025.151999
UR  - https://www.scopus.com/pages/publications/105012586262?origin=resultslist
AB  - Background: Workplace incivility experienced by nurses has a substantial impact on job withdrawal, psychological resilience and organizational commitment also show certain associations with both incivility and work withdrawal. However, the specific mechanisms underlying these factors remain unclear. Aim: This study aimed to identify the relationship between workplace incivility and job withdrawal and the chain mediating effects of psychological resilience and organizational commitment. Methods: A cross-sectional study was conducted with oncology nurses working in 7 hospitals using a convenience sampling method, which were all situated in central China, comprising four hospitals in Henan Province, two in Hunan Province, and one in Shandong Province. Demographic questionnaire and four validated and reliable scales were utilized for assessing demographic and occupational characteristics, workplace incivility, job withdrawal, psychological resilience, and organizational commitment. Participants (N = 1442) completed the survey. Results: The effects of workplace incivility, job withdrawal, psychological resilience, and organizational commitment were interrelated (all p < 0.01). Workplace incivility influenced job withdrawal through three statistically significant indirect pathways: (a) the mediating effect of psychological resilience (β = 0.017; SE = 0.003; 95 % CI: 0.012, 0.022); (b) the mediating effect of organizational commitment (β = 0.011; SE = 0.002; 95 % CI: 0.006, 0.015) and (c) the chain mediating effect between psychological resilience and organizational commitment (β = 0.001; SE = 0.004; 95 % CI: 0.001, 0.002). Conclusion: This study further elucidated the intrinsic connection between nurses' experiences of workplace incivility and their job withdrawal. This suggested that improving the working environment, reducing instances of uncivilized behavior in the workplace, enhancing psychological resilience and organizational commitment may contribute to reducing nurses' job withdrawal, thereby improving the quality of nursing care and ensuring patient safety. © 2025 Elsevier Inc.
KW  - Incivility
KW  - Job withdrawal
KW  - Nurses
KW  - Organizations
KW  - Psychological
KW  - Resilience
KW  - Adult
KW  - China
KW  - Chinese people
KW  - Cross-Sectional Studies
KW  - East Asian People
KW  - Female
KW  - Humans
KW  - Incivility
KW  - Male
KW  - Middle Aged
KW  - Nursing Staff, Hospital
KW  - Oncology Nursing
KW  - Resilience, Psychological
KW  - Surveys and Questionnaires
KW  - Workplace
KW  - adult
KW  - China
KW  - cross-sectional study
KW  - East Asian
KW  - female
KW  - human
KW  - incivility
KW  - male
KW  - middle aged
KW  - nursing staff
KW  - oncology nursing
KW  - psychological resilience
KW  - psychology
KW  - questionnaire
KW  - workplace
M3  - Article
DB  - Scopus
N1  - Export Date: 02 May 2026; Cited By: 0
ER  -

TY  - JOUR
AU  - Wang, Y.
AU  - Tang, L.
AU  - Li, L.
TI  - Work engagement and associated factors among healthcare professionals in the post-pandemic era: a cross-sectional study
PY  - 2023
T2  - Frontiers in Public Health
VL  - 11
C7  - 1173117
DO  - 10.3389/fpubh.2023.1173117
UR  - https://www.scopus.com/pages/publications/85167503378?origin=resultslist
AB  - Background: With the shift of strategy in fighting COVID-19, the post-pandemic era is approaching. However, the “hard times” for healthcare systems worldwide are not yet ending. Healthcare professionals suffer negative impacts caused by the epidemic, which may seriously threaten their work motivation, concentration, and patient safety. Objective: Investigating the status and factors associated with Chinese healthcare professionals’ work engagement in the post-pandemic era. Methods: A cross-sectional study was conducted to investigate healthcare professionals from 10 hospitals in Hunan Province. Data were collected using demographic characteristics, Generalized Anxiety Disorder-2, Patient Heath Qstionaire-2, Utrecht Work Engagement Scale, Work-Related Basic Need Satisfaction Scale, National Aeronautics and Space Administration-Task Load Index, and self-compassion scale. Descriptive and multiple linear regression analyses explored the factors associated with work engagement. Results: A total of 1,037 eligible healthcare professionals participated in this study, including 46.4% of physicians, 47.8% of nurses, and 5.8% of others. The total mean score of work engagement was 3.36 ± 1.14. The main predictor variables of work engagement were gender (p = 0.007), years of work experience (p < 0.001), whether currently suffering challenges in the care of patients with COVID-19 (p = 0.003), depression (p < 0.001), work-related basic need satisfaction (p < 0.001), and mindfulness (p < 0.001). Conclusion: Healthcare professionals have a medium level of work engagement. Managers need to pay attention to the physical and psychological health of healthcare professionals, provide adequate support, help them overcome challenges, and acknowledge their contribution and value to improve their work engagement, enhance the quality of care and ensure patient safety. Copyright © 2023 Wang, Tang and Li.
KW  - cross-sectional study
KW  - factors
KW  - healthcare professionals
KW  - post-pandemic era
KW  - work engagement
KW  - COVID-19
KW  - Cross-Sectional Studies
KW  - Delivery of Health Care
KW  - Humans
KW  - Pandemics
KW  - United States
KW  - Work Engagement
KW  - coronavirus disease 2019
KW  - cross-sectional study
KW  - health care delivery
KW  - human
KW  - pandemic
KW  - United States
KW  - work engagement
M3  - Article
DB  - Scopus
N1  - Export Date: 02 May 2026; Cited By: 17
ER  -

TY  - JOUR
AU  - Yue, F.-Y.
AU  - Wang, S.-J.
AU  - Du, Y.
AU  - Sun, F.-Y.
AU  - Wang, Y.-P.
AU  - Guo, Y.-F.
TI  - Effects of a Nurse–Manager Dualistic Intervention (NMDI) Program on Work Engagement and Job Crafting of ICU Burnout Nurses: A Quasi-Experimental Study
PY  - 2024
T2  - Journal of Nursing Management
VL  - 2024
IS  - 1
C7  - 6828123
DO  - 10.1155/2024/6828123
UR  - https://www.scopus.com/pages/publications/105003513093?origin=resultslist
AB  - Objective: To assess the effects of the nurse–manager dualistic intervention (NMDI) program on work engagement and job crafting of ICU burnout nurses. Background: Work engagement is crucial for nurses’ job performance and quality of clinical care. Personal and work resources are important antecedents of work engagement. However, few intervention studies focused on improving nurses’ personal and work resources to promote work engagement and job crafting of burnout nurses. Methods: This was a quasi-experimental study. One hundred and two ICU nurses from two tertiary hospitals in Shandong Province were recruited. Forty-two ICU nurses from one hospital were set as the intervention group and underwent NMDI. Sixty ICU nurses from the other hospital constituted the control group, which received routine occupational health guidance from the hospital. Demographic characteristics, burnout, work engagement, and job crafting were collected at baseline (T0), postintervention (T1), and 3-month postintervention (T2). Results: Compared to baseline, both work engagement and job crafting scores increased in the intervention group at postintervention (T1). At postintervention (T1), work engagement and job crafting were significantly higher in the intervention group than in the control group (βworkengagement = 3.894, p = 0.016 and βjobcrafting = 6.104, p = 0.010), but the difference between the two groups was not significant at the 3-month follow-up (βworkengagement = 3.618, p = 0.066 and βjobcrafting = 3.554, p = 0.15). Conclusion: The NMDI program can significantly improve ICU burnout nurses’ work engagement and job crafting. Nevertheless, the sustainability of these effects over time has been found to be limited, indicating that future research needs to explore and implement strategies to bolster the long-term efficacy of this intervention. Implications for Nursing Management: Nurse managers are suggested to integrate the NMDI program into routine nursing management. Managers ought to prioritize appreciative and constructive dialog between themselves and nurses in order to support nurses in inquiring personal and work resources and encourage nurses to develop work plans to utilize resources. This will help to increase nurses’ engagement and job crafting. Trial Registration: ClinicalTrials.gov identifier: ChiCTR2100047974. Copyright © 2024 Fang-Yan Yue et al.
KW  - burnout
KW  - job crafting
KW  - nurse
KW  - work engagement
KW  - Adult
KW  - Burnout, Professional
KW  - China
KW  - Female
KW  - Humans
KW  - Intensive Care Units
KW  - Job Satisfaction
KW  - Male
KW  - Middle Aged
KW  - Nurses
KW  - Surveys and Questionnaires
KW  - Work Engagement
KW  - adult
KW  - article
KW  - burnout
KW  - engagement
KW  - female
KW  - follow up
KW  - human
KW  - intensive care
KW  - intensive care unit
KW  - intervention study
KW  - job performance
KW  - major clinical study
KW  - male
KW  - middle aged
KW  - nurse
KW  - nurse manager
KW  - nursing management
KW  - occupational health
KW  - quasi experimental study
KW  - tertiary care center
KW  - therapy
KW  - work engagement
KW  - China
KW  - intensive care unit
KW  - job satisfaction
KW  - organization and management
KW  - professional burnout
KW  - psychology
KW  - questionnaire
M3  - Article
DB  - Scopus
N1  - Export Date: 02 May 2026; Cited By: 6
ER  -

TY  - JOUR
AU  - Ni, Y.-X.
AU  - Xu, Y.
AU  - He, L.
AU  - Wen, Y.
AU  - You, G.-Y.
TI  - Relationship between job demands, work engagement, emotional workload and job performance among nurses: A moderated mediation model
PY  - 2024
T2  - International Nursing Review
VL  - 71
IS  - 4
SP  - 924
EP  - 932
DO  - 10.1111/inr.12941
UR  - https://www.scopus.com/pages/publications/85183898017?origin=resultslist
AB  - Aim: To explore the mediating effect of work engagement and the moderated mediating effect of emotional workload on the relationship between job demands and job performance among nurses. Background: Nurses work in a high-demand situation that could affect their job performance. However, previous studies have reported an inconsistent relationship between job demands and job performance. The underlying mechanism of how job demands influence job performance remains unclear. Methods: An online cross-sectional survey was conducted with a convenience sample of 893 nurses from 14 cities in Sichuan Province between November and December 2021. Data were collected using the Job Demands Scale, Job Performance Scale, Utrecht Work Engagement Scale, and emotional workload subscale of the Questionnaire on the Experience and Evaluation of Work. Bootstrap and simple slope methods were used to test a moderated mediation model using Hayes' PROCESS macro. The STROBE reporting guidelines were utilized. Results: Job demands had a positive effect on job performance, and this effect was mediated by work engagement. Emotional workload moderated the indirect relationship between job demands and job performance. Specifically, the positive effect of job demands on job performance via work engagement was attenuated in nurses with a high emotional workload. Conclusion: This study sheds light on the complex relationship between job demands and job performance. Work engagement and emotional workload deserve more attention to improve nurses’ performance. Implications for nursing and nursing policy: Policymakers and nurse managers should make efforts to develop and implement strategies to foster nurses’ work engagement, reduce their emotional workload, and further help nurses efficiently deal with job demands. © 2024 International Council of Nurses.
KW  - Emotional workload
KW  - job demands
KW  - job performance
KW  - nurses
KW  - work engagement
KW  - Adult
KW  - China
KW  - Cross-Sectional Studies
KW  - Emotions
KW  - Female
KW  - Humans
KW  - Job Satisfaction
KW  - Male
KW  - Middle Aged
KW  - Nursing Staff, Hospital
KW  - Surveys and Questionnaires
KW  - Work Engagement
KW  - Work Performance
KW  - Workload
KW  - adult
KW  - article
KW  - attention
KW  - bootstrapping
KW  - convenience sample
KW  - cross-sectional study
KW  - female
KW  - human
KW  - International Council of Nurses
KW  - job performance
KW  - major clinical study
KW  - male
KW  - nurse
KW  - nurse manager
KW  - practice guideline
KW  - prevention
KW  - questionnaire
KW  - Utrecht work engagement scale
KW  - work engagement
KW  - workload
KW  - China
KW  - emotion
KW  - job satisfaction
KW  - middle aged
KW  - nursing staff
KW  - psychology
M3  - Article
DB  - Scopus
N1  - Export Date: 02 May 2026; Cited By: 10
ER  -

TY  - JOUR
AU  - Duan, H.
AU  - He, D.
AU  - Zeng, Y.
AU  - Ma, X.
AU  - Li, Q.
AU  - Zhou, X.
TI  - Organizational change fatigue among nurses and its impact on work engagement: A qualitative study
PY  - 2025
T2  - Applied Nursing Research
VL  - 86
C7  - 152018
DO  - 10.1016/j.apnr.2025.152018
UR  - https://www.scopus.com/pages/publications/105018118951?origin=resultslist
AB  - Aim: To explore how organizational change fatigue influences nurses' work engagement based on their lived experiences in tertiary hospitals in China. Background: Organizational change fatigue undermines nurse engagement, a factor consistently linked to patient safety and workforce retention. Nurses are frequently positioned at the center of hospital reforms and must adapt to structural, technological, and policy-driven changes. These transitions often create cumulative stress, yet little is known about how nurses subjectively experience change fatigue or how it shapes their professional engagement. Addressing this gap is essential, as understanding lived experiences can inform leadership and policy strategies to sustain nurse well-being and ensure safe, high-quality patient care. Methods: A descriptive phenomenological design was employed. Semi-structured interviews were conducted with 12 registered nurses from three tertiary hospitals using purposive sampling. Data were analyzed using Colaizzi's seven-step method, and reporting followed the Consolidated Criteria for Reporting Qualitative Research. Results: Four themes were identified: perceptions of organizational change, emotional and behavioral responses, coping strategies and perceived support, and impact on work engagement. Nurses described a cyclical trajectory from emotional fatigue to disengagement, with the potential for re-engagement when supported by psychologically safe and inclusive environments. Conclusions: Organizational change fatigue erodes nurses' motivation, professional commitment, and care quality. However, recovery is possible through relational leadership, transparent communication, and recognition of emotional labor. These findings highlight the need for human-centered change strategies to maintain engagement and ensure workforce sustainability during continuous healthcare reform. © 2025
KW  - healthcare reform
KW  - nurses
KW  - Organizational change fatigue
KW  - qualitative research
KW  - work engagement
KW  - Adult
KW  - China
KW  - Female
KW  - Humans
KW  - Male
KW  - Middle Aged
KW  - Nursing Staff, Hospital
KW  - Organizational Innovation
KW  - Qualitative Research
KW  - Work Engagement
KW  - adult
KW  - China
KW  - female
KW  - human
KW  - male
KW  - middle aged
KW  - nursing staff
KW  - organization
KW  - psychology
KW  - qualitative research
KW  - work engagement
M3  - Article
DB  - Scopus
N1  - Export Date: 02 May 2026; Cited By: 0
ER  -

TY  - JOUR
AU  - Shdaifat, E.
AU  - Shudayfat, T.
AU  - Al-Shdayfat, N.
AU  - Alshowkan, A.
TI  - Understanding the Mediating Effects of Commitment and Performance on the Relationship between Job Satisfaction and Engagement among Nurses
PY  - 2023
T2  - Open Nursing Journal
VL  - 17
C7  - e187443462308310
DO  - 10.2174/18744346-v17-e231005-2023-83
UR  - https://www.scopus.com/pages/publications/85180478747?origin=resultslist
AB  - Background: Job satisfaction, engagement, and commitment are important factors for caregiver well-being and workplace retention. Rewards, organizational and regulatory support, and professional characteristics are important prerequisites for nurses’ engagement and should be considered when determining work engagement. Objective: This study was conducted in Jordan to investigate the relationships between nurses’ job satisfaction, commitment, engagement, and performance. Methods: This study employed a cross-sectional design, with a focus on nurses, utilizing a convenience sampling method with a sample size of 216 participants. It assesses work engagement, job performance, job satisfaction, and organizational commitment using validated scales. Data analysis included statistical procedures, such as correlation analysis and structural equation modeling. Results: Most participants were female, married, and had a BSN degree. Positive relationships were found among engagement, performance, commitment, and job satisfaction. Satisfaction was strongly correlated with commitment, and moderately correlated with performance. The final model had a good fit (relative chi-square = 2.001, X^2(1) = 2.001, p = 0.157, GFI = 0.995, AGFI = 0.954, CFI = 0.996, P Ratio = 0.167, RMSEA = 0.068). Direct relationships were significant between engagement, satisfaction, commitment, and performance (B = 1.433, p < 0.001; B = 0.319, p < 0.001; B = 0.797, p < 0.001; respectively). Commitment mediated the relationship between satisfaction and engagement (total effect, B = 0.663) and satisfaction and performance (total effect, B = 0.591). Performance is directly related to engagement (B = 0.214). Conclusion: Commitment played a mediating role in the relationship between satisfaction, engagement, and performance. Enhancing job satisfaction and engagement can contribute to increased commitment and improved performance among nurses in healthcare settings. These findings highlight the importance of fostering a supportive work environment to optimize nursing outcomes. © 2023 The Author(s).
KW  - Commitment
KW  - Job satisfaction
KW  - Mediating role
KW  - Nurses
KW  - Performance
KW  - Structural equation modeling
KW  - Work engagement
M3  - Article
DB  - Scopus
N1  - Export Date: 02 May 2026; Cited By: 1
ER  -

TY  - JOUR
AU  - Higashibata, T.
AU  - Hamano, J.
AU  - Nagaoka, H.
AU  - Sasahara, T.
AU  - Fukumori, T.
AU  - Arahata, T.
AU  - Kazama, I.
AU  - Maeno, T.
AU  - Kizawa, Y.
TI  - Work environmental factors associated with compassion satisfaction and end-of-life care quality among nurses in general wards, palliative care units, and home care settings: A cross-sectional survey
PY  - 2023
T2  - International Journal of Nursing Studies
VL  - 143
C7  - 104521
DO  - 10.1016/j.ijnurstu.2023.104521
UR  - https://www.scopus.com/pages/publications/85159173656?origin=resultslist
AB  - Background: Nurses providing end-of-life care experience not only burnout and compassion fatigue, but also positive effects such as compassion satisfaction. Nurses' compassion satisfaction was shown to be related to job satisfaction, work engagement, and nurse caring. Studies in emergency departments, intensive care units, oncology wards, and general wards have identified work environmental factors associated with nurses' compassion satisfaction, but no similar studies have been conducted in palliative care units or home care settings. It is also unknown whether work environmental factors associated with compassion satisfaction contribute to end-of-life care quality. Objective: To explore work environmental factors associated with nurses' compassion satisfaction and end-of-life care quality in three types of workplaces: general wards, palliative care units, and home care settings. Design: A cross-sectional survey of nurses providing end-of-life care. Settings: Sixteen general wards, 14 palliative care units, and 25 home-visit nursing agencies in Japan. Participants: There were 347 study participants: 95 nurses in general wards, 128 in palliative care units, and 124 in home care settings. Methods: Compassion satisfaction was assessed using the Professional Quality of Life Scale, and end-of-life care quality was rated on a 4-point scale. Work environments were assessed using the Areas of Worklife Survey, which measures the fit between an individual and their work environment in six areas: workload, control, reward, community, fairness, and values. Results: Compared to nurses in general wards and palliative care units, home care nurses scored statistically significantly higher on all work environmental factors except reward. Work environmental factors that were significantly positively associated with higher compassion satisfaction were values in general wards (β = 0.335, P = 0.007), reward and workload in palliative care units (β = 0.266, P = 0.009 and β = 0.179, P = 0.035), and community and control in home care settings (β = 0.325, P = 0.001 and β = 0.261, P = 0.004). In addition, higher scores for workload in general wards (odds ratio = 5.321; 95 % confidence interval, 1.688–16.775) and for community in palliative units (odds ratio = 2.872; 95 % confidence interval, 1.161–7.102) were associated with higher end-of-life care quality. No associated work environmental factors were found in home care settings. Conclusions: Work environmental factors associated with nurses' compassion satisfaction and end-of-life care quality varied between workplaces. These results may contribute to creating work environments that are appropriate for each workplace type to maintain both nurses' compassion satisfaction and end-of-life care quality. Tweetable abstract: Work environmental factors associated with nurses' compassion satisfaction and end-of-life care quality were identified in three workplaces. © 2023 Elsevier Ltd
KW  - Compassion satisfaction
KW  - Cross-sectional survey
KW  - End-of-life care
KW  - Work environment
KW  - Workplaces
KW  - Burnout, Professional
KW  - Compassion Fatigue
KW  - Cross-Sectional Studies
KW  - Empathy
KW  - Home Care Services
KW  - Humans
KW  - Job Satisfaction
KW  - Nurses
KW  - Palliative Care
KW  - Patients' Rooms
KW  - Personal Satisfaction
KW  - Quality of Life
KW  - Surveys and Questionnaires
KW  - Terminal Care
KW  - adult
KW  - article
KW  - controlled study
KW  - environmental factor
KW  - fairness
KW  - female
KW  - home care
KW  - human
KW  - human experiment
KW  - Japan
KW  - major clinical study
KW  - male
KW  - nurse
KW  - palliative therapy
KW  - quality of life
KW  - reward
KW  - satisfaction
KW  - terminal care
KW  - visiting nursing service
KW  - work environment
KW  - workload
KW  - compassion fatigue
KW  - cross-sectional study
KW  - empathy
KW  - health care facility
KW  - job satisfaction
KW  - palliative therapy
KW  - professional burnout
KW  - questionnaire
KW  - satisfaction
M3  - Article
DB  - Scopus
N1  - Export Date: 02 May 2026; Cited By: 11
ER  -

TY  - JOUR
AU  - Huang, Q.
AU  - Wang, L.
AU  - Huang, H.
AU  - Tang, H.
AU  - Liu, J.
AU  - Chen, C.
TI  - Transformational leadership, psychological empowerment, work engagement and intensive care nurses’ job performance: a cross-sectional study using structural equation modeling
PY  - 2025
T2  - BMC Nursing
VL  - 24
IS  - 1
C7  - 1025
DO  - 10.1186/s12912-025-03685-7
UR  - https://www.scopus.com/pages/publications/105012594161?origin=resultslist
AB  - Background: The global nursing shortage has intensified the need for effective leadership strategies to enhance nurse performance and retain skilled staff, particularly in high-stress environments like intensive care units Transformational leadership has been recognized as a critical factor in improving nurses’job performance. However, the mechanisms underlying this relationship remain underexplored. This study investigates the direct impact of transformational leadership on ICU nurses’job performance and examines the mediating roles of psychological empowerment and work engagement. Methods: A cross-sectional study was conducted. Between October to November 2024, a total of 584 intensive care nurses from China completed the survey, which included standard assessments on transformational leadership, psychological empowerment, work engagement, and job performance. Structural equation modeling was employed to analyze the direct and indirect effects of transformational leadership on job performance, with psychological empowerment and work engagement as mediators. Results: The results indicated significant positive correlations among transformational leadership, psychological empowerment, work engagement, and job performance (all P < 0.01). Transformational leadership not only directly affected the job performance of intensive care nurses but also influenced it through the partial mediating roles of psychological empowerment and work engagement, with the mediating effects accounting for 24.64% and 21.74% of the total effect, respectively. Additionally, the analysis found that psychological empowerment and work engagement, played a chain mediating role in the relationship between transformational leadership and the job performance, with the mediating effect accounting for 15.94% of the total effect. Conclusions: This study highlights the association between transformational leadership and ICU nurses’ job performance, both directly and indirectly through psychological empowerment and work engagement. The findings suggest that transformational leadership is related to key psychological and behavioral factors that may support better job performance. Fostering transformational leadership behaviors may serve as a valuable approach for nursing managers to enhance psychological empowerment and engagement among ICU nurses, with potential benefits for patient care outcomes. Clinical trial number: Not applicable. © The Author(s) 2025.
KW  - Job performance
KW  - Nurses
KW  - Psychological empowerment
KW  - Transformational leadership
KW  - Work engagement
M3  - Article
DB  - Scopus
N1  - Export Date: 02 May 2026; Cited By: 8
ER  -

TY  - JOUR
AU  - Mukaihata, T.
AU  - Kato, Y.
AU  - Swa, T.
AU  - Fujimoto, H.
TI  - Work engagement of psychiatric nurses: a scoping review
PY  - 2024
T2  - BMJ Open
VL  - 14
IS  - 4
C7  - e081941
DO  - 10.1136/bmjopen-2023-081941
UR  - https://www.scopus.com/pages/publications/85191919998?origin=resultslist
AB  - Objectives Work engagement is an essential factor in improving employee performance. However, no reviews on the work engagement of psychiatric nurses have been conducted to date. This study aimed to examine the current status of research on the work engagement of psychiatric nurses and identify salient factors. Design A scoping review. Methods This review adhered to the established scoping review methodological guidelines and the Preferred Reporting Items for Systematic Reviews and Meta-Analyses for Scoping Reviews checklist. The inclusion criteria were based on nurses, work engagement and psychiatric settings without language or date restrictions. Regardless of the methodology or study design, research studies related to the work engagement of psychiatric nurses have been included. A systematic search was conducted in MEDLINE, CINAHL and PsycINFO from the inception of each database, with the search strategies being set by an information specialist. The deadline for the search was 15 February 2023. Results The study included 12 studies. All studies have been published since 2013. The study designs included cross-sectional (n=10), longitudinal (n=1) and intervention (n=1) studies. The impacts of work engagement were classified into (1) attitudes towards patients, (2) attitudes towards work, (3) mental health and (4) quality of care. Factors influencing work engagement were classified into (1) demographics, (2) workplace factors, (3) individual factors and (4) patient factors. Conclusion Work engagement of psychiatric nurses has lately gained attention, although data are limited because most studies used a cross-sectional design. Psychiatric nurses with higher work engagement showed positive outcomes. Workplace and individual factors can potentially improve their work engagement. The findings can assist nursing managers in enhancing psychiatric nurses’ work engagement and, consequently, their performance. © Author(s) (or their employer(s)) 2024.
KW  - Attitude of Health Personnel
KW  - Humans
KW  - Job Satisfaction
KW  - Psychiatric Nursing
KW  - Work Engagement
KW  - Workplace
KW  - age
KW  - analytic method
KW  - Article
KW  - Cinahl
KW  - clinical decision making
KW  - data synthesis
KW  - demographics
KW  - distress syndrome
KW  - health care quality
KW  - home visit
KW  - human
KW  - informatician
KW  - job satisfaction
KW  - Medline
KW  - mental health
KW  - nationality
KW  - nurse attitude
KW  - nurse specialist
KW  - nursing care
KW  - patient care
KW  - Preferred Reporting Items for Systematic Reviews and Meta-Analyses
KW  - prostitution
KW  - psychiatric nurse
KW  - psychological well-being
KW  - PsycINFO
KW  - quantitative analysis
KW  - residential home
KW  - scoping review
KW  - work engagement
KW  - work environment
KW  - work experience
KW  - workplace
KW  - health personnel attitude
KW  - psychiatric nursing
KW  - psychology
M3  - Article
DB  - Scopus
N1  - Export Date: 02 May 2026; Cited By: 5
ER  -

TY  - JOUR
AU  - Srulovici, E.
AU  - Yanovich, O.
TI  - Missed nursing care: Testing the moderation-mediation energetic and motivational pathways via a nested design
PY  - 2022
T2  - Journal of Advanced Nursing
VL  - 78
IS  - 8
SP  - 2339
EP  - 2348
DO  - 10.1111/jan.15144
UR  - https://www.scopus.com/pages/publications/85122368717?origin=resultslist
AB  - Aims: To examine: (1) a motivational pathway where head nurse proactive leadership and nurse vigour are linked, which in turn correlates to missed nursing care, and might be moderated by workload; and (2) an energetic pathway where workload and nurse exhaustion are linked, which in turn correlates to missed nursing care, and might be moderated by head nurse proactive leadership. Design: A cross-sectional design, with nurses nested in wards. Methods: During 2018, 196 nurses from 37 wards completed questionnaires that included the 22-item MISSCARE survey; the 6-item Work Demand subscale; the 10-item Proactivity Personality scale; the 5-item Exhaustion subscale of the Maslach Burnout Inventory; the 5-item Vigour subscale of the Work Engagement scale; and nurse's and head nurse's sociodemographic characteristics. Moderation-mediation models were performed using mixed-linear model analyses. Results: A moderation-mediation motivational pathway was supported. Specifically, nurse vigour was higher under low workload when head nurse proactive leadership was high (β = −.09, p =.050), which in turn was associated with lower missed nursing care (β = −.10, p =.045). Yet, a moderation-mediation energetic pathway was not supported. Specifically, nurse exhaustion was lower under low workload when head nurse proactive leadership was high (β =.14, p =.032), but no association was found between exhaustion and missed nursing care. Conclusions: This study shows that there is a significant role for nurse agency and nurse ability to cope with scarce resources. Impact: To date, research has focused mainly on the assumption that missed nursing care is a result of scarce resources. Findings indicate that even under scarce resources, nurses can be motivated to reduce missed nursing care. Emphasis should be placed on promoting and maximizing nurse motivation. This can be achieved by developing and implementing interventions of proactive leadership of head nurses. © 2022 John Wiley & Sons Ltd.
KW  - exhaustion
KW  - head nurse
KW  - missed nursing care
KW  - nurse
KW  - proactive leadership style
KW  - rationing of care
KW  - vigour
KW  - workload
KW  - Burnout, Professional
KW  - Cross-Sectional Studies
KW  - Humans
KW  - Motivation
KW  - Nursing Care
KW  - Nursing Staff, Hospital
KW  - Nursing, Supervisory
KW  - Surveys and Questionnaires
KW  - burnout
KW  - cross-sectional study
KW  - human
KW  - motivation
KW  - nursing
KW  - nursing care
KW  - nursing staff
KW  - questionnaire
M3  - Article
DB  - Scopus
N1  - Export Date: 02 May 2026; Cited By: 7
ER  -

TY  - JOUR
AU  - Tate, K.
AU  - Penconek, T.
AU  - Dias, B.M.
AU  - Cummings, G.G.
AU  - Bernardes, A.
TI  - Authentic leadership, organizational culture and the effects of hospital quality management practices on quality of care and patient satisfaction
PY  - 2023
T2  - Journal of Advanced Nursing
VL  - 79
IS  - 8
SP  - 3102
EP  - 3114
DO  - 10.1111/jan.15663
UR  - https://www.scopus.com/pages/publications/85151982297?origin=resultslist
AB  - Aim: To examine the influence of hospital culture and authentic leadership on the effects of quality improvement practices on patient satisfaction. Background: Nurses in formal leadership roles shape and are shaped by organizational culture to achieve high performance standards to influence quality of care. Design: Using structural equation modelling, we tested a model on quality improvement practices across three participant groups that differed based on authentic leadership and hospital culture. Methods: We used survey data from a cross-sectional study conducted in 2015 measuring nurse. Managers' perceptions of authentic leadership, implementation of quality improvement, and organizational culture in Canadian hospitals. Results: 226 nurse managers participated. Our model estimations fit for the high-relational group and mixed group. Our model explained 50.7% and 39.5% variance in our outcome variable of patient satisfaction for the high-relational group and mixed group, respectively. Our model failed to fit the low-relational group. Conclusion: Authentic leadership and developmental/group hospital cultures improve quality management practices, quality of care and patient satisfaction. In organizations with low authentic leadership and hierarchical/rational cultures, strategies should target increasing authentic leadership and shifting to developmental cultures. Organizations with high authentic leadership and/or developmental/group cultures should target employee engagement, autonomy and teamwork. Impact: We examined how different combinations of authentic leadership and hospital culture influence the effects of quality management practices on quality improvement and patient satisfaction. Findings demonstrate that having both high authentic leadership and developmental or group hospital cultures are essential for quality improvement practices to enhance the quality of care and patient satisfaction. These organizations would benefit the most from systemic programs aimed at standardizing quality management practices as they have the culture and leadership to support these practices. For hospitals with hierarchical/rational cultures and/or low authentic leadership, enhancing hospital culture and leadership through leadership training and accreditation programs is critically needed. Patient or Public Contribution: The College and Association of Registered Nurses of Alberta contributed to this study by facilitating data collection and supporting the conduct of the study through messaging to its members. © 2023 The Authors. Journal of Advanced Nursing published by John Wiley & Sons Ltd.
KW  - leadership
KW  - nurse managers
KW  - quality of care
KW  - quantitative approaches
KW  - Canada
KW  - Cross-Sectional Studies
KW  - Hospitals
KW  - Humans
KW  - Job Satisfaction
KW  - Leadership
KW  - Nurse Administrators
KW  - Organizational Culture
KW  - Patient Satisfaction
KW  - Surveys and Questionnaires
KW  - accreditation
KW  - adult
KW  - article
KW  - case report
KW  - clinical article
KW  - cross-sectional study
KW  - female
KW  - human
KW  - leadership
KW  - male
KW  - manager
KW  - nurse
KW  - nurse manager
KW  - organizational culture
KW  - outcome variable
KW  - patient satisfaction
KW  - perception
KW  - registered nurse
KW  - structural equation modeling
KW  - teamwork
KW  - total quality management
KW  - work engagement
KW  - Canada
KW  - hospital
KW  - job satisfaction
KW  - leadership
KW  - nurse administrator
KW  - patient satisfaction
KW  - questionnaire
M3  - Article
DB  - Scopus
N1  - Export Date: 02 May 2026; Cited By: 25
ER  -

TY  - JOUR
AU  - Cabrera-Aguilar, E.
AU  - Zevallos-Francia, M.
AU  - Morales-García, M.
AU  - Ramírez-Coronel, A.A.
AU  - Morales-García, S.B.
AU  - Sairitupa-Sanchez, L.Z.
AU  - Morales-García, W.C.
TI  - Resilience and stress as predictors of work engagement: the mediating role of self-efficacy in nurses
PY  - 2023
T2  - Frontiers in Psychiatry
VL  - 14
C7  - 1202048
DO  - 10.3389/fpsyt.2023.1202048
UR  - https://www.scopus.com/pages/publications/85169295852?origin=resultslist
AB  - Background: Nurses face high levels of stress and work demands, which can affect their work engagement and psychological well-being. Resilience and self-efficacy have been identified as important resources to improve nurses’ adaptation and work engagement. Objective: This study aimed to evaluate the mediating role of self-efficacy in the relationship between resilience and stress on work engagement in Peruvian nurses. Methods: A cross-sectional design was used, and data were collected from a sample of 459 nurses. Self-report questionnaires were administered to measure self-efficacy, resilience, stress, and work engagement. SEM analyses were performed to examine the relationship between these variables, and a mediation analysis was conducted to evaluate the role of self-efficacy as a mediator in the relationship between resilience, stress, and work engagement. Results: The results indicated a positive relationship between resilience, self-efficacy, and work engagement, as well as a negative relationship between stress and work engagement. Additionally, self-efficacy mediated the relationship between resilience and work engagement, as well as the relationship between stress and work engagement in nurses. Conclusion: Personal resources such as self-efficacy are a key factor in the relationship between resilience (work resources), stress (work demands), and work engagement of Peruvian nurses. Strengthening self-efficacy and resilience can improve work engagement and personal satisfaction of nurses. Hospital administrators and nursing managers should consider the importance of resilience, stress, work engagement, and self-efficacy in registered nurses and develop effective strategies to improve them. This can have a positive impact on the quality of care provided to patients and on the job satisfaction of nurses. Copyright © 2023 Cabrera-Aguilar, Zevallos-Francia, Morales-García, Ramírez-Coronel, Morales-García, Sairitupa-Sanchez and Morales-García.
KW  - nurses
KW  - resilience
KW  - self-efficacy
KW  - stress
KW  - work engagement
KW  - adult
KW  - article
KW  - controlled study
KW  - cross-sectional study
KW  - female
KW  - hospital administrator
KW  - human
KW  - job satisfaction
KW  - male
KW  - mediation analysis
KW  - nurse
KW  - nurse manager
KW  - physiological stress
KW  - questionnaire
KW  - registered nurse
KW  - self concept
KW  - self report
KW  - work engagement
M3  - Article
DB  - Scopus
N1  - Export Date: 02 May 2026; Cited By: 107
ER  -

TY  - JOUR
AU  - Xu, M.
AU  - Guo, H.
AU  - Cui, Y.
AU  - Tian, L.
AU  - Chen, Q.
AU  - Jin, G.
AU  - Chen, M.
TI  - The relationship between practice environment and work engagement in intensive care nurses: The mediating role of moral resilience
PY  - 2026
T2  - Australian Critical Care
VL  - 39
IS  - 3
C7  - 101575
DO  - 10.1016/j.aucc.2026.101575
UR  - https://www.scopus.com/pages/publications/105034404921?origin=resultslist
AB  - Background: Intensive care nurses face challenging work environments and experience more moral challenges, which can affect their work engagement. Moral resilience may reduce the risk of such adverse outcomes. While the importance of enhancing nurses’ mental health for care quality is well established, research on the relationship between perceived practice environment, moral resilience, and work engagement is still lacking. Objective: The aim of this study was to assess the practice environment, moral resilience, and work engagement among Chinese intensive care nurses and to examine whether moral resilience mediates the association between the practice environment and work engagement. Methods: A convenience sampling method was used to select intensive care nurses from six tertiary first-class general hospitals in Henan province as participants from December 2024 to January 2025. The General Demographic Questionnaire, Practice Environment Scale of the Nursing Work Index, Rushton Moral Resilience Scale, and Utrecht Work Engagement Scale (UWES-9) were used as survey tools. The mediating effect model was constructed using Amos 23.0 software. Results: A total of 284 intensive care nurses were surveyed. The moral resilience score was 46.38 ± 7.26, the practice environment score was 96.40 ± 18.42, and the work engagement score was 34.94 ± 10.80. All three variables showed positive correlations. Moral resilience partially mediated the relationship between perceived practice environment and work engagement, with a mediating effect size of 0.053, accounting for 5.59% of the total effect. Conclusions: This study highlights that the perceived practice environment for intensive care nurses can enhance their self-reported work engagement and that moral resilience can further boost this engagement. Nursing administrators should focus on building support systems and optimising the environment. This involves enhancing the intensive care unit's practice environment and providing moral resilience training to help nurses maintain their mental health. © 2026 Australian College of Critical Care Nurses Ltd
KW  - Intensive care
KW  - Mediation effect
KW  - Moral resilience
KW  - Nursing staff
KW  - Practice environment
KW  - Work engagement
M3  - Article
DB  - Scopus
N1  - Export Date: 02 May 2026; Cited By: 0
ER  -

TY  - JOUR
AU  - Maze, H.
AU  - Zorič, S.
AU  - Rosi, B.
AU  - Lobnikar, B.
TI  - Interdependence of Nursing Staff Work Engagement, Quality of Workplace Relationships and Patient Safety
PY  - 2023
T2  - Organizacija
VL  - 56
IS  - 2
SP  - 125
EP  - 137
DO  - 10.2478/orga-2023-0009
UR  - https://www.scopus.com/pages/publications/85163064020?origin=resultslist
AB  - Background and Purpose: Quality within a healthcare system does not comprise only actions defined through certificates or required by law, standards and protocols; it is also defined by the well-being of healthcare workers on the one hand and patients on the other. The purpose paper is to analyse the link between the engagement of nurses and factors related to enhancing patient quality and safety. Methods: The research involved 206 nursing employees from Slovenia’s general hospitals. The questionnaire consists of four sections: employee engagement, the measure of self-efficacy, statements referring to various tools and methods that are used in nursing in daily work and that contribute to the quality of work, interpersonal relationships in the workplace between different professional groups within medical treatment, and attitude towards changes. Results: Compared to other professions, nursing employees showed an above-average level of engagement. Younger respondents were more engaged in their work, and their self-efficacy level was higher. The frequency of using tools intended to enhance the quality of nursing correlates statistically typically and positively with self-efficacy, engagement and willingness to accept change. The analysed factors are interdependent. Engagement results from workplace interactions; employees who feel better in their workplace will be more oriented towards the future, be more open to innovation, and use various tools and approaches to enhance the work’s quality. Conclusion: Analysed concepts are closely connected and interdependent. The findings are essential for the successful and efficient management of hospitals and for ensuring patient quality and safety. © 2023 Sciendo. All rights reserved.
KW  - Engagement
KW  - Nursing
KW  - Patient
KW  - Quality
KW  - Safety
KW  - Self-efficacy
M3  - Article
DB  - Scopus
N1  - Export Date: 02 May 2026; Cited By: 1
ER  -

TY  - JOUR
AU  - Turjuman, F.
AU  - Alilyyani, B.
TI  - Emotional Intelligence among Nurses and Its Relationship with Their Performance and Work Engagement: A Cross-Sectional Study
PY  - 2023
T2  - Journal of Nursing Management
VL  - 2023
C7  - 5543299
DO  - 10.1155/2023/5543299
UR  - https://www.scopus.com/pages/publications/85177846861?origin=resultslist
AB  - Background. Several studies identified that emotional intelligence skills are important indicators for nurse engagement and performance. Issues related to nursing performance in healthcare organizations have been gaining greater attention because they influence the effectiveness of improvement approaches to maintain high-quality care. This study aimed to investigate the relationships between emotional intelligence and nurses' work performance and work engagement. Methods. A quantitative, descriptive, correlational design was used to evaluate the relationships between the study variables. Data were gathered from 150 nurses working at Madinah Cardiac Center, Saudi Arabia. Three scales were used to measure the study variables which were Emotional Intelligence Scale, Job Performance Scale, and Utrecht Work Engagement Scale in addition to demographics. SPSS was used to analyze data. Results. The results of this study showed that emotional intelligence has a total mean of 3.77 (SD = 0.598), nurses' performance 3.65 (SD = 0.503), and work engagement 4.29 (SD = 1.04). The results also showed that there is a positive and significant relationship between emotional intelligence and nurses' work performance (R2 = 0.657, p<0.001). Also, it was found that emotional intelligence has a positive and significant relationship with nurses' work engagement (R2 = 0.621, p<0.001). Conclusions. This paper highlights the influence of emotional intelligence in nurses' improved performance and engagement in work. The field of nursing is associated with care and compassion; thus, it needs a high level of emotional intelligence. Nurses need to enhance their emotional intelligence skills by attending workshops. Nurse leaders also have a role in that by building a culture for nurses that is driven by applying emotional intelligence in the workplaces.  © 2023 Fatimah Turjuman and Bayan Alilyyani.
KW  - Adult
KW  - Cross-Sectional Studies
KW  - Emotional Intelligence
KW  - Female
KW  - Humans
KW  - Job Satisfaction
KW  - Male
KW  - Middle Aged
KW  - Nurses
KW  - Psychometrics
KW  - Saudi Arabia
KW  - Surveys and Questionnaires
KW  - Work Engagement
KW  - Work Performance
KW  - Workplace
KW  - adult
KW  - cross-sectional study
KW  - devices
KW  - emotional intelligence
KW  - female
KW  - human
KW  - job performance
KW  - job satisfaction
KW  - male
KW  - middle aged
KW  - nurse
KW  - procedures
KW  - psychology
KW  - psychometry
KW  - questionnaire
KW  - Saudi Arabia
KW  - work engagement
KW  - workplace
M3  - Article
DB  - Scopus
N1  - Export Date: 02 May 2026; Cited By: 35
ER  -

TY  - JOUR
AU  - Saigusa, T.
AU  - Yokomichi, H.
AU  - Miyamura, T.
TI  - Effects of Work-Family Conflict and Work Engagement Interactions on Hospital Nurses' Turnover Intentions during the COVID-19 Pandemic: A Cross-Sectional Study
PY  - 2024
T2  - Nursing Forum
VL  - 2024
C7  - 5510374
DO  - 10.1155/2024/5510374
UR  - https://www.scopus.com/pages/publications/85206825301?origin=resultslist
AB  - High nurse turnover is a worldwide problem that was exacerbated by COVID-19, leading to further staffing shortages and negatively affecting patient care quality. Although options to minimize nurse turnover are frequently discussed, and high levels of work-family conflict are known to increase turnover intentions while high levels of work engagement are associated with lower turnover intentions, not much is known about how the two interact to affect turnover intentions. This study investigated the impact of work-family conflict, work engagement, and their interaction on turnover intentions among Japanese hospital nurses. A cross-sectional design was employed. Hobfoll's conservation of resources theory was applied as the theoretical framework. A total of 827 nurses working at public or similar to public hospitals in the Tokyo metropolitan area participated in a web-based survey. The survey included personal characteristics, turnover intentions, the Japanese version of the Work-Family Conflict Scale, and the Work Engagement Scale of the New Simplified Work Stress Questionnaire. Correlation analysis, hierarchical multiple regression analysis, and simple slope analysis were used to examine the associations among turnover intention, work-family conflict, and work engagement, and their interactions. A significance level of 0.05 (two-Tailed) was chosen. Analysis of 124 data sets revealed an average participant age of 40.0 years, with 94.4% being female. Hierarchical multiple regression identified significant relationships among work-family conflict, work engagement, work-family conflict x work engagement, full-Time employment, marital status, and having children. Simple slope analysis demonstrated a significant positive link between work-family conflict and turnover intention, irrespective of work engagement level, with the effect of work-family conflict buffered by high work engagement. Work-family conflict must be reduced to minimize nurse turnover, but given the buffering effect of work engagement, measures to increase work engagement should be promoted.  © 2024 Toru Saigusa et al.
M3  - Article
DB  - Scopus
N1  - Export Date: 02 May 2026; Cited By: 1
ER  -

TY  - JOUR
AU  - Jin, M.
AU  - Zhang, Y.
AU  - Wang, F.
AU  - Huang, J.
AU  - Feng, F.
AU  - Gong, S.
AU  - Wang, F.
AU  - Zeng, L.
AU  - Yuan, Z.
AU  - Wang, J.
TI  - A cross sectional study of the impact of psychological capital on organisational citizenship behaviour among nurses: Mediating effect of work engagement
PY  - 2022
T2  - Journal of Nursing Management
VL  - 30
IS  - 5
SP  - 1263
EP  - 1272
DO  - 10.1111/jonm.13609
UR  - https://www.scopus.com/pages/publications/85132631052?origin=resultslist
AB  - Aims: To examine relationships between psychological capital, work engagement and organisational citizenship behaviour among nurses. Background: Psychological capital, work engagement and organisational citizenship behaviour are all positive variables associated with work. Clarifying the relationship between the variables can help nursing managers implement tailored and effective intervention strategies to improve individual and organisational performance and quality of care. Design: A quantitative cross-sectional study was designed. Methods: The study was carried out from June 2021 to September 2021 in Sichuan Province, China. A total of 606 nurses working at six tertiary hospitals were selected with convenience sampling. Participants were investigated using demographic, work-related information questionnaire, Psychological Capital Questionnaire, Utrecht Work Engagement Scale and Organizational Citizenship Behavior Questionnaire. Results: The scores of psychological capital, work engagement and organisational citizenship behaviour were 102.56 ± 15.47, 67.96 ± 21.71 and 101.57 ± 11.57, respectively. The multiple linear regression model explained 7.3% of the total variance in organisational citizenship behaviour related to demographic and work-related factors. There was a significant positive correlation between psychological capital, work engagement and nurses' organisational citizenship behaviour. Additionally, structural equation modeling showed that work engagement mediated the relationship between psychological capital and organisational citizenship behaviour with the partial mediating effect of 0.093. The final model explained 28% of organisational citizenship behaviour. Conclusion: Our results suggest that both psychological capital and work engagement are facilitators for organisational citizenship behaviour in nurses. Managers can increase nurses' organisational citizenship behaviour through developing psychological capital and improving the work engagement. Implications for nursing management: This study indicates that both psychological capital and work engagement are protective factors of organisational citizenship behaviour, which provide proof for optimizing human resources management from a positive psychology perspective. Our finding can help managers correctly understand the mechanism of the relationship among work engagement, psychological capital and organisational citizenship behaviour and adopt effective intervention strategies to promote nurses' organisational citizenship behaviour. © 2022 John Wiley & Sons Ltd.
KW  - mediating effect
KW  - nurses
KW  - organisational citizenship behaviour
KW  - psychological capital
KW  - work engagement
KW  - Citizenship
KW  - Cross-Sectional Studies
KW  - Humans
KW  - Job Satisfaction
KW  - Nurse Administrators
KW  - Nurses
KW  - Nursing Staff, Hospital
KW  - Organizational Culture
KW  - Surveys and Questionnaires
KW  - Work Engagement
KW  - adult
KW  - article
KW  - China
KW  - convenience sample
KW  - cross-sectional study
KW  - demography
KW  - female
KW  - human
KW  - human experiment
KW  - male
KW  - manager
KW  - nurse
KW  - nursing management
KW  - organizational citizenship
KW  - positive psychology
KW  - questionnaire
KW  - structural equation modeling
KW  - tertiary care center
KW  - work engagement
KW  - citizenship
KW  - cross-sectional study
KW  - job satisfaction
KW  - nurse administrator
KW  - nursing staff
KW  - organizational culture
KW  - psychology
KW  - work engagement
M3  - Article
DB  - Scopus
N1  - Export Date: 02 May 2026; Cited By: 27
ER  -

TY  - JOUR
AU  - Lee, J.
TI  - From Challenge to Change: The Journey of Millennial Nurse Unit Managers in a Shifting Healthcare Landscape
PY  - 2025
T2  - Journal of Nursing Management
VL  - 2025
IS  - 1
C7  - 3602764
DO  - 10.1155/jonm/3602764
UR  - https://www.scopus.com/pages/publications/105019802382?origin=resultslist
AB  - Background: As the baby boomer generation retires, millennials increasingly assume leadership roles in hospital organizations, including as nursing unit managers. Millennials are recognized for their focus on personal growth, digital skills, and flexible work preferences; however, they face unique challenges in managing healthcare teams. Therefore, this study aimed to explore the challenges millennial nurse unit managers face in unit operations and the strategies they use to overcome them. Methods: This qualitative study recruited 19 women participants, aged 36–43, from tertiary and general hospitals in Seoul, South Korea. Data were collected from 19 participants using semistructured interviews. Results: Content analysis identified four themes that nurse unit managers adopt to overcome their challenges: innovation in intergenerational communication, identification as a leader, adaptation to technological changes, and management of work–life integration. Conclusion: This study’s findings provide valuable insights into millennial nursing unit managers’ roles, leadership approaches, and necessary competencies. Based on the findings, strategies to enhance their competencies are suggested. Implications for Nursing Management: Nursing management should implement tailored training programs and organizational strategies to empower millennial nurse unit managers, thereby enhancing leadership effectiveness, workforce engagement, and healthcare quality and settings. Copyright © 2025 Jiae Lee. Journal of Nursing Management published by John Wiley & Sons Ltd.
KW  - intergenerational relations
KW  - leadership
KW  - nurse administrator
KW  - nurse manager
KW  - qualitative research
KW  - Adult
KW  - Female
KW  - Humans
KW  - Intergenerational Relations
KW  - Interviews as Topic
KW  - Leadership
KW  - Nurse Administrators
KW  - Organizational Innovation
KW  - Qualitative Research
KW  - Republic of Korea
KW  - article
KW  - baby boomer
KW  - clinical article
KW  - content analysis
KW  - female
KW  - general hospital
KW  - health care quality
KW  - hospital organization
KW  - human
KW  - human relation
KW  - leadership
KW  - millennial
KW  - nurse administrator
KW  - nurse manager
KW  - nursing management
KW  - qualitative research
KW  - semi structured interview
KW  - South Korea
KW  - work engagement
KW  - adult
KW  - human relation
KW  - interview
KW  - leadership
KW  - organization
KW  - procedures
KW  - psychology
KW  - qualitative research
M3  - Article
DB  - Scopus
N1  - Export Date: 02 May 2026; Cited By: 0
ER  -

TY  - JOUR
AU  - Wu, J.
AU  - Li, Y.
AU  - Zhong, X.
AU  - Lin, Q.
AU  - Xie, G.
AU  - Liu, Z.
AU  - Rong, X.
AU  - He, L.
TI  - Relationships between professional mission, work engagement, spiritual climate, and job performance among Chinese clinical nurses: A moderated mediation model
PY  - 2025
T2  - PLOS ONE
VL  - 20
IS  - 12 December
C7  - e0337329
DO  - 10.1371/journal.pone.0337329
UR  - https://www.scopus.com/pages/publications/105024984469?origin=resultslist
AB  - Background With the global socio-economic development, health concerns are increasing, prompting healthcare professionals to provide higher quality healthcare services. Job performance is a behavior related to performance and competence and reflects nurses’ efficiency, quality, creativity, and goal accomplishment at work. A high level of job performance is essential for nurses, patients, and organizations. However, the overall level of nurses’ job performance is low due to several factors. This study aimed to investigate the role of clinical nurses’ sense of professional mission as a direct influence on job performance, as well as the mediating role of work engagement and the moderating role of spiritual climate. Methods From February 2024 to March 2024, 15 tertiary hospitals and ten secondary hospitals in Sichuan Province were selected as survey respondents for clinical nurses using convenience sampling. The Professional Mission Scale, Work Engagement Scale, Spiritual Climate Scale, and Job Performance Scale were used for data collection. Model 4 and Model 7 in the SPSS 26.0 macro program were used for mediation and mediation effect analysis with moderation. Results The results showed that sense of professional mission, work engagement, and spiritual climate were significantly and positively correlated with job performance (P<0.01). Work engagement partially mediates the relationship between professional mission and work performance. Specifically, professional mission can directly influence work performance or indirectly affect it through the mediating role of work engagement. The mediating effect accounts for 29.6% of the total effect. Meanwhile, spiritual climate buffered the positive impact of a sense of professional mission on work engagement and played a moderating role in the first half path of the mediation effect model of a sense of professional mission affecting work performance through work engagement. Conclusion This study further understood the current status of clinical nurses’ job performance in China and confirmed that a sense of professional mission positively predicted job performance. Work engagement and spiritual climate further explained the relationship between a sense of professional mission and job performance through mediating and moderating effects. Nursing managers can improve the impact of a sense of professional mission on job performance by increasing spiritual climate and clinical nurses’ work engagement. © 2025 Wu et al. This is an open access article distributed under the terms of the Creative Commons Attribution License, which permits unrestricted use, distribution, and reproduction in any medium, provided the original author and source are credited.
KW  - Adult
KW  - China
KW  - Chinese people
KW  - East Asian People
KW  - Female
KW  - Humans
KW  - Job Satisfaction
KW  - Male
KW  - Middle Aged
KW  - Nurses
KW  - Nursing Staff, Hospital
KW  - Spirituality
KW  - Surveys and Questionnaires
KW  - Work Engagement
KW  - Work Performance
KW  - adult
KW  - Article
KW  - Chinese
KW  - cross-sectional study
KW  - female
KW  - health care personnel
KW  - health service
KW  - human
KW  - human experiment
KW  - job performance
KW  - Job Performance Scale
KW  - model
KW  - moderated mediation model
KW  - nurse
KW  - Professional Mission Scale
KW  - questionnaire
KW  - scoring system
KW  - socioeconomics
KW  - spiritual climate
KW  - Spiritual Climate Scale
KW  - Spiritualism
KW  - work engagement
KW  - Work Engagement Scale
KW  - China
KW  - East Asian
KW  - job satisfaction
KW  - male
KW  - middle aged
KW  - nursing staff
KW  - psychology
KW  - religion
M3  - Article
DB  - Scopus
N1  - Export Date: 02 May 2026; Cited By: 0
ER  -

TY  - JOUR
AU  - Yang, Y.
AU  - Hatanaka, K.
AU  - Takahashi, K.
AU  - Shimizu, Y.
TI  - Relationship among the nursing practice environment, occupational career, and work engagement of Chinese nurses employed in Japan: A cross-sectional study
PY  - 2023
T2  - International Journal of Nursing Studies Advances
VL  - 5
C7  - 100166
DO  - 10.1016/j.ijnsa.2023.100166
UR  - https://www.scopus.com/pages/publications/85178243698?origin=resultslist
AB  - Background: Work engagement is a positive, fulfilling, work-related state of mind characterized by vigor, dedication, and absorption, and it affects the quality of care nurses give. Chinese nurses working in Japan experience differences in nursing practice and difficulties in career development. Therefore, the nursing practice environment and occupational career may affect their work engagement. However, little research has been completed on the factors affecting Chinese nurses' work engagement in Japan. Objective: To clarify the relationship between the nursing practice environment, occupational career, and work engagement of Chinese nurses in Japan. Design: A cross-sectional study. Setting(s): Japanese hospitals (beds>19). Participants: 149 Chinese nurses employed in Japan. Methods: Using a cross-sectional study design, we mailed 640 paper questionnaires, which included a QR code for online responses, to 58 Japanese hospitals that employed Chinese nurses. A survey request form and internet address were sent to the WeChat app, where Chinese nurses in Japan communicate. The contents included attribute-related questions, the Nursing Practice Environment Scale, the Occupational Career Scale, and the Utrecht Work Engagement Scale. A multivariate analysis was conducted with nine adjustment factors, such as gender, educational background, and work engagement, as the dependent variables. The significance level was set at p<.05. Results: Participants’ average age was 28.4 years, and the average years of nursing in Japan was 3.8. The work engagement score was 3.09, which is the low-medium level. The nursing practice environment was positively associated with work engagement (β=0.46, 95 %CI=1.02,1.99, p<.001), with nurse participation in hospital affairs among the subscales having the strongest effect on work engagement (β=0.41, 95 %CI=0.68,1.49, p<.001). The occupational career score was also positively associated with work engagement (β=0.42, 95 %CI= 0.51,1.08, p<.001), and among the subscales, forming and coordinating interpersonal relationships had the most influence on participants' work engagement (β=0.39, 95 %CI=0.42,0.94, p<.001). Conclusions: Based on the results, we suggest that the work engagement of Chinese nurses could be enhanced by providing them with the same opportunities to train and improve their skills as Japanese nurses, as well as by helping them form relationships with patients and colleagues. © 2023
KW  - Career
KW  - Nurses
KW  - Work engagement
KW  - Work environment
M3  - Article
DB  - Scopus
N1  - Export Date: 02 May 2026; Cited By: 7
ER  -

TY  - JOUR
AU  - Liu, Q.
TI  - ASSESSING THE LEVEL OF KNOWLEDGE AND FUNCTION OF NURSES ABOUT COVID-19 DISEASE DURING THE EPIDEMIC
PY  - 2022
T2  - Acta Medica Mediterranea
VL  - 38
IS  - 1
SP  - 619
EP  - 624
DO  - 10.19193/0393-6384_2022_1_97
UR  - https://www.scopus.com/pages/publications/85124654906?origin=resultslist
AB  - Introduction: Covid-19 is a dangerous respiratory disease, and nurses are exposed to this virus at work. Thus, nurses need to understand the process of awareness and proper practice about COVID-19. Nurses' knowledge and readiness are important for the effectiveness of corona treatment. This study was conducted to investigate the knowledge and readiness of nurses in this field. Materials and methods: In this study, 264 nurses of Shanghai Hospital participated in the survey from November to August 2021. The instrument was a modified questionnaire related to nurses' performance and knowledge about COVID-19. Data were analyzed by SPSS software. Results: A total of 253 people answered the questionnaire. The mean age of nurses was 34.8 years. General knowledge of COVID preparation was sufficient. The nurse's readiness for personal protective equipment was moderate. The overall response was 94.3%. The majority of respondents (96.2%) were employed by the Ministry of Health. According to reports of 88.4% of participants, there was adequate ventilation in the workplace. In total, 81.7% of respondents wore enough gloves and gowns. About 22.4 % of participants lacked a cape, 12.9 % had an N95 mask, and 28.5 % lacked facial protection. Conclusion: Nurses were knowledgeable enough and moderate in terms of preparation and response to Covid-19. Paying more attention to these issues can contribute to greater efficiency and health of medical staff in the future. © 2022 A. CARBONE Editore. All rights reserved.
KW  - Awareness
KW  - COVID-19
KW  - Education
KW  - Nurses
KW  - Preparedness
KW  - adult
KW  - Article
KW  - coronavirus disease 2019
KW  - coughing
KW  - cross-sectional study
KW  - data analysis software
KW  - demographics
KW  - dyspnea
KW  - epidemic
KW  - fever
KW  - health care access
KW  - health care policy
KW  - human
KW  - hypobaric chamber
KW  - identifiable information
KW  - intensive care unit
KW  - job performance
KW  - nursing role
KW  - nursing shortage
KW  - professional knowledge
KW  - protective equipment shortage
KW  - questionnaire
KW  - sore throat
KW  - temperature measurement
KW  - work engagement
M3  - Article
DB  - Scopus
N1  - Export Date: 02 May 2026; Cited By: 0
ER  -

TY  - JOUR
AU  - Crist, K.
AU  - Lafferty, M.
AU  - Umberfield, E.
AU  - Manojlovich, M.
TI  - Which Factors Promote Shared Understanding between Physicians and Nurses in Inpatient Oncology Care Settings?: A Qualitative Exploration
PY  - 2022
T2  - Cancer Nursing
VL  - 45
IS  - 2
SP  - E338
EP  - E344
DO  - 10.1097/NCC.0000000000000959
UR  - https://www.scopus.com/pages/publications/85124808078?origin=resultslist
AB  - Background Effective communication between physicians and nurses is crucial to the safety of patients, especially for those with cancer, which is a complex disease requiring multidisciplinary treatment. However, little is known about the factors that contribute to effective communication, which is defined as the development of shared understanding between two or more people. Objective This qualitative secondary analysis was conducted to identify factors that contribute to shared understanding between physicians and nurses from video-recorded conversations that occurred between them during inpatient rounds on oncology units. Methods We used inductive grounded theory to identify videos depicting moments of shared understanding. We then searched for preceding events to develop a preliminary conceptual model that described the factors contributing to shared understanding. Results Four factors emerged as contributors to shared understanding: engagement, clarification, confirmation, and resolution. These factors occurred in sequence with engagement occurring first and resolution occurring last, as the closure of a communication exchange. Conclusions Existing interventions to improve communication include some of the factors identified as contributing to shared understanding (eg, closed-loop communications require clarification and confirmation). However, nurses may need to pay attention to all four factors to develop shared understanding that will promote effective communication with physicians and thereby enhance cancer care. Implications for Practice Nurses achieve effective communication when they are assertive and avoid indirect communication. A greater awareness of body language and positioning in relation to a physician at the start of a communication exchange may increase the effectiveness of nurse-physician communication.  © Wolters Kluwer Health, Inc. All rights reserved.
KW  - Interdisciplinary communication
KW  - Oncology nursing
KW  - Patient safety
KW  - Physician-nurse relations
KW  - Communication
KW  - Grounded Theory
KW  - Hospitalization
KW  - Humans
KW  - Inpatients
KW  - Physicians
KW  - Qualitative Research
KW  - Article
KW  - cancer center
KW  - comprehension
KW  - conceptual model
KW  - conversation
KW  - follow up
KW  - grounded theory
KW  - human
KW  - interpersonal communication
KW  - nurse
KW  - physician
KW  - qualitative analysis
KW  - secondary analysis
KW  - videorecording
KW  - work engagement
KW  - hospital patient
KW  - hospitalization
KW  - interpersonal communication
KW  - qualitative research
M3  - Article
DB  - Scopus
N1  - Export Date: 02 May 2026; Cited By: 5
ER  -

TY  - JOUR
AU  - Kang, J.
AU  - Kim, H.
AU  - Cho, O.-H.
TI  - Quiet quitting among healthcare professionals in hospital environments: A concept analysis and scoping review protocol
PY  - 2023
T2  - BMJ Open
VL  - 13
IS  - 11
C7  - e077811
DO  - 10.1136/bmjopen-2023-077811
UR  - https://www.scopus.com/pages/publications/85177701774?origin=resultslist
AB  - Introduction The post-COVID-19 pandemic era has seen a rise in â € quiet quitting', with employees limiting their efforts to fulfil assigned tasks without going beyond their designated responsibilities. The occurrence of quiet quitting in hospitals can have detrimental effects not only on organisational culture but also on patient safety and satisfaction. Therefore, the aim of this study is to define quiet quitting among healthcare professionals in hospitals through concept analysis, identify the associated factors and outcomes of quiet quitting, and conduct a scoping review based on this defined concept. Methods and analysis This study will adopt Walker and Avant method for concept analysis and Aromataris and Munn methodological framework as well as the Joanna Briggs Institute Reviewer's manual for scoping reviews. The concept analysis will follow eight steps: (1) choosing the concept; (2) outlining the objectives of the analysis; (3) recognising the concept's uses; (4) selecting the concept's defining attributes; (5) constructing a model case; (6) constructing additional cases; (7) defining the consequences and antecedents of the concept; and (8) determining empirical referents. This study used databases of PubMed, Embase, PsycINFO, Scopus, ProQuest Dissertations and Theses Global for the English language, and NDSL, KCI, RISS, KISS and DBpia for the Korean language. Additionally, grey literature will be searched. Ethics and dissemination This concept analysis and scoping review does not require ethical approval. The results of this study will be reported in peer-reviewed publications.  © Author(s) (or their employer(s)) 2023.
KW  - COVID-19
KW  - health policy
KW  - occupational stress
KW  - Academies and Institutes
KW  - Delivery of Health Care
KW  - Health Personnel
KW  - Hospitals
KW  - Humans
KW  - Pandemics
KW  - Research Design
KW  - Review Literature as Topic
KW  - Article
KW  - concept analysis
KW  - data base
KW  - English (language)
KW  - grey literature
KW  - health care personnel
KW  - hospital
KW  - human
KW  - Korean (people)
KW  - language
KW  - nurse
KW  - physician
KW  - publication
KW  - quiet quitting
KW  - work environment
KW  - health care delivery
KW  - hospital
KW  - literature
KW  - methodology
KW  - organization
KW  - pandemic
M3  - Article
DB  - Scopus
N1  - Export Date: 02 May 2026; Cited By: 29
ER  -

TY  - JOUR
AU  - Wei, H.
AU  - Cao, Y.
AU  - Carroll, Q.
AU  - Wei, A.
AU  - Richardson, S.
AU  - Nwokocha, T.
AU  - McIntosh, J.
AU  - Hardin, S.R.
TI  - Nursing Work Engagement, Professional Quality of Life, and Intent to Leave: A Structural Equation Modeling Pathway Analysis
PY  - 2024
T2  - Journal of Nursing Research
VL  - 32
IS  - 5
SP  - e345
DO  - 10.1097/jnr.0000000000000632
UR  - https://www.scopus.com/pages/publications/85206311005?origin=resultslist
AB  - Background: Work engagement, professional quality of life (ProQOL), and intent to leave (ITL) significantly impact organizational behaviors and outcomes. Understanding the complex interrelationships among nurse work engagement, ProQOL, and ITL is essential for improving nurse retention, job satisfaction, and patient outcomes. In previous investigations, work engagement, ProQOL, and ITL relationships have primarily been analyzed individually. A more integrated approach is needed to gain a comprehensive understanding of these factors in the nursing profession. Purpose: This study was designed to evaluate the interrelationships among work engagement, ProQOL (compassion satisfaction [CS], burnout, and secondary traumatic stress [STS]), and ITL in nurses using structural equation modeling path analysis. Methods: This was a quantitative descriptive study. Data were collected from registered nurses in the United States (n = 900) using the Utrecht Work Engagement Scale, the ProQOL-5 (CS, burnout, and STS), and a demographics datasheet (including a one-item ITL question). The proposed theoretical model, incorporating major constructs, was tested using structural equation modeling. Results: Level of work engagement in nurses impacts ITL through ProQOL. Among the mediating variables, burnout (0.31) had the largest total effect on ITL, followed by STS (0.12) and CS (−0.12). Burnout and STS were found to correlate with ITL directly, whereas CS was found to correlate with ITL indirectly. Conclusions: Promoting work engagement, addressing burnout and STS, and fostering CS can positively influence nurse retention and job satisfaction, ultimately improving patient care quality. Healthcare leaders and policymakers should implement strategies to enhance nurse engagement, reduce burnout, and cultivate compassion satisfaction to increase nurse retention and improve organizational outcomes. Copyright © 2024 The Authors. Published by Wolters Kluwer Health, Inc.
KW  - burnout
KW  - compassion satisfaction
KW  - secondary traumatic stress intent to leave
KW  - work engagement
KW  - Adult
KW  - Burnout, Professional
KW  - Female
KW  - Humans
KW  - Intention
KW  - Job Satisfaction
KW  - Latent Class Analysis
KW  - Male
KW  - Middle Aged
KW  - Nursing Staff, Hospital
KW  - Personnel Turnover
KW  - Quality of Life
KW  - Surveys and Questionnaires
KW  - United States
KW  - Work Engagement
KW  - adult
KW  - behavior
KW  - female
KW  - human
KW  - job satisfaction
KW  - latent class analysis
KW  - male
KW  - middle aged
KW  - nursing staff
KW  - personnel management
KW  - professional burnout
KW  - psychology
KW  - quality of life
KW  - questionnaire
KW  - United States
KW  - work engagement
M3  - Article
DB  - Scopus
N1  - Export Date: 02 May 2026; Cited By: 10
ER  -

TY  - JOUR
AU  - Arifin, A.P.R.
AU  - Palutturi, S.
AU  - Amir, M.Y.
AU  - Razak, A.
AU  - Syam, A.
AU  - Saleh, L.M.
AU  - Mallongi, A.
TI  - The Influence of Psychological Capital on Nurse Performance Through Work Engagement at the Inpatient Installation of the Sandi Karsa Hospital in Makassar City
PY  - 2024
T2  - Pharmacognosy Journal 
VL  - 16
IS  - 4
SP  - 865
EP  - 871
DO  - 10.5530/pj.2024.16.141
UR  - https://www.scopus.com/pages/publications/85203044762?origin=resultslist
AB  - Background: One concept that supports nurses in being more motivated to achieve good performance is psychological capital. Objective: To analyse the effect of psychological capital on work engagement and nurse performance at the inpatient installation at Sandi Karsa Hospital. Method: The type of research used is quantitative research. The research design used analytic observations with a cross-sectional study approach. The sample in this study was 65 nurses at the inpatient installation at Sandi Karsa Hospital, Makassar City, using the total sampling technique. The analysis method used is Partial Least Square with SmartPLS software version 3.0. Results: The results of this study indicate that there is a direct influence of psychological capital on work engagement (p = 0.000), and there is a direct influence of psychological capital on nurse performance with a (p = 0.000). There is no effect of work engagement on nurse performance (p = 0.307) and no direct effect of psychological capital on nurse performance through work engagement (p = 0.326). © 2024 Phcogj.Com.
KW  - Hospitalization
KW  - Performance
KW  - Psychology
KW  - Work Engagement
KW  - adult
KW  - Article
KW  - cross-sectional study
KW  - educational status
KW  - employment status
KW  - female
KW  - hospital patient
KW  - hospitalization
KW  - human
KW  - income
KW  - job performance
KW  - male
KW  - nurse
KW  - partial least squares regression
KW  - psychological aspect
KW  - psychological capital
KW  - quantitative study
KW  - reliability
KW  - structural model
KW  - validity
KW  - work engagement
M3  - Article
DB  - Scopus
N1  - Export Date: 02 May 2026; Cited By: 1
ER  -

TY  - JOUR
AU  - Du, F.
AU  - Tan, M.
AU  - Luo, L.
AU  - Li, S.
AU  - Wei, X.
TI  - The relationship between workplace bullying and adaptive performance in junior nurses: the mediating role of emotion regulation and work engagement
PY  - 2026
T2  - Frontiers in public health
VL  - 14
SP  - 1805252
DO  - 10.3389/fpubh.2026.1805252
UR  - https://www.scopus.com/pages/publications/105035471060?origin=resultslist
AB  - Background: Amidst the rapidly evolving global healthcare environment, junior nurses must develop greater adaptability. However, issues such as workplace bullying significantly undermine their adaptive performance. Guided by the Job Demands-Resources Theory and Emotion Regulation Theory, this study examines the chain-mediating role of cognitive reappraisal, expressive suppression, and work engagement in the relationship between workplace bullying and adaptive performance. Methods: From April to May 2024, a cross-sectional survey was conducted in 17 hospitals in Southwest China. The study utilized a comprehensive set of measurement tools, including the General Information Questionnaire, the Negative Acts Questionnaire-Revised, the Emotion Regulation Questionnaire, the Work Engagement Questionnaire, and the Adaptive Performance Questionnaire. All statistical analyses were performed with SPSS and Mplus. Results: A total of 988 junior nurses were included in this study. Adaptive performance was negatively correlated with workplace bullying (r = -0.335) and expressive suppression (r = -0.180) and positively correlated with cognitive reappraisal (r = 0.556) and work engagement (r = 0.576) (all p < 0.01). The indirect effect of workplace bullying on adaptive performance via emotion regulation and work engagement was significant (standardized indirect effect = -0.188, 95% BC CI [-0.238, -0.138]), accounting for 51.8% of the total standardized effect. Conclusion: There was a significant negative correlation between workplace bullying and adaptive performance of junior nurses, in which cognitive reappraisal, expressive suppression, and work engagement played a mediating role. This suggests that when healthcare institutions and nursing administrators develop strategies to enhance adaptive performance, they should mitigate workplace bullying and enhance cognitive reappraisal capabilities, reduce expressive suppression tendencies, and strengthen work engagement levels. However, the cross-sectional design precludes causal inferences, and the regional sample may limit generalizability. Copyright © 2026 Du, Tan, Luo, Li and Wei.
KW  - emotional regulation
KW  - job performance
KW  - nurses
KW  - occupational stress
KW  - work engagement
KW  - workplace bullying
KW  - Adult
KW  - Bullying
KW  - China
KW  - Cross-Sectional Studies
KW  - Emotional Regulation
KW  - Female
KW  - Humans
KW  - Male
KW  - Nursing Staff, Hospital
KW  - Surveys and Questionnaires
KW  - Work Engagement
KW  - Workplace
KW  - adult
KW  - bullying
KW  - China
KW  - cross-sectional study
KW  - emotion regulation
KW  - female
KW  - human
KW  - male
KW  - nursing staff
KW  - psychology
KW  - questionnaire
KW  - work engagement
KW  - workplace
M3  - Article
DB  - Scopus
N1  - Export Date: 02 May 2026; Cited By: 0
ER  -

TY  - JOUR
AU  - Stevenson, L.D.
AU  - Munro, S.
AU  - Klocko, R.
AU  - Sayre, G.
TI  - A mixed-methods evaluation of the national implementation of the Hospital-Acquired Pneumonia Prevention by Engaging Nurses (HAPPEN) initiative
PY  - 2023
T2  - Infection Control and Hospital Epidemiology
VL  - 44
IS  - 3
SP  - 384
EP  - 391
DO  - 10.1017/ice.2022.99
UR  - https://www.scopus.com/pages/publications/85150311571?origin=resultslist
AB  - Objective: To describe healthcare provider, veteran, and organizational barriers to, challenges to, and facilitators of implementation of the oral care Hospital-Acquired Pneumonia Prevention by Engaging Nurses (HAPPEN) initiative to prevent non-ventilator-associated hospital-acquired pneumonia (NV-HAP). Design: Concurrent mixed methods. Qualitative interviews of staff and patients were conducted in addition to a larger survey of VA employees regarding implementation. Setting: Medical surgical or extended care units in 6 high-complexity (01a-c) VA hospitals. Participants: Between January 2020 and February 2021, we interviewed 7 staff and 7 veterans, and we received survey responses from 91 staff. Intervention: Provide education, support, and oral care supplies to prevent NV-HAP. Results: Barriers to HAPPEN implementation and tracking at the pilot sites included maintaining oral care supplies and completion of oral care documentation. Facilitators for HAPPEN implementation included development of supportive formal and informal nurse leaders, staff engagement, and shared beliefs in the importance of care quality and infection prevention. Nurses worked together as a team to provide consistent oral care. Oral care was viewed as an essential infection control practice (not just a task) and was considered part of the culture and mission in caring for veterans. Conclusions: Nurse leaders and direct-care staff were engaged throughout HAPPEN implementation, and most reported feeling supported and well prepared as they walked through the steps. Veterans reported positive experiences and increased knowledge about prevention of pneumonia. Lessons learned included building a community of practice and sharing expertise, which led to the successful replication of the HAPPEN initiative nationwide, improving patient safety and care quality and influencing health policy.  © The Author(s), 2022. Published by Cambridge University Press on behalf of The Society for Healthcare Epidemiology of America.
KW  - Delivery of Health Care
KW  - Health Personnel
KW  - Healthcare-Associated Pneumonia
KW  - Hospitals
KW  - Humans
KW  - Pneumonia, Ventilator-Associated
KW  - Article
KW  - artificial ventilation
KW  - care behavior
KW  - controlled study
KW  - coronavirus disease 2019
KW  - health care personnel
KW  - health care policy
KW  - health education
KW  - hospital acquired pneumonia
KW  - human
KW  - infection control
KW  - infection prevention
KW  - major clinical study
KW  - mouth hygiene
KW  - nurse
KW  - nursing staff
KW  - patient safety
KW  - program sustainability
KW  - semi structured interview
KW  - telephone interview
KW  - tooth brushing
KW  - veteran
KW  - work engagement
KW  - health care delivery
KW  - health care personnel
KW  - hospital
KW  - prevention and control
KW  - ventilator associated pneumonia
M3  - Article
DB  - Scopus
N1  - Export Date: 02 May 2026; Cited By: 1
ER  -

TY  - JOUR
AU  - Diriba, D.C.
AU  - Tilahun, T.
AU  - Akuma, A.O.
AU  - Takele, A.
AU  - Shibiru, T.
AU  - Abera, T.
TI  - Work engagement and its associated factors among nurses in hospitals of western Ethiopia
PY  - 2025
T2  - BMC Nursing
VL  - 24
IS  - 1
C7  - 1254
DO  - 10.1186/s12912-025-03872-6
UR  - https://www.scopus.com/pages/publications/105018645421?origin=resultslist
AB  - Background: Nurses’ work engagement is vital for enhancing the quality of care in healthcare settings. As a significant part of the healthcare workforce, nurses require motivation, self-identification, full concentration, and deep engagement to perform effectively. Factors such as the meaning of work, nursing leadership, and available resources have been identified as influencing nurses’ work engagement. Despite previous studies addressing work engagement, few have assessed the associations between evidence-based practise, sociodemographic factors, and work-related characteristics. This study examines the level of work engagement and its associated factors among professional nurses in hospitals in western Ethiopia. Methods: A hospital-based cross-sectional study was conducted between 21 September and 31 December 2023, involving 418 nurses working in seven hospitals. The modified Job Demands-Resources and the Nursing Job Demands-Resources models guided the research. Work engagement was assessed using the 9-item Utrecht Work Engagement Scale, independent variables such as organisational justice, social support, job satisfaction, and employee involvement, were measured using the Copenhagen Psychosocial Questionnaire, and evidence-based practise was measured using a short Evidence-based Practise Implementation Scale. Data were analysed using IBM SPSS version 25, with simple and multiple linear regression analyses identifying relationships between independent and dependent variables. Statistical significance was set at p < 0.05. Results: The mean work engagement score among nurses was 4.02 (SD 1.29). Being female (β = 0.301, 95% CI: 0.067, 0.535), employed at a teaching hospital (β = 0.697, 95% CI: 0.395, 1.00), the meaning of work (β = 0.124, 95% CI: 0.057, 0.190), and engagement in evidence-based practise (β = 0.184, 95% CI: 0.065, 0.303) were associated with work engagement. The model explained 20.1% of the variability in work engagement. Conclusion: The level of work engagement among nurses in western Ethiopia aligns with findings from other studies. Factors like being female, working in the teaching hospitals, the meaning of work, and engagement in evidence-based practise were found to positively influence work engagement. Future research should explore predictors of work engagement at the national level. © The Author(s) 2025.
KW  - Ethiopia
KW  - Evidence-based practise
KW  - Meaning of work
KW  - Nurses
KW  - Work engagement
M3  - Article
DB  - Scopus
N1  - Export Date: 02 May 2026; Cited By: 1
ER  -

TY  - JOUR
AU  - Yaǧar, F.
AU  - Dökme Yaǧar, S.
TI  - The effects of organizational silence on work engagement, intention to leave and job performance levels of nurses
PY  - 2023
T2  - Work
VL  - 75
IS  - 2
SP  - 471
EP  - 478
DO  - 10.3233/WOR-210192
UR  - https://www.scopus.com/pages/publications/85163920954?origin=resultslist
AB  - BACKGROUND: Reducing the level of organizational silence can play an important role in the work-related decisions of nurses. However, to date a comprehensive study investigating the effect of organizational silence on work engagement, intention to leave, and job performance levels of nurses has yet to be conducted. OBJECTIVE: This study aimed to explain the effect of organizational silence on work engagement, intention to leave, and job performance of nurses. METHODS: The sample of the study consisted of 224 nurses. The Organizational Silence Scale, the Job Performance Scale, the Intention to Leave Scale, and the Work Engagement Scale were used to collect data in this study and the Pearson correlation test and regression tests were used in the data analysis. RESULTS: It was observed that organizational silence was negatively correlated with job performance (r=-0.455) and work engagement (r=-0.242), and positively correlated with intention to leave (r=0.440) (p<0.01). Regression analysis also illustrated that dimensions of organizational silence have a significant effect on job performance, intention to leave, and work engagement. CONCLUSION: A decrease in the organizational silence level of nurses is effective in decreasing intention to leave and increasing work engagement and job performance levels. Nurses should be able to express their opinions clearly towards other healthcare professionals and management and management should provide this working environment for nurses. To increase work engagement and job performance levels and decrease intention to leave, meetings and educational programs that reduce organizational silence might be developed at an organizational level by management.  © 2023 - IOS Press. All rights reserved.
KW  - intention to leave
KW  - job performance
KW  - Organizational silence
KW  - work engagement
KW  - Cross-Sectional Studies
KW  - Humans
KW  - Intention
KW  - Job Satisfaction
KW  - Nurses
KW  - Nursing Staff, Hospital
KW  - Personnel Turnover
KW  - Surveys and Questionnaires
KW  - Work Engagement
KW  - Work Performance
KW  - article
KW  - data analysis
KW  - human
KW  - job performance
KW  - nurse
KW  - work engagement
KW  - work environment
KW  - behavior
KW  - cross-sectional study
KW  - job satisfaction
KW  - nursing staff
KW  - personnel management
KW  - questionnaire
KW  - work engagement
M3  - Article
DB  - Scopus
N1  - Export Date: 02 May 2026; Cited By: 17
ER  -

TY  - JOUR
AU  - Holtan, K.H.
AU  - Halvari, A.E.M.
AU  - Olafsen, A.H.
AU  - Øvergård, K.I.
AU  - Halvari, H.
TI  - The role of leadership in nurses' wellbeing and performance: A cross-sectional survey using a dual motivational pathway model
PY  - 2024
T2  - Journal of Advanced Nursing
VL  - 80
IS  - 8
SP  - 3211
EP  - 3225
DO  - 10.1111/jan.16084
UR  - https://www.scopus.com/pages/publications/85184466223?origin=resultslist
AB  - Aim: To examine the positive motivational paths from perceived autonomy-supportive leadership, and the negative motivational paths from perceived controlling leadership to satisfaction and frustration of basic psychological needs, work motivation, work performance, work engagement and somatic symptom burden among nurses using Self-Determination Theory. Design: The study used a cross-sectional design mapping nurses' perceptions of the various study variables through a survey. Methods: Nurses working in the municipal healthcare in Norway were recruited through an electronic questionnaire sent out via a link to their emails between 29th of August and 29th of September 2020. Of them, 219 nurses completed the questionnaire. Study hypotheses were tested using structural equation modelling. Results: Higher levels of perceived autonomy-supportive leadership were associated with reduced levels of somatic symptom burden and increased levels of work performance and work engagement through the satisfaction of basic psychological needs and autonomous motivation, specifically identified regulation and intrinsic motivation. Perceptions of controlling leadership were associated with heightened levels of somatic symptom burden through basic psychological need frustration, amotivation and introjected motivation, along with lower levels of work engagement through need frustration and amotivation. Conclusion: This study underscores the positive motivational paths of perceived autonomy-supportive leadership on nurses' work performance and wellbeing through the facilitation of basic psychological need satisfaction and autonomous motivation. Conversely, the study highlights negative motivational paths of perceived controlling leadership on reduced work engagement and heightened ill-being through the basic psychological need frustration, controlled motivation and amotivation. Impact: This study provides insights and actionable recommendations for nurses and their leaders, emphasizing the significance of understanding the adverse impact associated with perceived controlling leadership. The findings underscore the importance of addressing these issues to mitigate detrimental effects on motivation and overall work functioning. Patient or Public Contribution: No patient or public contribution. © 2024 The Authors. Journal of Advanced Nursing published by John Wiley & Sons Ltd.
KW  - leadership
KW  - nurse practitioner
KW  - occupational health
KW  - quantitative approaches
KW  - Adult
KW  - Cross-Sectional Studies
KW  - Female
KW  - Humans
KW  - Job Satisfaction
KW  - Leadership
KW  - Male
KW  - Middle Aged
KW  - Motivation
KW  - Norway
KW  - Nursing Staff, Hospital
KW  - Surveys and Questionnaires
KW  - Work Performance
KW  - adult
KW  - cross-sectional study
KW  - female
KW  - human
KW  - job performance
KW  - job satisfaction
KW  - leadership
KW  - male
KW  - middle aged
KW  - motivation
KW  - Norway
KW  - nursing staff
KW  - psychology
KW  - questionnaire
M3  - Article
DB  - Scopus
N1  - Export Date: 02 May 2026; Cited By: 9
ER  -

TY  - JOUR
AU  - Malak, M.Z.
AU  - Shuhaiber, A.
AU  - Alshawish, E.
AU  - Shehadeh, A.
AU  - Bani Hani, M.
AU  - Swalma, A.
TI  - The mediating role of organizational justice between ethical climate and work engagement among emergency nurses in the West Bank: Partial least squares structural equation modeling (PLS-SEM)
PY  - 2026
T2  - International Emergency Nursing
VL  - 86
C7  - 101806
DO  - 10.1016/j.ienj.2026.101806
UR  - https://www.scopus.com/pages/publications/105034583729?origin=resultslist
AB  - PurposeNurses working in emergency departments, especially in conflict-affected areas such as the West Bank, Palestine, face severe and unique challenges related to maintaining ethical climate, organizational justice, and work engagement. Limited evidence is available on these variables among emergency nurses in Palestine. This study investigated the levels of these variables and examined the mediating role of organizational justice between ethical climate and work engagement.MethodsA descriptive correlational design with a convenience sample of 387 emergency nurses was employed in this study. Data were collected using a validated survey instrument, which included the Ethical Climate Questionnaire (ECQ), Organizational Justice Scale, and Utrecht Work Engagement Scale (UWES-9), as well as sociodemographic data. Data analysis included the Structural Equation Model using the Partial Least Square to examine the overall structure of the research model.ResultsThe results revealed average satisfaction with the ethical climate (M = 3.01 + 0.93/5), average levels of organizational justice (M = 3.46 + 0.92/5), and average level of work engagement (M = 3.58 + 1.46/6). Significant positive relationships were found between ethical climate, organizational justice, and work engagement. In addition, a significant positive relationship was found between ethical climate and organizational justice and the research model showed an acceptable fit, which supported the mediating role of organizational justice between ethical climate and work engagement.ConclusionThis study underscored the need to develop interventions and policies aiming to improve ethical climate and organizational justice to improve emergency nurses’ work engagement. Fostering ethical workplace climate directly improves work engagement and improves organizational justice, which also improves work engagement. The interplay of these variables is evident even in high-stress, resource-limited, and challenging work environments. © 2026 Elsevier Ltd. All rights are reserved, including those for text and data mining, AI training, and similar technologies.
KW  - And emergency nurses
KW  - Organizational justice
KW  - Work engagement
KW  - Work performance
KW  - Workplace ethics
M3  - Article
DB  - Scopus
N1  - Export Date: 02 May 2026; Cited By: 0
ER  -

TY  - JOUR
AU  - Zeng, D.
AU  - Takada, N.
AU  - Hara, Y.
AU  - Sugiyama, S.
AU  - Ito, Y.
AU  - Nihei, Y.
AU  - Asakura, K.
TI  - Impact of Intrinsic and Extrinsic Motivation on Work Engagement: A Cross-Sectional Study of Nurses Working in Long-Term Care Facilities
PY  - 2022
T2  - International Journal of Environmental Research and Public Health
VL  - 19
IS  - 3
C7  - 1284
DO  - 10.3390/ijerph19031284
UR  - https://www.scopus.com/pages/publications/85123300786?origin=resultslist
AB  - Nurses’ work motivation impacts their job satisfaction and work engagement, affecting their quality of care. Work motivation, a personal resource, can be categorized into intrinsic and extrinsic motivation, each of which may function differently in the job demands–resources (JD–R) model. To study the effect of nurses’ intrinsic and extrinsic work motivation on work engagement in long-term care (LTC) facilities, we randomly selected 1200 facilities from 6055 LTC facilities in eastern Japan. Two nurses from each facility completed a self-report questionnaire—newly developed for this study for evaluating intrinsic and extrinsic work motivation—to assess their work engagement, job satisfaction, and work motivation. Multiple regression analysis of 561 valid questionnaires investigated the relationship between work motivation and work engagement, indicating that intrinsic work motivation, job satisfaction, and age had a significant positive effect on work engagement, while extrinsic work motivation had no significant effect. However, half the nurses chose to work because of extrinsic work motivation, explaining the high turnover rate of nursing staff in LTC facilities. Findings indicate the importance of measures to foster nurses’ intrinsic motivation to improve work engagement. Further research should investigate how to improve the intrinsic motivation of nurses working in LTC facilities. © 2022 by the authors. Licensee MDPI, Basel, Switzerland.
KW  - Extrinsic motivation
KW  - Intrinsic motivation
KW  - Long-term care facilities
KW  - Nurse
KW  - Work engagement
KW  - Work motivation
KW  - Cross-Sectional Studies
KW  - Humans
KW  - Job Satisfaction
KW  - Long-Term Care
KW  - Motivation
KW  - Nursing Staff, Hospital
KW  - Surveys and Questionnaires
KW  - Work Engagement
KW  - Japan
KW  - health services
KW  - health worker
KW  - multiple regression
KW  - questionnaire survey
KW  - working conditions
KW  - article
KW  - controlled study
KW  - cross-sectional study
KW  - extrinsic motivation
KW  - human
KW  - human experiment
KW  - intrinsic motivation
KW  - Japan
KW  - job satisfaction
KW  - multiple regression
KW  - nursing home
KW  - nursing staff
KW  - questionnaire
KW  - randomized controlled trial
KW  - self report
KW  - turnover rate
KW  - work engagement
KW  - cross-sectional study
KW  - long term care
KW  - motivation
M3  - Article
DB  - Scopus
N1  - Export Date: 02 May 2026; Cited By: 74
ER  -

TY  - JOUR
AU  - Vu, V.
AU  - Buléon, C.
AU  - Le, T.A.
AU  - Lua, C.C.P.
AU  - Martin, F.
AU  - Minehart, R.
AU  - MacAire, P.
TI  - Changing minds, saving lives: How training psychological safety transforms healthcare
PY  - 2025
T2  - BMJ Open Quality
VL  - 14
IS  - 2
C7  - e003186
DO  - 10.1136/bmjoq-2024-003186
UR  - https://www.scopus.com/pages/publications/105004603619?origin=resultslist
AB  - Psychological safety is a crucial component in highly functioning healthcare teams, enabling every member to speak up, take innovative risks and admit mistakes without fear of personal attack or repercussions. Leaders play a significant role in fostering this positive environment that boosts effective communication, enhances teamwork and decision-making and promotes incident reporting. Developing these non-technical skills, along with updated medical knowledge and procedural skills, is a key factor in providing better and safer patient care. Creating and sustaining psychological safety in the workplace requires a cultural and mindset shift that impacts how team members interact with each other. The anaesthesia teams from seven VinMec Healthcare System (VMHS) hospitals across Vietnam faced several critical challenges, including cultural embeddedness, geographical dispersion and a hierarchical structure where deference prevailed. Nonetheless, VMHS leadership established a goal to transform the Anaesthesia and Pain Management Department into one of the safest in Southeast Asia. A multifaceted team comprised of top management, training experts and simulation specialists was essential in driving the initiative forward. The intervention highlights the importance of leadership engagement, structured curriculum design and feedback loops to ensure continuous improvement in staff competency and collaboration. Over 18 months, 112 anaesthesia doctors and nurses completed a series of online learning modules and on-site simulation training sessions. Preliminary outcomes indicate significant progress in non-technical skills such as communication, teamwork and cognitive aid utilisation among participants. There has also been a noticeable reduction in patient safety incident scores across hospitals. This article presents a replicable model for addressing the cultural, practical and logistical challenges of integrating psychological safety into a large healthcare system by introducing an innovative, mixed-method training programme. It provides insights for healthcare leaders seeking to achieve sustainable improvements in patient safety and quality of care.  © Author(s) (or their employer(s)) 2025.
KW  - Leadership
KW  - Quality improvement
KW  - Safety culture
KW  - Simulation
KW  - Team training
KW  - Health Personnel
KW  - Humans
KW  - Leadership
KW  - Patient Care Team
KW  - Patient Safety
KW  - Psychological Safety
KW  - Vietnam
KW  - anesthesia
KW  - Article
KW  - clinical audit
KW  - curriculum
KW  - e-learning
KW  - fear
KW  - feedback system
KW  - health care quality
KW  - health care system
KW  - hospital department
KW  - human
KW  - interpersonal communication
KW  - leadership
KW  - medical decision making
KW  - medical error
KW  - medical specialist
KW  - nurse
KW  - patient care
KW  - patient care team
KW  - patient safety
KW  - physician
KW  - professional knowledge
KW  - psychological safety
KW  - risk
KW  - safety culture
KW  - satisfaction
KW  - simulation training
KW  - skill
KW  - Southeast Asia
KW  - teamwork
KW  - total quality management
KW  - training
KW  - work engagement
KW  - work environment
KW  - workplace
KW  - education
KW  - health care personnel
KW  - patient safety
KW  - psychological safety
KW  - psychology
KW  - Viet Nam
M3  - Article
DB  - Scopus
N1  - Export Date: 02 May 2026; Cited By: 4
ER  -

TY  - JOUR
AU  - Labrague, L.J.
TI  - Stress as a mediator between abusive supervision and clinical nurses’ work outcomes
PY  - 2024
T2  - International Nursing Review
VL  - 71
IS  - 4
SP  - 997
EP  - 1004
DO  - 10.1111/inr.12961
UR  - https://www.scopus.com/pages/publications/85188430822?origin=resultslist
AB  - Aims: This study aimed to test whether stress could mediate the association between abusive supervision and nurses’ work engagement, absenteeism, and turnover intention. Background: Abusive supervision has been attributed to suboptimal work performance and reduced productivity among employees in different sectors. While existing nursing literature links abusive supervision to a wide range of work-related outcomes in the nursing workforce, little is known regarding the mechanism underlying this relationship. Design: Data for this descriptive study were collected from 770 direct-care nurses from seven acute care hospitals in the Philippines, utilizing five standardized scales. Results: Abusive supervision had direct positive effects on absenteeism (β =.189, p <.001) and intent to leave (β =.138, p <.001) and a direct negative effect on job engagement (β = −.131, p <.001). The relationships between abusive supervision and absenteeism (β =.175, p <.001), intent to leave (β =.131, p <.001), and work engagement (β = −.122, p <.001) were partially mediated by stress. Conclusions: Stress mediated the relationship between abusive supervision and nurses’ work outcomes, including turnover intention, absenteeism, and work disengagement. Implications for nursing and health policy: The evident connection between abusive supervision, stress, and work-related outcomes underscores the importance of focusing on enhancing managerial supervisory styles as a potential organizational strategy to enhance staff retention and well-being. © 2024 The Authors. International Nursing Review published by John Wiley & Sons Ltd on behalf of International Council of Nurses.
KW  - Absenteeism
KW  - abusive supervision
KW  - job engagement
KW  - nursing
KW  - stress
KW  - turnover intention
KW  - Absenteeism
KW  - Adult
KW  - Female
KW  - Humans
KW  - Job Satisfaction
KW  - Male
KW  - Middle Aged
KW  - Nursing Staff, Hospital
KW  - Nursing, Supervisory
KW  - Occupational Stress
KW  - Personnel Turnover
KW  - Philippines
KW  - Stress, Psychological
KW  - absenteeism
KW  - adult
KW  - article
KW  - disengagement
KW  - emergency care
KW  - female
KW  - health care policy
KW  - human
KW  - International Council of Nurses
KW  - international nursing
KW  - job performance
KW  - major clinical study
KW  - male
KW  - nurse
KW  - nursing literature
KW  - Philippines
KW  - physiological stress
KW  - productivity
KW  - turnover rate
KW  - wellbeing
KW  - work engagement
KW  - job satisfaction
KW  - job stress
KW  - mental stress
KW  - middle aged
KW  - nursing
KW  - nursing staff
KW  - personnel management
KW  - psychology
M3  - Article
DB  - Scopus
N1  - Export Date: 02 May 2026; Cited By: 7
ER  -

TY  - JOUR
AU  - Morales-García, W.C.
AU  - Vallejos, M.
AU  - Sairitupa-Sanchez, L.Z.
AU  - Morales-García, S.B.
AU  - Rivera-Lozada, O.
AU  - Morales-García, M.
TI  - Depression, professional self-efficacy, and job performance as predictors of life satisfaction: the mediating role of work engagement in nurses
PY  - 2024
T2  - Frontiers in Public Health
VL  - 12
C7  - 1268336
DO  - 10.3389/fpubh.2024.1268336
UR  - https://www.scopus.com/pages/publications/85184937211?origin=resultslist
AB  - Background: The life satisfaction and job performance of nursing professionals are affected by a multitude of factors, including work engagement, self-efficacy, and depression. The Job Demands-Resources (JD-R) model provides a theoretical framework to explore these relationships. Objective: Our study aimed to analyze the primary goal of this research, which is to examine the mediating role of work engagement in the relationship between depression, professional self-efficacy, job performance, and their impact on life satisfaction in nurses, using the JD-R theory as a guide. Methods: This cross-sectional study involved 579 participants aged between 21 to 57 years (M = 39, SD = 9.95). Mediation analysis was used to examine the influence of depression, self-efficacy, and job performance on work engagement, and in turn, its effect on life satisfaction. Results: Findings indicated that work engagement plays a crucial mediating role between depression, self-efficacy, job performance, and life satisfaction. Interventions to increase work engagement could assist nurses in better managing depression and improving their performance and life satisfaction. Conclusions: Our study highlights the need for workplace policies and strategies that foster work engagement and self-efficacy among nurses while effectively managing job demands to prevent depression. Moreover, these findings underscore the importance of the JD-R theory to understand and improve nurses' job satisfaction and performance, and suggest areas for future research, including exploring other potential factors and applying these findings across different contexts and cultures. Copyright © 2024 Morales-García, Vallejos, Sairitupa-Sanchez, Morales-García, Rivera-Lozada and Morales-García.
KW  - depression
KW  - job performance
KW  - life satisfaction
KW  - self-efficacy
KW  - work engagement
KW  - Adult
KW  - Cross-Sectional Studies
KW  - Depression
KW  - Humans
KW  - Middle Aged
KW  - Nursing Staff, Hospital
KW  - Occupational Stress
KW  - Personnel Turnover
KW  - Self Efficacy
KW  - Work Engagement
KW  - Work Performance
KW  - Young Adult
KW  - adult
KW  - cross-sectional study
KW  - depression
KW  - human
KW  - job performance
KW  - job stress
KW  - middle aged
KW  - nursing staff
KW  - personnel management
KW  - self concept
KW  - work engagement
KW  - young adult
M3  - Article
DB  - Scopus
N1  - Export Date: 02 May 2026; Cited By: 36
ER  -

TY  - JOUR
AU  - Feliciano, A.Z.
AU  - Feliciano, E.E.
AU  - Feliciano, J.R.D.
AU  - Gonzales, F.M.
AU  - Cajigal, J.V.
AU  - Tolentino, C.G.
AU  - Lozano, D.A.A.
AU  - Magtubo, D.J.D.
AU  - Monieno, C.L.S.
AU  - Nacpil, A.G.
TI  - Impact of nurses' burnout on safety culture
PY  - 2023
T2  - International Journal of Advanced and Applied Sciences
VL  - 10
IS  - 1
SP  - 175
EP  - 181
DO  - 10.21833/ijaas.2023.01.022
UR  - https://www.scopus.com/pages/publications/85146163501?origin=resultslist
AB  - Literature indicates that burnout emphasizes its implication in the development of safety issues governing healthcare providers with physical and mental exhaustion associated with it. This study advocated determining burnout and its possible effect on key performance indicators on patient safety outcomes and in the eventual recommendation of preventive actions in policies governing nursing practice. Specifically, it ventured to determine the relationship between nurses' burnout and their compliance with safety outcomes. A quantitative correlational study was designed to determine 274 purposive samples of registered nurses from participating government and non-government hospitals in Tarlac and Pampanga, Philippines towards their burnout and its relationship on key performance indicators on patient safety outcomes. Data were collected through two standardized selfadministered questionnaires, Oldenburg Inventory Scale and the Key Performance Indicators on Patient Safety Outcomes Questionnaire, between February and May 2020. The study revealed that nurses, with a mean age of 27.86 (SD+4.81) years, experienced burnout due to work disengagement (18.10+2.812) and exhaustion (19.81+2.910). Safety guidelines on patient outcomes related to blood management (3.74+0.538) and fall prevention (3.15+0.468) received the highest mean scores with pressure ulcer management (2.82+0.597), the lowest. The study found several significant correlations between nurses' disengagement, exhaustion, and total burnout with their overall safety culture (r=0.321, p=0.000; r=-0.225, p=0.003). All identified relationships showed a negative correlation suggesting that higher burnout scores are significantly related to lower safety culture scores. Nurses' ability to provide standard-based measures in upholding safety as a priority can be compromised at a considerable level. Recognizing the role of nurses' well-being in healthcare, policymakers should not only emphasize the need for evidence-based, quality, and safe interventions but also investigate the nurses' work conditions and contributory factors for burnout.  © 2022 The Authors.
KW  - Burnout
KW  - Delivery of healthcare
KW  - Nurses
KW  - Patient safety
KW  - Safety culture
KW  - Safety management
M3  - Article
DB  - Scopus
N1  - Export Date: 02 May 2026; Cited By: 0
ER  -

TY  - JOUR
AU  - Tran, T.T.T.
AU  - Nguyen, Q.T.
AU  - Nguyen, N.T.
AU  - Vu, S.T.
AU  - Kaewboonchoo, O.
AU  - Kawakami, N.
AU  - Nguyen, H.T.
TI  - Psychometric properties and factor structure of the Vietnamese Copenhagen Burnout Inventory
PY  - 2023
T2  - Journal of Occupational Health
VL  - 65
IS  - 1
C7  - e12425
DO  - 10.1002/1348-9585.12425
UR  - https://www.scopus.com/pages/publications/85173780249?origin=resultslist
AB  - Objectives: This article examines the validity and reliability of the Vietnamese version of the Copenhagen Burnout Inventory (CBI-V) among hospital nurses in Vietnam in 2022. Methods: This article examined data from 587 nurses in two city hospitals in Vietnam in 2022. The reliability was determined via internal consistency (Cronbach's alpha coefficient) and test–retest reliability (Intraclass correlation coefficient). Factorial and construct validity of CBI-V were explored with confirmation factor analysis (CFA), exploratory factor analysis (EFA), and correlations with other mental health outcomes (measured by the depression, anxiety, and stress scale), job performance (Work Health Performance Questionnaires), work engagement (Utrecht work engagement), and quality of life (EQ-5D-5L). Statistical analyses were performed using SPSS 20.0 and AMOS 20.0. Results: Cronbach's alpha coefficients of CBI-V's three subscales showed good internal consistency (from 0.87 to 0.91). CFA showed a good fit of the three-factor model with the current data. EFA results showed that all items were loaded in accordance with the CBI's original three constructs, excluding work burnout item 7, forming the fourth factor with a single item. All of CBI-V's three subscales correlated with other constructs in expected directions. Conclusion: The CBI-V showed good validity and reliability among hospital nurses. It can be a reliable tool to measure burnout among nurses in a low- and middle-income country in Vietnam during such a crisis as COVID-19. Future studies should examine the construct of the Copenhagen Burnout Inventory in different occupation groups. © 2023 The Authors. Journal of Occupational Health published by John Wiley & Sons Australia, Ltd on behalf of The Japan Society for Occupational Health.
KW  - Copenhagen Burnout Inventory
KW  - nurses
KW  - psychometric properties
KW  - reliability
KW  - validity
KW  - Vietnam
KW  - Burnout, Professional
KW  - Burnout, Psychological
KW  - Humans
KW  - Psychometrics
KW  - Quality of Life
KW  - Reproducibility of Results
KW  - Southeast Asian People
KW  - Surveys and Questionnaires
KW  - Vietnam
KW  - burnout
KW  - human
KW  - professional burnout
KW  - psychology
KW  - psychometry
KW  - quality of life
KW  - questionnaire
KW  - reproducibility
KW  - Southeast Asian
KW  - Viet Nam
M3  - Article
DB  - Scopus
N1  - Export Date: 02 May 2026; Cited By: 4
ER  -

TY  - JOUR
AU  - Li, Y.
AU  - Wu, J.
AU  - Zhong, X.
AU  - Zhao, T.
AU  - Dai, P.
AU  - Fan, Y.
AU  - Zhang, X.
AU  - He, L.
TI  - The mediating role of innovative self-efficacy between transformational leadership and innovation performance among nurses in tertiary hospitals in China
PY  - 2026
T2  - BMC Nursing
VL  - 25
IS  - 1
C7  - 159
DO  - 10.1186/s12912-026-04333-4
UR  - https://www.scopus.com/pages/publications/105030311386?origin=resultslist
AB  - Background: Nurses, as the leading providers of healthcare services and key practitioners of clinical innovation, play a crucial role in improving healthcare quality. High innovation performance among nurses enhances professional identity and work engagement and improves the quality of nursing services, ensures patient safety, and promotes the sustainable development of hospitals. However, there is limited evidence on how transformational leadership influences the innovation performance of nurses in tertiary hospitals. This study explores the mediating role of innovation self-efficacy between transformational leadership and innovation performance among nurses in tertiary hospitals in China. Methods: This study is a cross-sectional study. Convenience sampling was used to survey 632 nurses from five tertiary hospitals in Sichuan Province, China, from January to March 2025. A general information questionnaire, innovation performance scale, transformational leadership scale, and innovation self-efficacy scale were used for the survey. Data analysis was conducted using SPSS 26.0 software for descriptive, univariate, correlation, and multiple hierarchical regression analyses. The mediation effect analysis used Model 4 in the Process v4.1 plugin. Results: The mean score for nurses’ innovation performance was (31.66 ± 3.60) points. Correlation analysis results showed that transformational leadership was positively correlated with innovation performance (r = 0.652, P < 0.01), transformational leadership was positively correlated with innovation self-efficacy (r = 0.717, P < 0.01), and innovation self-efficacy was positively correlated with innovation performance (r = 0.613, P < 0.01). The results of the mediation effect analysis showed that innovation self-efficacy mediated the relationship between transformational leadership and innovation performance, with an effect size of 0.131, accounting for 27.8% of the total effect. Conclusion: Nurses’ innovation performance is moderately high, and innovation self-efficacy mediates the relationship between transformational leadership and innovation performance. This suggests that nursing managers should incorporate transformational leadership principles into their practices to enhance nurses’ innovation self-efficacy, thereby further improving innovation performance levels. Clinical trial number: Not applicable. © The Author(s) 2026.
KW  - Cross-sectional study
KW  - Innovative performance
KW  - Innovative self-efficacy
KW  - Mediating effect
KW  - Nurses
KW  - Transformational leadership
M3  - Article
DB  - Scopus
N1  - Export Date: 02 May 2026; Cited By: 0
ER  -

TY  - JOUR
AU  - Lee, K.
AU  - Seo, J.K.
AU  - Lee, S.E.
TI  - Job Crafting as the Missing Link: Understanding Its Role in Nurses’ Work Engagement
PY  - 2025
T2  - Journal of Nursing Management
VL  - 2025
IS  - 1
C7  - 9420686
DO  - 10.1155/jonm/9420686
UR  - https://www.scopus.com/pages/publications/105026013670?origin=resultslist
AB  - Aim: This study examined how nurses’ positive psychological capital and positive work environment influence work engagement and investigated the mediating role of job crafting in these relationships. Background: Nurses’ work engagement is essential for achieving hospital goals, as it directly impacts patient care quality and organizational performance. While both personal resources such as positive psychological capital and job resources such as a positive work environment influence work engagement, the mechanisms underlying these relationships remain unclear. This study focuses on job crafting as a key mechanism linking these factors to work engagement. Methods: This descriptive correlational study analyzed data from 243 registered nurses working in general hospitals in South Korea. A path analysis was used to test a hypothesized model. Results: Both positive psychological capital (β = 0.376, p < 0.001) and a positive work environment (β = 0.279, p < 0.001) had significant positive effects on nurses’ work engagement. Job crafting partially mediated the relationship between positive psychological capital and work engagement (β = 0.147, 95% confidence interval (CI) = [0.086, 0.221]) as well as the relationship between a positive work environment and work engagement (β = 0.029, 95% CI = [0.004, 0.070]). Conclusion: Nurses with higher positive psychological capital and those working in a positive work environment are more likely to be involved in job crafting, which in turn enhances their work engagement. These findings suggest that both individual and organizational strategies are essential in promoting individual nurses’ job crafting and work engagement. Implications for Nursing Management: Nursing management should cultivate a positive work environment and provide opportunities for professional growth to improve nurses’ job crafting and work engagement. Strategies such as adequate staffing, managerial support, and autonomy in decision-making can help sustain engagement, ultimately improving patient care and organizational performance. Copyright © 2025 Kyungjin Lee et al. Journal of Nursing Management published by John Wiley & Sons Ltd.
KW  - Adult
KW  - Female
KW  - Humans
KW  - Job Satisfaction
KW  - Male
KW  - Middle Aged
KW  - Nurses
KW  - Republic of Korea
KW  - Surveys and Questionnaires
KW  - Work Engagement
KW  - Workplace
KW  - adult
KW  - article
KW  - correlational study
KW  - decision making
KW  - engagement
KW  - female
KW  - general hospital
KW  - human
KW  - major clinical study
KW  - male
KW  - motivation
KW  - nurse
KW  - nursing management
KW  - path analysis
KW  - patient care
KW  - registered nurse
KW  - South Korea
KW  - work engagement
KW  - work environment
KW  - job satisfaction
KW  - middle aged
KW  - psychology
KW  - questionnaire
KW  - workplace
M3  - Article
DB  - Scopus
N1  - Export Date: 02 May 2026; Cited By: 0
ER  -

TY  - JOUR
AU  - Abukhalifa, A.M.S.
AU  - Kamil, N.L.M.
TI  - Are Palestinian Nurses Burned Out or Engaged: The Impact of Job Demands on Job Performance?
PY  - 2024
T2  - Journal of Health Management
VL  - 26
IS  - 5
SP  - 717
EP  - 732
DO  - 10.1177/09720634241235496
UR  - https://www.scopus.com/pages/publications/85188335168?origin=resultslist
AB  - The impact of job demands on job performance is not always straightforward but relies on whether employees are burned out or engaged. Although such relationships were established previously based on job demands–resources (JD-R) theory in Western developed countries, evidence from Eastern developing countries is very limited. During the peak of COVID-19, this study was conducted to examine the impact of job demands on nurses’ job performance via the mediating role of work burnout and work engagement. By employing the tenets of the JD-R theory, the theory was tested through collecting data from 202 nurses who were working in Palestine. The SPSS statistical software (version 25) and partial least squares structural equation modelling (PLS-SEM) were used to analyse the collected data. The findings disclosed that work burnout was negatively related to job performance, and work engagement was positively related to job performance. Unexpectedly, job demand had a negative relationship with work burnout and a positive relationship with work engagement. However, work burnout and work engagement mediated the relationship between job demand and job performance. A discussion of the findings, contributions, implications, limitations and future directions is provided. © 2024 Indian Institute of Health Management Research.
KW  - Job demands
KW  - job performance
KW  - nurses
KW  - work burnout
KW  - work engagement
M3  - Article
DB  - Scopus
N1  - Export Date: 02 May 2026; Cited By: 3
ER  -

TY  - JOUR
AU  - Hasan, A.A.
AU  - Ahmad, S.Z.
AU  - Osman, A.
TI  - Transformational leadership and work engagement as mediators on nurses’ job performance in healthcare clinics: work environment as a moderator
PY  - 2023
T2  - Leadership in Health Services
VL  - 36
IS  - 4
SP  - 537
EP  - 561
DO  - 10.1108/LHS-10-2022-0097
UR  - https://www.scopus.com/pages/publications/85153501142?origin=resultslist
AB  - Purpose: This study aims to investigate the mediating effect of transformational leadership (TL) and work engagement (WE) on health-care clinic nurses’ performance and the crucial role of these variables in the work environment (WEV). Design/methodology/approach: Data were collected from 353 nurses working across various health-care clinics in the United Arab Emirates. This study used descriptive correlational statistics from the Statistical Package for the Social Sciences, the Pearson correlation coefficient, confirmatory factor analysis for model validity, Cronbach’s alpha for reliability and path analysis to determine the results. Findings: The relationship between TL and job performance among nurses in health-care clinics was strongly influenced by WE. In addition, a moderate WEV increased the positive influence of TL on job accomplishment. Furthermore, there were no statistically significant differences between the participants’ demographics characteristics and the main variables of the study. Practical implications: Health-care management can support and enhance nurses’ job performance through TL, create a more structured WEV and support WE. Originality/value: This study involves a specific investigation into WE as a mediator, WEV as a moderator and the effect of TL on nurses’ job performance. © 2023, Emerald Publishing Limited.
KW  - Health-care sector
KW  - Job performance
KW  - Nursing
KW  - Transformational leadership
KW  - United Arab Emirates (UAE)
KW  - Work engagement
KW  - Work environment
KW  - Ambulatory Care Facilities
KW  - Cross-Sectional Studies
KW  - Humans
KW  - Job Satisfaction
KW  - Leadership
KW  - Nurse's Role
KW  - Nurses
KW  - Reproducibility of Results
KW  - Surveys and Questionnaires
KW  - Work Engagement
KW  - Work Performance
KW  - Working Conditions
KW  - adult
KW  - article
KW  - confirmatory factor analysis
KW  - correlation coefficient
KW  - Cronbach alpha coefficient
KW  - demographics
KW  - health care cost
KW  - health care management
KW  - human
KW  - job performance
KW  - leadership
KW  - nurse
KW  - path analysis
KW  - reliability
KW  - sociology
KW  - United Arab Emirates
KW  - validity
KW  - work engagement
KW  - work environment
KW  - cross-sectional study
KW  - job satisfaction
KW  - leadership
KW  - nurse attitude
KW  - outpatient department
KW  - questionnaire
KW  - reproducibility
KW  - work engagement
KW  - work environment
M3  - Article
DB  - Scopus
N1  - Export Date: 02 May 2026; Cited By: 15
ER  -

TY  - JOUR
AU  - Obour, J.A.
AU  - Opoku, F.K.
AU  - Mensah, R.D.
AU  - Appiah, S.O.
AU  - Amfo-Antiri, D.
AU  - Boateng, R.K.
TI  - Fueling nurse engagement and performance through psychological capital in Ghanaian teaching hospitals
PY  - 2025
T2  - Discover public health
VL  - 22
IS  - 1
C7  - 827
DO  - 10.1186/s12982-025-01105-4
UR  - https://www.scopus.com/pages/publications/105024755271?origin=resultslist
AB  - This study investigates the mediating role of work engagement in the relationship between psychological capital and job performance of nurses in the Ghanaian Teaching Hospital. Grounded in the Job Demands Resources theory, the study employed a quantitative, explanatory research design. A structured questionnaire was administered to a sample of 410 nurses drawn from a population of 3100. Data were analysed using Partial Least Squares Structural Equation Modelling version 4.1.1. The findings revealed that among the dimensions of psychological capital, only optimism and resilience had significant direct effects on job performance. Additionally, work engagement emerged as a significant positive predictor of job performance. The analysis further showed that work engagement fully mediated the relationships between hope and job performance, while it partially mediated the effects of optimism, self-efficacy, and resilience. This study contributes to the literature by offering one of the few empirical examinations of how psychological capital drives job performance through work engagement within a frontline healthcare context in Ghana. © The Author(s) 2025.
KW  - Healthcare sector
KW  - Job performance
KW  - Nurses
KW  - Psychological capital
KW  - Work engagement
KW  - adult
KW  - article
KW  - capital
KW  - controlled study
KW  - engagement
KW  - female
KW  - Ghana
KW  - Ghanaian
KW  - health care cost
KW  - human
KW  - job performance
KW  - major clinical study
KW  - male
KW  - nurse
KW  - optimism
KW  - partial least squares regression
KW  - self concept
KW  - structured questionnaire
KW  - teaching hospital
KW  - work engagement
M3  - Article
DB  - Scopus
N1  - Export Date: 02 May 2026; Cited By: 1
ER  -

TY  - JOUR
AU  - Aqtam, I.
AU  - Ayed, A.
AU  - Batran, A.
AU  - Ejheisheh, M.A.
AU  - Melhem, R.H.
AU  - Shouli, M.
TI  - Work engagement and its association with emotional intelligence and demographic characteristics among nurses in Palestinian neonatal intensive care units
PY  - 2025
T2  - PLOS ONE
VL  - 20
IS  - 9 September
C7  - e0332908
DO  - 10.1371/journal.pone.0332908
UR  - https://www.scopus.com/pages/publications/105016507448?origin=resultslist
AB  - Introduction Work engagement, defined as a positive, fulfilling, work-related state of mind characterized by vigor, dedication, and absorption, is crucial for nurse retention and quality of care in high-stress environments. Neonatal Intensive Care Units (NICUs) present unique emotional and psychological challenges for nurses, necessitating skills like emotional intelligence (EI) to enhance work engagement. This study investigates the association between EI, demographic factors, and work engagement among Palestinian NICU nurses. Methods A cross-sectional, descriptive correlational design was employed during February-April 2025. Of 230 nurses invited, 207 completed the survey (response rate=90.2%) across 12 Palestinian NICUs using convenience sampling. Data analysis was conducted using descriptive statistics, Pearson’s correlation, and multiple linear regression via SPSS v26. Validated tools, the Schutte Self-Report Emotional Intelligence Test (SSEIT) and Utrecht Work Engagement Scale (UWES), were used. Results Emotional intelligence (EI) demonstrated a strong positive correlation with work engagement (r=0.693, p<0.001), accounting for 48.0% of the variance in engagement scores. Age (B=0.463, β=0.535, p=0.002), female gender (B= −2.250, β=−0.115, p=0.017), and rotating shifts (B=1.579, β=0.105, p=0.028) were significant predictors. EI was the strongest predictor (B=0.358, β=0.593, p<0.001). The EI subdimension “utilizing emotions” scored highest (M=47.3±5.8). Discussion The findings demonstrate strong associations between EI and engagement in high-stress NICU environments. Based on these findings, we propose implementing comprehensive EI training programs in nursing curricula, establishing mentorship programs to address age-related disparities, and developing gender-sensitive workplace policies to optimize work engagement and improve patient care quality. © 2025 Aqtam et al. This is an open access article distributed under the terms of the Creative Commons Attribution License, which permits unrestricted use, distribution, and reproduction in any medium, provided the original author and source are credited.
KW  - Adult
KW  - Arabs
KW  - Cross-Sectional Studies
KW  - Emotional Intelligence
KW  - Female
KW  - Humans
KW  - Intensive Care Units, Neonatal
KW  - Male
KW  - Middle Aged
KW  - Middle East
KW  - Nurses
KW  - Surveys and Questionnaires
KW  - Work Engagement
KW  - absorption
KW  - adult
KW  - Article
KW  - cross-sectional study
KW  - demographics
KW  - emotional intelligence
KW  - face-to-face interview
KW  - female
KW  - human
KW  - Kolmogorov Smirnov test
KW  - major clinical study
KW  - male
KW  - multiple linear regression analysis
KW  - neonatal intensive care unit
KW  - newborn care
KW  - nurse
KW  - patient care
KW  - public health service
KW  - questionnaire
KW  - Utrecht work engagement scale
KW  - work engagement
KW  - work environment
KW  - work experience
KW  - Arab
KW  - middle aged
KW  - Middle East
KW  - psychology
M3  - Article
DB  - Scopus
N1  - Export Date: 02 May 2026; Cited By: 9
ER  -

TY  - JOUR
AU  - Ahlstedt, C.
AU  - Moberg, L.
AU  - Brulin, E.
AU  - Nyberg, A.
TI  - Do illegitimate tasks matter for registered nurses’ work motivation? A cross-sectional study based on a nationally representative sample of Swedish nurses
PY  - 2023
T2  - International Journal of Nursing Studies Advances
VL  - 5
C7  - 100159
DO  - 10.1016/j.ijnsa.2023.100159
UR  - https://www.scopus.com/pages/publications/85174389463?origin=resultslist
AB  - Background: A challenge in Western countries is the growing need for registered nurses (RNs’) in hospitals, primary care and home healthcare. Decreasing illegitimate tasks and strengthening RNs’ work motivation are some strategies to address this challenge. Objective: Our overall aim was to explore the association between RNs' experiences of illegitimate tasks and work motivation operationalised as four dimensions: work engagement, opportunities to provide high-quality care, employer satisfaction and intention to remain at the workplace. To address this aim, three specific research questions were asked: (1) Is there an association between illegitimate tasks and work motivation? (2) Do the levels of reported illegitimate tasks differ between RNs working in hospitals and those working in primary care or home healthcare settings? (3) Do associations between illegitimate work tasks and work motivation differ with type of workplace? Design: A cross-sectional design. Methods: We used responses from a stratified population of RNs in Sweden, n = 2,333, working either in hospitals, primary care or home healthcare. Calibrating weights were applied in all analyses to ascertain the generalisability of the findings. Illegitimate tasks were measured with the Bern Illegitimate Tasks Scale. Data were analysed using chi-squared tests and linear or logistic regression analysis. Interaction was measured on the multiplicative scale by adding an interaction term to the fully adjusted models. Results: Overall, approximately 25 % of RNs reported frequently experiencing illegitimate tasks. There were statistically significant associations between higher perceptions of illegitimate tasks and lower ratings in the four dimensions of work motivation: work engagement [beta coefficient [beta] = -0.14, confidence interval [CI] 95 % = -0.18; -0.10], opportunities to provide high-quality care [beta = -0.46, CI 95 % = -0.51; -40] and employer satisfaction [beta = -0.60, CI 95 % = -0.67; -0.54]. Experiencing higher levels of illegitimate tasks also related to a decreased intention to remain at the workplace [illegitimate tasks: odds ratio = 0.32, CI 95 % = 0.27; 0.29]. RNs who worked in home healthcare reported higher levels of illegitimate tasks than RNs who worked in hospitals. Conclusions: Reducing the amount of illegitimate tasks may contribute to counteracting the shortage of RNs by increasing work motivation and willingness to remain at the workplace. © 2023 The Author(s)
KW  - Cross-sectional survey
KW  - Healthcare organisations
KW  - Motivation
KW  - Registered nurses
KW  - Work engagement
KW  - article
KW  - controlled study
KW  - cross-sectional study
KW  - employer
KW  - health care organization
KW  - health care quality
KW  - home care
KW  - human
KW  - major clinical study
KW  - motivation
KW  - nurse
KW  - perception
KW  - primary medical care
KW  - registered nurse
KW  - satisfaction
KW  - Sweden
KW  - work engagement
M3  - Article
DB  - Scopus
N1  - Export Date: 02 May 2026; Cited By: 9
ER  -

TY  - JOUR
AU  - Slåtten, T.
AU  - Lien, G.
AU  - Mutonyi, B.R.
TI  - Precursors and outcomes of work engagement among nursing professionals—a cross-sectional study
PY  - 2022
T2  - BMC Health Services Research
VL  - 22
IS  - 1
C7  - 21
DO  - 10.1186/s12913-021-07405-0
UR  - https://www.scopus.com/pages/publications/85122186441?origin=resultslist
AB  - Background: Health services organizations must understand how best to lower nursing professionals’ turnover intentions, and increase their job satisfaction and the quality of care provided to patients. This study aims to examine whether work engagement (WE) is a significant predictor of the achievement of these preferred organizational goals. The study also aims to examine whether organizational culture and organizational climate can manage the WE of nursing professionals and indirectly contribute to the accomplishment of the preferred organizational goals. Methods: In detail, a cross-sectional questionnaire survey study was conducted through a convenience sampling of a total of N = 164 nurses, from four Norwegian public hospitals. Structural equation modeling was employed in testing the hypothesis in the conceptual model, using Stata software. Furthermore, mediation analyses were achieved through use of the “medsem” package in the Stata software, in testing whether the proposed direct and indirect effects were statistically significant, and the type of mediation found. Results: The three key findings from this study are: i) WE of nursing professionals was found to be positively related to service quality of care (β = 0.551) and job satisfaction (β = 0.883). Job satisfaction fully mediates the relationship between WE and turnover intention and in itself explains almost 60% (R2 = 0.59) of turnover intention; ii) nursing professionals’ perception of organizational culture (β = 0.278) and collaboration climate (β = 0.331) were both directly related to their WE; and iii) WE fully mediates the relationship between organizational culture/climate and service quality of care and job satisfaction. Moreover, WE partially mediates the relationship between collaborative climate and job satisfaction. Conclusions: The WE of nursing professionals is highly correlated to their job satisfaction. WE and turnover intentions are (fully) mediated by job satisfaction. Employers should therefore focus on improving the job satisfaction of nursing professionals. The WE of nursing professionals is a common key factor for such improvement. Consequently, leaders and managers should continuously manage nursing professionals’ WE, focusing on such areas as organizational culture and climate, because WE is an effective means of enabling multiple desirable outcomes for hospital organizations. © 2021, The Author(s).
KW  - Collaborative climate
KW  - Hospitals
KW  - Job satisfaction
KW  - Nursing professionals
KW  - Organizational culture
KW  - Service quality
KW  - Turnover intention
KW  - Work engagement
KW  - Cross-Sectional Studies
KW  - Humans
KW  - Intention
KW  - Job Satisfaction
KW  - Nursing Staff, Hospital
KW  - Personnel Turnover
KW  - Surveys and Questionnaires
KW  - Work Engagement
KW  - behavior
KW  - cross-sectional study
KW  - human
KW  - job satisfaction
KW  - nursing staff
KW  - personnel management
KW  - questionnaire
KW  - work engagement
M3  - Article
DB  - Scopus
N1  - Export Date: 02 May 2026; Cited By: 36
ER  -

TY  - JOUR
AU  - Martínez-Fernández, M.C.
AU  - Castiñeiras-Martín, S.
AU  - Liébana-Presa, C.
AU  - Fernández-Martínez, E.
AU  - Gomes, L.
AU  - Marques-Sanchez, P.
TI  - SBAR Method for Improving Well-Being in the Internal Medicine Unit: Quasi-Experimental Research
PY  - 2022
T2  - International Journal of Environmental Research and Public Health
VL  - 19
IS  - 24
C7  - 16813
DO  - 10.3390/ijerph192416813
UR  - https://www.scopus.com/pages/publications/85144562008?origin=resultslist
AB  - SBAR (Situation, Background, Assessment, Recommendation) is a tool for standardizing and improving interprofessional communication. This study aims to explore the impact of SBAR in healthcare professionals’ wellbeing, through concepts such as job satisfaction, engagement, resilience, and job performance, in the internal medicine unit of a university hospital in the province of León (Spain). This is an observational, descriptive, longitudinal case study with a pre- and post-intervention approach. Questionnaires were distributed to a group of doctors, nurses, and healthcare assistants before and after the implementation of the SBAR tool in the ward. The use of SBAR was monitored to ensure staff compliance. Data statistical analysis was performed using the SPSS program. Resilience levels increased significantly post-intervention. Job satisfaction and engagement levels remained neutral, slightly decreasing post-intervention. Besides’ being a useful tool to improve communication, SBAR was effective in improving resilience among staff. Several aspects related to hospital management may have had an impact on job satisfaction and engagement results. © 2022 by the authors.
KW  - engagement
KW  - handoff or handover
KW  - health personnel
KW  - job satisfaction
KW  - multidisciplinary communication
KW  - patient safety
KW  - resilience
KW  - SBAR
KW  - Communication
KW  - Hospitals
KW  - Humans
KW  - Spain
KW  - Surveys and Questionnaires
KW  - communication behavior
KW  - experimental study
KW  - health worker
KW  - research work
KW  - safety
KW  - service quality
KW  - adult
KW  - Article
KW  - controlled study
KW  - descriptive research
KW  - female
KW  - health care personnel
KW  - hospital management
KW  - human
KW  - internal medicine
KW  - interpersonal communication
KW  - job satisfaction
KW  - longitudinal study
KW  - male
KW  - observational study
KW  - patient safety
KW  - quasi experimental study
KW  - social resilience
KW  - wellbeing
KW  - work engagement
KW  - hospital
KW  - interpersonal communication
KW  - questionnaire
KW  - Spain
M3  - Article
DB  - Scopus
N1  - Export Date: 02 May 2026; Cited By: 11
ER  -

TY  - JOUR
AU  - Moisoglou, I.
AU  - Katsiroumpa, A.
AU  - Katsapi, A.
AU  - Konstantakopoulou, O.
AU  - Galanis, P.
TI  - Poor Nurses’ Work Environment Increases Quiet Quitting and Reduces Work Engagement: A Cross-Sectional Study in Greece
PY  - 2025
T2  - Nursing Reports
VL  - 15
IS  - 1
C7  - 19
DO  - 10.3390/nursrep15010019
UR  - https://www.scopus.com/pages/publications/85215698609?origin=resultslist
AB  - Background/Objectives: The nursing work environment, encompassing accessible resources and established processes, might affect nurses’ professional behavior. Our aim was to examine the effect of nurses’ work environments on quiet quitting and work engagement among nurses. Methods: We performed a cross-sectional study with nurses in Greece. We used the “Practice Environment Scale-5” to measure nurses’ work environments, the “Quiet Quitting Scale” to measure quiet quitting, and the “Utrecht Work Engagement Scale-3” to measure work engagement among nurses. We developed multivariable regression models adjusted for gender, age, understaffed wards, shift work, and work experience. Results: The study population included 425 nurses. The mean age of the nurses was 41.1 years. After controlling for confounders, we found that lower nurse participation in hospital affairs, less collegial nurse–physician relationships, worse nursing foundations for quality of care, and lower levels of nurse manager ability, leadership, and support were associated with higher levels of quiet quitting among nurses. Moreover, our multivariable analysis identified a positive association between nurse manager ability, leadership, and support, collegial nurse–physician relationships, nursing foundations for quality of care, and work engagement among nurses. Conclusions: Our findings highlight the poor work environment, elevated levels of quiet quitting, and moderate work engagement among nurses. Moreover, we found that a poor nurses’ work environment was associated with higher levels of quiet quitting. Moreover, our findings showed that nurses’ work environments had a positive impact on work engagement. The ongoing endeavor to enhance all aspects of nurses’ working conditions by healthcare organization administrations is essential for optimizing nurses’ performance, facilitating organizational operations, and ensuring service quality. © 2025 by the authors.
KW  - nurses
KW  - quiet quitting
KW  - work
KW  - work engagement
KW  - work environment
M3  - Article
DB  - Scopus
N1  - Export Date: 02 May 2026; Cited By: 24
ER  -

TY  - JOUR
AU  - Li, J.
AU  - Xiang, L.
AU  - Li, Q.
AU  - Liu, J.
AU  - Pan, J.
TI  - Impact of clinical pathway implementation satisfaction, work engagement, and hospital–patient relationship on quality of care in Chinese nurses
PY  - 2025
T2  - International Nursing Review
VL  - 72
IS  - 1
C7  - e12981
DO  - 10.1111/inr.12981
UR  - https://www.scopus.com/pages/publications/85191973168?origin=resultslist
AB  - Aims: This study aimed to investigate how clinical pathway implementation satisfaction, work engagement, and hospital–patient relationship impact the quality of care that is provided by nurses in public hospitals. Background: Clinical pathways are recommended as a form of quality improvement by broader healthcare systems and are widely used in the world. Nurses are the most involved group of healthcare professionals in the implementation of clinical pathways in public hospitals. So, it is important to investigate how their satisfaction with the process affects the quality of care they provide and influencing factors. Methods: This descriptive cross-sectional study surveyed nurses practicing across seven tertiary public hospitals in Sichuan Province, China, online. The survey consisted of a questionnaire for the general characteristics of the participants and four Chinese maturity scales validated by previous studies: clinical pathway implementation satisfaction scale, work engagement scale, hospital–patient relationship perception scale, and quality of care scale. The bootstrap method was used to test a moderated mediation model using Hayes' PROCESS macro models 4 and 8. We followed STROBE guidelines to prepare the study report. Results: A total of 880 nurses filled out the questionnaires, 821 of which were regarded as valid. Clinical pathway implementation satisfaction had a positive effect on quality of care (B = 0.873, P < 0.001). Work engagement played a mediation role between nurses' clinical pathway implementation satisfaction and the quality of care (effect = 0.080, Boot 95% CI = [0.023, 0.142]). This mediation model was moderated by the hospital–patient relationship (P < 0.01). Conclusion: Clinical pathway implementation satisfaction may enhance the quality of care by work engagement of nurses. Moreover, a good hospital–patient relationship can enhance the positive impact of nurses' satisfaction on work engagement and health service quality. Implications for nursing and nursing policy: Public hospital managers need to pay attention to nurses' evaluation of and perceptions toward clinical pathway implementation and then take corresponding measures to improve their satisfaction to enhance the quality of care. At the same time, the government, society, and hospitals also need to foster good hospital–patient relationships to ensure that nurses have a high level of work engagement that aids in providing high-quality care services. © 2024 The Authors. International Nursing Review published by John Wiley & Sons Ltd on behalf of International Council of Nurses.
KW  - Clinical pathway
KW  - hospital–patient relationship
KW  - mediation
KW  - moderation
KW  - nurses
KW  - quality of care
KW  - work engagement
KW  - Adult
KW  - Attitude of Health Personnel
KW  - China
KW  - Critical Pathways
KW  - Cross-Sectional Studies
KW  - East Asian People
KW  - Female
KW  - Hospitals, Public
KW  - Humans
KW  - Job Satisfaction
KW  - Male
KW  - Middle Aged
KW  - Nurse-Patient Relations
KW  - Nursing Staff, Hospital
KW  - Quality of Health Care
KW  - Surveys and Questionnaires
KW  - Work Engagement
KW  - adult
KW  - aged
KW  - article
KW  - bootstrapping
KW  - China
KW  - Chinese
KW  - clinical pathway
KW  - cross-sectional study
KW  - doctor patient relationship
KW  - female
KW  - government
KW  - health care personnel
KW  - health care system
KW  - human
KW  - International Council of Nurses
KW  - international nursing
KW  - major clinical study
KW  - male
KW  - nurse
KW  - practice guideline
KW  - public hospital
KW  - questionnaire
KW  - satisfaction
KW  - total quality management
KW  - work engagement
KW  - clinical pathway
KW  - East Asian
KW  - health care quality
KW  - health personnel attitude
KW  - job satisfaction
KW  - middle aged
KW  - nurse patient relationship
KW  - nursing staff
KW  - psychology
M3  - Article
DB  - Scopus
N1  - Export Date: 02 May 2026; Cited By: 2
ER  -

TY  - JOUR
AU  - Kim, Y.H.
AU  - Shin, S.I.
AU  - Kim, H.-K.
AU  - Jun, M.
AU  - Wreen, M.
TI  - Advanced Practice Nurses' Organization Commitment: Impact of Job Environment, Job Satisfaction, and Person-Organization Fit
PY  - 2023
T2  - Asian Nursing Research
VL  - 17
IS  - 2
SP  - 91
EP  - 101
DO  - 10.1016/j.anr.2023.03.002
UR  - https://www.scopus.com/pages/publications/85153946981?origin=resultslist
AB  - Purpose: The demand for advanced practice nurses (APNs) has increased globally due to a shortage of physicians and an increased demand for high-quality healthcare. Research is needed on the enhancement of advanced practice nurses' organization commitment. Organization commitment (OC) directly impacts the retention of APNs. This study aims to identify the key factors affecting the OC of advanced practice nurses. Method: A cross-sectional survey was conducted at the largest hospital in South Korea. A total of 189 APNs answered survey questions. A partial least squares-structural equation modeling method was employed to analyze the survey responses. Results: A pay scale of APNs is positively associated with person-organization fit (POF). However, the effect of job location and computer self-efficacy on POF is not significant. Job satisfaction plays a salient direct role in supervision and POF. Job satisfaction is also a significant moderator in the relationship between supervision and POF. POF is significantly associated with both OC and supervision. Supervision has a positive effect on organization commitment. Conclusions: Pay scale, job satisfaction, supervision, and POF are significant factors affecting organization commitment. Establishing an intra-organization entity, such as APN steering committee, to ensure mutual consensus and transparent communication between administrators and APNs would enhance POF, the rating of supervision, and organization commitment. © 2023
KW  - advanced practice nursing
KW  - job satisfaction
KW  - nursing administration research
KW  - personnel turnover
KW  - work engagement
KW  - Cross-Sectional Studies
KW  - Humans
KW  - Job Satisfaction
KW  - Nurses
KW  - Nursing Staff, Hospital
KW  - Organizational Culture
KW  - Quality of Health Care
KW  - Surveys and Questionnaires
KW  - adult
KW  - advanced practice nurse
KW  - Article
KW  - behavior
KW  - conceptual framework
KW  - convergent validity
KW  - cross-sectional study
KW  - discriminant validity
KW  - emotion
KW  - emotional attachment
KW  - female
KW  - health care organization
KW  - health care system
KW  - hospital planning
KW  - human
KW  - internal consistency
KW  - job performance
KW  - job satisfaction
KW  - Likert scale
KW  - major clinical study
KW  - male
KW  - medical care
KW  - organization
KW  - partial least squares regression
KW  - physician shortage
KW  - South Korea
KW  - structural equation modeling
KW  - structural model
KW  - work environment
KW  - health care quality
KW  - job satisfaction
KW  - nurse
KW  - nursing staff
KW  - organizational culture
KW  - questionnaire
M3  - Article
DB  - Scopus
N1  - Export Date: 02 May 2026; Cited By: 14
ER  -

TY  - JOUR
AU  - Zuidland, A.
AU  - Roemeling, O.
AU  - Aij, K.H.
AU  - Pu, L.
AU  - Vijn, F.
TI  - Alignment and contribution of lean management practices to strategic objectives in a healthcare context: a qualitative study in a university medical centre
PY  - 2025
T2  - BMJ Open 
VL  - 15
IS  - 12
C7  - e099758
DO  - 10.1136/bmjopen-2025-099758
UR  - https://www.scopus.com/pages/publications/105025062252?origin=resultslist
AB  - Objectives This study investigates how lean management (LM) practices align with and contribute to strategic objectives in healthcare using the congruence model as a conceptual framework. Design This study employed a qualitative research design, integrating both inductive and deductive approaches. Data were collected from multiple hospital departments using primary and secondary sources. Primary data included semi-structured interviews, guided by a standardised interview protocol. Secondary data consisted of reports on courses of action, annual reports, policy documents and findings from exploratory meetings. The analysis involved iterative cycles of open coding, axial coding and selective coding to systematically identify and refine themes, supporting thematic analysis. Setting Six departments: Kidney and vascular surgery, Care core movement, Clinical department, Systemic diseases, Oncology, Care core Hepato-Pancreato-Biliary disease (HPB), which were part of one business unit within a tertiary care institution, a University Medical Centre in the Netherlands. Participants 22 respondents aged 18 years or older were purposefully selected based on their organisational roles and LM experience. Respondents had to be involved in LM practices, which meant they had to understand LM and have passed at least one LM training programme, or they should be enrolled in a training course during the research. Results Interviewees identified several barriers to LM implementation, including insufficient management support for a culture of continuous improvement, limited time for LM projects, inadequate recognition from management and poor communication of strategic objectives. Despite positive individual experiences with LM projects, their contribution to strategic objectives was deemed limited due to these barriers. Specific challenges included an experienced lack of leadership commitment, inadequate follow-up on projects, insufficient resource allocation, limited access to training and leaders failing to acknowledge employee value. Facilitators of success were fostering a culture of continuous improvement, committed managers and providing training. Conclusions LM practices have the potential to contribute to strategic objectives in healthcare organisations by reducing waste, improving patient care quality and optimising processes. However, their impact is constrained by organisational barriers and misalignments. Challenges such as insufficient resources, poor project follow-up, lack of management support and the absence of a continuous improvement culture minimise LM’s effectiveness. © Author(s) (or their employer(s)) 2025. Re-use permitted under CC BY. Published by BMJ Group.
KW  - Change management
KW  - HEALTH SERVICES ADMINISTRATION & MANAGEMENT
KW  - QUALITATIVE RESEARCH
KW  - Quality Improvement
KW  - Academic Medical Centers
KW  - Delivery of Health Care
KW  - Efficiency, Organizational
KW  - Humans
KW  - Interviews as Topic
KW  - Leadership
KW  - Netherlands
KW  - Organizational Objectives
KW  - Qualitative Research
KW  - Quality Improvement
KW  - Total Quality Management
KW  - adult
KW  - Article
KW  - coding
KW  - conceptual framework
KW  - follow up
KW  - generative artificial intelligence
KW  - health care management
KW  - health care organization
KW  - health care policy
KW  - health care quality
KW  - health care system
KW  - hospital department
KW  - human
KW  - interpersonal communication
KW  - leadership
KW  - lean methodology
KW  - manager
KW  - medical education
KW  - Netherlands
KW  - nurse
KW  - organizational culture
KW  - organizational structure
KW  - qualitative research
KW  - resource allocation
KW  - responsibility
KW  - semi structured interview
KW  - strategic planning
KW  - task performance
KW  - tertiary health care
KW  - thematic analysis
KW  - university hospital
KW  - work engagement
KW  - workload
KW  - health care delivery
KW  - interview
KW  - organization
KW  - organization and management
KW  - organizational efficiency
KW  - total quality management
KW  - university hospital
M3  - Article
DB  - Scopus
N1  - Export Date: 02 May 2026; Cited By: 0
ER  -

TY  - JOUR
AU  - Zhu, W.
AU  - Liao, H.
AU  - Wu, Q.
TI  - Organizational Silence and Work Engagement Among Chinese Clinical Nurses: The Mediating Role of Career Calling
PY  - 2025
T2  - Journal of Nursing Management
VL  - 2025
IS  - 1
C7  - 7522633
DO  - 10.1155/jonm/7522633
UR  - https://www.scopus.com/pages/publications/105008208299?origin=resultslist
AB  - Aim: This study aimed to explore how organizational silence affected work engagement in Chinese nurses and examining the impact of career calling on mediating the relation. Background: Work engagement of nurses is vital for the quality of healthcare service. Organizational silence has been suggested to be negative for work engagement, but it remains elusive if organizational silence may reduce career calling and work engagement among nurses. Method: This study used the self-report questionnaire for data collection in Chongqing City, China. Structured questionnaires were adopted to measure clinical nurses’ organizational silence, work engagement, and career calling. Our research hypotheses were verified through using the structural equation model. Result: A total of 1858 valid questionnaires were collected. Organizational silence showed significant and negative relation with work engagement and career calling of clinical nurses (p < 0.01). Career calling played a role in mediating the relation of organizational silence with work engagement. Conclusion: Reducing organizational silence is important for promoting the work engagement of clinical nurses, and career calling exerts a key effect on interpreting the mechanism of organizational silence in reducing nurses’ work engagement. Implications for Nursing Management: Hospital managers must focus on reducing nurses’ organizational silence to increase clinical nurses’ work engagement and career calling. Copyright © 2025 Wenfen Zhu et al. Journal of Nursing Management published by John Wiley & Sons Ltd.
KW  - career calling
KW  - clinical nurses
KW  - organizational silence
KW  - work engagement
KW  - Adult
KW  - China
KW  - Chinese people
KW  - East Asian People
KW  - Female
KW  - Humans
KW  - Job Satisfaction
KW  - Male
KW  - Middle Aged
KW  - Nurses
KW  - Organizational Culture
KW  - Self Report
KW  - Surveys and Questionnaires
KW  - Work Engagement
KW  - Workplace
KW  - article
KW  - career
KW  - cross-sectional study
KW  - health care quality
KW  - health service
KW  - human
KW  - nurse
KW  - nursing management
KW  - questionnaire
KW  - self report
KW  - structured questionnaire
KW  - work engagement
KW  - adult
KW  - China
KW  - East Asian
KW  - female
KW  - job satisfaction
KW  - male
KW  - middle aged
KW  - organizational culture
KW  - psychology
KW  - workplace
M3  - Article
DB  - Scopus
N1  - Export Date: 02 May 2026; Cited By: 6
ER  -

TY  - JOUR
AU  - Moisoglou, I.
AU  - Katsiroumpa, A.
AU  - Papathanasiou, I.V.
AU  - Konstantakopoulou, O.
AU  - Yfantis, A.
AU  - Katsapi, A.
AU  - Galanis, P.
TI  - Association Between Workplace Gaslighting and Perceived Quality of Care, Patient Safety and Quiet Quitting: A Cross-Sectional Study Among Nurses in Greece
PY  - 2026
T2  - Healthcare (Switzerland)
VL  - 14
IS  - 4
C7  - 450
DO  - 10.3390/healthcare14040450
UR  - https://www.scopus.com/pages/publications/105031225366?origin=resultslist
AB  - Background: Workplace gaslighting, as a form of psychological manipulation, may negatively affect nurses’ work behaviors and perception of care. However, its connection to perceived quality of care, patient safety and quiet quitting has not been sufficiently explored. Objectives: To examine the impact of workplace gaslighting on perceived quality of care, patient safety and quiet quitting in nurses. Methods: A cross-sectional study with a convenience sample was conducted in Greece. We used the Gaslighting at Work Scale and the Quiet Quitting Scale to measure workplace gaslighting and quiet quitting, respectively. We used IBM SPSS 28.0 to perform logistic regression analysis and linear regression analysis. Significance level was set at 0.05. Results: Mean age of nurses was 42.98 years, while females comprised 82.1% of them. More than half of our nurses (52.0%) evaluated the quality of care in their unit as good, while 33.1% perceived patient safety as good. A higher level of workplace gaslighting was significantly associated with lower odds of reporting perceived quality of care to be good or excellent. Increased workplace gaslighting was also associated with decreased odds of good-to-excellent patient safety. Moreover, workplace gaslighting was significantly and positively associated with quiet quitting. Conclusions: Our study supports the negative impact of workplace gaslighting on perceived quality of care, patient safety and quiet quitting. Establishment of clear policies and procedures that encourage staff to report such behaviors, is essential to dismantle the barriers created by psychological manipulation. © 2026 by the authors.
KW  - gaslighting
KW  - nurses
KW  - patients
KW  - quality of health care
KW  - safety
KW  - workplace
KW  - adult
KW  - Article
KW  - construct validity
KW  - content validity
KW  - convenience sample
KW  - cross-sectional study
KW  - face validity
KW  - female
KW  - gaslighting
KW  - Greece
KW  - health care quality
KW  - human
KW  - Likert scale
KW  - logistic regression analysis
KW  - major clinical study
KW  - male
KW  - nurse
KW  - patient safety
KW  - questionnaire
KW  - shift work
KW  - work experience
KW  - workplace
M3  - Article
DB  - Scopus
N1  - Export Date: 02 May 2026; Cited By: 0
ER  -

TY  - JOUR
AU  - Xu, L.
AU  - Lin, L.
AU  - Guan, A.
AU  - Wang, Q.
AU  - Lin, F.
AU  - Lin, W.
AU  - Li, J.
TI  - Factors associated with work engagement among specialist nurses in china: a cross-sectional study
PY  - 2024
T2  - BMC Nursing
VL  - 23
IS  - 1
C7  - 356
DO  - 10.1186/s12912-024-02012-w
UR  - https://www.scopus.com/pages/publications/85194831280?origin=resultslist
AB  - Background: The positive impacts of work engagement among specialist nurses on retention, organizational commitment, and quality of care are well-documented. However, there is a lack of research on the specific differences in work engagement among specialist nurses. Therefore, the purpose of this study is to assess the level of work engagement among specialist nurses in China and identify its influencing factors. Methods: A descriptive cross-sectional study was conducted in China from April to July, 2023, with 724 nurses selected from 22 hospitals through convenience sampling involved. The survey was conducted by using self-administered general information questionnaires and work engagement scales. Questionnaire Star was employed as the online data collection tool. The collected data was analyzed by using descriptive statistics and stepwise regression analysis to draw meaningful conclusions from the study. Results: Among specialist nurses in Xiamen, China, who had a response rate of 97.10%, an average work engagement score is 140.35 (SD=18.17), with the highest score for the work attitude at 4.65 (SD=0.52) and the lowest score for the work recognition at 4.09 (SD=0.85). It was shown through regression analysis that factors such as career satisfaction, involvement in challenging case discussions, marital status, gender, presence of promotion advantage and title accounted for 14.5% of the total variance in the model and were significant explanatory variables that could predict work engagement. Conclusion: It is shown that specialist nurses in Xiamen, China have a high level of work engagement. It is imperative for nursing managers to prioritize the work engagement of specialist nurses, provide the specialist nurses with ample development opportunities and room for growth, and effectively promote the overall development of specialist nurses by improving work engagement in various aspects. © The Author(s) 2024.
KW  - China
KW  - Nursing management
KW  - Specialist nurses
KW  - Work engagement
M3  - Article
DB  - Scopus
N1  - Export Date: 02 May 2026; Cited By: 9
ER  -

TY  - JOUR
AU  - Zhang, Y.
AU  - Qiu, R.
AU  - Wang, Y.
AU  - Ye, Z.
TI  - Navigating the future: unveiling new facets of nurse work engagement
PY  - 2025
T2  - BMC Nursing
VL  - 24
IS  - 1
C7  - 80
DO  - 10.1186/s12912-024-02517-4
UR  - https://www.scopus.com/pages/publications/85217669895?origin=resultslist
AB  - Objective: This study investigates the influence of structural empowerment and psychological capital on nurse work engagement within the context of rising healthcare demands and nursing staff shortages. Methods: A cross-sectional descriptive study involving 778 registered nurses from six tertiary hospitals in Hangzhou, China, was conducted. Data were collected using multiple tools, including a demographic questionnaire, the CWEQ-II (Conditions for Work Effectiveness Questionnaire II), the PCQ (Psychological Capital Questionnaire), and the UWES-9 (Utrecht Work Engagement Scale-9). SPSS 27.0 was used for Pearson correlation and regression analyses, while structural equation modeling (SEM) in AMOS was employed to explore relationships among variables. Model fit was evaluated using chi-square, CFI, AGFI, and RMSEA indices. Results: Structural empowerment and psychological capital were significantly and positively correlated with nurses’ work engagement. Regression analysis indicated that structural empowerment (support, resources, opportunity, and information) and psychological capital (optimism, resilience, self-efficacy, and hope) were significant positive predictors of work engagement (p < 0.01), jointly accounting for 69% of its variance. SEM analysis further revealed that structural empowerment indirectly influenced work engagement through psychological capital, with significant path coefficients (P < 0.001) and a good model fit (χ²/df = 3.727, P = 0.000, RMSEA = 0.059). Conclusion: Structural empowerment and psychological capital are crucial factors in enhancing nurse work engagement, effectively supporting nurses’ workplace performance. Management should focus on fostering psychological capital and enhancing structural empowerment to improve care quality and job satisfaction. This study provides empirical evidence for nursing management practice and suggests that future research should explore dynamic relationships among these variables in various populations and settings. © The Author(s) 2025.
KW  - Nurses
KW  - Nursing management
KW  - Psychological capital
KW  - Structural empowerment
KW  - Structural equation modeling
KW  - Work engagement
M3  - Article
DB  - Scopus
N1  - Export Date: 02 May 2026; Cited By: 5
ER  -

TY  - JOUR
AU  - Kim, E.
AU  - Lee, J.Y.
AU  - Lee, S.E.
TI  - Associations among leadership, resources, and nurses’ work engagement: findings from the fifth korean Working Conditions Survey
PY  - 2023
T2  - BMC Nursing
VL  - 22
IS  - 1
C7  - 191
DO  - 10.1186/s12912-023-01331-8
UR  - https://www.scopus.com/pages/publications/85161397938?origin=resultslist
AB  - Background: Nurses’ work engagement has received extensive attention due to its positive impacts on individual and organizational outcomes, including patient safety and quality care in healthcare organizations. Although nurse managers’ leadership and a variety of resources have been identified as important factors of nurses’ work engagement, these relationships have not been well understood in Korean nursing contexts. The purpose of this study was to examine the associations among nurse managers’ leadership, resources, and work engagement among Korean nurses after controlling for nurses’ demographic and work-related characteristics. Methods: This is a cross-sectional study using data from the fifth Korean Working Conditions Survey. Using a sample of 477 registered nurses, we employed hierarchical linear regression analyses. Nurse managers’ leadership, job resources (organizational justice and support from peers), professional resources (employee involvement), and personal resources (meaning of work) were examined as potential predictors of nurses’ work engagement. Results: We found that nurse managers’ leadership (β = 0.26, 95% confidence interval [CI] = 0.17–0.41) was the strongest predictor of nurses’ work engagement, followed by meaning of work (β = 0.20, 95% CI = 0.07–0.18), organizational justice (β = 0.19, 95% CI = 0.10–0.32), and support from peers (β = 0.14, 95% CI = 0.04–0.23). Employee involvement was not a statistically significant predictor of nurses’ work engagement (β = -0.07, 95% CI = -0.11–0.01). Conclusions: Our findings suggest that comprehensive approaches are required to promote nurses’ work engagement. Considering that nurse managers’ leadership was the strongest predictor of nurses’ work engagement, nurse managers should demonstrate supportive leadership behaviors such as acknowledging and praising their unit nurses’ work performance. Furthermore, both individual- and organizational-level strategies are necessary for nurses to be engaged at work. © 2023, The Author(s).
KW  - Leadership
KW  - Nurses
KW  - Resource
KW  - Work engagement
KW  - Work environment
KW  - article
KW  - cross-sectional study
KW  - demography
KW  - employee
KW  - human
KW  - job performance
KW  - justice
KW  - leadership
KW  - linear regression analysis
KW  - nurse
KW  - nurse manager
KW  - patient safety
KW  - registered nurse
KW  - work engagement
KW  - work environment
M3  - Article
DB  - Scopus
N1  - Export Date: 02 May 2026; Cited By: 7
ER  -

TY  - JOUR
AU  - Abualruz, H.
AU  - Rayan, A.
AU  - Al-Ghabeesh, S.
AU  - Fawaz, M.
AU  - Jaafeer, R.
AU  - Qutami, B.
AU  - Alyami, H.
TI  - The role of psychological factors on improving work engagement among nurses
PY  - 2024
T2  - Frontiers in Psychology
VL  - 15
C7  - 1419855
DO  - 10.3389/fpsyg.2024.1419855
UR  - https://www.scopus.com/pages/publications/85203836415?origin=resultslist
AB  - Background: Work engagement is affected by many psychological variables including emotional intelligence, psychological empowerment, and resilience that are not well-studied among nurses. Purpose: This study aims to examine the impact of emotional intelligence on the work engagement of critical care nurses, and the mediating role of resilience and psychological empowerment. Methods: A descriptive cross-sectional design was adopted in this study among 150 critical care nurses at one university hospital in Saudi Arabia. Independent t-test and correlational analysis were used to assess relationships between study variables. A multi-step regression model was used to assess the mediatory effect. Results: The results showed that a statistically significant positive association exists between each of the study variables (p < 0.01). The regression model showed that higher resilience (p < 0.001) and psychological empowerment (p < 0.001) predicted higher work engagement. The model predicted 33.3% of the changes in work engagement scores among critical care nurses. Conclusion: To enhance work performance and quality of care rendered at critical care units, higher emphasis should be placed on emotional intelligence and other significant psychological variables. Copyright © 2024 Abualruz, Rayan, Al-Ghabeesh, Fawaz, Jaafeer, Qutami and Alyami.
KW  - critical care nurses
KW  - emotional intelligence
KW  - psychological empowerment
KW  - resilience
KW  - work engagement
M3  - Article
DB  - Scopus
N1  - Export Date: 02 May 2026; Cited By: 5
ER  -

TY  - JOUR
AU  - Iida, M.
AU  - Sakuraya, A.
AU  - Watanabe, K.
AU  - Imamura, K.
AU  - Sawada, U.
AU  - Akiyama, H.
AU  - Komase, Y.
AU  - Miyamoto, Y.
AU  - Kawakami, N.
TI  - The association between team job crafting and work engagement among nurses: a prospective cohort study
PY  - 2024
T2  - BMC Psychology
VL  - 12
IS  - 1
C7  - 66
DO  - 10.1186/s40359-024-01538-7
UR  - https://www.scopus.com/pages/publications/85184727850?origin=resultslist
AB  - Background: Team-level job crafting has been put forward as a method to promote nurses' mental health. However, a longitudinal association is unclear. Therefore, the objective of this study was to investigate the association between team job crafting at baseline and work engagement, work performance, psychological distress, and intention to leave at three-month and six-month follow-ups among Japanese hospital nurses. Also, whether an increase in the team job crafting during 3 or 6 months was associated with an increase in the work engagement during 3 or 6 months of individual nurses was examined. Methods: A multilevel prospective cohort study was conducted. Data were collected from nurses of five hospitals in Japan at baseline (T1) and follow-ups at 3-months (T2) and 6-months (T3). A total of 2,478 nurses were included. The team job crafting scale for nurses and its three subscales were measured for the independent variables. Ward-means were used as ward-level variables. The dependent variables were work engagement, work performance, psychological distress, and intention to leave. Hierarchical Linear Modeling (HLM) was used to examine the multilevel association. The study protocol was registered at the UMIN Clinical Trials Registry (ID = UMIN000047810) (May 22, 2022). Results: A total of 460 nurses completed the T1 survey (response rate = 18.6%), and data from 391 nurses nested in 30 wards were included in the analyses. The intraclass correlation coefficients (ICCs) at T1 were 0.02 for work engagement and 0.07 for team job crafting. The HLM revealed that ward-level team job crafting at T1 was not significantly associated with work engagement, work performance, psychological distress, and intention to leave at T2 or T3. The ward-level change (T3-T1) of “crafting for the task considering the team’s growth” (subscale for team job crafting) was significantly and positively associated with the change (T3-T1) in work engagement. Conclusions: Ward-level team job crafting at baseline did not predict nurses' work engagement, work performance, psychological distress, or intention to leave at a three-month or six-month follow-up. The impact of ward-level team job crafting may attenuate over several months. © The Author(s) 2024.
KW  - Collaborative job crafting
KW  - Team job crafting
KW  - Work engagement
M3  - Article
DB  - Scopus
N1  - Export Date: 02 May 2026; Cited By: 15
ER  -

TY  - JOUR
AU  - Callado, A.
AU  - Teixeira, G.
AU  - Lucas, P.
TI  - Turnover Intention and Organizational Commitment of Primary Healthcare Nurses
PY  - 2023
T2  - Healthcare (Switzerland)
VL  - 11
IS  - 4
C7  - 521
DO  - 10.3390/healthcare11040521
UR  - https://www.scopus.com/pages/publications/85148730424?origin=resultslist
AB  - Turnover intention is a predictor of the decision to leave an organization, which, if carried out, affects the quality of care provided. There is an association between turnover intention and organizational commitment. The more committed nurses are to the unit in which they work, the more committed they become to the unit’s organizational goals; thus, they tend to continue working for the organization. Aiming to assess the turnover intention and the organizational commitment of nurses in primary healthcare, we conducted a quantitative, observational, descriptive, and cross-sectional study. The Intention of Turnover Scale and the Organizational Commitment Scale were applied in a sample of 297 nurses. Data were analyzed based on descriptive statistics. About 92.8% of the nurses intend to stay at their current workplace and only 7.3% plan to leave soon, suggesting low turnover intention; 84.5% of the nurses are willing to make an effort beyond what is normal to help their organization succeed, and 88.7% feel really interested in the destiny of the organization, which shows high organizational commitment. Pearson’s Coefficient revealed the existence of a significant negative correlation between the factors “Intention to leave” and “Committed to the organization” (r = −0.51, p < 0.01). These findings suggest that, when nurses are more committed to their work and to the organization, they display less intention to leave, keeping the teams committed and motivated towards the organizational goals Our findings may guide nurse managers and policy-makers to develop strategies that retain nurses in organizations, keeping them motivated and engaged, and focusing on higher organizational commitment due to the influence it may have on the turnover intention. © 2023 by the authors.
KW  - commitment
KW  - nursing
KW  - personnel turnover
KW  - primary healthcare
KW  - work engagement
KW  - work environment
M3  - Article
DB  - Scopus
N1  - Export Date: 02 May 2026; Cited By: 38
ER  -

TY  - JOUR
AU  - Lavhengwa, L.S.
AU  - Naranjee, N.
AU  - Chetty, K.
TI  - Workplace incivility experienced by foreign national nurses in a Saudi Arabian hospital
PY  - 2026
T2  - Health SA Gesondheid
VL  - 31
C7  - a3237
DO  - 10.4102/hsag.v31i0.3237
UR  - https://www.scopus.com/pages/publications/105033101297?origin=resultslist
AB  - Background: Workplace incivility is a persistent challenge in nursing. In Saudi Arabia, where foreign national nurses constitute a large part of the healthcare workforce, particularly in military hospitals, there is limited research on their experiences with workplace incivility and its effect on their well-being and patient care. Aim: This study explored the factors influencing workplace incivility experienced by foreign national nurses in a Saudi Arabian military hospital and examined how these experiences impact their personal and professional well-being. Setting: This study was conducted in the Southern Region of Saudi Arabia, in the province of Aseer. The study setting was the medical and surgical units in a military hospital. Methods: A qualitative design using semi-structured interviews was employed with foreign national nurses. Purposive sampling ensured diverse representation across nationality, experience and clinical areas. Thematic analysis identified patterns, contributing factors, and perceived consequences of workplace incivility. Results: Four subthemes emerged under organisational factors affecting workforce incivility and job satisfaction: ineffective leadership styles, discrimination among employees, poor employee engagement and empowerment, and lack of support from managers. Conclusion: This study highlights the distinct challenges foreign national nurses face in Saudi Arabia's healthcare context. The study contributes to evidence-based strategies for creating respectful, inclusive, and psychologically safe workplaces. The findings will inform hospital policies and support Saudi Arabia's Vision 2030 healthcare reforms. Contribution: By amplifying the voices of foreign national nurses, the study sheds light on socio-cultural, organisational, and legal factors influencing workplace incivility. Aligning with Vision 2030, the study offers practical guidance for fostering inclusive workplaces and enriches theoretical and methodological understanding of incivility in multicultural healthcare settings. © 2026. The Authors. Licensee: AOSIS. This work is licensed under the Creative Commons Attribution 4.0 International (CC BY 4.0) license (https://creativecommons.org/licenses/by/4.0/).
KW  - foreign national nurses
KW  - military hospital
KW  - nurse well-being
KW  - organisational culture
KW  - patient safety
KW  - safe workplace
KW  - Saudi Arabia
KW  - workplace incivility
KW  - adult
KW  - article
KW  - cultural anthropology
KW  - employee
KW  - empowerment
KW  - epidemiology
KW  - female
KW  - foreigner
KW  - health care policy
KW  - health workforce
KW  - hospital policy
KW  - human
KW  - incivility
KW  - job satisfaction
KW  - leadership
KW  - male
KW  - military hospital
KW  - nationality
KW  - nurse
KW  - organizational culture
KW  - patient care
KW  - patient safety
KW  - professional well-being
KW  - Saudi Arabia
KW  - semi structured interview
KW  - thematic analysis
KW  - wellbeing
KW  - work engagement
KW  - workforce
KW  - workplace
M3  - Article
DB  - Scopus
N1  - Export Date: 02 May 2026; Cited By: 0
ER  -

TY  - JOUR
AU  - Ilola, T.
AU  - Malmisalo, M.
AU  - Laukka, E.
AU  - Lehtiniemi, H.
AU  - Pölkki, T.
AU  - Kääriäinen, M.
AU  - He, H.-G.
AU  - Kanste, O.
TI  - The effectiveness of digital solutions in improving nurses’ and healthcare professionals’ mental well-being: a systematic review and meta-analysis
PY  - 2024
T2  - Journal of Research in Nursing
VL  - 29
IS  - 2
SP  - 97
EP  - 109
DO  - 10.1177/17449871241226914
UR  - https://www.scopus.com/pages/publications/85193939122?origin=resultslist
AB  - Background: Widespread challenges to mental well-being among nurses and healthcare professionals threaten the productivity and quality of healthcare. Digital solutions may prove to effectively support nurses’ and healthcare professionals’ mental well-being. Aim: To synthesise evidence regarding the effectiveness of digital solutions in improving nurses’ and healthcare professionals’ mental well-being. Methods: This systematic review followed the JBI guidance for systematic reviews of effectiveness. The PubMed, CINAHL, Scopus, Pro-Quest and APA PsycArticles databases were reviewed for randomised controlled trials and quasi-experimental studies published at any point prior to the 26th of October 2021. Meta-analysis and narrative synthesis were performed. Results: Fourteen studies were included. Personal mental well-being solutions significantly improved nurses’ and healthcare professionals’ mental well-being. The effectiveness of work-related digital solutions could not be demonstrated. The meta-analysis revealed little to no effect on professionals’ work engagement. Conclusions: Personal digital solutions may have the potential to improve the mental well-being of nurses and healthcare professionals. With the support of nurse managers’ facilitation, nurses have a key role to promote their own mental well-being by utilising digital mental health solutions. Nevertheless, further adequately powered, well-designed research is required. © The Author(s) 2024.
KW  - digital health
KW  - digital solutions
KW  - effectiveness
KW  - healthcare professionals
KW  - mental well-being
KW  - nurse
KW  - systematic review
KW  - work engagement
KW  - adult
KW  - article
KW  - digital health
KW  - female
KW  - health care personnel
KW  - health care quality
KW  - human
KW  - male
KW  - mental health
KW  - meta analysis
KW  - nurse
KW  - nurse manager
KW  - psychological well-being
KW  - quasi experimental study
KW  - randomized controlled trial
KW  - systematic review
KW  - therapy
KW  - work engagement
M3  - Article
DB  - Scopus
N1  - Export Date: 02 May 2026; Cited By: 4
ER  -

TY  - JOUR
AU  - Hwang, J.
AU  - Song, E.K.
AU  - Ko, S.
TI  - Relationships among basic psychological needs, organizational commitment, perceived authentic leadership and turnover intention in Korean nurses: A cross-sectional study
PY  - 2022
T2  - Journal of Nursing Management
VL  - 30
IS  - 7
SP  - 2176
EP  - 2184
DO  - 10.1111/jonm.13546
UR  - https://www.scopus.com/pages/publications/85123888874?origin=resultslist
AB  - Aim: This study determined the relationships of satisfaction and frustration with basic psychological needs, organizational commitment, perceived authentic leadership and turnover intention in nurses in South Korea. Background: Minimizing nurse turnover is essential for improving the quality of nursing care and patient safety. Methods: This was a cross-sectional, correlational pilot study of 216 nurses at a university hospital in South Korea. Data were collected with a self-report questionnaire, from 1 to 15 September 2020. Collected data were analysed using SPSS 24.0. Results: Multiple regression analysis revealed that clinical experience (3 to 5 years, β = 2.35, p =.019; 5 to 10 years, β = 2.23, p =.026), subjective workload (severe, β = 2.10, p =.036; extreme, β = 2.84, p =.005), psychological needs frustration (β = 0.35, p <.001), organizational commitment (β = −0.17, p =.011) and perceived authentic nurse leadership (β = −0.14, p =.030) were found to have significant effects on nurses' turnover intention. Conclusions: The results suggest that it is necessary to create a transparent work environment based on authentic leadership and consider individual frustrations with regard to basic psychological needs and organizational commitments. Implications for Nursing Management: This study offers a new approach to reducing nurses' turnover. A strategy is needed for efficient nursing staffing management to assist with reduction of nurses' turnover intentions. © 2022 John Wiley & Sons Ltd.
KW  - frustration
KW  - leadership
KW  - personal satisfaction
KW  - personnel turnover
KW  - work engagement
KW  - Attitude of Health Personnel
KW  - Cross-Sectional Studies
KW  - Humans
KW  - Intention
KW  - Job Satisfaction
KW  - Leadership
KW  - Nursing Staff, Hospital
KW  - Organizational Culture
KW  - Personnel Turnover
KW  - Pilot Projects
KW  - Republic of Korea
KW  - Surveys and Questionnaires
KW  - adult
KW  - article
KW  - controlled study
KW  - cross-sectional study
KW  - data analysis software
KW  - drug safety
KW  - female
KW  - frustration
KW  - human
KW  - leadership
KW  - male
KW  - multiple regression
KW  - nurse
KW  - nursing management
KW  - patient safety
KW  - pilot study
KW  - quality of nursing care
KW  - questionnaire
KW  - satisfaction
KW  - self report
KW  - South Korea
KW  - turnover rate
KW  - university hospital
KW  - work environment
KW  - workload
KW  - behavior
KW  - cross-sectional study
KW  - health personnel attitude
KW  - job satisfaction
KW  - nursing staff
KW  - organizational culture
KW  - personnel management
KW  - psychology
M3  - Article
DB  - Scopus
N1  - Export Date: 02 May 2026; Cited By: 26
ER  -

TY  - JOUR
AU  - Pohl, S.
AU  - Battistelli, A.
AU  - Djediat, A.
AU  - Andela, M.
TI  - Emotional support at work: A key component for nurses’ work engagement, their quality of care and their organizational citizenship behaviour
PY  - 2022
T2  - International Journal of Africa Nursing Sciences
VL  - 16
C7  - 100424
DO  - 10.1016/j.ijans.2022.100424
UR  - https://www.scopus.com/pages/publications/85130188831?origin=resultslist
AB  - Background: There is growing interest in the relationships between supervisor/co-worker support and nurses’ perceived quality of care and organizational citizenship behaviours. However, few studies have investigated the effects of emotional support of supervisors and colleagues on the performance of nurses over time and the psychological mechanisms that underlie the above-mentioned relationships. Objective: The aim of our study was to better understand the process promoting nurses’ perceived quality of care and organizational citizenship centred on helping others. To better understand these processes, we focused on the perceived emotional support originating from the supervisor and that from the co-workers and analysed to which extent they were, over time, related to quality of care and organizational citizenship through work engagement. Method: A two-wave design was used to collect the data. Survey data was gathered from 188 nurses from two hospitals in Algeria. Mediation analyses were carried out using structural equation modelling. Results: The results revealed that nurses’ work engagement mediates the relationships between quality of care, organizational citizenship behaviour and supervisor and co-workers emotional support. Conclusion: Results underlined the importance of putting in place schedules to improve supervisor emotional support, co-worker emotional support and work engagement in order to improve quality of care. © 2022
KW  - Co-worker
KW  - Emotional support
KW  - Organizational citizenship behaviour
KW  - Quality of care
KW  - Supervisor
KW  - Work engagement
KW  - Algeria
KW  - article
KW  - coworker
KW  - emotional support
KW  - human
KW  - human experiment
KW  - mediation analysis
KW  - nurse
KW  - organizational citizenship
KW  - structural equation modeling
KW  - work engagement
M3  - Article
DB  - Scopus
N1  - Export Date: 02 May 2026; Cited By: 21
ER  -

TY  - JOUR
AU  - Royer, H.R.
AU  - Nolden, M.
AU  - Orshak, J.
AU  - Vogelman, L.
AU  - Crary, P.
TI  - Creating infrastructure for supporting nurse engagement in evidence-based practice at a Veterans Administration Hospital
PY  - 2024
T2  - Worldviews on Evidence-Based Nursing
VL  - 21
IS  - 6
SP  - 704
EP  - 710
DO  - 10.1111/wvn.12760
UR  - https://www.scopus.com/pages/publications/85211377541?origin=resultslist
AB  - Background: Evidence-based practice (EBP) is foundational to safe and quality health care; however, barriers to nursing engagement in EBP have been well documented. To circumvent these barriers, nursing leadership must proactively implement system-level, multifaceted strategies within their organization to enhance EBP engagement. One Veterans Administration (VA) hospital has operationalized these strategies. Aims: To provide a description of the multifaceted strategies employed to promote a EBP culture and enhance nurses' engagement with EBP at a VA Hospital. Conclusions: Although it takes time, nursing leadership can overcome barriers and ensure nurse engagement in EBP at their organizations through implementation of multifaceted, system-wide strategies. Published 2024. This article is a U.S. Government work and is in the public domain in the USA.
KW  - administration/management/leadership/organization
KW  - education/curriculum/learning
KW  - evidence-based practice
KW  - mentorship
KW  - nursing practice
KW  - patient safety
KW  - Evidence-Based Nursing
KW  - Evidence-Based Practice
KW  - Hospitals, Veterans
KW  - Humans
KW  - Leadership
KW  - Organizational Culture
KW  - United States
KW  - United States Department of Veterans Affairs
KW  - Work Engagement
KW  - adult
KW  - article
KW  - cultural anthropology
KW  - curriculum
KW  - drug administration
KW  - education
KW  - evidence based practice
KW  - government
KW  - health care quality
KW  - hospital management
KW  - human
KW  - infrastructure
KW  - leadership
KW  - mentor
KW  - nurse
KW  - nursing practice
KW  - patient safety
KW  - evidence based nursing
KW  - government
KW  - organization and management
KW  - organizational culture
KW  - procedures
KW  - public hospital
KW  - United States
KW  - work engagement
M3  - Article
DB  - Scopus
N1  - Export Date: 02 May 2026; Cited By: 1
ER  -

TY  - JOUR
AU  - Holm, K.
AU  - Jönsson, S.
AU  - Muhonen, T.
TI  - How are witnessed workplace bullying and bystander roles related to perceived care quality, work engagement, and turnover intentions in the healthcare sector? A longitudinal study
PY  - 2023
T2  - International Journal of Nursing Studies
VL  - 138
C7  - 104429
DO  - 10.1016/j.ijnurstu.2022.104429
UR  - https://www.scopus.com/pages/publications/85147457631?origin=resultslist
AB  - Background: Workplace bullying is widespread in the healthcare sector and the negative effects are well known. However, less attention has been paid to bystanders who witness bullying in the workplace. Bystanders can affect the bullying process by engaging in active, passive, or destructive behaviors. There is a need to study work-related and organizational consequences of witnessing bullying and bystander behaviors. Objective: The aim was to explore how witnessed workplace bullying and bystander behaviors are associated with work-related and organizational consequences, such as perceived quality of care, work engagement, and turnover intentions, among healthcare workers over time. Design: Longitudinal design. An online questionnaire was administered twice over the course of six months. Setting(s): Employees in the healthcare sector in Sweden, such as physicians, nurses, and assistant nurses, responded to the questionnaire. Participants: 1144 participants provided longitudinal data. Methods: Structural equation modeling was used to explore the associations between witnessed bullying, bystander behavior, work-related and organizational factors over time. Results: Witnessed workplace bullying (B = − 0.18, 95 % CI [− 0.23 to − 0.12]) and the bystander outsider role (B = − 0.24, 95 % CI [− 0.29 to − 0.19]) were statistically significantly related to a decrease in perceived quality of care. Work engagement was statistically significantly predicted by all three bystander roles over time; positively by the defender role (B = 0.11, 95 % CI [0.05–0.17]), and negatively by the outsider role (B = − 0.23, 95 % CI [− 0.29 to − 0.16]), and the assistant role (B = − 0.32, 95 % CI [− 0.41 to − 0.24]). The outsider role (B = 0.12, 95 % CI [0.02–0.22]), the assistant role (B = 0.17, 95 % CI [0.03–0.30]), and witnessed workplace bullying (B = 0.18, 95 % CI [0.08–0.29]), all positively predicted increased turnover intentions at a subsequent time point. Conclusions: In addition to the direct negative impact workplace bullying has on those targeted by it, witnessing bullying and taking different bystander roles can have work-related and organizational consequences by influencing perceived care quality, employees' work engagement, and their intention to leave the organization. © 2022 The Author(s)
KW  - Bystander
KW  - Care quality
KW  - Healthcare
KW  - Turnover intentions
KW  - Witness
KW  - Work engagement
KW  - Workplace bullying
KW  - Bullying
KW  - Health Care Sector
KW  - Humans
KW  - Intention
KW  - Longitudinal Studies
KW  - Occupational Stress
KW  - Personnel Turnover
KW  - Surveys and Questionnaires
KW  - Work Engagement
KW  - Workplace
KW  - adult
KW  - article
KW  - bullying
KW  - doctor nurse relation
KW  - employee
KW  - female
KW  - health care cost
KW  - health care personnel
KW  - human
KW  - human experiment
KW  - longitudinal study
KW  - major clinical study
KW  - male
KW  - nurse
KW  - questionnaire
KW  - structural equation modeling
KW  - Sweden
KW  - turnover rate
KW  - witness
KW  - work engagement
KW  - behavior
KW  - health care cost
KW  - job stress
KW  - longitudinal study
KW  - personnel management
KW  - work engagement
KW  - workplace
M3  - Article
DB  - Scopus
N1  - Export Date: 02 May 2026; Cited By: 32
ER  -

TY  - JOUR
AU  - Yin, Y.
AU  - Lyu, M.
AU  - Zuo, M.
AU  - Yao, S.
AU  - Li, H.
AU  - Li, J.
AU  - Zhang, J.
AU  - Zhang, J.
TI  - Subtypes of work engagement in frontline supporting nurses during COVID-19 pandemic: A latent profile analysis
PY  - 2022
T2  - Journal of Advanced Nursing
VL  - 78
IS  - 12
SP  - 4071
EP  - 4081
DO  - 10.1111/jan.15361
UR  - https://www.scopus.com/pages/publications/85134180994?origin=resultslist
AB  - Aim: The aim was to examine the subgroups of work engagement in frontline nurses during the COVID-19 pandemic. Background: The pandemic may affect the work engagement of nurses who have direct contact with infected patients and lead to a poor quality of care. Identifying classification features of work engagement and tailoring interventions to support frontline nurses is imperative. Design: This study utilized a cross-sectional study design. Methods: Three hundred fifty-five nurses were enrolled in this cross-sectional study from 14 February to 15 April 2020. A latent profile analysis was performed to identify classification features of work engagement. Multiple logistic regression analyses were used to examine predictors of profile membership. Results: A four-profile model provided the best fit. The four profiles were titled ‘low work engagement’ (n = 99), ‘high vigour-low dedication and absorption’ (n = 58), ‘moderate work engagement’ (n = 63) and ‘high work engagement’ (n = 135). A regression analysis suggested that young nurses and nurses who were the only children of their family were more likely to be in the ‘low work engagement’ and ‘high vigour-low dedication and absorption’ groups. Conclusion: This study highlights the importance of tailoring interventions for frontline supporting nurses by considering their distinct work engagement patterns, especially during the COVID-19 pandemic, to improve the promotion of work satisfaction and quality of care. Impact: This was the first study to explore the latent profiles of work engagement in frontline nurses during the COVID-19 pandemic. Over 40% of nurses were in the ‘low work engagement’ and ‘high vigour-low dedication and absorption’ groups and reported low levels of work engagement. Understanding different patterns of work engagement in frontline nurses can help nursing managers provide emotional, material and organizational support based on the features of each latent profile, which may improve the quality of care and patient safety. © 2022 John Wiley & Sons Ltd.
KW  - COVID-19
KW  - latent class analysis
KW  - nurses
KW  - work engagement
KW  - Child
KW  - COVID-19
KW  - Cross-Sectional Studies
KW  - Humans
KW  - Job Satisfaction
KW  - Nurses
KW  - Pandemics
KW  - Work Engagement
KW  - child
KW  - cross-sectional study
KW  - epidemiology
KW  - human
KW  - job satisfaction
KW  - nurse
KW  - pandemic
KW  - work engagement
M3  - Article
DB  - Scopus
N1  - Export Date: 02 May 2026; Cited By: 17
ER  -

TY  - JOUR
AU  - Chen, L.
AU  - Yang, X.
AU  - Zhang, Y.
TI  - The Mediating Role of Presenteeism in the Relationship Between Psychosocial Safety Climate and Work Engagement
PY  - 2025
T2  - Journal of Nursing Management
VL  - 2025
IS  - 1
C7  - 4081706
DO  - 10.1155/jonm/4081706
UR  - https://www.scopus.com/pages/publications/105023988643?origin=resultslist
AB  - Background: A robust psychosocial safety climate (PSC) can enhance nurses’ work engagement. Conversely, presenteeism—the behaviour of working while ill—reduces nurses’ productivity and negatively impacts their work engagement. However, research is scarce on the interplay between PSC, presenteeism, and work engagement among nurses. Objective: This study examined the mediation of presenteeism in the relationship between PSC and nurses’ work engagement. Methods: This cross-sectional descriptive study was performed among 2982 full-time registered nurses from tertiary hospitals in 38 cities across 15 provinces in China. An online questionnaire survey was conducted from 2 December 2024 to 31 January 2025. The measurement tools included the 12-item Psychosocial Safety Climate Scale, the Chinese version of the Stanford Presenteeism Scale, and the Utrecht Work Engagement Scale. The collected data were analyzed using descriptive statistics, independent samples t-tests, one-way ANOVA, multiple stepwise linear regression analysis, and PROCESS v3.5 macro analysis. Results: The average scores for PSC, presenteeism, and work engagement were 49.10 (±10.37), 15.23 (±4.67), and 86.28 (±24.49), respectively. Marital status, only-child status, nurse specialist qualification, PSC score, and presenteeism score significantly influenced nurses’ work engagement, accounting for 43.9% of the variance. PSC boosted work engagement and lowered presenteeism, while presenteeism decreased work engagement. Furthermore, presenteeism partially mediated the relationship between PSC and work engagement. Conclusion: Nurses report a relatively strong PSC and moderate levels of presenteeism and work engagement. Demographic and work-related characteristics, along with PSC and presenteeism scores, determine nurses’ work engagement. Furthermore, PSC exerts both a direct and an indirect influence on nurses’ work engagement, with presenteeism serving as a partial mediator. Implications for Nursing Management: Nurse managers should prioritize fostering a supportive PSC, minimizing presenteeism, and enhancing work engagement. Such measures can ultimately improve care quality and patient safety. Copyright © 2025 Li Chen et al. Journal of Nursing Management published by John Wiley & Sons Ltd.
KW  - Adult
KW  - China
KW  - Cross-Sectional Studies
KW  - Female
KW  - Humans
KW  - Job Satisfaction
KW  - Male
KW  - Middle Aged
KW  - Nurses
KW  - Organizational Culture
KW  - Presenteeism
KW  - Psychometrics
KW  - Safety Management
KW  - Surveys and Questionnaires
KW  - Work Engagement
KW  - Workplace
KW  - adult
KW  - analysis of variance
KW  - article
KW  - China
KW  - Chinese
KW  - controlled study
KW  - cross-sectional study
KW  - female
KW  - human
KW  - male
KW  - marriage
KW  - nurse
KW  - nurse manager
KW  - nurse specialist
KW  - nursing management
KW  - online questionnaire
KW  - only child
KW  - patient safety
KW  - presenteeism
KW  - registered nurse
KW  - safety climate
KW  - surgery
KW  - tertiary care center
KW  - Utrecht work engagement scale
KW  - work engagement
KW  - devices
KW  - job satisfaction
KW  - middle aged
KW  - nurse
KW  - organizational culture
KW  - procedures
KW  - psychology
KW  - psychometry
KW  - questionnaire
KW  - safety
KW  - workplace
M3  - Article
DB  - Scopus
N1  - Export Date: 02 May 2026; Cited By: 0
ER  -

TY  - JOUR
AU  - Alluhaybi, A.
AU  - Usher, K.
AU  - Durkin, J.
AU  - Wilson, A.
TI  - Exploring registered nurses’ experiences and perceptions of nurse manager leadership and its impact on work engagement: A qualitative study set in Saudi Arabia
PY  - 2026
T2  - PLOS ONE
VL  - 21
IS  - 2 February
C7  - e0340471
DO  - 10.1371/journal.pone.0340471
UR  - https://www.scopus.com/pages/publications/105030067297?origin=resultslist
AB  - Aim To explore nurses’ perceptions of the impact of nurse managers’ leadership practices on work engagement. Design A qualitative descriptive study. Method Thirteen (13) registered nurses were recruited from different departments in four referral hospitals in Saudi Arabia. Data were collected using semi-structured interviews, and thematic analysis was conducted using NVivo-12 software. The findings were reported following the COREQ checklist. Results Key themes included the impact of (1) fair, equitable, and culturally competent nurse managers, (2) effective communication styles by nurse managers, and (3) supportive and collaborative nurse managers. These elements have a positive impact on the level of nurse work engagement. Conclusion Nurse managers’ leadership and interaction with their staff can impact nurses’ sense of engagement in their work. Engaged nurses demonstrate higher levels of motivation, job satisfaction, and commitment, which can enhance patient care quality and workplace efficiency. The findings emphasise the importance of key leadership qualities, including cultural competence, effective communication, and supportive leadership, in fostering nurse engagement. These competencies not only improve staff motivation but also contribute to better patient outcomes. Future research should further explore the intersection of leadership practices and diverse cultural contexts to deepen the understanding of how culturally responsive leadership can enhance nurse engagement across various settings. Implications To enhance nurse engagement and patient care outcomes, nurse managers should develop their leadership skills, particularly in fairness, cultural competence, and communication. Nursing policymakers should prioritise these competencies in leadership training to foster a supportive workplace. Incorporating cultural competence into leadership training policies will help retain a motivated and diverse nursing workforce. Future research should explore interventions that further develop these leadership skills to improve nurse engagement and patient outcomes. © 2026 Alluhaybi et al. This is an open access article distributed under the terms of the Creative Commons Attribution License, which permits unrestricted use, distribution, and reproduction in any medium, provided the original author and source are credited.
KW  - Adult
KW  - Attitude of Health Personnel
KW  - Female
KW  - Humans
KW  - Job Satisfaction
KW  - Leadership
KW  - Male
KW  - Middle Aged
KW  - Nurse Administrators
KW  - Nurses
KW  - Qualitative Research
KW  - Saudi Arabia
KW  - Work Engagement
KW  - article
KW  - checklist
KW  - cultural competence
KW  - engagement
KW  - fairness
KW  - human
KW  - interpersonal communication
KW  - job satisfaction
KW  - leadership
KW  - motivation
KW  - nurse
KW  - nurse manager
KW  - open access publishing
KW  - patient care
KW  - patient referral
KW  - perception
KW  - qualitative research
KW  - registered nurse
KW  - Saudi Arabia
KW  - semi structured interview
KW  - thematic analysis
KW  - treatment outcome
KW  - work engagement
KW  - workforce
KW  - workplace
KW  - adult
KW  - female
KW  - health personnel attitude
KW  - male
KW  - middle aged
KW  - nurse
KW  - nurse administrator
KW  - psychology
KW  - qualitative research
KW  - Saudi Arabia
M3  - Article
DB  - Scopus
N1  - Export Date: 02 May 2026; Cited By: 0
ER  -

TY  - JOUR
AU  - Chen, Y.-H.
AU  - Jong, G.-P.
AU  - Yang, C.-W.
AU  - Lee, C.-H.
TI  - Prolonged Overtime Predicts Worsening Burnout Among Healthcare Workers: A 4-Year Longitudinal Study in Taiwan
PY  - 2025
T2  - Healthcare (Switzerland)
VL  - 13
IS  - 15
C7  - 1859
DO  - 10.3390/HEALTHCARE13151859
UR  - https://www.scopus.com/pages/publications/105019529357?origin=resultslist
AB  - Background: Overtime adversely affects physical and mental health, contributing to irritability, anxiety, reduced sleep, and even cardiovascular issues, ultimately lowering care quality and increasing turnover intentions. This study aimed to investigate whether prolonged overtime increases the risk of occupational burnout over time among healthcare workers. Methods: We conducted a four-year longitudinal observational study using secondary data from annual surveys (2021–2024) of healthcare workers at a medical university hospital in Taichung, Taiwan. Burnout was assessed using the personal burnout (PB) scale from the Copenhagen Burnout Inventory (CBI), with high PB levels (HPBL) defined as scores in the upper quartile of the 2021 baseline. Survival analysis utilizing the Kaplan–Meier method and Cox regression investigated burnout progression and the effects of overtime. Results: HPBL was defined as PB scores ≥45.83 (upper quartile in 2021). The proportions of HPBL were 30.28% (2021), 33.29% (2022), 36.75% (2023), and 32.51% (2024). Survival analysis confirmed that the risk of burnout increased over time, with the survival time estimated at 2.50 ± 0.03 years and lower survival probabilities observed among participants working overtime (Log-rank test, p < 0.0001). Multivariate logistics revealed overtime work, female gender, being a physician/nurse, and reduced sleep as independent risk factors for HPBL (OR = 3.14 for overtime, p < 0.001). These findings support the hypotheses on burnout progression and the impact of overtime. Conclusions: Overtime significantly heightens the risk of burnout, which worsens over time. Female sex, healthcare roles, obesity, and insufficient sleep are additional risk factors. Limiting overtime and proactive interventions are crucial to preventing burnout in healthcare workers. © 2025 by the authors. Licensee MDPI, Basel, Switzerland.
KW  - burnout
KW  - healthcare workers
KW  - longitudinal study
KW  - overtime
KW  - survival analysis
KW  - adult
KW  - Article
KW  - attrition bias
KW  - chronic disease
KW  - cohort analysis
KW  - Copenhagen burnout inventory
KW  - data base
KW  - disease exacerbation
KW  - educational status
KW  - female
KW  - follow up
KW  - health care personnel
KW  - human
KW  - irritability
KW  - laboratory personnel
KW  - leisure
KW  - logistic regression analysis
KW  - longitudinal study
KW  - major clinical study
KW  - male
KW  - marriage
KW  - mental health
KW  - nurse
KW  - obesity
KW  - observational study
KW  - occupational health
KW  - personal burnout scale
KW  - professional burnout
KW  - proportional hazards model
KW  - questionnaire
KW  - risk factor
KW  - shift work
KW  - shift work sleep disorder
KW  - sleep debt
KW  - stress assessment
KW  - survival analysis
KW  - survival rate
KW  - survival time
KW  - Taiwan
KW  - technical and domestic health care assistance
KW  - underweight
KW  - university hospital
KW  - work engagement
KW  - work experience
KW  - working time
M3  - Article
DB  - Scopus
N1  - Export Date: 02 May 2026; Cited By: 1
ER  -

TY  - JOUR
AU  - Wei, H.
AU  - Horsley, L.
AU  - Cao, Y.
AU  - Haddad, L.M.
AU  - Hall, K.C.
AU  - Robinson, R.
AU  - Powers, M.
AU  - Anderson, D.G.
TI  - The associations among nurse work engagement, job satisfaction, quality of care, and intent to leave: A national survey in the United States
PY  - 2023
T2  - International Journal of Nursing Sciences
VL  - 10
IS  - 4
SP  - 476
EP  - 484
DO  - 10.1016/j.ijnss.2023.09.010
UR  - https://www.scopus.com/pages/publications/85174190684?origin=resultslist
AB  - Objectives: Employee work engagement, job satisfaction, quality of care, and intent to leave are critical indicators for healthcare organizational performance. This study aimed to analyze the current state of nurses’ work engagement and its factors to examine the associations among nurses’ work engagement, job satisfaction, quality of care, and intent to leave in the United States (US). Methods: This is a quantitative descriptive cross-section design. Data were collected online from the US registered nurses from March to September 2022. Measures comprised the Utrecht Work Engagement Scale, the demographics, and questions regarding job satisfaction, perceived quality of care, and intent to leave. Results: Nine hundred nurses participated in the online survey. Among the participants, 79.2% reported holding a specialty certification, 59.4% scored high/very high on job satisfaction, 82.2% expressed high/very high on the perceived quality of nursing care, and 28.4% conveyed likely/very likely to leave in the following year. Nurses’ work engagement was positively associated with nurses’ job satisfaction and their perceived quality of care but negatively associated with intent to leave. More certified nurses reported high or very high job satisfaction than non-certified nurses. As for demographics, the linear regression analysis showed that nurses who were older, identified as White, and held doctorate degrees reported higher levels of work engagement in comparison to their counterparts. Conclusions: This study shows that nurses’ work engagement is associated with their job satisfaction, perceived quality of care, and intent to leave. Nurses’ work engagement in this study is lower than in other studies, especially before the COVID-19 pandemic, which may indicate a possible association with the COVID-19 impact. Because nurses’ work engagement is significantly associated with job satisfaction, nurse leaders need to find ways to promote nurses’ job satisfaction and retention. © 2023 The Authors
KW  - Certification
KW  - Intent to leave
KW  - Job satisfaction
KW  - Nurses
KW  - Quality of care
KW  - Work engagement
KW  - adult
KW  - Article
KW  - certification
KW  - coronavirus disease 2019
KW  - demographics
KW  - ethnicity
KW  - female
KW  - health care quality
KW  - human
KW  - job satisfaction
KW  - linear regression analysis
KW  - major clinical study
KW  - male
KW  - nurse
KW  - nursing care
KW  - outpatient department
KW  - pandemic
KW  - post hoc analysis
KW  - psychometry
KW  - sample size
KW  - United States
KW  - work engagement
M3  - Article
DB  - Scopus
N1  - Export Date: 02 May 2026; Cited By: 73
ER  -

TY  - JOUR
AU  - Rodwell, J.
AU  - Johnson, D.
TI  - The State of the Psychological Contract, Justice and Engagement Drive Nurses’ Performance Behaviors
PY  - 2022
T2  - International Journal of Environmental Research and Public Health
VL  - 19
IS  - 20
C7  - 13505
DO  - 10.3390/ijerph192013505
UR  - https://www.scopus.com/pages/publications/85140793709?origin=resultslist
AB  - This paper investigates the links between the psychological contract and organizational justice variables on to performance behaviors through the mechanisms of engagement, job satisfaction and psychological distress, beyond the perception-oriented individual factor of negative affectivity. Nursing staff (n = 273) from a medium to large Australian hospital completed a self-report survey. Structural equation modeling found differential effects of psychological contract breach and psychological contract status, the mediating roles of engagement, job satisfaction and distress on to performance behaviors, while noting the role of individual negative affectivity. Engaging nurses is critical to both their in-role and discretionary performance behaviors. Reducing negative impacts, particularly those due to breaking promises and unfair processes, while protecting the nurses’ mental health, enables performance levels to be maintained. This study demonstrates that nurses’ general perceptions of their employment relationship impacted their in-role and discretionary performance behaviors, especially through the mechanism of engagement. The complexity of managing nurses is highlighted by those variables that enacted positive impacts via engagement as versus the variables that led to distress and acted as brakes on performance, as well as the impact of the negative affectivity trait of the nurses. © 2022 by the authors.
KW  - engagement
KW  - nurses
KW  - organizational citizenship behaviors
KW  - organizational justice
KW  - performance
KW  - psychological contract
KW  - Australia
KW  - Humans
KW  - Job Satisfaction
KW  - Nurses
KW  - Nursing Staff, Hospital
KW  - Organizational Culture
KW  - Social Justice
KW  - Surveys and Questionnaires
KW  - Australia
KW  - employment
KW  - health worker
KW  - mental disorder
KW  - mental health
KW  - performance assessment
KW  - working conditions
KW  - Article
KW  - Australia
KW  - cross-sectional study
KW  - distress syndrome
KW  - distrust
KW  - employment contract
KW  - employment discrimination
KW  - female
KW  - health care personnel management
KW  - human
KW  - job performance
KW  - job satisfaction
KW  - justice
KW  - mental health
KW  - nurse attitude
KW  - nursing staff
KW  - organizational citizenship
KW  - organizational justice
KW  - psychological aspect
KW  - reliability
KW  - self report
KW  - structural equation modeling
KW  - work engagement
KW  - nurse
KW  - nursing staff
KW  - organizational culture
KW  - psychology
KW  - questionnaire
KW  - social justice
M3  - Article
DB  - Scopus
N1  - Export Date: 02 May 2026; Cited By: 7
ER  -

TY  - JOUR
AU  - Mukaihata, T.
AU  - Greiner, C.
AU  - Ishida, E.
AU  - Fujimoto, H.
TI  - Relationship between emotional intelligence, patients' positive reactions toward nurses, and work engagement among mental health nurses: A cross-sectional study
PY  - 2026
T2  - Japan Journal of Nursing Science
VL  - 23
IS  - 2
C7  - e70046
DO  - 10.1111/jjns.70046
UR  - https://www.scopus.com/pages/publications/105032162355?origin=resultslist
AB  - Aim: Mental health nurses face numerous work-related stressors that can hinder job performance. Work engagement is critical for enhancing performance. Although emotional intelligence might influence work engagement, the mediating role of patients' positive reactions toward nurses—as perceived by mental health nurses—has not been thoroughly investigated. This study aimed to examine the relationships among emotional intelligence, patients' positive reactions toward nurses, and work engagement in mental health nurses. Methods: A cross-sectional survey was conducted with 547 mental health nurses from 32 hospitals in Japan. Data on demographics, emotional intelligence, patients' positive reactions toward nurses, and work engagement were collected, followed by mediation analysis using the PROCESS macro. Results: Emotional intelligence was positively associated with patients' positive reactions toward nurses (β = 0.36, p < 0.001). In turn, patients' positive reactions toward nurses were associated with higher work engagement (β = 0.22, p < 0.001). The analysis indicated a significant indirect effect of emotional intelligence on work engagement via patients' positive reactions toward nurses (indirect effect; 95% bootstrap confidence interval: 0.08; [0.05, 0.12]), suggesting that emotionally intelligent nurses perceive more positive reactions from patients, which, in turn, may contribute to their work engagement. Conclusions: These findings suggest that emotional intelligence may help nurses foster positive and trusting relationships with patients, potentially supporting higher work engagement. The results highlight the importance of providing environments that cultivate emotional intelligence, strengthen interpersonal skills, and encourage the practical development of patient–nurse relationships to enhance well-being and sustained engagement in mental health settings. © 2026 Japan Academy of Nursing Science.
KW  - emotional intelligence
KW  - mental health services
KW  - nurse–patient relations
KW  - psychiatric nursing
KW  - work engagement
KW  - Adult
KW  - Cross-Sectional Studies
KW  - Emotional Intelligence
KW  - Female
KW  - Humans
KW  - Japan
KW  - Male
KW  - Middle Aged
KW  - Nurse-Patient Relations
KW  - Nursing Staff, Hospital
KW  - Psychiatric Nursing
KW  - Surveys and Questionnaires
KW  - Work Engagement
KW  - adult
KW  - cross-sectional study
KW  - emotional intelligence
KW  - female
KW  - human
KW  - Japan
KW  - male
KW  - middle aged
KW  - nurse patient relationship
KW  - nursing staff
KW  - psychiatric nursing
KW  - psychology
KW  - questionnaire
KW  - work engagement
M3  - Article
DB  - Scopus
N1  - Export Date: 02 May 2026; Cited By: 0
ER  -

TY  - JOUR
AU  - Al-Hamdan, Z.
AU  - Bani Issa, H.
TI  - The role of organizational support and self-efficacy on work engagement among registered nurses in Jordan: A descriptive study
PY  - 2022
T2  - Journal of Nursing Management
VL  - 30
IS  - 7
SP  - 2154
EP  - 2164
DO  - 10.1111/jonm.13456
UR  - https://www.scopus.com/pages/publications/85114828378?origin=resultslist
AB  - Aim: The aim of the current study was to examine the relationship between work engagement and perceived organisational support and self-efficacy among registered nurses in Jordanian hospitals. Background: Nurses constitute the backbone of the health care system. Work engagement among nurses is critical due to its various positive outcomes: it enhances job satisfaction, job performance, organisation commitment and emotional health. According to the job demand–resource model, perceived organisational support and self-efficacy increase work engagement. Method: A cross-sectional, descriptive and correlational design and multistage cluster sampling were implemented. A total of 186 registered nurses were recruited. Self-administered questionnaires were used to collect data from the participants. Results: Nurses showed an average level of work engagement. The dedication subscale showed the highest score among the three subscales representing work engagement. The results showed that perceived organisational support and self-efficacy were positively correlated with work engagement (p <.01). Conclusion: Perceived organisational support and self-efficacy correlated positively with work engagement. Implications for nursing management: An effort should be made to provide a supportive work environment by offering training programmes, sufficient job resources and positive feedback, which, in turn, improve nurses' work attitudes, self-efficacy, perception of the work environment and intention to stay in a health organisation. This study is a descriptive study and has an IRB number 766-2019. © 2021 John Wiley & Sons Ltd.
KW  - nurse engagement
KW  - perceived organisational support
KW  - registered nurse engagement
KW  - self-efficacy
KW  - work engagement
KW  - Cross-Sectional Studies
KW  - Humans
KW  - Job Satisfaction
KW  - Jordan
KW  - Nurses
KW  - Nursing Staff, Hospital
KW  - Self Efficacy
KW  - Surveys and Questionnaires
KW  - Work Engagement
KW  - adult
KW  - article
KW  - controlled study
KW  - emotional stability
KW  - female
KW  - health care system
KW  - human
KW  - human experiment
KW  - job performance
KW  - job satisfaction
KW  - Jordan
KW  - male
KW  - nursing management
KW  - positive feedback
KW  - questionnaire
KW  - registered nurse
KW  - self concept
KW  - training
KW  - work engagement
KW  - work environment
KW  - cross-sectional study
KW  - Jordan
KW  - nurse
KW  - nursing staff
KW  - psychology
KW  - self concept
KW  - work engagement
M3  - Article
DB  - Scopus
N1  - Export Date: 02 May 2026; Cited By: 80
ER  -

TY  - JOUR
AU  - Liu, X.
AU  - He, F.
AU  - Tian, T.
AU  - Zhang, J.
AU  - Ji, Y.
AU  - Zhong, Y.
TI  - Self-compassion and work engagement among clinical nurses: the mediating role of moral resilience
PY  - 2025
T2  - Frontiers in Public Health
VL  - 13
C7  - 1507539
DO  - 10.3389/fpubh.2025.1507539
UR  - https://www.scopus.com/pages/publications/85216539691?origin=resultslist
AB  - Background: As the workload of clinical nursing continues to increase, the mental health of nurses has emerged as a critical area of concern. Self-compassion, moral resilience, and work engagement are essential components in enhancing the mental health of clinical nurses. Although it is well-established that self-compassion significantly contributes to improved work engagement, there remains a notable lack of research investigating the specific mechanisms through which self-compassion influences work engagement, particularly from the perspective of moral resilience. This study aimed to address this gap by examining the relationships among self-compassion, moral resilience, and work engagement in clinical nurses, while also validating the mediating role of moral resilience in the relationship between self-compassion and work engagement. Methods: This study utilized a convenience sampling method to conduct a cross-sectional online survey involving 844 clinical nurses from four tertiary A hospitals in Xi’an, China, between January and March 2024. Participants completed self-report questionnaires that included the Self-Compassion Scale, the Rushton Moral Resilience Scale, and the Utrecht Work Engagement Scale. The data analysis involved descriptive statistics, the Mann–Whitney U test, the Kruskal-Wallis H rank-sum test, Spearman correlation analysis, and the SPSS PROCESS macro. Results: A significant positive correlation was observed between clinical nurses’ self-compassion and moral resilience (r = 0.700, p < 0.01). Additionally, a significant positive correlation was identified between self-compassion and work engagement (r = 0.455, p < 0.01). Furthermore, there was a significant positive correlation between moral resilience and work engagement (r = 0.510, p < 0.01). Mediation analysis indicated that moral resilience partially mediates the relationship between clinical nurses’ self-compassion and work engagement. The overall effect of self-compassion on work engagement (β = 0.493) consists of both a direct effect (β = 0.251) and an indirect effect mediated by moral resilience (β = 0.242). Notably, the mediating effect accounts for 49.09% of the total effect. Conclusion: Clinical nurses’ moral resilience plays a mediating role in the relationship between self-compassion and work engagement. Nursing managers should prioritize fostering and enhancing the self-compassion and moral resilience of clinical nurses to effectively elevate their levels of work engagement. These targeted interventions can ultimately improve not only the mental health and professional well-being of nurses but also the overall quality of care delivered in medical institutions. Copyright © 2025 Liu, He, Tian, Zhang, Ji and Zhong.
KW  - clinical nurses
KW  - mental health
KW  - moral resilience
KW  - self-compassion
KW  - work engagement
KW  - Adult
KW  - China
KW  - Cross-Sectional Studies
KW  - Empathy
KW  - Female
KW  - Humans
KW  - Male
KW  - Middle Aged
KW  - Morals
KW  - Nurses
KW  - Nursing Staff, Hospital
KW  - Resilience, Psychological
KW  - Surveys and Questionnaires
KW  - Work Engagement
KW  - adult
KW  - China
KW  - cross-sectional study
KW  - empathy
KW  - female
KW  - human
KW  - male
KW  - middle aged
KW  - morality
KW  - nurse
KW  - nursing staff
KW  - psychological resilience
KW  - psychology
KW  - questionnaire
KW  - work engagement
M3  - Article
DB  - Scopus
N1  - Export Date: 02 May 2026; Cited By: 7
ER  -

TY  - JOUR
AU  - Raycheva, R.
AU  - Pavlova, P.
AU  - Dimova, R.
TI  - Evaluation of Psychosocial Work Environment among Healthcare Professionals in Cardiac Care Units
ST  - Оценка психосоциальной рабочей среды среди медицинских работников в отделениях кардиологии
PY  - 2024
T2  - Folia Medica
VL  - 66
IS  - 6
SP  - 884
EP  - 894
DO  - 10.3897/folmed.66.e131663
UR  - https://www.scopus.com/pages/publications/85214494454?origin=resultslist
AB  - Introduction: Modern healthcare organizations and medical institutions depend on several factors, including the psychological environment as part of organizational culture. The psychological climate is multifaceted and difficult to quantify. The majority of scientific researchers agree that a good psychological climate supports teamwork, good communication, and a willingness to disclose errors and adverse events. Aim: The objective of the study is to test a comprehensive and theory-based psychosocial work environment questionnaire and analyze the psychosocial climate among healthcare professionals in cardiac care units. Material and methods: A survey-based cross-sectional study was done from November 2022 to March 2023 to analyze the psychological climate of cardiac ward professionals in South-Central Bulgarian hospitals. The study used the Bulgarian version of Koys and DeCotiis’ Inductive Measures of Psychological Climate (IMPC) questionnaire. Results: The survey included 273 participants, 75.1% of whom were women (n=205). The respondents’ median age was 46, ranging from 35 to 54. They included 35.2% (n=96) with over 21 years of hospital experience. The highest proportion of in-hospital experience in a present hospital facility / present hospital unit was in the category 1 to 5 years - 27.5% (n=74) / 27.5% (n=74). The respondents were mostly registered nurses (40.3%, n=110). Specialist doctors were second at 23.8% (n=65), followed by paramedics at 14.7% (n=40), fellow doctors at 11.7% (n=32), and technical/medical personnel at 7.3% (n=20). Our study defines the psychological climate in cardiac units as having low pressure, moderate autonomy, recognition, and innovation, and high levels of trust, cohesion, support, and fairness. Conclusion: The study focused on cardiac units, necessitating tailored approaches to address concerns across other wards. Establishing transparent and secure healthcare cultures, valuing employee input, and improving the psychological environment requires stakeholder collaboration. © 2024 Medical University of Plovdiv. All rights reserved.
KW  - cardiological wards
KW  - job satisfaction
KW  - medical personnel
KW  - psychological climate
KW  - work engagement
KW  - Attitude of Health Personnel
KW  - Coronary Care Units
KW  - Health Personnel
KW  - Humans
KW  - Organizational Culture
KW  - Patient Care Team
KW  - Working Conditions
KW  - Workplace
KW  - coronary care unit
KW  - health care personnel
KW  - health personnel attitude
KW  - human
KW  - organization and management
KW  - organizational culture
KW  - patient care team
KW  - psychology
KW  - work environment
KW  - workplace
M3  - Article
DB  - Scopus
N1  - Export Date: 02 May 2026; Cited By: 1
ER  -

TY  - JOUR
AU  - Park, J.-Y.
AU  - Kim, E.
TI  - Impact of the Empowering Leadership of Nurse Unit Managers on Patient Safety Nursing Activities: Double Mediating Efects of Positive Psychological Capital and Work Engagement
ST  - 간호단위관리자의 임파워링리더십이 환자안전간호활동에 미치는 영향: 긍정심리자본과 직무 열의의 이중 매개효과
PY  - 2025
T2  - Journal of Korean Academy of Nursing Administration
VL  - 31
IS  - 5
SP  - 516
EP  - 526
DO  - 10.11111/jkana.2025.0024
UR  - https://www.scopus.com/pages/publications/105026612125?origin=resultslist
AB  - Purpose: This study examined the double mediating effects of positive psychological capital and work engagement on the relationship between nurse unit managers’ empowering leadership and nurses’ patient safety nursing activities. Methods: Data were collected from 217 ward nurses employed at a tertiary hospital. Statistical analyses were conducted using SPSS version 29.0. Differences between groups were tested using independent t-tests, one-way analysis of variance, and the Duncan method. When normality assumptions were violated, the Mann–Whitney U and Kruskal–Wallis tests with Bonferroni correction were applied. Pearson correlation coeffcients were computed, and mediation analysis was performed using Hayes’ PROCESS macro model 6. Results: Empowering leadership among nurse unit managers had a signifcantly positive effect on patient safety nursing activities. Furthermore, positive psychological capital and work engagement demonstrated signifcant double mediating effects on the relationship between empowering leadership and patient safety nursing activities. Conclusion: Enhancing patient safety nursing activities requires the establishment of a safety culture and institutional framework, the development of leadership training programs, and provision of systematic education. © 2025 Korean Academy of Nursing Administration. This is an Open Access article distributed under the terms of the Creative Commons Attribution Non-Commercial License (http://creativecommons.org/licenses/by-nc/4.0) which permits unrestricted non-commercial use, distribution, and reproduction in any medium, provided the original work is properly cited.
KW  - Leadership
KW  - Nurses
KW  - Patient safety
KW  - Work engagement
M3  - Article
DB  - Scopus
N1  - Export Date: 02 May 2026; Cited By: 0
ER  -

TY  - JOUR
AU  - Al Badi, F.M.
AU  - Cherian, J.
AU  - Farouk, S.
AU  - Al Nahyan, M.
TI  - Work engagement and job performance among nurses in the public healthcare sector in the United Arab Emirates
PY  - 2023
T2  - Journal of Asia Business Studies
VL  - 17
IS  - 5
SP  - 1019
EP  - 1041
DO  - 10.1108/JABS-06-2022-0216
UR  - https://www.scopus.com/pages/publications/85146251713?origin=resultslist
AB  - Purpose: Nurses who are more engaged in their work, and have the right job characteristics and positive organizational factors, are expected to perform better. The purpose of this study is to improve the performance in the healthcare sector in the United Arab Emirates (UAE), thus this study explored the job characteristics and organizational factors that affect work engagement and job performance of nurses. Design/methodology/approach: Nurses (N = 2,369) working in the public healthcare sector in the UAE were asked to provide their perceptions on work engagement and its antecedents, their performance and how they perceive justice in their workplace. Findings: Regardless of job demands, nurses’ job performance remained unaffected by demographic factors, which was a striking finding: nurses provide quality services and manage to accomplish their tasks, at any level of demand. Justice acted as a moderator of the relationship between job resources and work engagement, which was a new addition to the literature. Nurses with low overall perceptions of justice had stronger links between job resources and work engagement. Even if the level of justice was perceived as low, work engagement remained unaffected. Originality/value: Work engagement is a critical issue, but has received little attention, with most focusing on its relationship with performance as the outcome variable. This paper has therefore enriched the literature and is significant in both country and sector. © 2022, Emerald Publishing Limited.
KW  - Job demands
KW  - Job demands–resources model
KW  - Job performance
KW  - Job resources
KW  - Perceived overall justice
KW  - Work engagement
M3  - Article
DB  - Scopus
N1  - Export Date: 02 May 2026; Cited By: 19
ER  -

TY  - JOUR
AU  - Esmaeilbeigi, D.
AU  - Beiranvand, M.S.
AU  - Mohammadipour, F.
TI  - The effect of health-promoting leadership of nursing managers on the work withdrawal behaviors and psychological safety of nurses
PY  - 2025
T2  - PLoS ONE
VL  - 20
IS  - 4 April
C7  - e0321131
DO  - 10.1371/journal.pone.0321131
UR  - https://www.scopus.com/pages/publications/105002115771?origin=resultslist
AB  - Aim Health-promoting leadership is a novel organizational strategy aimed at preventing the occurrence of diseases in the workplace and promoting the health needs of staff. The present study aimed to investigate the effect of health-promoting leadership of nursing managers on the nurses’ withdrawal behaviors and psychological safety. Design Structural equation modelling was used to verify the conceptual model. Methods A total of 346 nurses working in educational hospitals in the western provinces of Iran were included using stratified random sampling by 2023. The research instruments included a checklist of demographic and occupational characteristics, health-promoting leadership, withdrawal behaviors, and psychological safety questionnaires. Pearson’s correlation and structural equation modelling were used to investigate the relationships between the variables. We followed the STROBE Checklist. Results The findings showed a significant negative relationship between health-promoting leadership and withdrawal behaviors and a significant positive relationship with nurses’ psychological safety. There was also a negative and significant relationship between the withdrawal behaviors and psychological safety. Health-promoting leadership can explain 45% and 52% of the variance in psychological safety and withdrawal behaviors, respectively. Conclusions While emphasizing the importance of leadership styles, the findings of this study indicate that nurse leaders should acknowledge the significance of health promotion leadership as a crucial set of behaviors to foster psychological safety and reduce withdrawal behaviors among nurses, thereby enhancing their quality of care and performance. Implications for nursing management The results draw the attention of nursing managers to health-promoting leadership and its relationships, and create an impetus for changing leadership styles and addressing the lack of mutual understanding. Considering this finding, it appears necessary to create clearer prospect for the nursing profession by teaching health-promoting leadership principles to nursing managers and nurses without managerial positions. © 2025 Esmaeilbeigi et al. This is an open access article distributed under the terms of the Creative Commons Attribution License, which permits unrestricted use, distribution, and reproduction in any medium, provided the original author and source are credited.
KW  - Adult
KW  - Female
KW  - Health Promotion
KW  - Humans
KW  - Iran
KW  - Leadership
KW  - Male
KW  - Middle Aged
KW  - Nurse Administrators
KW  - Nurses
KW  - Nursing Staff, Hospital
KW  - Psychological Safety
KW  - Surveys and Questionnaires
KW  - Workplace
KW  - adult
KW  - article
KW  - behavior
KW  - checklist
KW  - conceptual model
KW  - controlled study
KW  - female
KW  - health promotion
KW  - human
KW  - Iran
KW  - leadership
KW  - male
KW  - nurse
KW  - nurse manager
KW  - nursing as a profession
KW  - nursing management
KW  - open access publishing
KW  - psychological safety
KW  - questionnaire
KW  - teaching
KW  - teaching hospital
KW  - workplace
KW  - health promotion
KW  - middle aged
KW  - nurse administrator
KW  - nursing staff
KW  - psychological safety
KW  - psychology
M3  - Article
DB  - Scopus
N1  - Export Date: 02 May 2026; Cited By: 3
ER  -

TY  - JOUR
AU  - Yasin, Y.M.
AU  - Al-Hamad, A.
AU  - Yasin, L.
AU  - Kehyayan, V.
TI  - Staying but Struggling: A Concept Analysis of Quiet Quitting in Nursing Practice
PY  - 2025
T2  - Journal of Advanced Nursing
DO  - 10.1111/jan.70319
UR  - https://www.scopus.com/pages/publications/105019984301?origin=resultslist
AB  - Aim: To clarify the concept of quiet quitting in nursing practice. Design: Concept analysis using Walker and Avant's concept analysis methodology. Methods: The eight-step method by Walker and Avant guided the concept analysis. Data Sources: A systematic literature search was conducted in CINAHL, PsycINFO, Scopus and MEDLINE without date restrictions, identifying 36 empirical and theoretical articles published in English. Results: Quiet quitting in nursing is defined by four key attributes: minimal compliance with job expectations, psychological and emotional detachment, withdrawal of discretionary effort and lingering in role despite dissatisfaction. Antecedents include unhealthy work environments, psychosocial strain (e.g., burnout, moral distress) and individual/demographic influences (e.g., age, coping strategies). Consequences include impaired team dynamics, reduced care quality and organisational decline and increased turnover intentions. Twenty-five studies used validated measurement tools, notably the Quiet Quitting Scale. Conclusion: Quiet quitting is a subtle form of disengagement distinct from burnout and turnover. It reflects an adaptive coping response to sustained dissatisfaction and unmet expectations. It is both widespread and underrecognized, with implications for healthcare sustainability. Implications for Professional and Client Care: Understanding and addressing quiet quitting is essential for safeguarding professional standards, promoting nurse engagement and ensuring high-quality patient care. Early identification and systemic reforms are critical to mitigating its impact. Impact: This study addresses the emerging challenge of nurse quit quitting. Findings can inform leadership, education and policy development globally, particularly in healthcare settings facing workforce strain, moral distress and retention challenges. Reporting Method: This article adheres to the PRISMA-ScR reporting guidelines. Patient or Public Contribution: This study did not include patient or public involvement in its design, conduct, or reporting. © 2025 The Author(s). Journal of Advanced Nursing published by John Wiley & Sons Ltd.
KW  - leadership
KW  - organisational behaviour
KW  - work organisation
KW  - workforce issues
KW  - adult
KW  - article
KW  - burnout
KW  - concept analysis
KW  - coping
KW  - Coping Strategy Questionnaire
KW  - ethical dilemma
KW  - human
KW  - leadership
KW  - nurse
KW  - nursing practice
KW  - patient care
KW  - practice guideline
KW  - Preferred Reporting Items for Systematic Reviews and Meta-Analyses
KW  - professional standard
KW  - turnover rate
KW  - work environment
KW  - workforce
M3  - Article
DB  - Scopus
N1  - Export Date: 02 May 2026; Cited By: 1
ER  -

TY  - JOUR
AU  - Zhang, N.
AU  - Xu, D.
AU  - Li, J.
AU  - Xu, Z.
TI  - Effects of role overload, work engagement and perceived organisational support on nurses' job performance during the COVID-19 pandemic
PY  - 2022
T2  - Journal of Nursing Management
VL  - 30
IS  - 4
SP  - 901
EP  - 912
DO  - 10.1111/jonm.13598
UR  - https://www.scopus.com/pages/publications/85127261051?origin=resultslist
AB  - Aims: We aim to study the effect of role overload, work engagement and perceived organisational support on nurses' job performance, including task performance, interpersonal facilitation and job dedication. Background: Many nurses have suffered from role overload at work during the COVID-19 pandemic. However, the investigations of the influence mechanisms and boundary conditions through and under which role overload is associated with job performance have shown inconsistent results. Methods: A total of 595 Chinese nurses were studied from November 2020 to February 2021. Confirmatory factor analysis, maximum likelihood estimation and bootstrapping analysis were used to test the mediating process and the moderating effect. Results: Work engagement partly mediated the relationships of role overload with task performance (β = −.253, p <.001, 95% CI: [−.315, −.204]) and interpersonal facilitation (β = −.202, p <.001, 95% CI: [−.261, −.145]); work engagement also fully mediated the relationship between role overload and job dedication (β = −.239, p <.001, 95% CI: [−.302, −.186]). Perceived organisational support moderated the relationships of role overload with task performance, interpersonal facilitation and work dedication (β = −.171, p <.001, β = −.154, p <.001 and β = −.175, p <.001, respectively). Conclusions: Work engagement is the linchpin linking role overload to distal outcomes of job performance. Perceived organisational support mitigates the ways in which role overload undermines job performance. Implications for Nursing Management: Hospital administrators can minimize the effects of role overload and create a more supportive organisational environment to promote the job performance of nurses. © 2022 John Wiley & Sons Ltd.
KW  - job performance
KW  - perceived organisational support
KW  - role overload
KW  - work engagement
KW  - COVID-19
KW  - Cross-Sectional Studies
KW  - Humans
KW  - Job Satisfaction
KW  - Nurses
KW  - Pandemics
KW  - Surveys and Questionnaires
KW  - Work Engagement
KW  - Work Performance
KW  - cross-sectional study
KW  - epidemiology
KW  - human
KW  - job performance
KW  - job satisfaction
KW  - nurse
KW  - pandemic
KW  - questionnaire
KW  - work engagement
M3  - Article
DB  - Scopus
N1  - Export Date: 02 May 2026; Cited By: 61
ER  -

TY  - JOUR
AU  - Topa, G.
AU  - Aranda-Carmena, M.
TI  - Job Crafting in Nursing: Mediation between Work Engagement and Job Performance in a Multisample Study
PY  - 2022
T2  - International Journal of Environmental Research and Public Health
VL  - 19
IS  - 19
C7  - 12711
DO  - 10.3390/ijerph191912711
UR  - https://www.scopus.com/pages/publications/85139939080?origin=resultslist
AB  - Job crafting is considered a specific form of proactive behavior whereby workers actively change the actual or perceived characteristics of their jobs in order to better match the demands placed on them and the resources available. As nursing could be considered a stressful profession, job crafting is proposed as a mediator between nurses’ work engagement and job performance. Hence, the main objective of this study was to provide empirical evidence on job crafting in nursing, including the three most prominent conceptualizations of the construct. The present research covers three independent empirical studies of registered or practical nurses of Spanish public and private hospitals: Study 1 (N = 699), Study 2 (N = 498), and Study 3 (N = 308). (3) Our results support the hypothesis that nurses’ job engagement and job-crafting behaviors can affect their job performance. Our finding corroborates that engaged nurses can act to proactively change their jobs, but comparing different job-crafting conceptualizations and measures, the current findings support that effectiveness of diverse job crafting behaviors could vary. To sum up, as the JDR approach proposed, the present study supports the position that work engagement influences job performance, as well as the mediating role of job crafting in this relationship. The current study takes this knowledge one step further by revealing that not all types of job-crafting behaviors are equally efficient and not all types are adequate for specific working environments, such as nursing. © 2022 by the authors.
KW  - cognitive crafting
KW  - collaborative crafting
KW  - job crafting
KW  - job performance
KW  - nursing
KW  - relational crafting
KW  - task-related crafting
KW  - work engagement
KW  - Humans
KW  - Job Satisfaction
KW  - Surveys and Questionnaires
KW  - Work Engagement
KW  - Work Performance
KW  - Workplace
KW  - Spain
KW  - cognition
KW  - craft production
KW  - health worker
KW  - performance assessment
KW  - article
KW  - empiricism
KW  - evidence based nursing
KW  - human
KW  - job performance
KW  - major clinical study
KW  - nurse
KW  - practical nurse
KW  - private hospital
KW  - work engagement
KW  - work environment
KW  - job satisfaction
KW  - questionnaire
KW  - workplace
M3  - Article
DB  - Scopus
N1  - Export Date: 02 May 2026; Cited By: 25
ER  -

TY  - JOUR
AU  - Wu, J.
AU  - Li, Y.
AU  - Zhong, X.
AU  - Fan, Y.
AU  - Zhang, J.
AU  - Dai, P.
AU  - Rong, X.
AU  - He, L.
TI  - The relationship between professional calling, work motivation, and work engagement among clinical nurses in Sichuan Province, China: a cross-sectional study
PY  - 2026
T2  - BMC Nursing
VL  - 25
IS  - 1
C7  - 214
DO  - 10.1186/s12912-026-04369-6
UR  - https://www.scopus.com/pages/publications/105033493251?origin=resultslist
AB  - Background: Nurses, as core members of the healthcare team, play a crucial role in patient care. Their work engagement directly affects care quality and patient satisfaction. High work engagement not only elevates service quality and safeguards patient safety but also enhances nurses’ job satisfaction and overall well-being. However, empirical evidence on how professional calling influences nurses’ work engagement remains limited. This study examines the mediating role of work motivation in the relationship between professional calling and work engagement among clinical nurses. Methods: In this cross-sectional study, stratified random sampling was used to survey 2,924 clinical nurses in Sichuan Province, China, from February to March 2024. Data were collected with demographic questionnaires, the Professional Calling Scale, the Work Motivation Scale, and the Work Engagement Scale. Analyses were performed with SPSS 26.0, comprising descriptive statistics, univariate analysis, correlation analysis, and hierarchical regression. Mediation was tested with Model 4 of PROCESS 4.1. Results: The mean work engagement score was 33.63 ± 7.14. Correlation analysis showed that professional calling was positively correlated with work engagement (r = 0.863, P < 0.01) and work motivation (r = 0.877, P < 0.01), and work motivation was positively correlated with work engagement (r = 0.814, P < 0.01). Mediation analysis revealed that work motivation partially mediated the relationship between professional calling and work engagement, with an effect size of 0.199, accounting for 24.8% of the total effect. Conclusion: The findings confirm that work motivation mediates the association between professional calling and work engagement among clinical nurses. Nursing managers should therefore foster nurses’ professional calling and strengthen their work motivation to enhance work engagement. Clinical trial number: Not applicable. © The Author(s) 2026.
KW  - Mediating effect
KW  - Nurses
KW  - Professional calling
KW  - Work engagement
KW  - Work motivation
M3  - Article
DB  - Scopus
N1  - Export Date: 02 May 2026; Cited By: 0
ER  -

TY  - JOUR
AU  - Asiri, A.M.
AU  - Mahran, S.M.
AU  - Elseesy, N.A.
TI  - A study of staff nurses' perceptions of nursing leadership styles and work engagement levels in Saudi general hospitals
PY  - 2023
T2  - International Journal of Advanced and Applied Sciences
VL  - 10
IS  - 1
SP  - 55
EP  - 61
DO  - 10.21833/ijaas.2023.01.008
UR  - https://www.scopus.com/pages/publications/85146181769?origin=resultslist
AB  - Leadership styles are meaningful in facing obstacles in healthcare, such as improving quality of care and performance of safety, minimizing expense, and keeping high-performing nursing staff; as a result, they can positively or negatively affect nursing work engagement, which has an impact on employee satisfaction, patient satisfaction, and organizational productivity. Thus the objective of this study is to determine the perception of the relationship between nurse managers' leadership styles and the levels of work engagement of the staff nurses in the Kingdom of Saudi Arabia. This study used a quantitative, descriptive, cross-sectional, and correlational design. A convenience sampling technique was used to select 383 staff nurses working in governmental hospitals in Saudi Arabia. The Utrecht Work Engagement Scale and the Multifactorial Leadership Questionnaire 5X short form were used to collect data. The study found that transformational leadership style (M±SD: 2.34±.946) and transactional leadership style (M±SD: 2.03±.686) had the highest mean scores from staff nurses' perceptions, while laissez-faire leadership style (M±SD: 1.4±.991) had the lowest mean score. Moreover, the highest mean score of staff nurses' work engagement was dedication (M±SD: 4.80±1.380), and the lowest mean score for vigor (M±SD: 4.02±1.424). There was a strong statistically significant positive relationship between transformational and transactional leadership styles and staff nurses' levels of work engagement (r=0.591, r=0.517, P=0.000), respectively, while there was a negative but not statistically significant relationship between laissez-faire leadership style and staff nurses' levels of work engagement (r=-0.023 and p=0.64). Nurse managers who utilize transformational and transactional leadership approaches to empower and collaborate with staff nurses can improve organizational performance.  © 2022 The Authors.
KW  - Governmental hospitals
KW  - Leadership styles
KW  - Nurse managers
KW  - Staff nurses
KW  - Work engagement
M3  - Article
DB  - Scopus
N1  - Export Date: 02 May 2026; Cited By: 5
ER  -

TY  - JOUR
AU  - Bahrami Nejad Joneghani, R.
AU  - Bahrami Nejad Joneghani, R.
AU  - Dustmohammadloo, H.
AU  - Bouzari, P.
AU  - Ebrahimi, P.
AU  - Fekete-Farkas, M.
TI  - Self-Compassion, Work Engagement and Job Performance among Intensive Care Nurses during COVID-19 Pandemic: The Mediation Role of Mental Health and the Moderating Role of Gender
PY  - 2023
T2  - Healthcare (Switzerland)
VL  - 11
IS  - 13
C7  - 1884
DO  - 10.3390/healthcare11131884
UR  - https://www.scopus.com/pages/publications/85165020265?origin=resultslist
AB  - (1) Background: The COVID-19 pandemic has highlighted attention on the importance of certain variables in predicting job performance. Among these, mental health is one of the main variables affected by this pandemic. It can have an important mediating role in predicting job performance by individual, occupational, and organizational variables, especially in the nursing community. However, there is little information about its mediation role among the predictors of job performance. This cross-sectional study aimed to examine the role of mental health as a mediating factor in the influence of self-compassion and work engagement on ICU nurses’ job performance during the COVID-19 pandemic, as well as the moderating effect of gender on all model relations. A survey of 424 ICU nurses (men 193 and women 231) was undertaken in three Coronavirus hospitals in Isfahan, Iran. (2) Method: Questionnaires were distributed and collected among the statistical sample, and the data from the questionnaires were analyzed using AMOS24 software (version 24). The research model was evaluated in two stages (the main model and the two sub-models in two gender groups). (3) Result: The analysis revealed that work engagement (β = 0.42, p < 0.001), mental health (β = 0.54, p < 0.001) and job performance (β = 0.51, p < 0.001) were discovered to be positively related to self-compassion. Work engagement is positively associated with mental health (β = 0.16, p < 0.01) and job performance (β = 0.21, p < 0.001), and mental health is linked positively to job performance (β = 0.23, p < 0.001). Furthermore, the effects of self-compassion and work engagement on job performance are mediated by mental health. According to the findings, gender moderates the link between self-compassion and work engagement, work engagement and job performance, and self-compassion and job performance. (4) Conclusion: Mental health has a mediating role in the effect of self-compassion and work engagement on ICU nurses’ job performance. Gender also acted as a moderator in some relationships. Males are dominant in all of these relationships as compared to females. © 2023 by the authors.
KW  - COVID-19 pandemic
KW  - job performance
KW  - mental health
KW  - self-compassion
KW  - work engagement
M3  - Article
DB  - Scopus
N1  - Export Date: 02 May 2026; Cited By: 19
ER  -

TY  - JOUR
AU  - Duva, I.M.
AU  - Higgins, M.K.
AU  - Baird, M.
AU  - Lawson, D.
AU  - Murphy, J.R.
AU  - Grabbe, L.
TI  - Practical resiliency training for healthcare workers during COVID-19: results from a randomised controlled trial testing the Community Resiliency Model for well-being support
PY  - 2022
T2  - BMJ Open Quality
VL  - 11
IS  - 4
C7  - e002011
DO  - 10.1136/bmjoq-2022-002011
UR  - https://www.scopus.com/pages/publications/85142940095?origin=resultslist
AB  - Objective To introduce the Community Resiliency Model (CRM) as mental well-being support for healthcare workers working through the height of the COVID-19 pandemic. Design Randomised controlled trial with a no treatment control group. Setting Two large urban health systems in the Southern United States between October 2020 and June 2021. Participants Eligible participants were currently employed as healthcare workers within the participating healthcare systems. 275 employees registered and consented electronically in response to email invitations. 253 participants completed the baseline survey necessary to be randomised and included in analyses. Intervention Participants were assigned 1:1 to the control or intervention group at the time of registration. Intervention participants were then invited to 1-hour virtual CRM class teaching skills to increase somatic awareness in the context of self and other care. Main outcome measures Self-reported data were collected rating somatic awareness, well-being, symptoms of stress, work engagement and interprofessional teamwork. Results Baseline data on the total sample of 275 (53% nurses) revealed higher symptoms of stress and lower well-being than the general population. The intervention participants who attended a CRM class (56) provided follow-up survey data at 1 week (44) and 3 months (36). Significant improvement for the intervention group at 3 months was reported for the well-being measures (WHO-5, p<0.0087, d=0.66; Warwick-Edinburgh Mental Well-Being Scale, p<0.0004, d=0.66), teamwork measure (p≤0.0002, d=0.41) and stress (Secondary Traumatic Stress Scale, p=0.0058, d=46). Conclusion Baseline results indicate mental health is a concern for healthcare workers. Post intervention findings suggest that CRM is a practical approach to support well-being for healthcare workers during a crisis such as this pandemic. The simple tools that comprise the model can serve as a starting point for or complement self-care strategies to enhance individual resilience and buffer the effects of working in an increasingly stressful work environment.  © Author(s) (or their employer(s)) 2022. Re-use permitted under CC BY-NC. No commercial re-use. See rights and permissions. Published by BMJ.
KW  - Mental health
KW  - Patient safety
KW  - Quality improvement
KW  - Safety culture
KW  - Teamwork
KW  - COVID-19
KW  - Health Personnel
KW  - Humans
KW  - Mental Health
KW  - Pandemics
KW  - United States
KW  - Workplace
KW  - adult
KW  - aged
KW  - Article
KW  - attention
KW  - awareness
KW  - Connor Davidson resilience scale
KW  - controlled study
KW  - coping behavior
KW  - coronavirus disease 2019
KW  - e-mail
KW  - emotional stability
KW  - employee
KW  - female
KW  - follow up
KW  - health care personnel
KW  - health care system
KW  - human
KW  - male
KW  - mindfulness
KW  - physiological stress
KW  - psychological resilience
KW  - psychological well-being
KW  - psychometry
KW  - randomized controlled trial
KW  - randomized controlled trial (topic)
KW  - risk factor
KW  - self care
KW  - self concept
KW  - self report
KW  - teaching
KW  - teamwork
KW  - United States
KW  - urban health
KW  - Warwick-Edinburgh Mental Well-being Scale
KW  - WHO-5 Well-Being Index
KW  - work engagement
KW  - health care personnel
KW  - mental health
KW  - pandemic
KW  - workplace
M3  - Article
DB  - Scopus
N1  - Export Date: 02 May 2026; Cited By: 21
ER  -

TY  - JOUR
AU  - Rabenu, E.
AU  - Shertzer, Y.
TI  - “They Care a Lot”: A Qualitative Study of Nurses’ Perspective on the Performance Appraisal Process in Israel
PY  - 2025
T2  - Journal of Nursing Management
VL  - 2025
IS  - 1
C7  - 5525447
DO  - 10.1155/jonm/5525447
UR  - https://www.scopus.com/pages/publications/105018191603?origin=resultslist
AB  - Intro: The performance appraisal (PA) process is carried out in organizations in general and in health organizations in particular due to its expected benefits, such as improving performance regarding patient care quality, documentation, identifying training needs, raising job satisfaction, and employee engagement. This paper explores the nurses’ perspective on the PA process. Design/Methods: As part of course assignments in the Master’s degree program in health systems management, 34 nurses in hospitals in Israel (students in the course) were asked to describe the PA process they underwent in their organization (their written narratives regarding the PA process). Thematic analysis was employed to examine their responses. Results: Four themes were found: characteristics of the feedback session (the PA interview), characteristics of the appraisee, characteristics of the appraiser, and characteristics of the PA process. Conclusion: Beyond elucidating the nurses’ subjective experiences and priorities, the study brought to light several major issues, such as the fact that nurses highly value the PA process and do not consider it a mere formal chore. Also, the nurses emphasized the procedural justice of the process (i.e., they cared that the process has sufficient validity and reliability). Lastly, they crave recognition and acknowledgment. Implications: This research has theoretical and practical implications based on specifying the nurses’ perspectives and priorities and taking them into consideration. The study’s findings can assist healthcare organizations to understand this crucial practice better so that it can achieve its full potential. Copyright © 2025 Edna Rabenu and Yonatan Shertzer. Journal of Nursing Management published by John Wiley & Sons Ltd.
KW  - nurses
KW  - nursing management
KW  - performance appraisal
KW  - performance evaluation
KW  - thematic analysis
KW  - Adult
KW  - Attitude of Health Personnel
KW  - Employee Performance Appraisal
KW  - Female
KW  - Humans
KW  - Israel
KW  - Job Satisfaction
KW  - Male
KW  - Middle Aged
KW  - Nurses
KW  - Perception
KW  - Qualitative Research
KW  - adult
KW  - article
KW  - health care organization
KW  - human
KW  - interview
KW  - job satisfaction
KW  - nurse
KW  - nursing management
KW  - patient care
KW  - procedural justice
KW  - qualitative research
KW  - reliability
KW  - thematic analysis
KW  - validity
KW  - work engagement
KW  - female
KW  - health personnel attitude
KW  - Israel
KW  - male
KW  - middle aged
KW  - perception
KW  - personnel management
KW  - procedures
KW  - psychology
KW  - qualitative research
M3  - Article
DB  - Scopus
N1  - Export Date: 02 May 2026; Cited By: 0
ER  -

TY  - JOUR
AU  - Tosun, S.
AU  - Cerev, G.
AU  - Sariipek, D.B.
TI  - From Wage Dissatisfaction to Union Expectations: The Mediating Role of Union Perception Among Nurses
PY  - 2026
T2  - Journal of Advanced Nursing
DO  - 10.1111/jan.70580
UR  - https://www.scopus.com/pages/publications/105033242620?origin=resultslist
AB  - Aim: This study examines the relationships between wage satisfaction, union perceptions, expectations, and union membership among Turkish nurses, identifying factors associated with union participation. Design: Sequential explanatory mixed-methods design. Methods: This two-phase study (January–July 2023) included: (1) a quantitative survey of 210 nurses assessing wage satisfaction, union perceptions, and expectations, analysed using regression and PROCESS Macro (Model 4); and (2) qualitative interviews with 22 nurses, including 15 with union leadership experience, analysed through thematic analysis using MAXQDA. Results: Quantitative findings indicated that wage satisfaction was associated with nurses' perceptions of unions but did not independently predict union expectations. The study hypothesises that union perception functions as a key mediating mechanism, translating wage dissatisfaction into expectations for union action. Qualitative findings supported this pattern, showing that although wage dissatisfaction was widespread, nurses' expectations were primarily shaped by perceptions of unions' transparency, political independence, democratic participation, and representational capacity rather than by wages alone. Conclusions: Union participation among nurses is influenced by both economic conditions and normative evaluations of unions. While wage dissatisfaction provides an important contextual background, expectations and engagement are mainly driven by perceptions of union credibility, fairness, and representational effectiveness. Implications for Profession and/or Patient Care: Nursing unions should prioritise transparent governance, democratic participation, and political independence to enhance trust, member engagement, workforce stability, and quality of care. Impact: This study addresses persistent wage dissatisfaction alongside declining union membership and trust. The findings demonstrate that union engagement depends not only on economic dissatisfaction but also on perceived representational fairness. The results are particularly relevant for nursing unions, professional organisations, and policymakers aiming to strengthen union legitimacy and workforce engagement in healthcare systems. Reporting Method: Compliant with COREQ guidelines and mixed-methods reporting standards. Patient or Public Contribution: No patient or public contribution. © 2026 The Author(s). Journal of Advanced Nursing published by John Wiley & Sons Ltd.
KW  - mixed method
KW  - nursing
KW  - union expectation
KW  - union membership
KW  - union perception
KW  - wage satisfaction
KW  - article
KW  - controlled study
KW  - expectation
KW  - fairness
KW  - female
KW  - health care system
KW  - human
KW  - interview
KW  - leadership
KW  - male
KW  - medical society
KW  - nurse
KW  - participation
KW  - patient care
KW  - perception
KW  - practice guideline
KW  - satisfaction
KW  - thematic analysis
KW  - work engagement
M3  - Article
DB  - Scopus
N1  - Export Date: 02 May 2026; Cited By: 0
ER  -

TY  - JOUR
AU  - Al-Fuqaha, O.N.
AU  - Rayan, A.
AU  - Baqeas, M.H.
AU  - Alqadrie, W.T.
AU  - Alhalaiqa, F.
AU  - Batiha, A.-M.
AU  - Rayani, A.M.
TI  - Job Satisfaction and Job Performance Among Critical Care Nurses: The Moderating Role of Work Engagement in Public Hospitals
PY  - 2025
T2  - Risk Management and Healthcare Policy
VL  - 18
SP  - 3311
EP  - 3327
DO  - 10.2147/RMHP.S538291
UR  - https://www.scopus.com/pages/publications/105018977313?origin=resultslist
AB  - Background: Nurses are pivotal to healthcare delivery, particularly in critical care settings where their performance directly affects patient outcomes. While job satisfaction and work engagement are established predictors of job performance, their interactive effects remain underexplored in low-resource and high-stress contexts such as Jordan. Aim: This study examined the moderating role of work engagement in the relationship between job satisfaction and job performance among critical care nurses in Jordan. Methods: A descriptive cross-sectional design was employed with a convenience sample of 143 registered nurses from four public hospitals in Jordan. Data were collected using validated instruments: Demographic and Professional Characteristics Sheet, The Job Satisfaction Survey (JSS), the Utrecht Work Engagement Scale (UWES-9), and the Six-Dimension Scale of Nursing Performance (SDSNP). Descriptive statistics, Pearson’s correlation, independent t-tests, and moderation analysis were conducted using SPSS v26. Results: Participants reported moderate levels of job satisfaction (M = 2.90/4), work engagement (M = 3.58/6), and job performance in terms of both frequency (M = 3.31/4) and quality (M = 3.11/4). Job satisfaction positively correlated with work engagement (r = 0.28, p < 0.001) and job performance quality (r = 0.21, p < 0.05), but not frequency. Work engagement significantly moderated the relationship between job satisfaction and job performance frequency (β = 0.25, p = 0.027), but not quality. Conclusion: Work engagement enhances the positive impact of job satisfaction on performance frequency, emphasizing its critical role in sustaining nurse productivity. Targeted strategies to improve both job satisfaction and engagement may enhance performance outcomes and healthcare quality in high-acuity environments. © 2025 Al-Fuqaha et al.
KW  - ICU
KW  - job performance
KW  - job satisfaction
KW  - nursing
KW  - work engagement
KW  - adult
KW  - Article
KW  - cross-sectional study
KW  - education
KW  - female
KW  - health care delivery
KW  - health care quality
KW  - human
KW  - income
KW  - intensive care nursing
KW  - intensive care unit
KW  - job performance
KW  - job satisfaction
KW  - major clinical study
KW  - male
KW  - nurse
KW  - treatment outcome
KW  - Utrecht Work Engagement Scale-9
KW  - work engagement
M3  - Article
DB  - Scopus
N1  - Export Date: 02 May 2026; Cited By: 2
ER  -

TY  - JOUR
AU  - Yuan, T.
AU  - Ren, H.
AU  - Yin, X.
AU  - Liang, L.
AU  - Fei, J.
AU  - Liu, X.
AU  - Zheng, C.
AU  - Wang, H.
AU  - Gao, J.
AU  - Mei, S.
AU  - Li, H.
TI  - How does psychosocial safety climate cross-level influence work engagement and job burnout: the roles of organization-based self-esteem and psychological detachment
PY  - 2024
T2  - BMC Nursing
VL  - 23
IS  - 1
C7  - 389
DO  - 10.1186/s12912-024-01935-8
UR  - https://www.scopus.com/pages/publications/85195578345?origin=resultslist
AB  - Background: Existing researches on nurses’ work engagement and job burnout have mostly stayed at the individual level, and limited researches test the cross-level effects of psychosocial safety climate (PSC). The study aimed to explore the cross-level mediating effect of organization-based self-esteem (OBSE) and the moderating effect of psychological detachment between the relationship of PSC and work engagement and job burnout in nurses. Methods: The cross-sectional study was conducted during November to December 2022 at a tertiary hospital in a northeastern province of China. Data was collected from 1832 nurses through an online questionnaire. Correlation analyses and hierarchical linear modeling were used to test study hypotheses. Results: The results showed that PSC was positively associated with work engagement, and negatively associated with job burnout. OBSE mediated the effect of PSC on work engagement, as well as job burnout. Additionally, psychological detachment played a moderating role between PSC and work engagement, but no moderating effect was found between PSC and job burnout. Conclusions: PSC at the organizational level increases work engagement and reduces job burnout by stimulating nurses’ high levels of OBSE. Psychological detachment, as a situational factor, enhances the positive influence of PSC on work engagement. The implementation of measures to improve the PSC levels of the organization, and the levels of OBSE and psychological detachment among nurses could help to promote their good work performance. © The Author(s) 2024.
KW  - Cross-level model
KW  - Job burnout
KW  - Nurses
KW  - Psychosocial safety climate
KW  - Work engagement
M3  - Article
DB  - Scopus
N1  - Export Date: 02 May 2026; Cited By: 11
ER  -

TY  - JOUR
AU  - Hult, M.
AU  - Terkamo-Moisio, A.
TI  - Mental well-being, work engagement, and work-related and personal resources among nurse managers: A structural equation model
PY  - 2023
T2  - International Journal of Nursing Studies Advances
VL  - 5
C7  - 100140
DO  - 10.1016/j.ijnsa.2023.100140
UR  - https://www.scopus.com/pages/publications/85164468236?origin=resultslist
AB  - Background: Nurse managers are central to guaranteeing quality healthcare outcomes. However, their position is very demanding and special attention should be paid to their mental well-being. Good mental well-being at work is associated with overall occupational well-being, increasing nurse managers' intention to stay in the profession and their commitment to their organization. However, little is known about nurse managers' personal and work-related resources that support good mental well-being. Objective: To explore work-related and personal resources associated with nurse managers' work engagement and mental well-being. Design: A cross-sectional survey study. Participants: Finnish nurse managers (n = 366) including ward managers (n = 332), chief nurses (n = 24), and administrative head nurses (n = 6). Methods: Nationwide online survey data was collected with a self-administered questionnaire in February 2023 from the members of one health and social care workers' trade union. The relationships between nurse managers' personal (psychological capital and calling) and work-related (job resources and social support) resources, work engagement and mental well-being were analysed using structural equation modeling. Nurse managers were also divided into two groups based on their mental well-being score: those with and without depression. The study is reported following the guidelines for Strengthening the Reporting of Observational Studies in Epidemiology (STROBE). Results: Nurse managers who had depression (27%) were associated with less personal and work-related resources compared to managers without depression. Work engagement correlated strongly with mental well-being. A structural equation model that indicated positive significant total effects of work engagement (β = 0.38), social support (β = 0.26), job resources (β = 0.19), and psychological capital β = 0.28) and calling (β = 0.13) with mental well-being had an excellent fit. Conclusion: Nurse managers' mental well-being can be supported by organisational strategies and national policies that enhance leadership skills and increase work-related resources, which, in turn, can manifest as psychological and professional capital and a sense of meaningfulness in work. Globally, the healthcare sector needs resilient and healthy nurse managers to respond to current and future challenges. They are key players in safeguarding the well-being and commitment of nursing staff and thereby improving the quality of care. © 2023 The Author(s)
KW  - Job resources
KW  - Mental well-being
KW  - Nurse manager
KW  - Social support
KW  - Structural equation model
KW  - Work engagement
M3  - Article
DB  - Scopus
N1  - Export Date: 02 May 2026; Cited By: 13
ER  -

TY  - JOUR
AU  - Wright, M.I.
AU  - Sha, S.
AU  - Hall, L.A.
AU  - Hessler, B.
TI  - Factors in the Perioperative Nurses’ Work Environment That Predict Work Engagement
PY  - 2024
T2  - AORN Journal
VL  - 119
IS  - 3
SP  - e1
EP  - e12
DO  - 10.1002/aorn.14095
UR  - https://www.scopus.com/pages/publications/85185912762?origin=resultslist
AB  - Perioperative nurse engagement and certification are associated with a culture of safety, which is crucial in perioperative environments. Therefore, examining relationships between engagement, the practice environment, and certification is warranted. The purposes of this study were to examine the relationships between the perioperative practice environment and reported nurse engagement, determine differences in engagement based on certification, and identify facilitators and barriers to attaining and sustaining certification. In this multiphase mixed-methods study, we used a convenience sample of perioperative nurses (N = 379) to examine relationships between engagement, the practice environment, and certification. Qualitative interviews were conducted (n = 15) to supplement the quantitative findings. Leadership support (β = 0.23, P =.001) and nursing foundations for quality care (β = 0.21, P =.01) were significant predictors of engagement. Certified nurses did not have significantly higher mean engagement scores when compared with noncertified peers. Qualitative interviews corroborated the findings. © AORN, Inc, 2024.
KW  - culture of safety
KW  - leadership support
KW  - mixed-methods study
KW  - nurse engagement
KW  - perioperative nurse certification
KW  - Certification
KW  - Humans
KW  - Leadership
KW  - Quality of Health Care
KW  - Work Engagement
KW  - adult
KW  - article
KW  - certification
KW  - controlled study
KW  - convenience sample
KW  - female
KW  - human
KW  - interview
KW  - leadership
KW  - male
KW  - nurse
KW  - nursing organization
KW  - work engagement
KW  - work environment
KW  - health care quality
KW  - leadership
M3  - Article
DB  - Scopus
N1  - Export Date: 02 May 2026; Cited By: 1
ER  -

TY  - JOUR
AU  - Wang, W.
AU  - Samadbeik, M.
AU  - Puri, G.
AU  - McLeod, D.S.A.
AU  - Lobo, E.
AU  - Duong, T.
AU  - Kirwa, T.
AU  - Sullivan, C.
TI  - Clinicians’ perspectives on electronic medical records use in diabetes outpatient Care: A qualitative study
PY  - 2026
T2  - International Journal of Medical Informatics
VL  - 209
C7  - 106275
DO  - 10.1016/j.ijmedinf.2026.106275
UR  - https://www.scopus.com/pages/publications/105027212977?origin=resultslist
AB  - Background: Electronic Medical Records (EMRs) aim to improve efficiency, safety, and quality of care. However, the impact of EMR implementation, particularly in outpatient diabetes care, remains underexplored. This study explored clinicians’ perspectives on EMR use in diabetes outpatient care. Methods: This qualitative study, conducted in line with COREQ guidelines, involved four focus groups with 22 clinicians (doctors, nurses, and allied health) at a metropolitan diabetes service in Queensland, Australia. Data were analysed using deductive content analysis, guided by the Quintuple Aim and Technology Acceptance Model/Unified Theory of Acceptance and Use of Technology frameworks. Results: Clinicians reported mixed outcomes across the Quintuple Aim domains, shaped by technology adoption constructs. Facilitators such as improved efficiency, access to patient information, and prescribing safety reflected perceived usefulness and positive attitudes, contributing to favourable outcomes across multiple Quintuple Aim. Barriers such as navigation complexity, technical issues, alert fatigue, and overwhelming training led to negative outcomes in EMR use. Tensions around documentation practices and patient expectations of system use, resulted in mixed outcomes. Overall, clinicians viewed EMRs as essential, but sustained adoption required improved usability, tailored training, and better system integration. Conclusion: This study concludes that while the EMRs improved safety, efficiency, and access to information, their design and implementation also introduced burdens that negatively affected clinician experience. EMRs significantly shape the healthcare workforce, influencing workflow, wellbeing, and professional engagement. In outpatient diabetes care, specific workflow challenges such as glycaemic data integration highlight that existing EMR designs may not fully support the complexity of chronic disease management. To maximise benefits, EMR initiatives should be approached as quality improvement activities, with role-specific training, reliable infrastructure, and clinician involvement in system optimisation. Future research should address usability challenges, enhance integration, and ensure that both clinician and patient perspectives guide digital health transformation. © 2026 The Authors
KW  - Digital health
KW  - EMR
KW  - Outpatient diabetes
KW  - Qualitative study
KW  - Quintuple Aim
KW  - Technology Acceptance Model
KW  - Adult
KW  - Ambulatory Care
KW  - Attitude of Health Personnel
KW  - Attitude to Computers
KW  - Diabetes Mellitus
KW  - Electronic Health Records
KW  - Female
KW  - Focus Groups
KW  - Humans
KW  - Male
KW  - Qualitative Research
KW  - Queensland
KW  - Data integration
KW  - Diseases
KW  - Electronic health record
KW  - Information management
KW  - Integration
KW  - Medical computing
KW  - Diabetes care
KW  - Digital health
KW  - Electronic medical record
KW  - Medical record
KW  - Outpatient diabetes
KW  - Qualitative study
KW  - Quality of care
KW  - Quintuple aim
KW  - Technology acceptance model
KW  - Work-flows
KW  - access to information
KW  - adoption
KW  - aged
KW  - Article
KW  - Australia
KW  - chronic disease management
KW  - clinical practice guideline
KW  - clinician
KW  - conceptual framework
KW  - content analysis
KW  - controlled study
KW  - data integration
KW  - demographics
KW  - diabetes care
KW  - diabetes mellitus
KW  - digital health
KW  - electronic medical record
KW  - fatigue
KW  - female
KW  - glucose blood level
KW  - human
KW  - information processing
KW  - integration
KW  - male
KW  - medical documentation
KW  - nurse
KW  - outpatient
KW  - outpatient care
KW  - patient expectation
KW  - patient information
KW  - patient safety
KW  - practice guideline
KW  - qualitative research
KW  - Queensland
KW  - technology
KW  - tension
KW  - total quality management
KW  - usability
KW  - work engagement
KW  - workflow
KW  - adult
KW  - ambulatory care
KW  - attitude to computers
KW  - electronic health record
KW  - health personnel attitude
KW  - therapy
KW  - Efficiency
M3  - Article
DB  - Scopus
N1  - Export Date: 02 May 2026; Cited By: 0
ER  -

TY  - JOUR
AU  - Wan, L.
AU  - Liu, J.
AU  - Wang, H.
AU  - Li, K.
TI  - Proactively Seeking Feedback From Diverse Networks: A Weekly Diary Study on Nurses’ Work Engagement and Task Performance
PY  - 2025
T2  - Journal of Nursing Management
VL  - 2025
IS  - 1
C7  - 8119182
DO  - 10.1155/jonm/8119182
UR  - https://www.scopus.com/pages/publications/105001114168?origin=resultslist
AB  - Feedback-seeking behavior has been found to have positive impacts on nurses’ mental health. However, we still lack knowledge on how and under what conditions feedback-seeking behavior can enhance nurses’ work engagement and task performance on a weekly basis. Based on weak ties theory and information processing theory, this study aimed to investigate the positive relationship between weekly feedback-seeking behavior, nurses’ work engagement, and task performance. In addition, we explored the moderating roles of contacts’ closeness and contacts’ functional background diversity. Using a 4-week survey with 368 nurses (totaling 1472 observations), we generally confirmed our hypotheses. The results of the multilevel regression analysis revealed that the positive relationship between weekly feedback-seeking behavior and work engagement was stronger for those who had higher levels of contacts’ functional background diversity and that the positive relationship between weekly feedback-seeking behavior and task performance was stronger for those who had lower levels of contacts’ closeness. In summary, taking a network characteristic perspective, we highlight that contacts’ closeness and functional background diversity can significantly influence the nurses’ feedback-seeking process on a weekly basis. These findings enhance our understanding of how feedback-seeking behavior can be leveraged to promote positive work outcomes for nurses. Copyright © 2025 Li Wan et al. Journal of Nursing Management published by John Wiley & Sons Ltd.
KW  - contacts
KW  - contacts’ functional background diversity
KW  - feedback-seeking behavior
KW  - task performance
KW  - work engagement
KW  - adult
KW  - article
KW  - behavior
KW  - female
KW  - human
KW  - intimacy
KW  - knowledge
KW  - male
KW  - mental health
KW  - nurse
KW  - nursing management
KW  - task performance
KW  - therapy
KW  - work engagement
KW  - young adult
M3  - Article
DB  - Scopus
N1  - Export Date: 02 May 2026; Cited By: 2
ER  -

TY  - JOUR
AU  - Alkorashy, H.
AU  - Alanazi, M.
TI  - Personal and Job-Related Factors Influencing the Work Engagement of Hospital Nurses: A Cross-Sectional Study from Saudi Arabia
PY  - 2023
T2  - Healthcare (Switzerland)
VL  - 11
IS  - 4
C7  - 572
DO  - 10.3390/healthcare11040572
UR  - https://www.scopus.com/pages/publications/85148757496?origin=resultslist
AB  - This study explored the levels of work engagement and identified whether personal and job-related factors influenced the work engagement dimensions of vigor, dedication, and absorption of nurses working in a Saudi hospital. A descriptive, cross-sectional correlational survey of nurses in inpatient wards (general medical, surgical, and specialized wards) and critical care units in a tertiary hospital in Saudi Arabia, using The Utrecht Work Engagement Scale. Using a self-report questionnaire, 426 staff nurses and 34 first-line nurse managers were surveyed. Data collected consisted of selected personal and professional factors, including gender, age, education, current work setting, years of experience, nationality, and participation in committees, and/or work teams alongside the 17-item version of the UWES. The study participants showed high levels of work engagement. Age, years of experience, and participation in committees were significantly associated with work engagement. Nurses who were older, possessed more experience, and participated in committees showed higher levels of engagement. Healthcare organizations and their leaders, policymakers, and strategic planners should create a conducive work environment that supports the work engagement of nurses by considering the influencing antecedents. The nursing profession, patients’ safety issues, and vital economic problems are the fundamental issues facilitated by the creation of practice environments that entirely engage nurses in their work. © 2023 by the authors.
KW  - hospital nursing
KW  - Saudi Arabia
KW  - Utrecht Work Engagement Scale
KW  - work engagement
M3  - Article
DB  - Scopus
N1  - Export Date: 02 May 2026; Cited By: 31
ER  -

TY  - JOUR
AU  - Aung Po, W.W.
AU  - Wichaikhum, O.-A.
AU  - Abhicharttibutra, K.
AU  - Suthakorn, W.
TI  - Factors predicting job performance of nurses: A descriptive predictive study
PY  - 2024
T2  - International Nursing Review
VL  - 71
IS  - 3
SP  - 563
EP  - 570
DO  - 10.1111/inr.12873
UR  - https://www.scopus.com/pages/publications/85167736786?origin=resultslist
AB  - Aim: This study investigated the job performance and predictability of job demands, job resources, personal resources, work engagement, job crafting, and the transformational leadership of nurse managers on this among nurses in Myanmar. Background: The ongoing crisis of nursing shortages along with heavy workloads combines to form a major challenge in Myanmar and these affected the job performance of nurses during the COVID-19 pandemic. Methods: Utilizing a stratified random sample of 474 nurses from tertiary-level general hospitals in the Republic of the Union of Myanmar, a descriptive predictive analysis was carried out. The Demographic Data Sheet, Job Performance Scale, Work Engagement Scale, Job Demands Scale, Job Resources Scale, Personal Resources Scale, Job Crafting Scale, and Global Transformational Leadership Scale were utilized to collect data. Results: The overall level of job performance was perceived to be high, considering various factors such as job demands, personal resources, work engagement, and job crafting were found as significant predictors of nurses’ job performance, explaining 63.30% of the total variance. Discussion: These findings make a valuable contribution toward enhancing nurses’ job performance by addressing job demands, fostering work engagement, and nurturing their job-crafting capabilities. Self-reporting data collection may not have accurately represented the actual level of study variable. Conclusion: This study highlighted factors that significantly affect nurses’ job performance in general hospitals in Myanmar. Implications for nursing and health policy: The findings provide important evidence for nursing administrators and policymakers wishing to develop strategies to enhance the working environment and remain active in helping the performance of nurses. © 2023 International Council of Nurses.
KW  - Job crafting
KW  - job demands
KW  - job performance
KW  - Myanmar
KW  - nurses
KW  - personal resources
KW  - work engagement
KW  - Adult
KW  - COVID-19
KW  - Female
KW  - Humans
KW  - Job Satisfaction
KW  - Leadership
KW  - Male
KW  - Middle Aged
KW  - Myanmar
KW  - Nursing Staff, Hospital
KW  - Pandemics
KW  - SARS-CoV-2
KW  - Surveys and Questionnaires
KW  - Work Engagement
KW  - Work Performance
KW  - Workload
KW  - adult
KW  - coronavirus disease 2019
KW  - epidemiology
KW  - female
KW  - human
KW  - job performance
KW  - job satisfaction
KW  - leadership
KW  - male
KW  - middle aged
KW  - Myanmar
KW  - nursing staff
KW  - pandemic
KW  - psychology
KW  - questionnaire
KW  - Severe acute respiratory syndrome coronavirus 2
KW  - work engagement
KW  - workload
M3  - Article
DB  - Scopus
N1  - Export Date: 02 May 2026; Cited By: 12
ER  -

TY  - JOUR
AU  - Teo, K.Y.
AU  - Yuan, L.X.
AU  - Kan, S.H.
AU  - Ho, A.L.
AU  - Ng, G.N.J.
TI  - Transforming caregivers into partners: advancing WHO patient safety goals in Singapore acute hospital
PY  - 2025
T2  - BMJ Open Quality
VL  - 14
IS  - 4
C7  - e003555
DO  - 10.1136/bmjoq-2025-003555
UR  - https://www.scopus.com/pages/publications/105023453618?origin=resultslist
AB  - Engaging caregivers as active partners in care is a cornerstone of Strategic Objective 4 in the WHO’s Global Patient Safety Action Plan 2021–2030. Despite its recognised importance, caregiver integration in acute care remains inconsistent, with significant gaps in registration processes, role clarity and institutional support. At Singapore General Hospital (SGH), a 1900-bed academic medical centre, caregiver involvement was previously informal and varied across clinical settings. This hospital-wide quality improvement initiative aimed to improve the caregiver-to-admission ratio from 1:6 to 1:4 within 6months. Caregiver was defined as a family member formally registered through the hospital’s Automated Visitor Management System (AVMS) and oriented to participate in basic patient care. A multidisciplinary team co-designed a scalable intervention through staff engagement and collaboration with the SingHealth Patient Advocacy Network (SPAN). Key strategies included simplified electronic registration, admission-based caregiver orientation, policy revisions to enable overnight stays, bedside education and flexible learning tools. These changes were embedded into clinical workflows and supported by infrastructure enhancements. Between April 2024 and March 2025, admission-to-caregiver ratio improved from 1:6 in the pre-implementation period to 1:4 post-implementation (5512 caregivers across 33191 admissions pre-implementation vs 9592 caregivers across 38874 admissions postimplementation). In addition, hospital-wide patient experience indicator from the Service Level Tracking (SLT) dashboard was included as a balancing measure. The percentage of patients and families who responded ‘Definitely yes’ to recommending SGH to family and friends improved from 81.9% pre-implementation to 85.2% post-implementation. The initiative reflects not only SGH’s operational readiness and leadership commitment but also a broader paradigm shift: the healthcare team’s growing recognition of the value of partnering with families, and the public’s increasing willingness to participate in care even within high-acuity hospital environments. This project exemplifies how aligning systems, mindsets and partnerships can bring the WHO’s patient safety goals into practical, sustainable action. © Author(s) (or their employer(s)) 2025. Re-use permitted under CC BY-NC. No commercial re-use. See rights and permissions. Published by BMJ Group.
KW  - Healthcare quality improvement
KW  - Nurses
KW  - Patient education
KW  - Patient safety
KW  - Patient-centred care
KW  - Caregivers
KW  - Humans
KW  - Patient Safety
KW  - Quality Improvement
KW  - Singapore
KW  - World Health Organization
KW  - Article
KW  - caregiver
KW  - emergency care
KW  - family
KW  - friend
KW  - health care policy
KW  - health education
KW  - health infrastructure
KW  - hospital admission
KW  - human
KW  - leadership
KW  - motivation
KW  - multidisciplinary team
KW  - patient care
KW  - patient experience
KW  - patient safety
KW  - Singapore
KW  - total quality management
KW  - university hospital
KW  - work engagement
KW  - workflow
KW  - World Health Organization
KW  - organization and management
KW  - psychology
KW  - World Health Organization
M3  - Article
DB  - Scopus
N1  - Export Date: 02 May 2026; Cited By: 0
ER  -

TY  - JOUR
AU  - Zhang, H.
AU  - Zhang, Z.
AU  - Xiao, H.
AU  - Qu, R.
AU  - Zhou, Z.
TI  - Age-group Variations in the Associations Between Technostress, Job Burnout, and Work Engagement Among Nurses: Evidence From a Network Analysis
PY  - 2026
T2  - Asian Nursing Research
VL  - 20
IS  - 1
SP  - 11
EP  - 20
DO  - 10.1016/j.anr.2025.06.002
UR  - https://www.scopus.com/pages/publications/105027177284?origin=resultslist
AB  - Purpose: While digital transformation has become a necessary trend for hospitals, it imposes technostress (TS) on nurses working on the healthcare front lines. According to previous research, it increases conflict between nurses and patients, but the mechanism and age difference are ignored. Methods: A total of 672 nurses were recruited from five hospitals in Liaoning Province, China. Network analysis was adopted to analyze the network characteristics among TS, job burnout (BO), and work engagement (WE), as well as to compare gender differences. Results: The expected influence of techno-induced invasion of privacy was highest for nurses aged below the age of 40 (±1.15), while techno-induced role ambiguity was more significant for those aged above 40 years (±0.98). The betweenness of BO was highest (emotional exhaustion = 1.34 and cynicism = 1.77). For nurses aged below 40, the betweenness of cynicism was higher (2.06) than that of older nurses, and it had a negative association with dedication (W = −.08). Conversely, for older nurses, the betweenness of cynicism was higher (1.27) compared to nurses below 40 and was negatively associated with absorption (W = −.06). Conclusion: (1) Younger nurses suffer more from invasion of privacy, while older nurses are more concerned about role ambiguity. (2) Technostress is positively and directly associated with BO and has an indirect negative relationship with WE through BO. (3) Controlling cynicism is more important for younger nurses, while emotional exhaustion is more important for older nurses. This research helps in understanding the complex interrelationships and helps hospital administrators to better address nurses' stress and adapt targeted strategies during digital transformation. © 2026
KW  - job burnout
KW  - network analysis
KW  - nurse
KW  - technostress
KW  - work engagement
KW  - Adult
KW  - Age Factors
KW  - Burnout, Professional
KW  - China
KW  - Female
KW  - Humans
KW  - Job Satisfaction
KW  - Male
KW  - Middle Aged
KW  - Nursing Staff, Hospital
KW  - Work Engagement
KW  - absorption
KW  - adult
KW  - Article
KW  - China
KW  - comparative study
KW  - conflict
KW  - controlled study
KW  - correlation analysis
KW  - data analysis
KW  - demographics
KW  - digital transformation
KW  - eligibility criteria
KW  - emotional exhaustion
KW  - female
KW  - groups by age
KW  - hospital
KW  - hospital administrator
KW  - human
KW  - job performance
KW  - job satisfaction
KW  - job stress
KW  - male
KW  - mental health
KW  - network analysis
KW  - nurse
KW  - participant recruitment
KW  - privacy
KW  - professional burnout
KW  - reliability
KW  - role ambiguity
KW  - sex difference
KW  - statistical analysis
KW  - statistical significance
KW  - statistics
KW  - technostress
KW  - trend study
KW  - work engagement
KW  - age
KW  - middle aged
KW  - nursing staff
KW  - psychology
M3  - Article
DB  - Scopus
N1  - Export Date: 02 May 2026; Cited By: 1
ER  -

TY  - JOUR
AU  - Xue, X.
AU  - Kunaviktikul, W.
AU  - Abhicharttibutra, K.
AU  - Wichaikhum, O.-A.
TI  - Causal Modelling of Factors Influencing Quality of Nursing Care in China
PY  - 2023
T2  - Pacific Rim International Journal of Nursing Research
VL  - 27
IS  - 3
SP  - 417
EP  - 430
UR  - https://www.scopus.com/pages/publications/85163029429?origin=resultslist
AB  - The quality of nursing care is essential and contributes to restoring people’s health and well-being, especially when people are hospitalized. Various factors relating to the quality of nursing care have been identified, including nursing shortages. However, in China, there has been little research undertaken on factors influencing nursing care quality. This cross-sectional study aimed to develop and test the Chinese Model of Quality Nursing Care. A multi-stage, proportional stratified random sampling was used to recruit 784 registered nurses in three affiliated hospitals of a medical university in the People’s Republic of China. Eight Instruments were used for data collection: a demographic data form, the Good Nursing Care Scale, the Nurse Staffing Item, the Practice Environment Scale of the Nursing Work Index, the 3-item Utrecht Work Engagement Scale, the Psychological Empowerment Scale, the High-performance Work Systems Scale, the 8-item Survey of Perceived Organizational Support. In addition, the Analysis of Moment Structure software program was used to test the hypothesized model. Results indicated that the modified model fitted the empirical data and explained 31% of the variance in the quality of nursing care. Nursing practice environment, psychological empowerment and work engagement had positive direct effects on the quality of nursing care, with the nursing practice environment having the strongest total effect. Nursing practice environment, high-performance work systems, and perceived organizational support indirectly positively affected the quality of nursing care through psychological empowerment and work engagement. Unexpectedly, the patient-to-nurse ratio had no significant influence on the quality of nursing care. The results support the need for hospital managers to take action to improve the organizational support and work environment and create high-performance work systems to retain more nurses and midwives to enhance the quality of nursing care. The model requires further testing in practice and possible refinement. © 2023, Thailand Nursing and Midwifery Council. All rights reserved.
KW  - Causal model
KW  - High-performance work systems
KW  - Nursing practice environment
KW  - Perceived organizational support
KW  - Psychological empowerment
KW  - Quality nursing care
KW  - Work engagement
KW  - adult
KW  - article
KW  - causal model
KW  - causal modeling
KW  - China
KW  - cross-sectional study
KW  - demographics
KW  - empowerment
KW  - female
KW  - human
KW  - male
KW  - manager
KW  - midwife
KW  - nurse
KW  - nursing practice
KW  - nursing staff
KW  - quality of nursing care
KW  - registered nurse
KW  - software
KW  - Utrecht work engagement scale
KW  - work engagement
KW  - work environment
M3  - Article
DB  - Scopus
N1  - Export Date: 02 May 2026; Cited By: 2
ER  -

TY  - JOUR
AU  - Petersen, J.
AU  - Melzer, M.
TI  - Work-related factors and mental health among home care nurses identified by two-step cluster analysis
PY  - 2026
T2  - Scientific Reports
VL  - 16
IS  - 1
C7  - 6360
DO  - 10.1038/s41598-026-39178-z
UR  - https://www.scopus.com/pages/publications/105029985581?origin=resultslist
AB  - Home care nursing gains in importance due to demographic changes. The aim of our study was to explore the associations between home care-nurses’ work situation and their mental health. Data were analysed from a cross-sectional survey of 976 home care nurses recruited from a full sample of invited home care services in Germany. First a descriptive analysis of the work and health situation was carried out. Second a two-step cluster analysis was performed to classify home care nurses based on work-related mental health parameters (irritation, burnout, work engagement). The predicting job demands on basis of the JDR-model in each cluster were analysed via multiple logistic regression. Two clusters (“healthy” and “not healthy”) with significant differences regarding the mental health parameters emerged. Emotional demands and higher work intensity increase the likelihood for home care nurses of being classified in Cluster 1 (“unhealthy”) while social support from colleagues and supervisors increases the likelihood for home care nurses of being classified in Cluster 2. There is an urgent need to develop and implement targeted interventions for home care nurses to cope with emotional demands, reduce their work intensity and improve social support. Only by improving these working conditions home care nurses’ mental health and therefore care quality can be secured. © The Author(s) 2026.
KW  - Cluster analysis
KW  - Home care nurses
KW  - JDR-model
KW  - Mental health
KW  - Working conditions
KW  - adult
KW  - article
KW  - burnout
KW  - cluster analysis
KW  - coworker
KW  - cross-sectional study
KW  - female
KW  - Germany
KW  - home care
KW  - human
KW  - mental health
KW  - nurse
KW  - social support
KW  - work engagement
KW  - work environment
M3  - Article
DB  - Scopus
N1  - Export Date: 02 May 2026; Cited By: 0
ER  -

TY  - JOUR
AU  - Galanis, P.
AU  - Katsiroumpa, A.
AU  - Moisoglou, I.
AU  - Kalogeropoulou, M.
AU  - Gallos, P.
AU  - Vraka, I.
TI  - Emotional intelligence protects nurses against quiet quitting, turnover intention, and job burnout
PY  - 2024
T2  - AIMS Public Health
VL  - 11
IS  - 2
SP  - 601
EP  - 613
DO  - 10.3934/publichealth.2024030
UR  - https://www.scopus.com/pages/publications/85192396554?origin=resultslist
AB  - Background: Emotional intelligence can improve nurses' interpersonal and coping skills, job performance, and resilience. However, there is a dearth in the literature on whether emotional intelligence affects levels of quiet quitting, turnover intention, and job burnout in nurses. Objective: We examined the relationship between emotional intelligence, quiet quitting, turnover intention, and job burnout. Methods: We conducted a cross-sectional study in Greece with a convenience sample of 992 nurses. We used the following valid tools to measure our study variables: the Trait Emotional Intelligence Questionnaire-Short Form, the Quiet Quitting Scale, and the single item burnout measure. Results: The mean age of our nurses was 42.2 years. After controlling for gender, age, work experience, shift work, and understaffed department, the multivariable linear regression models indicated significant negative relationships between emotional intelligence and quiet quitting, turnover intention, and job burnout. Specifically, self-control reduced detachment, lack of motivation, job burnout, and turnover intention. Moreover, emotionality reduced detachment, lack of motivation, and lack of initiative. Sociability reduced lack of initiative and lack of motivation, while well-being reduced lack of motivation, job burnout, and turnover intention. Conclusion: Emotional intelligence reduced quiet quitting, turnover intention, and job burnout in nurses. Therefore, nurse managers and policy-makers should apply interventions to optimize the emotional intelligence profiles of nurses. © 2024 American Institute of Mathematical Sciences. All rights reserved.
KW  - emotional intelligence
KW  - job burnout
KW  - nurses
KW  - quiet quitting
KW  - turnover intention
M3  - Article
DB  - Scopus
N1  - Export Date: 02 May 2026; Cited By: 33
ER  -

TY  - JOUR
AU  - Juran, V.
AU  - Kolesárová, S.
AU  - Ali Taha, V.
TI  - Towards Differentiated Management: The Role of Organizational Type and Work Position in Shaping Employee Engagement Among Slovak Healthcare Professionals
PY  - 2026
T2  - Healthcare (Switzerland)
VL  - 14
IS  - 1
C7  - 7
DO  - 10.3390/healthcare14010007
UR  - https://www.scopus.com/pages/publications/105028023233?origin=resultslist
AB  - Background/Objectives: Employee engagement is fundamental for the quality and sustainability of the Slovak healthcare sector. While the concept is critical, its operational challenges lie in the differentiated perception of its drivers across the highly heterogeneous workforce. This study aimed to empirically identify and structure the key antecedent factors of engagement and examine their perception based on structural and sociodemographic characteristics among healthcare workers in Slovakia. Methods: This research employed a quantitative, cross-sectional design, utilizing a self-administered questionnaire distributed widely among healthcare providers throughout Slovakia. To achieve the study’s objectives, several advanced mathematical and statistical methods were applied: the Kaiser-Meyer-Olkin (KMO) Measure and Bartlett’s Test for sample adequacy, Principal Component Analysis (PCA) for empirical factor structuring and Analysis of Variance (ANOVA). Results: Three common antecedent factors for healthcare workers’ engagement and well-being were identified: Factor 1—Organizational Commitment and Identity; Factor 2—Meaningful Involvement and Job Satisfaction; and Factor 3—Organizational Citizenship and Retention Intent. Factor 1 was evaluated positively in public (state-owned) and mixed organizations but negatively in private healthcare providers, confirming a statistically significant difference. Factor 2 also exhibited significant differences based on work position: it was negatively rated by management, physicians, and nurses, but positively by other staff categories. Conclusions: The contribution of this study lies in the empirical confirmation that a universal managerial approach to increasing employee engagement in Slovak healthcare is ineffective. A differentiated managerial approach based on organizational type and work position directly supports the transition from blanket, expensive, and ineffective HR policies to strategic and targeted engagement management, which is essential for the long-term sustainability and improvement of care quality in Slovak healthcare. © 2025 by the authors.
KW  - differentiated management
KW  - engagement antecedents
KW  - healthcare workers
KW  - HRM
KW  - well-being
KW  - adult
KW  - Article
KW  - clinical pharmacist
KW  - cognition
KW  - Cronbach alpha coefficient
KW  - cross-sectional study
KW  - education
KW  - emotion
KW  - employee engagement scale
KW  - factor analysis
KW  - fatigue
KW  - female
KW  - gender
KW  - health care
KW  - health care cost
KW  - health care personnel
KW  - health care quality
KW  - human
KW  - human experiment
KW  - internal consistency
KW  - job engagement scale
KW  - job satisfaction
KW  - JRA employee engagement scale
KW  - laboratory personnel
KW  - male
KW  - normal human
KW  - nurse
KW  - organization
KW  - organizational citizenship
KW  - organizational size
KW  - perception
KW  - physician
KW  - pressure
KW  - principal component analysis
KW  - psychological safety
KW  - psychometry
KW  - quantitative study
KW  - questionnaire
KW  - reliability
KW  - size
KW  - Slovak (citizen)
KW  - sociodemographics
KW  - validation study
KW  - wellbeing
KW  - work
KW  - work engagement
KW  - work position
KW  - workload
M3  - Article
DB  - Scopus
N1  - Export Date: 02 May 2026; Cited By: 0
ER  -

TY  - JOUR
AU  - Ma, F.
AU  - Wang, W.
AU  - Liu, M.
AU  - Chen, H.
AU  - Zhu, Y.
AU  - Liu, Y.
TI  - The Relationship Between Work Engagement and Safety Behaviour of Oncology Nurses: A Latent Profile Analysis
PY  - 2026
T2  - Journal of Advanced Nursing
VL  - 82
IS  - 1
SP  - 380
EP  - 390
DO  - 10.1111/jan.16863
UR  - https://www.scopus.com/pages/publications/86000287117?origin=resultslist
AB  - Aims: This study aims to identify distinct profiles of work engagement among oncology nurses through Latent Profile Analysis and explore how these profiles influence nurse safety behaviour. Design: A cross-sectional design with latent profile analysis. Methods: A total of 957 oncology nurses from tertiary hospitals across five provinces and municipalities in China participated in this questionnaire-based study. Data were collected on demographic information, the Work Engagement Scale, the General Self-Efficacy Scale and the Nurse Safety Behaviour Scale. The analysis was conducted using SPSS 24.0 and Mplus 8.3, with Latent Profile Analysis, R3STEP and BCH methods employed to uncover underlying patterns and relationships. Results: The results revealed three distinct profiles of work engagement: ‘Highly Efficient and Focused Type’ (43.7%), ‘Moderately Balanced Type’ (37.4%) and ‘Low Effort and Coping Type’ (18.9%). The distribution of these profiles was closely related to factors such as weekly working hours, adverse event experiences, safety training experiences and self-efficacy. Moreover, these work engagement profiles positively impacted nurse safety behaviour. Conclusion: The study demonstrates that different work engagement profiles significantly influence the safety behaviour of oncology nurses. Key factors such as weekly working hours, adverse event experiences, safety training experiences and self-efficacy play a crucial role in shaping these work engagement profiles. Implications for the Profession: The findings provide a new perspective and intervention approach for enhancing work engagement and nurse safety behaviour. It is recommended that hospital management develop personalised training and incentive measures tailored to nurses with different characteristics to improve overall nursing quality and patient safety. Patient or Public Contribution: No patient or public involvement. © 2025 John Wiley & Sons Ltd.
KW  - latent profile analysis
KW  - nurse safety behaviour
KW  - oncology nurse
KW  - self-efficacy
KW  - work engagement
KW  - Adult
KW  - Attitude of Health Personnel
KW  - China
KW  - Cross-Sectional Studies
KW  - Female
KW  - Humans
KW  - Male
KW  - Middle Aged
KW  - Nursing Staff, Hospital
KW  - Oncology Nursing
KW  - Patient Safety
KW  - Self Efficacy
KW  - Surveys and Questionnaires
KW  - Work Engagement
KW  - adult
KW  - China
KW  - cross-sectional study
KW  - female
KW  - health personnel attitude
KW  - human
KW  - male
KW  - middle aged
KW  - nursing staff
KW  - oncology nursing
KW  - patient safety
KW  - psychology
KW  - questionnaire
KW  - self concept
KW  - work engagement
M3  - Article
DB  - Scopus
N1  - Export Date: 02 May 2026; Cited By: 5
ER  -

TY  - JOUR
AU  - Godino, L.
AU  - La Malfa, E.
AU  - Poli, P.
AU  - Di Lembo, V.
AU  - Ricco, M.
AU  - Cioni, L.
AU  - Gazineo, D.
TI  - Analysis of generational traits and intergenerational dynamics in the nursing workforce in Italy
PY  - 2025
T2  - British Journal of Nursing
VL  - 34
IS  - 9
SP  - 458
EP  - 465
DO  - 10.12968/bjon.2024.0464
UR  - https://www.scopus.com/pages/publications/105005174159?origin=resultslist
AB  - Background: Italy s ageing healthcare workforce has led to a demographic imbalance where older nurses (aged 50 years and above) outnumber younger colleagues (aged under 35 years). This has created challenges in intergenerational teamwork and knowledge transfer. Aim: To understand how generational differences influence nursing practice, specifically regarding fostering collaboration and improving patient care. Methods: This quantitative study surveyed 889 Italian nurses using a self-reported questionnaire, the Multidimensional Nursing Generations Questionnaire (MNGQ). The study analysed generational differences across key dimensions, including adaptability, intergenerational conflict, patient safety perspectives and teamwork. Findings: The analysis identified significant generational differences. Younger nurses (Generation Y and Generation Z) reported higher levels of conflict compared to Baby Boomers and Generation X. Younger generations perceived themselves as more adaptable than older colleagues. Baby Boomers and Generation X scored higher than Generation Y (P=0.038) and Generation Z (P=0.027) on patient safety perspectives. Younger nurses reported more complex interactions with colleagues, reflected in higher scores. No statistically significant differences were observed across generations regarding how they worked in a team. Younger generations showed a higher inclination for work engagement compared to Baby Boomers. Conclusions: Generational differences among Italian nurses influence perceptions of key aspects of nursing practice, particularly adaptability, patient safety and intergenerational dynamics. These findings emphasise the importance of fostering collaboration through mentoring and knowledge sharing to bridge generational gaps. Promoting multigenerational teamwork can enhance patient care quality and support workforce cohesion in an ageing healthcare system. © 2025 MA Healthcare Ltd.
KW  - Generations
KW  - Intergenerational teamwork
KW  - Multidimensional Nursing Generations Questionnaire
KW  - Nursing workforce
KW  - Workplace adaptability
KW  - Adult
KW  - Age Factors
KW  - Aged
KW  - Attitude of Health Personnel
KW  - Female
KW  - Humans
KW  - Intergenerational Relations
KW  - Italy
KW  - Male
KW  - Middle Aged
KW  - Patient Safety
KW  - Surveys and Questionnaires
KW  - adult
KW  - aging
KW  - article
KW  - baby boomer
KW  - controlled study
KW  - dynamics
KW  - female
KW  - health care system
KW  - health workforce
KW  - human
KW  - human experiment
KW  - Italy
KW  - knowledge
KW  - male
KW  - mentoring
KW  - normal human
KW  - nurse
KW  - nursing practice
KW  - patient care
KW  - patient safety
KW  - quantitative study
KW  - questionnaire
KW  - self-reported questionnaire
KW  - teamwork
KW  - work engagement
KW  - workforce
KW  - workplace
KW  - age
KW  - aged
KW  - health personnel attitude
KW  - human relation
KW  - Italy
KW  - middle aged
KW  - questionnaire
M3  - Article
DB  - Scopus
N1  - Export Date: 02 May 2026; Cited By: 2
ER  -

TY  - JOUR
AU  - Santana-López, B.N.
AU  - Bernat-Adell, M.D.
AU  - Santana-Cabrera, L.
AU  - Santana-Cabrera, E.G.
AU  - Ruiz-Rodríguez, G.R.
AU  - Santana-Padilla, Y.G.
TI  - Attitudes and Feelings towards the Work of Teachers Who Had a School Nurse in Their Educational Center during the COVID-19 Pandemic
PY  - 2023
T2  - International Journal of Environmental Research and Public Health
VL  - 20
IS  - 4
C7  - 3571
DO  - 10.3390/ijerph20043571
UR  - https://www.scopus.com/pages/publications/85148965054?origin=resultslist
AB  - The objective of this study was to analyze the influence of the availability of a health professional on the beliefs, attitudes, and work feelings of teaching staff when facing the COVID-19 pandemic. This is a two-phase study: In the first one, the Delphi technique was used to update an instrument used by the authors in a previous investigation in 2020. The second phase was a cross-sectional, descriptive, and comparative study, carried out through an electronic questionnaire distributed among the teaching staff of the Autonomous Community of the Canary Islands (Spain), during the first two months of the 2021/22 academic year, in the midst of the fifth wave of COVID-19. Data were analyzed using Pearson’s chi-squared test and the linear trend test. The reasons for advantages were analyzed and the dimensions of the questionnaire were compared between the groups studied (with or without a healthcare professional in the center). Out of 640 teachers in the study, 14.7% (n = 94) stated that they had a reference professional with health training in their educational center (a school nurse) for the management of possible cases of COVID-19. Significant differences were found in five of the nine dimensions studied between the groups of teachers analyzed. Teachers who had a health professional, specifically a nurse, during the pandemic indicated that they felt safer in their educational center, as they perceived that they had more personal protective equipment (OR = 2.03, [95% CI: 1.23–3.35]; p = 0.006). They were also more committed (OR = 1.89, [95% CI: 1.04–3.46]; p = 0.038) with their educational work and assumed more obligations (OR = 1.87, [95% CI: 1.01–3.44]; p = 0.045) and risks (OR = 2.82, [95% CI: 1.13–7.07]; p = 0.027). In addition, they presented fewer feelings of burnout (OR = 0.63, [95% CI: 0.41–0.98]; p = 0.041). These results indicate that having nurses in educational centers improves teachers’ ability to cope with a pandemic situation. © 2023 by the authors.
KW  - attitudes
KW  - COVID-19
KW  - educational personnel
KW  - emotions
KW  - nurses, community health
KW  - nurses, public health
KW  - pandemics
KW  - work engagement
KW  - work performance
KW  - Attitude
KW  - COVID-19
KW  - Cross-Sectional Studies
KW  - Emotions
KW  - Humans
KW  - Nurses
KW  - Pandemics
KW  - School Teachers
KW  - Canary Islands
KW  - Spain
KW  - COVID-19
KW  - education
KW  - health care
KW  - local participation
KW  - pandemic
KW  - public health
KW  - adult
KW  - Article
KW  - attitude
KW  - comparative study
KW  - controlled study
KW  - coping behavior
KW  - coronavirus disease 2019
KW  - cross-sectional study
KW  - Delphi study
KW  - descriptive research
KW  - emotion
KW  - female
KW  - health care personnel
KW  - health education
KW  - human
KW  - job performance
KW  - male
KW  - middle aged
KW  - pandemic
KW  - professional burnout
KW  - public health
KW  - questionnaire
KW  - risk assessment
KW  - safety
KW  - school health nursing
KW  - school teacher
KW  - Spain
KW  - work engagement
KW  - attitude
KW  - emotion
KW  - nurse
KW  - pandemic
KW  - school teacher
M3  - Article
DB  - Scopus
N1  - Export Date: 02 May 2026; Cited By: 2
ER  -

TY  - JOUR
AU  - Kim, N.H.
TI  - The roles of public service motivation and humble leadership in promoting work engagement among healthcare professionals
PY  - 2025
T2  - Journal of Public Health and Development
VL  - 23
IS  - 1
SP  - 102
EP  - 118
DO  - 10.55131/jphd/2025/230108
UR  - https://www.scopus.com/pages/publications/85214713156?origin=resultslist
AB  - Work engagement is the central issue for healthcare employees not only in preventing occupational stress but also in improving job performance. The purpose of this study is to examine if work engagement can be enhanced by public service motivation and humble leadership. The snowball sampling approach was used for building a healthcare professional sample of physicians and nurses. Instruments used in self-administered questionnaires were validated and commonly utilized in previous studies with appropriate reliability. The model fit indices (χ2 = 449.308; df = 227; χ2/df = 1.979; CFI = 0.935; TLI = 0.928; RMSEA = 0.063) and factor loadings (ranging from 0.64 to 0.86) indicated satisfactory reliability and validity of the constructs and their indicators. The findings demonstrated positive and significant path coefficients between public service motivation and work engagement (b = 0.218, p < 0.001). Humble leadership also exhibited a significantly positive relationship with work engagement (b = 0.231, p < 0.001). The findings further revealed that humble leadership served as a moderator to attenuate the relationship between public service motivation and work engagement (b =-0.140, p < 0.01). The positive nexus between public service motivation and work engagement was found to be stronger when healthcare supervisors demonstrated low levels of humble leadership. As such, this study advances the healthcare management literature by gaining insights into work engagement among healthcare professionals. An essential contribution to existing knowledge has been made by examining the relationships that exist between public service motivation, humble leadership, and work engagement. Based on the results, healthcare organizations should implement relevant policies in terms of recruitment and training to foster public service motivation and humble leadership in order to promote work engagement. © 2025, Mahidol University - ASEAN Institute for Health Development. All rights reserved.
KW  - humble leadership
KW  - public service motivation
KW  - Vietnam
KW  - work engagement
KW  - adult
KW  - article
KW  - health care management
KW  - health care organization
KW  - health care personnel
KW  - human
KW  - job performance
KW  - job stress
KW  - knowledge
KW  - leadership
KW  - major clinical study
KW  - motivation
KW  - nurse
KW  - physician
KW  - questionnaire
KW  - reliability
KW  - reproducibility
KW  - tight junction
KW  - Viet Nam
KW  - work engagement
M3  - Article
DB  - Scopus
N1  - Export Date: 02 May 2026; Cited By: 0
ER  -

TY  - JOUR
AU  - Abu Bakar, N.
AU  - Bulgiba, A.
AU  - Isahak, M.
TI  - Perceived psychosocial safety climate (PSC) level and its association with occupational outcomes among clinical unit healthcare workers in a Malaysian hospital: a three-wave longitudinal study
PY  - 2025
T2  - BMC Public Health
VL  - 25
IS  - 1
C7  - 1418
DO  - 10.1186/s12889-025-22562-1
UR  - https://www.scopus.com/pages/publications/105002984852?origin=resultslist
AB  - Introduction: The Psychosocial Safety Climate (PSC) is a potent organizational construct. It concerns senior management values and attitudes toward care and practices in relation to employees’ psychosocial well-being and psychological outcomes. Objective: This study aimed to determine the PSC level, its distribution and associated factors as perceived by healthcare workers in clinical units of a tertiary level hospital in Malaysia. Methods: A three-wave longitudinal study over one year was conducted using a self-administered questionnaire among healthcare workers in the University of Malaya Medical Centre (UMMC), Malaysia. Data were collected at baseline (Time 1, T1), three-month interval (Time 2, T2) and nine-month interval (Time 3, T3) from 618 participants who remained enrolled throughout. The validated Malay version of the PSC-12 Scale questionnaire was used to measure psychosocial safety climate level. Results: We found the PSC score to have a median of 42.88. There was a good psychosocial work environment (mean PSC score 41.44 ±8.27). The majority (61.1%) of study participants perceived a high PSC score (≥ 41) which is concordant with a good psychosocial work environment. Low PSC score (≤ 37) was perceived by 28.5% and 9.0% perceived a moderate PSC score (38–40). PSC scores improved significantly from T1 to T3 (mean difference = 1.417, 95% CI 3.037, 5.456). A higher PSC score was reported among Malay healthcare workers compared to the non-Malay group (mean difference = 3.16, 95% CI 0.007, 6.315). Nurses and paramedics had lower PSC scores than support staff (mean difference = -2.50, 95% CI -4.310, -0.069). Despite a good perceived PSC level, our study did not reveal significant association between PSC level with sickness-leave (B = − 0.03, p = 0.624, 95% CI − 0.144, 0.087) and job performance (B = − 0.02, p = 0.443, 95% CI -0.090, 0.040), even after adjusting for other socio-demographic and occupational covariates. Conclusion: Perceived PSC was high among participating healthcare workers with a progressively better PSC score at each timepoint over the one-year study. The support group of healthcare workers perceived better PSC scores possibly due to lesser responsibility compared to nurses and paramedics. An improved study design with additional variables to measure the job performance and work engagement is essential to provide vigorous evidence in future research. © The Author(s) 2025.
KW  - Healthcare worker
KW  - Job performance
KW  - Psychosocial safety climate level
KW  - Adult
KW  - Attitude of Health Personnel
KW  - Female
KW  - Health Personnel
KW  - Humans
KW  - Longitudinal Studies
KW  - Malaysia
KW  - Male
KW  - Middle Aged
KW  - Occupational Health
KW  - Organizational Culture
KW  - Personnel, Hospital
KW  - Surveys and Questionnaires
KW  - Tertiary Care Centers
KW  - Workplace
KW  - adult
KW  - aged
KW  - article
KW  - controlled study
KW  - female
KW  - health care personnel
KW  - human
KW  - job performance
KW  - longitudinal study
KW  - major clinical study
KW  - Malaysia
KW  - Malaysian
KW  - male
KW  - paramedical personnel
KW  - questionnaire
KW  - safety climate
KW  - work engagement
KW  - work environment
KW  - health personnel attitude
KW  - hospital personnel
KW  - middle aged
KW  - occupational health
KW  - organizational culture
KW  - psychology
KW  - tertiary care center
KW  - workplace
M3  - Article
DB  - Scopus
N1  - Export Date: 02 May 2026; Cited By: 1
ER  -

TY  - JOUR
AU  - Cabana-Mamani, A.
AU  - Ccalachua, S.
AU  - Morales-García, W.C.
AU  - Paredes-Saavedra, M.
AU  - Morales-García, M.
TI  - Self-Efficacy and Emotional Intelligence as Predictors of Work Engagement in Peruvian Health Personnel
ST  - Autoeficacia e inteligencia emocional como predictores del compromiso laboral en personal de salud peruano
PY  - 2024
T2  - Salud, Ciencia y Tecnologia
VL  - 4
C7  - 888
DO  - 10.56294/saludcyt2024888
UR  - https://www.scopus.com/pages/publications/85191701935?origin=resultslist
[truncated: 45,678 more chars]
